# Supplementary material for: Optimized radiofrequency shimming using low-heating B1+-mapping in the presence of deep brain stimulation implants: Proof of concept
Source: PLoS One. 2024 Dec 18;19(12):e0316002. doi: 10.1371/journal.pone.0316002 (PMC11654958; doi:10.1371/journal.pone.0316002)
Supplement: S1 Table — (XLS) [file pone.0316002.s001.xls]

## Sheet: Temp_Change
Time (s)	CH1 TSE ∆T (◦C)	CH2 TSE ∆T (◦C)	CH3 TSE ∆T (◦C)	CH4 TSE ∆T (◦C)
0	18.5	18.5	18.5	18.5
15	18.5	18.5	18.5	18.7
30	18.5	18.5	18.5	18.9
40	18.6	18.5	18.5	19.1
55	18.6	18.5	18.5	19.3
70	18.6	18.6	18.6	19.3
85	18.7	18.6	18.6	19.5
100	18.7	18.6	18.6	19.5
120	18.7	18.6	18.6	19.8
130	18.8	18.6	18.6	20.1
140	18.8	18.6	18.6	20.1
155	18.8	18.6	18.6	20.1
170	18.8	18.6	18.6	20.2
185	18.9	18.6	18.7	20.5
200	18.9	18.6	18.7	20.7
215	19	18.6	18.7	21.1
230	19	18.6	18.7	21.5
240	19	18.7	18.7	21.8
255	19.1	18.7	18.7	22
270	19.1	18.7	18.8	22.2
285	19.2	18.7	18.8	22.6
300	19.2	18.7	18.8	22.6
	m1 TSE ∆T (◦C)	m2 TSE ∆T (◦C)	m3 TSE ∆T (◦C)	m4 TSE ∆T (◦C)
	0.1	0.2	0	0
	Existing Method		Proposed Method
	λ1 TSE ∆T (◦C)	λ2 TSE ∆T (◦C)	λ1 TSE ∆T (◦C)	λ2 TSE ∆T (◦C)
	0.4	0.6	0.1	0.2
