# Supplementary material for: Optimized radiofrequency shimming using low-heating B1+-mapping in the presence of deep brain stimulation implants: Proof of concept
Source: PLoS One. 2024 Dec 18;19(12):e0316002. doi: 10.1371/journal.pone.0316002 (PMC11654958; doi:10.1371/journal.pone.0316002)
Supplement: S1 File — (ZIP) [file pone.0316002.s002.zip]

Archive with 6 entries (6 files):
- insidePhantomOffsetEll.m
- LinDepPhi.m
- minArtMaxHomPh.m
- SARMinNorm.m
- the_Importer.m
- uniform_phantom_solver_feko.m
