# Supplementary material for: Optimized radiofrequency shimming using low-heating B1+-mapping in the presence of deep brain stimulation implants: Proof of concept
Source: PLoS One. 2024 Dec 18;19(12):e0316002. doi: 10.1371/journal.pone.0316002 (PMC11654958; doi:10.1371/journal.pone.0316002)
Supplement: S1 File — (ZIP) [file pone.0316002.s002.zip › insidePhantomOffsetEll.m]

function mask = insidePhantomOffsetEll(X, Y, Z, R1, R2, Len, offX, offY, offZ, dir)
    if dir == 'x'

        yzPlane = (Z-offZ).^2./(R2^2) + (Y-offY).^2./(R1^2);
        mask = yzPlane < 1 & abs(X-offX) <= Len;
        
    elseif dir == 'y'
        
        xzPlane = (X-offX).^2./(R1^2) + (Z-offZ).^2./(R2^2);
        mask = xzPlane < 1 & abs(Y-offY) <= Len;          
        
    elseif dir == 'z'
        
        xyPlane = (X-offX).^2./(R1^2) + (Y-offY).^2./(R2^2);
        mask = xyPlane < 1 & abs(Z-offZ) <= Len;
        
    end 
end
