# Supplementary material for: Optimized radiofrequency shimming using low-heating B1+-mapping in the presence of deep brain stimulation implants: Proof of concept
Source: PLoS One. 2024 Dec 18;19(12):e0316002. doi: 10.1371/journal.pone.0316002 (PMC11654958; doi:10.1371/journal.pone.0316002)
Supplement: S1 File — (ZIP) [file pone.0316002.s002.zip › LinDepPhi.m]

function [c, ceq] = LinDepPhi(w, W, Nc)

	%w = x0
    c = [];
	%ceq = [];
% 	w(:, Nc+1:Nc*2) = w(:,Nc+1:Nc*2) - min(w(:,Nc+1:Nc*2)); 
% 	phis = w(:,Nc+1:Nc*2);
% 	phis = phis - phis(1);
% 	phis(phis<0) = phis(phis<0) + 360;
% 	phis(360.0000 - phis <= 0.0005) = 0;
% 	w(:,Nc+1:Nc*2) = phis;
%   w1=w(:,Nc+1:Nc*2);
%   differences=abs(w1(:,1:end-1)-w1(:,2:end));
            
    W = [W; w];
    %W = round(W*10)/10;
	% Y = round(X,N,type) 
	%W = round(W,2,'significant');
	Wr = W;
    %Wr(Wr <= 100) = round(Wr(Wr <= 100),1,'significant');
	%cW = exp(1i*Wr(:,1:Nc)*pi/180);
	cW = Wr(:,1:Nc).*exp(1i*Wr(:,Nc+1:Nc*2)*pi/180);
	[rows, ~] = size(W); 
    %ceq = [rank(cW)-rows, rank(W(:,1:Nc))-rows, rank(W(:,Nc+1:Nc*2))-rows];
	%ceq = rank(W)-rows;
    s = svd(cW);
    tol = max(size(cW))*0.01*max(s);
    r = sum(s > tol);
    %ceq = r - rows;
% 	ceq1=[]; ceq2=[];
%   ceq1 = [cW(:,Nc+2)-cW(:,Nc+1)-90, cW(:,Nc+3)-cW(:,Nc+2)-90, cW(:,Nc+4)-cW(:,Nc+3)-90]; 
% 	ceq2 = [rows - r, rank(cW)-rows, rank(cW')-rows, rank(W(:,1:Nc))-rows, rank(W(:,1:Nc)')-rows, rank(W(:,Nc+1:Nc*2))-rows, rank(W(:,Nc+1:Nc*2)')-rows];
% 	ceq = [ceq1;ceq2];
    ceq = [rows - r, rank(cW)-rows, rank(W(:,1:Nc))-rows, rank(W(:,Nc+1:Nc*2))-rows];
	if rows == 2
		%c = [ 0.10 - mean(abs(w(1:Nc) - W(1,1:Nc))) , 25 - mean(abs(w(Nc+1:Nc*2) - W(1,Nc+1:Nc*2))) ];
		c = [10.10 - mean(abs(cW(2,:) - cW(1,:))) , pi/9 - mean(angle(cW(2,:) - cW(1,:))) ];
	elseif rows == 3
		%c(1,1:2) = [ 0.10 - mean(abs(w(1:Nc) - W(1,1:Nc))) , 20 - mean(abs(w(Nc+1:Nc*2) - W(1,Nc+1:Nc*2))) ];
		%c(1,3:4) = [ 0.10 - mean(abs(w(1:Nc) - W(2,1:Nc))) , 20 - mean(abs(w(Nc+1:Nc*2) - W(2,Nc+1:Nc*2))) ];
		c(1,1:2) = [0.10 - mean(abs(cW(3,:) - cW(1,:))) , pi/9 - mean(angle(cW(3,:) - cW(1,:))) ];
		c(1,3:4) = [0.10 - mean(abs(cW(3,:) - cW(2,:))) , pi/9 - mean(angle(cW(3,:) - cW(2,:))) ];
	elseif rows == 4
		%c(1,1:2) = [ 0.10 - mean(abs(w(1:Nc) - W(1,1:Nc))) , 20 - mean(abs(w(Nc+1:Nc*2) - W(1,Nc+1:Nc*2))) ];
		%c(1,3:4) = [ 0.10 - mean(abs(w(1:Nc) - W(2,1:Nc))) , 20 - mean(abs(w(Nc+1:Nc*2) - W(2,Nc+1:Nc*2))) ];
		%c(1,5:6) = [ 0.10 - mean(abs(w(1:Nc) - W(3,1:Nc))) , 20 - mean(abs(w(Nc+1:Nc*2) - W(3,Nc+1:Nc*2))) ];
		c(1,1:2) = [0.10 - mean(abs(cW(4,:) - cW(1,:))) , pi/9 - mean(angle(cW(4,:) - cW(1,:))) ];
		c(1,3:4) = [0.10 - mean(abs(cW(4,:) - cW(2,:))) , pi/9 - mean(angle(cW(4,:) - cW(2,:))) ];
		c(1,5:6) = [0.10 - mean(abs(cW(4,:) - cW(3,:))) , pi/9 - mean(angle(cW(4,:) - cW(3,:))) ];
    end
    
    %c2=[];
    %c2 = W(:,Nc+1)-90;
    %c = [c2;c];

end
