# Supplementary material for: Optimized radiofrequency shimming using low-heating B1+-mapping in the presence of deep brain stimulation implants: Proof of concept
Source: PLoS One. 2024 Dec 18;19(12):e0316002. doi: 10.1371/journal.pone.0316002 (PMC11654958; doi:10.1371/journal.pone.0316002)
Supplement: S1 File — (ZIP) [file pone.0316002.s002.zip › minArtMaxHomPh.m]

function [val, homterm, Art] = minArtMaxHomPh(Aphi, BrhPar, BrhPerp, lambda)
	%{
    phi = Aphi(1:length(Aphi));
    for ii = 1:length(Aphi)
        phiQuad(ii) = (ii-1)*360/(length(Aphi));
    end
    weights = exp(1i*phi*pi/180);
    quadWeights = exp(1i*phiQuad*pi/180);
	%}
	Nc = length(Aphi)/2;
	A = Aphi(1:Nc);
	phi = Aphi(1+Nc:length(Aphi));
% 	phiQuad = ones(1, length(Aphi));
%     for ii = 1:length(Aphi)
%         phiQuad(ii+Nc) = (ii-1)*360/Nc;
%     end
    weights = A.*exp(1i*phi*pi/180);
%     quadWeights = phiQuad(1:Nc).*exp(1i*phiQuad(Nc+1:Nc*2)*pi/180);
    B1plus = abs(weights*BrhPerp);
    PXavgB = mean(B1plus);
    ZeroMask = abs(PXavgB) < 0.00001;  % 0.00001
    PXavgB(ZeroMask) = NaN;
    amp = squeeze(1./PXavgB);
    %B1pQ = abs(quadWeights*BrhPerp);
    %PXavgB = mean(B1pQ);
    %ZeroMask = abs(PXavgB) < 0.00001;
    %PXavgB(ZeroMask) = NaN;
	%anaimibrahim - 05/06/2019 - fix as above
    %ampQ = squeeze(1./PXavgB);

    %BrhPar = [];
    %BrhPar = B1rhmapfull_Art;  
    BartTot = amp * weights * BrhPar;
    %BartQuad = ampQ * quadWeights * BrhPar;
    B1rhmap_img1 = reshape(BrhPerp(1,:), 128,128);
    B1rhmap_img2 = reshape(BrhPerp(2,:), 128,128);
    B1rhmap_img3 = reshape(BrhPerp(3,:), 128,128);
    B1rhmap_img4 = reshape(BrhPerp(4,:), 128,128);
    
    R = 128;
    [xmesh ymesh] = meshgrid(1:R, 1:R);
    mask_centre = [64,64,0]; 
    mask = (ymesh - mask_centre(2)).^2 + (xmesh - mask_centre(1)).^2 <= (R/2).^2;

    BImTot1 = B1rhmap_img1.*mask;
    BImTot2 = B1rhmap_img2.*mask;
    BImTot3 = B1rhmap_img3.*mask;
    BImTot4 = B1rhmap_img4.*mask;
%   BImTot1 = abs(weights) * B1rhmap_img1;
%   BImTot2 = abs(weights) * B1rhmap_img2;
%   BImTot3 = abs(weights) * B1rhmap_img3;
%   BImTot4 = abs(weights) * B1rhmap_img4;
    %BImTot = weights * BrhPerp;
    %Art = (max(abs(BartTot))/mean(abs(BartTot)))/(max(abs(BartQuad))/mean(abs(BartQuad)));
	%Art = mean(abs(BartTot))/mean(abs(BartQuad));
	Art = mean(abs(BartTot));
    BImTot_Total = BImTot1 + BImTot2 + BImTot3 + BImTot4;
    homterm = std(abs(BImTot_Total))/mean(abs(BImTot_Total));
    val = homterm; % + lambda*Art;
end
