# Supplementary material for: Optimized radiofrequency shimming using low-heating B1+-mapping in the presence of deep brain stimulation implants: Proof of concept
Source: PLoS One. 2024 Dec 18;19(12):e0316002. doi: 10.1371/journal.pone.0316002 (PMC11654958; doi:10.1371/journal.pone.0316002)
Supplement: S1 File — (ZIP) [file pone.0316002.s002.zip › SARMinNorm.m]

function cost = SARMinNorm(Aphi, Ex, Ey, Ez, B1rh)
   %{
    phi = Aphi(1:length(Aphi));
    for ii = 1:length(Aphi)
        phiQuad(ii) = (ii-1)*360/(length(Aphi));
    end

    weights = exp(1i*phi*pi/180);
    quadWeights = exp(1i*phiQuad*pi/180);
	%}
	Nc = length(Aphi)/2;
	A = Aphi(1:Nc);
	phi = Aphi(1+Nc:length(Aphi));
	phiQuad = ones(1, length(Aphi));
    for ii = 1:length(Aphi)
        phiQuad(ii+Nc) = (ii-1)*360/Nc;
    end

    weights = A.*exp(1i*phi*pi/180);
    quadWeights = phiQuad(1:Nc).*exp(1i*phiQuad(Nc+1:Nc*2)*pi/180);
    
    B1plus = abs(weights*B1rh);
    PXavgB = mean(B1plus);
    ZeroMask = abs(PXavgB) < 0.00001;
    PXavgB(ZeroMask) = NaN;
    amp = squeeze(1./PXavgB);
    
    %B1pQ = abs(quadWeights*B1rh);
    %PXavgB = mean(B1pQ);
    %ZeroMask = abs(PXavgB) < 0.00001;
    %PXavgB(ZeroMask) = NaN;
    %ampQ = squeeze(1./PXavgB);
    
    Extot = amp*(weights*Ex);
    Eytot = amp*weights*Ey;
    Eztot = amp*weights*Ez;
    
    %ExQ = ampQ*quadWeights*Ex;
    %EyQ = ampQ*quadWeights*Ey;
    %EzQ = ampQ*quadWeights*Ez;
    
    magE = abs(Extot).^2+abs(Eytot).^2+abs(Eztot).^2;
    %magEQ = abs(ExQ).^2+abs(EyQ).^2+abs(EzQ).^2;
    %cost = mean(magE./magEQ);
	cost = mean(magE); 
end
    
    
    
    
