# Supplementary material for: Optimized radiofrequency shimming using low-heating B1+-mapping in the presence of deep brain stimulation implants: Proof of concept
Source: PLoS One. 2024 Dec 18;19(12):e0316002. doi: 10.1371/journal.pone.0316002 (PMC11654958; doi:10.1371/journal.pone.0316002)
Supplement: S1 File — (ZIP) [file pone.0316002.s002.zip › the_Importer.m]

function [x,y,z,X,Y,Z,Ex,Ey,Ez,B1rhmap,B1lhmap] = the_Importer(fileLoc, fieldNameNum)
Ex = []; Ey = []; Ez = [];
for ii = 1:5
    element = int2str(ii);
    [x,y,z,ReEx,ImEx,ReEy,ImEy,ReEz,ImEz] = uniformPhImportData(fileLoc, element, 'efe', fieldNameNum);
    Ex(ii,:) = ReEx+1i*ImEx;
    Ey(ii,:) = ReEy+1i*ImEy;
    Ez(ii,:) = ReEz+1i*ImEz;

    [X,Y,Z,ReHx,ImHx,ReHy,ImHy,~,~] = uniformPhImportData(fileLoc, element, 'hfe', fieldNameNum);
	B1rhmap(ii,:) = ReHx+1i*ImHx - 1i*(ReHy+1i*ImHy);
    B1lhmap(ii,:) = ReHx+1i*ImHx + 1i*(ReHy+1i*ImHy);
end
