# Supplementary material for: Optimized radiofrequency shimming using low-heating B1+-mapping in the presence of deep brain stimulation implants: Proof of concept
Source: PLoS One. 2024 Dec 18;19(12):e0316002. doi: 10.1371/journal.pone.0316002 (PMC11654958; doi:10.1371/journal.pone.0316002)
Supplement: S1 File — (ZIP) [file pone.0316002.s002.zip › uniform_phantom_solver_feko.m]

% Two Optimization Function using FEKO and Experimental data
Nc = 4;

headDir = '/home/marianpo/Desktop/PTx project/RFshim/4x/'
headFolder = 'uniform_phantom/fields/'
inputFileNum = 16

retrieve = strcat('input_files', num2str(inputFileNum), '/');
export = 'output_files/'
fileLoc = strcat(headDir, headFolder, retrieve, 'PTX4_PSW_');
filePut = strcat(headDir, headFolder, export);
fminsearchbndPath = strcat(headDir, 'MATLAB_extra_packages/FMINSEARCHBND');
addpath(fminsearchbndPath);
importNum = 2
if importNum == 1;
	fieldNameNum = 1;
	[xfull,yfull,zfull,~,~,~,Exfull,Eyfull,Ezfull,B1rhmapfull,B1lhmapfull] = the_Importer(fileLoc, fieldNameNum);
	tipLoc = [0.05, 0.00, 0.00];
		wireSpot = tipLoc;
		wire_length = 0.12;
		chosen_length = 0.13;
		wireSpot(3) = wireSpot(3) - wire_length;
		wire_radius = 0.0025;
		wireMask = insidePhantomOffsetEll(xfull, yfull, zfull, wire_radius, wire_radius, chosen_length, wireSpot(1), wireSpot(2), wireSpot(3),'z');
	Exrom = Exfull(:,wireMask);
	Eyrom = Eyfull(:,wireMask);
	Ezrom = Ezfull(:,wireMask);
	B1rhmaprom = B1rhmapfull(:,wireMask);
	B1lhmaprom = B1lhmapfull(:,wireMask);
    [Ex_max, idx] = max(abs(Exfull(1,:)));
    Ex_128 = reshape(Exfull(1,:), 128,128);
    [Ex_128_max1,idx1] = max(abs(Ex_128),[],2);
    [Ex_128_max2,idx2] = max(abs(Ex_128),[],1);
    Ex_max_masked = Ex_max 

	
elseif importNum == 2;
	fieldNameNum = 1;
	[xfull,yfull,zfull,~,~,~,Exfull,Eyfull,Ezfull,B1rhmapfull,B1lhmapfull] = the_Importer(fileLoc, fieldNameNum);
	fieldNameNum = 2;
	[xrom,yrom,zrom,~,~,~,Exrom,Eyrom,Ezrom,B1rhmaprom,B1lhmaprom] = the_Importer(fileLoc, fieldNameNum);
end

mask_radius = 0.09;
mask_length = 0.24;
mask_centre = [0,0,0];
mask_zbase = mask_centre(3) - mask_length/2;
maskH =  insidePhantomOffsetEll(xfull, yfull, zfull, mask_radius, mask_radius, mask_length, mask_centre(1), mask_centre(2), mask_zbase, 'z');
Exfull = Exfull(:,maskH);
Eyfull = Eyfull(:,maskH);
Ezfull = Ezfull(:,maskH);
B1rhmapfull = B1rhmapfull(:,maskH);
B1lhmapfull = B1lhmapfull(:,maskH);
Head_Phnm = imread('Head_Phantom.jpg');
Head_Phnm_2D = Head_Phnm(:,:,1);
Head_Phnm_2D(Head_Phnm_2D < 20) = 1;
Head_Phnm_2D(Head_Phnm_2D > 20) = 0;
Head_Phnm_2D = flipud(Head_Phnm_2D); 
figure; imagesc(Head_Phnm_2D); colormap(jet); colorbar; axis image; axis off; title('ROI');
Head_Phnm_1D = reshape(Head_Phnm_2D,16384,1);
Head_Phnm_1D_L = logical(Head_Phnm_1D); 
Exfull = Exfull(:,Head_Phnm_1D_L);
Eyfull = Eyfull(:,Head_Phnm_1D_L);
Ezfull = Ezfull(:,Head_Phnm_1D_L);
B1rhmapfull = B1rhmapfull(:,Head_Phnm_1D_L);
B1lhmapfull = B1lhmapfull(:,Head_Phnm_1D_L);
B1rhmap_img1 = reshape(B1rhmapfull(1,:), 128,128);
B1rhmap_img2 = reshape(B1rhmapfull(2,:), 128,128);
B1rhmap_img3 = reshape(B1rhmapfull(3,:), 128,128);
B1rhmap_img4 = reshape(B1rhmapfull(4,:), 128,128);
message = [newline, 'okay the import is done :)', newline];
disp(message)
%----------------------------------------------------------------------------------------------------------------------------------------------------------------
% for phase-only optimization
quadAphi = ones(1, Nc);
for ii = 1:Nc
	quadAphi(ii) = (ii-1)*360/Nc;
end
% for phase and amplitude optimization
quadAphi = ones(1, Nc*2);
for ii = 1:Nc
	quadAphi(ii+Nc) = (ii-1)*360/Nc;
end

message = [newline, 'Cost Function 1 Optimization "SARMinNorm" - START.', newline];
disp(message)

for ii = 1:Nc
     ub(ii) = 3.0
     lb(ii) = 0.5
end
for ii = Nc+1:Nc*2
     ub(ii) = 360
     lb(ii) = 0
end
%ub(Nc+1) = 0
ub =[3 3 3 3 20 110 200 290]; 
lb =[0.2 0.2 0.2 0.2 5 95 185 275];
opts = optimoptions(@fmincon,'Algorithm','interior-point', 'MaxFunEvals', 10000, 'Display', 'off');
looper = 25;
W_saved = []; perm =[];
for zz = 1:looper
	zz_update = strcat('zz is #: ', int2str(zz));
	disp(zz_update);
	fE = @(x)SARMinNorm(x, Exrom, Eyrom, Ezrom, B1rhmaprom);
	W =[];
    
	for ii = 1:Nc
    	fconst = @(x)LinDepPhi(x, W, Nc);
		SARMopt = strcat('channel #: ', int2str(ii));
		disp(SARMopt)
        if ii==1
            ub =[0.055 0.555 0.805 0.305 20 110 200 290];
            lb =[0.0138 0.513 0.763 0.263 5 95 185 275];
        elseif ii==2
            ub =[0.111 0.611 0.861 0.361 40 130 220 310]; 
            lb =[0.069 0.569 0.819 0.319 25 115 205 295]; 
        elseif ii==3
            ub =[0.166 0.638 0.916 0.416 60 150 230 330]; 
            lb =[0.125 0.625 0.875 0.375 45 135 225 315];            
        elseif ii==4  
            ub =[0.222 0.694 0.972 0.472 80 170 250 350]; 
            lb =[0.18 0.652 0.93 0.43 65 155 235 335]; 
        end
                        
		checka = [];
		feasible = 0;
		while feasible == 0
% 			x0(1:Nc) = rand(1,Nc)
%     		x0(Nc+1) = rand(1)*90
%             x0(Nc+2) = x0(Nc+1)+90
%             x0(Nc+3) = x0(Nc+2)+90 
%             x0(Nc+4) = x0(Nc+3)+90
            x0(Nc+1:2*Nc) = rand(1,Nc)*360
		
			for nn = 1:ii-1
					if ( mean(abs(x0(1:Nc) - W(ii-nn,1:Nc))) >= 0.3 ) && ( mean(abs(x0(Nc+1:Nc*2) - W(ii-nn,Nc+1:Nc*2))) >= 5 )
						checka(nn) = 1;
					end
			end
		
			if ( checka == ones(size(checka)) )
				feasible = 1;
			elseif ii == 1
				feasible = 1;
			end
        end
		%x0(1:Nc) = rand(1,Nc);
    	%x0(Nc+1:2*Nc) = rand(1,Nc)*360;
%             x0(1:Nc) = rand(1,Nc)
%     		x0(Nc+1) = rand(1)*90
%             x0(Nc+2) = x0(Nc+1)+90
%             x0(Nc+3) = x0(Nc+2)+90
%             x0(Nc+4) = x0(Nc+3)+90
		sol = fmincon(fE, x0, [], [], [], [], lb, ub, fconst, opts);
		% FMINSEARCHCON (uses nelder mead simplex algorithm by using fminsearch)
		% sometimes fminsearch has issues with starting values
		sol = fminsearchcon(fE, x0, lb, ub, [], [], fconst, fminsearch_options);
	
% 			sol(Nc+1:Nc*2) = sol(Nc+1:Nc*2) - min(sol(Nc+1:Nc*2));
% 			phis = sol(Nc+1:Nc*2);
% 			phis = phis - phis(1);
% 			phis(phis<0) = phis(phis<0) + 360;
% 			phis(360.0000 - phis <= 0.01) = 0;
% 			sol(Nc+1:Nc*2) = phis;

    	W = [W; sol];
		if ii == Nc
			W_saved(:,:,zz) = W;
        end
        
    end
    
    prm_num = 1; looper=12;
        for mm = 1:4
            prm = perms(W(mm,1:4)); prm(:,5:8) = perms(W(mm,5:8));
            prm1(:,:,prm_num) = [prm(1,:);prm(8,:);prm(17,:);prm(24,:)];
            prm1(:,:,prm_num+1) = [prm(2,:);prm(7,:);prm(18,:);prm(23,:)];
            prm1(:,:,prm_num+2) = [prm(4,:);prm(12,:);prm(13,:);prm(21,:)];
            prm_num = prm_num + 3;
        end            
end
W_saved = prm1;
for kk = 1:looper
	maxV = max(reshape(W_saved(:,1:Nc,kk), 1, [], 1));
	W_saved(:,1:Nc,kk) = W_saved(:,1:Nc,kk) / maxV;
end
viable_LLS = 0;
for kk = 1:looper

	W = W_saved(:,:,kk);
	for jj = 1:Nc
		phi = W(jj, Nc+1:Nc*2);
		amp = W(jj, 1:Nc);
		W_weights(jj,:) = amp.*exp(1i*phi*pi/180)
	end
	
	W_weights_inv = inv(W_weights);
	reshaped_inv = reshape(W_weights_inv, 1, [], 1);
	limitMEAN = 5;
	limitMAX = 7;
	if mean(abs(reshaped_inv)) < limitMEAN && max(abs(reshaped_inv)) < limitMAX
		viable_LLS = viable_LLS + 1;
		W_viable(:,:,viable_LLS) = W_saved(:,:,kk);
	end
end

% usable LLS basis sets (LLS>0.2): 
viable_LLS
for kk = 1:viable_LLS
	for ee = 1:Nc
		SAR_test1(ee) = SARMinNorm(W_viable(ee,:,kk), Exrom, Eyrom, Ezrom, B1rhmaprom);
	end
	SAR_test(kk) = mean(SAR_test1);
end
[min_SAR_LLS, ind_SAR_LLS] = min(SAR_test);
transpose(SAR_test)
min_SAR_LLS
SAR_test_quad = SARMinNorm([1,1,1,1,0,90,180,270], Exrom, Eyrom, Ezrom, B1rhmaprom)
LLS_basis = W_viable(:,:,ind_SAR_LLS)
LLS_basis_norm=LLS_basis;
%LLS_basis = LLS_basis_norm(:,1:4)/sum(LLS_basis_norm(1:4));
%LLS_basis(:,5:8)= LLS_basis_norm(:,5:8)/(sum(LLS_basis_norm(1,5:8))/360);

for jj = 1:Nc
		phi = LLS_basis(jj, Nc+1:Nc*2);
		amp = LLS_basis(jj, 1:Nc);
		LLS_basis_weights(jj,:) = amp.*exp(1i*phi*pi/180);
end
LLS_basis_weights
LLS_basis_inv = inv(LLS_basis_weights)

message = [newline, 'Cost Function 1 Optimization "SARMinNorm" - COMPLETE.', newline, 'LLS Basis Set Found', newline];
disp(message)
%----------------------------------------------------------------------------------------------------------------------------------------------------------------
message = [newline, 'Cost Function 2 Optimization "minArtMaxHom" - START.', newline];
disp(message)
for ii = 1:Nc
     ub(ii) = 1.0;
     lb(ii) = 0.2;
end
for ii = Nc+1:Nc*2
     ub(ii) = 360;
     lb(ii) = 0;
end
ub(Nc+1) = 0;
for ii = 1:Nc
if ii==1
            ub =[0.055 0.555 0.805 0.305 20 110 200 290];
            lb =[0.0138 0.513 0.763 0.263 5 95 185 275];
        elseif ii==2
            ub =[0.111 0.611 0.861 0.361 40 130 220 310]; 
            lb =[0.069 0.569 0.819 0.319 25 115 205 295];
        elseif ii==3
            ub =[0.166 0.638 0.916 0.416 60 150 230 330]; 
            lb =[0.125 0.625 0.875 0.375 45 135 225 315];            
        elseif ii==4  
            ub =[0.222 0.694 0.972 0.472 80 170 250 350]; 
            lb =[0.18 0.652 0.93 0.43 65 155 235 335]; 
end
end
prm_ub = perms(ub(1:4)); prm_ub(:,5:8) = perms(ub(5:8));
prm_lb = perms(lb(1:4)); prm_lb(:,5:8) = perms(lb(5:8));
ub = prm_ub;
lb = prm_lb;

% ub_norm = ub;
% lb_norm = lb;
% ub = ub_norm(:,1:4)/sum(ub_norm(1:4));
% ub(:,5:8)= ub_norm(:,5:8)/(sum(ub_norm(1,5:8))/360);
% lb = lb_norm(:,1:4)/sum(lb_norm(1:4));
% lb(:,5:8)= lb_norm(:,5:8)/(sum(lb_norm(1,5:8))/360);
lambda(1) = 0;
lambda(2) = 0.05;
for ii = 3:24
lambda(ii) = lambda(ii-1);
end

%TESTING
%lambda = 1;
lambda;
fminsearch_options = optimset('MaxFunEvals',50000);

clear lambda
lambda(1) = 0;
lambda(2) = 1;
for ii = 3:6
lambda(ii) = lambda(ii-1);
end
lambda1 = repmat(lambda,1,4);
%lambda1 = ones(1,24);
lambda1 = rand(1,24);
B1rhmapfull_Art = B1rhmapfull - B1rhmapfull_nowire;
B1rhmaprom = B1rhmapfull_Art;
        
for ii = 1:length(lambda1)
	minArtMaxHom_opt = strcat('lambda # is: ', int2str(ii));
	disp(minArtMaxHom_opt)
	fArt = @(x) minArtMaxHomPh(x, B1rhmaprom, B1rhmapfull, lambda1(ii));

    for jj = 1:24 
% 		x0(1:Nc) = rand(1,Nc);
%     	x0(Nc+1:2*Nc) = rand(1,Nc)*360;
        x0 = lb(jj,:);
     	soltmp(jj,:) = fminsearchbnd(fArt, x0, lb(jj,:), ub(jj,:), fminsearch_options);
%     	soltmp(jj,:) = fminsearchbnd(fArt, x0, prm_lb(jj,:), prm_ub(jj,:), fminsearch_options);
			% fix angles
% 			soltmp(jj, Nc+1:Nc*2) = soltmp(jj, Nc+1:Nc*2) - min(soltmp(jj, Nc+1:Nc*2));
% 			phis = soltmp(jj, Nc+1:Nc*2);
% 			phis = phis - phis(1);
% 			phis(phis<0) = phis(phis<0) + 360;
% 			phis(360.0000 - phis <= 0.0005) = 0;
% 			soltmp(jj, Nc+1:Nc*2) = phis;
		min1(jj) = minArtMaxHomPh(soltmp(jj,:), B1rhmaprom, B1rhmapfull, lambda1(ii));
        strcat('jj # is: ', int2str(jj))
    end
 
  	[M_min1, I_min1] = min(min1);
	sol(ii,:) = soltmp(I_min1, :);
end

sol_all_minArtMaxHomPh = sol
sol_minArtMaxHomPh = sol(1,:);

for ii = 1:length(lambda1)
	%{
	valarr = homterm + Lambda*Art (from minArtMaxHom.m)
	%}
	[val, homterm, Art] = minArtMaxHomPh(sol_all_minArtMaxHomPh(ii,:), B1rhmaprom, B1rhmapfull, lambda(ii));
    valarr(ii) = val
    homtermarr(ii) = homterm
    Artarr(ii) = Art
end

sizel = size(lambda1);
if sizel(2) > 1
	for ii = 1:length(lambda)
		if ii == 1 || ii == length(lambda)
			if ii == 1
				delta_hom(ii) = abs(homtermarr(ii) - homtermarr(ii+1));
				delta_art(ii) = abs(Artarr(ii) - Artarr(ii+1));
			else
				delta_hom(ii) = abs(homtermarr(ii) - homtermarr(ii-1));
				delta_art(ii) = abs(Artarr(ii) - Artarr(ii-1));
			end
		else
			delta_hom(ii) = mean( [ abs(homtermarr(ii) - homtermarr(ii-1)), abs(homtermarr(ii) - homtermarr(ii+1)) ] );
			delta_art(ii) = mean( [ abs(Artarr(ii) - Artarr(ii-1)), abs(Artarr(ii) - Artarr(ii+1)) ] );
		end
	end
[M_minArtMaxHom, I_minArtMaxHom] = min(delta_hom + delta_art);
sol_minArtMaxHomPh = sol(I_minArtMaxHom,:);
lambda_chosen = lambda(I_minArtMaxHom)

end
suppression_mode = sol_minArtMaxHomPh
phi = suppression_mode(5:8);
amp = suppression_mode(1:4);
suppression_mode_weights = amp.*exp(1i*phi*pi/180);
message = [newline, 'Cost Function 2 Optimization "minArtMaxHom" - COMPLETE.', newline];
disp(message)
suppression_mode = soltmp(2,:);
w = LLS_basis_inv * (suppression_mode_weights)';
w_Aphi = [abs(w)/max(abs(w(1:4))),angle(w)*180/pi]';
w_Aphi(w_Aphi<0) = w_Aphi(w_Aphi<0) + 360;
w_Aphi2 = [w_Aphi(1,:) w_Aphi(2,:)];
% w_Aphi_perm=perms(w_Aphi(1:4)); w_Aphi_perm(:,5:8) = perms(w_Aphi(5:8));
% for ii = 1:24
% 	[val, homterm, Art] = minArtMaxHomPh(w_Aphi_perm(ii,:), B1rhmaprom, B1rhmapfull, lambda(ii));
%     valarr(ii) = val
%     homtermarr(ii) = homterm
%     Artarr(ii) = Art
% end
message = [newline, 'Final Transformation is COMPLETE.', newline];
disp(message)
suppression_mode_perm=perms(suppression_mode(1:4)); suppression_mode_perm(:,5:8) = perms(suppression_mode(5:8));
clear lambda
lambda(1) = 0;
lambda(2) = 1;
for ii = 3:6
lambda(ii) = lambda(ii-1);
end
lambda1 = repmat(lambda,1,4);

for ii = 1:24
	[val, homterm, Art] = minArtMaxHomPh(suppression_mode_perm(ii,:), B1rhmaprom, B1rhmapfull, lambda1(ii));
    valarr(ii) = val;
    homtermarr(ii) = homterm;
    Artarr(ii) = Art;
end
valarr
homtermarr
Artarr
   
suppression_mode2 = suppression_mode_perm(1,:);
phi = suppression_mode2(5:8);
amp = suppression_mode2(1:4);
suppression_mode_weights2 = amp.*exp(1i*phi*pi/180);
w = LLS_basis_inv * (suppression_mode_weights2)';
w_Aphi = [abs(w)/max(abs(w(1:4))),angle(w)*180/pi]';
w_Aphi(w_Aphi<0) = w_Aphi(w_Aphi<0) + 360;
w_Aphi2 = [w_Aphi(1,:) w_Aphi(2,:)]
% w_Aphi_norm = w_Aphi;
% w_Aphi = w_Aphi_norm(1:4)/sum(w_Aphi_norm(1:4))
% w_Aphi(:,5:8)= w_Aphi_norm(5:8)/(sum(w_Aphi_norm(5:8))/360)
