# Supplementary material for: Optimized radiofrequency shimming using low-heating B1+-mapping in the presence of deep brain stimulation implants: Proof of concept
Source: PLoS One. 2024 Dec 18;19(12):e0316002. doi: 10.1371/journal.pone.0316002 (PMC11654958; doi:10.1371/journal.pone.0316002)
Supplement: S2 File — (XLS) [file pone.0316002.s003.xls]

## Sheet: Temp_Change
An	Input (dB)
1	0
0.9	-0.91515
0.8	-1.9382
0.7	-3.09804
0.6	-4.43698
0.5	-6.0206
0.4	-7.9588
0.39	-8
0.3	-10.4576
0.22	-13
0.2	-13.9794
0.17	-15
0.12	-18
0.1	-20
0.05	-25
0.03	-30
0.000562	-65
