# Supplementary material for: Optimized radiofrequency shimming using low-heating B1+-mapping in the presence of deep brain stimulation implants: Proof of concept
Source: PLoS One. 2024 Dec 18;19(12):e0316002. doi: 10.1371/journal.pone.0316002 (PMC11654958; doi:10.1371/journal.pone.0316002)
Supplement: S3 File — (ZIP) [file pone.0316002.s004.zip]

Archive with 8 entries (8 files):
- PX4_simplified_Ele1_NearField1(CH1).efe
- PX4_simplified_Ele2_NearField1(CH2).efe
- PX4_simplified_Ele3_NearField1(CH3).efe
- PX4_simplified_Ele4_NearField1(CH4).efe
- PX4_simplified_NearField1(1).efe
- PX4_simplified_NearField1(2).efe
- PX4_simplified_NearField1(3).efe
- PX4_simplified_NearField1(4).efe
