# Supplementary material for: Optimized radiofrequency shimming using low-heating B1+-mapping in the presence of deep brain stimulation implants: Proof of concept
Source: PLoS One. 2024 Dec 18;19(12):e0316002. doi: 10.1371/journal.pone.0316002 (PMC11654958; doi:10.1371/journal.pone.0316002)
Supplement: S3 File — (ZIP) [file pone.0316002.s004.zip › PX4_simplified_Ele1_NearField1(CH1).efe]

##File Type: Electric near field
##File Format: 7
##Source: PX4_simplified
##Date: 2021-08-05 09:06:45  
** File exported by Altair Feko - Solver (seq) Version 2019.3.2-682 from 2020-04-01


#Configuration Name: StandardConfiguration1
#Request Name: NearField1
#Frequency:   1.23250000E+008
#Coordinate System: Cartesian
#No. of X Samples: 128
#No. of Y Samples: 128
#No. of Z Samples: 1
#Result Type: Electric Field Values
#No. of Header Lines: 1
#         "X"                "Y"                "Z"              "Re(Ex)"           "Im(Ex)"           "Re(Ey)"           "Im(Ey)"           "Re(Ez)"           "Im(Ez)"    
   -9.00000000E-002   -9.00000000E-002   -3.00000000E-003   -3.40004081E-001   -2.91196142E-001    2.38196997E-001    2.44390789E-001   -1.25800677E-002   -3.10135138E-002
   -8.85826772E-002   -9.00000000E-002   -3.00000000E-003   -3.42236389E-001   -2.84374496E-001    2.32630433E-001    2.43498554E-001   -1.25963071E-002   -3.40130950E-002
   -8.71653543E-002   -9.00000000E-002   -3.00000000E-003   -3.44355338E-001   -2.76436804E-001    2.26771800E-001    2.43127706E-001   -1.27893563E-002   -3.71288068E-002
   -8.57480315E-002   -9.00000000E-002   -3.00000000E-003   -3.46361457E-001   -2.67388807E-001    2.20612968E-001    2.43335201E-001   -1.31826270E-002   -4.03827382E-002
   -8.43307087E-002   -9.00000000E-002   -3.00000000E-003   -3.48256895E-001   -2.57241455E-001    2.14145759E-001    2.44178897E-001   -1.38001081E-002   -4.37964584E-002
   -8.29133858E-002   -9.00000000E-002   -3.00000000E-003   -3.50045082E-001   -2.46009657E-001    2.07362211E-001    2.45718244E-001   -1.46648612E-002   -4.73895581E-002
   -8.14960630E-002   -9.00000000E-002   -3.00000000E-003   -3.51731048E-001   -2.33715491E-001    2.00253959E-001    2.48013485E-001   -1.57993338E-002   -5.11799486E-002
   -8.00787402E-002   -9.00000000E-002   -3.00000000E-003   -3.53322524E-001   -2.20383742E-001    1.92812659E-001    2.51125993E-001   -1.72245029E-002   -5.51855336E-002
   -7.86614173E-002   -9.00000000E-002   -3.00000000E-003   -3.54827199E-001   -2.06046236E-001    1.85029404E-001    2.55118575E-001   -1.89599171E-002   -5.94214993E-002
   -7.72440945E-002   -9.00000000E-002   -3.00000000E-003   -3.56255701E-001   -1.90738819E-001    1.76894319E-001    2.60053542E-001   -2.10242182E-002   -6.39025077E-002
   -7.58267717E-002   -9.00000000E-002   -3.00000000E-003   -3.57618559E-001   -1.74501441E-001    1.68398182E-001    2.65995727E-001   -2.34346528E-002   -6.86368539E-002
   -7.44094488E-002   -9.00000000E-002   -3.00000000E-003   -3.58929305E-001   -1.57376238E-001    1.59530366E-001    2.73008948E-001   -2.62065896E-002   -7.36341012E-002
   -7.29921260E-002   -9.00000000E-002   -3.00000000E-003   -3.60202414E-001   -1.39408504E-001    1.50280187E-001    2.81158920E-001   -2.93537227E-002   -7.88985617E-002
   -7.15748031E-002   -9.00000000E-002   -3.00000000E-003   -3.61454189E-001   -1.20647672E-001    1.40635798E-001    2.90511790E-001   -3.28873652E-002   -8.44333326E-002
   -7.01574803E-002   -9.00000000E-002   -3.00000000E-003   -3.62701867E-001   -1.01144193E-001    1.30584773E-001    3.01134514E-001   -3.68173509E-002   -9.02382746E-002
   -6.87401575E-002   -9.00000000E-002   -3.00000000E-003   -3.63964423E-001   -8.09497462E-002    1.20114348E-001    3.13093160E-001   -4.11523348E-002   -9.63073466E-002
   -6.73228346E-002   -9.00000000E-002   -3.00000000E-003   -3.65261551E-001   -6.01186175E-002    1.09210255E-001    3.26455719E-001   -4.58980518E-002   -1.02633877E-001
   -6.59055118E-002   -9.00000000E-002   -3.00000000E-003   -3.66616004E-001   -3.87033420E-002    9.78578125E-002    3.41289203E-001   -5.10581989E-002   -1.09207065E-001
   -6.44881890E-002   -9.00000000E-002   -3.00000000E-003   -3.68051556E-001   -1.67573476E-002    8.60417584E-002    3.57662716E-001   -5.66352651E-002   -1.16013120E-001
   -6.30708661E-002   -9.00000000E-002   -3.00000000E-003   -3.69592930E-001    5.66695387E-003    7.37463028E-002    3.75643934E-001   -6.26309630E-002   -1.23032695E-001
   -6.16535433E-002   -9.00000000E-002   -3.00000000E-003   -3.71267059E-001    2.85153104E-002    6.09546479E-002    3.95301135E-001   -6.90436602E-002   -1.30243311E-001
   -6.02362205E-002   -9.00000000E-002   -3.00000000E-003   -3.73101715E-001    5.17394170E-002    4.76501445E-002    4.16702737E-001   -7.58708905E-002   -1.37619249E-001
   -5.88188976E-002   -9.00000000E-002   -3.00000000E-003   -3.75127986E-001    7.52919431E-002    3.38161154E-002    4.39916676E-001   -8.31090167E-002   -1.45130114E-001
   -5.74015748E-002   -9.00000000E-002   -3.00000000E-003   -3.77378070E-001    9.91293148E-002    1.94376458E-002    4.65012142E-001   -9.07527808E-002   -1.52738688E-001
   -5.59842520E-002   -9.00000000E-002   -3.00000000E-003   -3.79884637E-001    1.23202401E-001    4.49826565E-003    4.92056610E-001   -9.87975271E-002   -1.60405823E-001
   -5.45669291E-002   -9.00000000E-002   -3.00000000E-003   -3.82682529E-001    1.47472090E-001   -1.10148604E-002    5.21117397E-001   -1.07236167E-001   -1.68084706E-001
   -5.31496063E-002   -9.00000000E-002   -3.00000000E-003   -3.85806932E-001    1.71901577E-001   -2.71117774E-002    5.52259503E-001   -1.16061353E-001   -1.75723039E-001
   -5.17322835E-002   -9.00000000E-002   -3.00000000E-003   -3.89296616E-001    1.96457338E-001   -4.37987349E-002    5.85546659E-001   -1.25266927E-001   -1.83260621E-001
   -5.03149606E-002   -9.00000000E-002   -3.00000000E-003   -3.93188439E-001    2.21108595E-001   -6.10756960E-002    6.21039077E-001   -1.34844131E-001   -1.90631920E-001
   -4.88976378E-002   -9.00000000E-002   -3.00000000E-003   -3.97521992E-001    2.45830978E-001   -7.89376937E-002    6.58799023E-001   -1.44789681E-001   -1.97760082E-001
   -4.74803150E-002   -9.00000000E-002   -3.00000000E-003   -4.02335846E-001    2.70595033E-001   -9.73712457E-002    6.98886922E-001   -1.55098064E-001   -2.04561601E-001
   -4.60629921E-002   -9.00000000E-002   -3.00000000E-003   -4.07663402E-001    2.95377940E-001   -1.16352615E-001    7.41365950E-001   -1.65764963E-001   -2.10937022E-001
   -4.46456693E-002   -9.00000000E-002   -3.00000000E-003   -4.13532003E-001    3.20139027E-001   -1.35846829E-001    7.86293315E-001   -1.76787083E-001   -2.16783325E-001
   -4.32283465E-002   -9.00000000E-002   -3.00000000E-003   -4.19960056E-001    3.44829307E-001   -1.55795704E-001    8.33703519E-001   -1.88159968E-001   -2.21978457E-001
   -4.18110236E-002   -9.00000000E-002   -3.00000000E-003   -4.26956867E-001    3.69405956E-001   -1.76112625E-001    8.83600777E-001   -1.99885908E-001   -2.26390191E-001
   -4.03937008E-002   -9.00000000E-002   -3.00000000E-003   -4.34527512E-001    3.93847355E-001   -1.96677904E-001    9.35963870E-001   -2.11972129E-001   -2.29866122E-001
   -3.89763780E-002   -9.00000000E-002   -3.00000000E-003   -4.42677901E-001    4.18182651E-001   -2.17343943E-001    9.90797998E-001   -2.24442726E-001   -2.32222327E-001
   -3.75590551E-002   -9.00000000E-002   -3.00000000E-003   -4.51408147E-001    4.42432720E-001   -2.37951452E-001    1.04818613E+000   -2.37330988E-001   -2.33249152E-001
   -3.61417323E-002   -9.00000000E-002   -3.00000000E-003   -4.60672091E-001    4.66483166E-001   -2.58333835E-001    1.10828295E+000   -2.50661668E-001   -2.32737606E-001
   -3.47244094E-002   -9.00000000E-002   -3.00000000E-003   -4.70333750E-001    4.89996593E-001   -2.78280955E-001    1.17115537E+000   -2.64428675E-001   -2.30519820E-001
   -3.33070866E-002   -9.00000000E-002   -3.00000000E-003   -4.80160203E-001    5.12511805E-001   -2.97454602E-001    1.23651379E+000   -2.78596728E-001   -2.26464047E-001
   -3.18897638E-002   -9.00000000E-002   -3.00000000E-003   -4.89914031E-001    5.33887020E-001   -3.15329713E-001    1.30367349E+000   -2.93180351E-001   -2.20377700E-001
   -3.04724409E-002   -9.00000000E-002   -3.00000000E-003   -4.99471550E-001    5.54644770E-001   -3.31265415E-001    1.37207546E+000   -3.08348700E-001   -2.11820798E-001
   -2.90551181E-002   -9.00000000E-002   -3.00000000E-003   -5.08800799E-001    5.75588416E-001   -3.44673673E-001    1.44206136E+000   -3.24405223E-001   -2.00113045E-001
   -2.76377953E-002   -9.00000000E-002   -3.00000000E-003   -5.17790985E-001    5.96626984E-001   -3.55089619E-001    1.51505908E+000   -3.41577864E-001   -1.84689294E-001
   -2.62204724E-002   -9.00000000E-002   -3.00000000E-003   -5.26126600E-001    6.15467323E-001   -3.62100160E-001    1.59228643E+000   -3.59620791E-001   -1.65860374E-001
   -2.48031496E-002   -9.00000000E-002   -3.00000000E-003   -5.33186778E-001    6.28527997E-001   -3.65214662E-001    1.67162865E+000   -3.77758840E-001   -1.45077694E-001
   -2.33858268E-002   -9.00000000E-002   -3.00000000E-003   -5.38127318E-001    6.36185812E-001   -3.63582551E-001    1.74766497E+000   -3.95879170E-001   -1.22738161E-001
   -2.19685039E-002   -9.00000000E-002   -3.00000000E-003   -5.40047033E-001    6.43711726E-001   -3.56078903E-001    1.81841223E+000   -4.15283034E-001   -9.65346735E-002
   -2.05511811E-002   -9.00000000E-002   -3.00000000E-003   -5.37453668E-001    6.55293652E-001   -3.40963042E-001    1.88772002E+000   -4.37808061E-001   -6.30316290E-002
   -1.91338583E-002   -9.00000000E-002   -3.00000000E-003   -5.29221203E-001    6.69673198E-001   -3.13468951E-001    1.96341715E+000   -4.64688322E-001   -1.99050061E-002
   -1.77165354E-002   -9.00000000E-002   -3.00000000E-003   -5.23485769E-001    6.72397746E-001   -2.68342068E-001    2.05124229E+000   -4.91982685E-001    2.50217904E-002
   -1.62992126E-002   -9.00000000E-002   -3.00000000E-003   -5.26283344E-001    6.50765461E-001   -2.19745106E-001    2.12804801E+000   -5.13410355E-001    5.80276767E-002
   -1.48818898E-002   -9.00000000E-002   -3.00000000E-003   -5.23763034E-001    6.29906876E-001   -1.72798742E-001    2.18094378E+000   -5.34893211E-001    9.04953260E-002
   -1.34645669E-002   -9.00000000E-002   -3.00000000E-003   -5.06203031E-001    6.20502542E-001   -1.21746733E-001    2.22374411E+000   -5.61938919E-001    1.32018108E-001
   -1.20472441E-002   -9.00000000E-002   -3.00000000E-003   -4.58465610E-001    6.21171553E-001   -5.51270527E-002    2.26794099E+000   -6.00102491E-001    1.89331299E-001
   -1.06299213E-002   -9.00000000E-002   -3.00000000E-003   -3.86609972E-001    6.27075902E-001    1.16340644E-001    2.32879076E+000   -6.52410015E-001    2.66711169E-001
   -9.21259843E-003   -9.00000000E-002   -3.00000000E-003   -4.54698527E-001    5.66571174E-001    2.59152475E-001    2.40288984E+000   -6.68170621E-001    2.77472488E-001
   -7.79527559E-003   -9.00000000E-002   -3.00000000E-003   -4.80388993E-001    5.23456238E-001    3.40037390E-001    2.41796225E+000   -6.84976988E-001    2.93056335E-001
   -6.37795276E-003   -9.00000000E-002   -3.00000000E-003   -4.70825454E-001    5.00106955E-001    4.15732633E-001    2.42898015E+000   -7.09984350E-001    3.21522042E-001
   -4.96062992E-003   -9.00000000E-002   -3.00000000E-003   -4.15536710E-001    4.85757260E-001    4.94317251E-001    2.44548769E+000   -7.47748248E-001    3.61631912E-001
   -3.54330709E-003   -9.00000000E-002   -3.00000000E-003   -8.90996695E-002    4.12834295E-001    6.63971062E-001    2.49976920E+000   -8.51345369E-001    4.49241323E-001
   -2.12598425E-003   -9.00000000E-002   -3.00000000E-003   -4.35544298E-001    3.88930350E-001    9.91227142E-001    2.52786662E+000   -8.27815128E-001    4.16549648E-001
   -7.08661417E-004   -9.00000000E-002   -3.00000000E-003   -4.94915726E-001    3.53431834E-001    1.04885214E+000    2.51865945E+000   -8.34620928E-001    4.14190233E-001
    7.08661417E-004   -9.00000000E-002   -3.00000000E-003   -5.07004835E-001    3.29959142E-001    1.10760187E+000    2.52074065E+000   -8.54837043E-001    4.31446284E-001
    2.12598425E-003   -9.00000000E-002   -3.00000000E-003   -4.80972035E-001    3.05151066E-001    1.16929669E+000    2.53341266E+000   -8.89093615E-001    4.60334642E-001
    3.54330709E-003   -9.00000000E-002   -3.00000000E-003   -3.44314002E-001    2.48528632E-001    1.26428369E+000    2.58073576E+000   -9.65808489E-001    5.08567532E-001
    4.96062992E-003   -9.00000000E-002   -3.00000000E-003   -5.31327932E-001    1.77236339E-001    1.50034268E+000    2.53824878E+000   -9.62818787E-001    4.92529043E-001
    6.37795276E-003   -9.00000000E-002   -3.00000000E-003   -5.83563519E-001    1.63236224E-001    1.50477953E+000    2.52071555E+000   -9.39966404E-001    4.71588728E-001
    7.79527559E-003   -9.00000000E-002   -3.00000000E-003   -6.03264626E-001    1.45406710E-001    1.52005455E+000    2.51141149E+000   -9.33364478E-001    4.67952455E-001
    9.21259843E-003   -9.00000000E-002   -3.00000000E-003   -6.07624847E-001    1.16250943E-001    1.54308468E+000    2.50372276E+000   -9.39718540E-001    4.73321770E-001
    1.06299213E-002   -9.00000000E-002   -3.00000000E-003   -6.05946507E-001    5.72587194E-002    1.58710004E+000    2.48685911E+000   -9.64661854E-001    4.88133365E-001
    1.20472441E-002   -9.00000000E-002   -3.00000000E-003   -6.64332381E-001    1.36186858E-002    1.61490504E+000    2.40121027E+000   -9.64097224E-001    4.89591391E-001
    1.34645669E-002   -9.00000000E-002   -3.00000000E-003   -6.83598574E-001    1.69410614E-002    1.59753078E+000    2.34423369E+000   -9.38320751E-001    4.78185684E-001
    1.48818898E-002   -9.00000000E-002   -3.00000000E-003   -6.92490382E-001    1.15482835E-002    1.58570446E+000    2.30199714E+000   -9.28939209E-001    4.77525504E-001
    1.62992126E-002   -9.00000000E-002   -3.00000000E-003   -7.01510184E-001   -5.10886843E-003    1.57281256E+000    2.26057958E+000   -9.31401823E-001    4.84038130E-001
    1.77165354E-002   -9.00000000E-002   -3.00000000E-003   -7.15165337E-001   -3.20831723E-002    1.55398533E+000    2.20924117E+000   -9.42027237E-001    4.95648467E-001
    1.91338583E-002   -9.00000000E-002   -3.00000000E-003   -7.31126088E-001   -5.34086635E-002    1.51917326E+000    2.13935944E+000   -9.51126362E-001    5.07675655E-001
    2.05511811E-002   -9.00000000E-002   -3.00000000E-003   -7.34210029E-001   -5.67705406E-002    1.47369887E+000    2.07123123E+000   -9.52394819E-001    5.15501386E-001
    2.19685039E-002   -9.00000000E-002   -3.00000000E-003   -7.30986072E-001   -5.78031111E-002    1.43184699E+000    2.01403105E+000   -9.54901033E-001    5.22719865E-001
    2.33858268E-002   -9.00000000E-002   -3.00000000E-003   -7.29332085E-001   -6.33337695E-002    1.39150450E+000    1.96122065E+000   -9.62309287E-001    5.31441429E-001
    2.48031496E-002   -9.00000000E-002   -3.00000000E-003   -7.30216064E-001   -7.27616216E-002    1.34905631E+000    1.90766890E+000   -9.73735651E-001    5.41570753E-001
    2.62204724E-002   -9.00000000E-002   -3.00000000E-003   -7.31755260E-001   -8.25484537E-002    1.30280713E+000    1.85148478E+000   -9.86818024E-001    5.52103283E-001
    2.76377953E-002   -9.00000000E-002   -3.00000000E-003   -7.31514047E-001   -8.96752924E-002    1.25406031E+000    1.79490379E+000   -9.99470598E-001    5.61879232E-001
    2.90551181E-002   -9.00000000E-002   -3.00000000E-003   -7.29514548E-001   -9.48236901E-002    1.20573608E+000    1.74102295E+000   -1.01161941E+000    5.70603775E-001
    3.04724409E-002   -9.00000000E-002   -3.00000000E-003   -7.27541472E-001   -1.00133425E-001    1.15907204E+000    1.69037911E+000   -1.02420715E+000    5.78635013E-001
    3.18897638E-002   -9.00000000E-002   -3.00000000E-003   -7.26720657E-001   -1.06610088E-001    1.11370491E+000    1.64200615E+000   -1.03767878E+000    5.86234614E-001
    3.33070866E-002   -9.00000000E-002   -3.00000000E-003   -7.27155252E-001   -1.14116659E-001    1.06908386E+000    1.59501950E+000   -1.05182279E+000    5.93378953E-001
    3.47244094E-002   -9.00000000E-002   -3.00000000E-003   -7.28502706E-001   -1.22118219E-001    1.02507825E+000    1.54915783E+000   -1.06617955E+000    5.99885929E-001
    3.61417323E-002   -9.00000000E-002   -3.00000000E-003   -7.30500596E-001   -1.30272134E-001    9.81928024E-001    1.50461555E+000   -1.08040112E+000    6.05592537E-001
    3.75590551E-002   -9.00000000E-002   -3.00000000E-003   -7.33139660E-001   -1.38567407E-001    9.39927594E-001    1.46162593E+000   -1.09436461E+000    6.10436821E-001
    3.89763780E-002   -9.00000000E-002   -3.00000000E-003   -7.36546872E-001   -1.47166690E-001    8.99203559E-001    1.42022703E+000   -1.10807411E+000    6.14436815E-001
    4.03937008E-002   -9.00000000E-002   -3.00000000E-003   -7.40806816E-001   -1.56160860E-001    8.59714545E-001    1.38027636E+000   -1.12152207E+000    6.17619314E-001
    4.18110236E-002   -9.00000000E-002   -3.00000000E-003   -7.45905975E-001   -1.65532772E-001    8.21349992E-001    1.34158514E+000   -1.13464649E+000    6.19992061E-001
    4.32283465E-002   -9.00000000E-002   -3.00000000E-003   -7.51763757E-001   -1.75191524E-001    7.84009424E-001    1.30400074E+000   -1.14735242E+000    6.21558525E-001
    4.46456693E-002   -9.00000000E-002   -3.00000000E-003   -7.58273059E-001   -1.85030970E-001    7.47617230E-001    1.26741789E+000   -1.15954801E+000    6.22306234E-001
    4.60629921E-002   -9.00000000E-002   -3.00000000E-003   -7.65338745E-001   -1.94965695E-001    7.12120741E-001    1.23176658E+000   -1.17116363E+000    6.22242103E-001
    4.74803150E-002   -9.00000000E-002   -3.00000000E-003   -7.72874289E-001   -2.04927306E-001    6.77459991E-001    1.19697556E+000   -1.18215540E+000    6.21380657E-001
    4.88976378E-002   -9.00000000E-002   -3.00000000E-003   -7.80798693E-001   -2.14858448E-001    6.43570048E-001    1.16297163E+000   -1.19249682E+000    6.19738176E-001
    5.03149606E-002   -9.00000000E-002   -3.00000000E-003   -7.89030140E-001   -2.24705359E-001    6.10380982E-001    1.12967043E+000   -1.20216313E+000    6.17344839E-001
    5.17322835E-002   -9.00000000E-002   -3.00000000E-003   -7.97479448E-001   -2.34403261E-001    5.77824000E-001    1.09699204E+000   -1.21113549E+000    6.14221147E-001
    5.31496063E-002   -9.00000000E-002   -3.00000000E-003   -8.06063168E-001   -2.43895569E-001    5.45818041E-001    1.06485647E+000   -1.21939371E+000    6.10391039E-001
    5.45669291E-002   -9.00000000E-002   -3.00000000E-003   -8.14685358E-001   -2.53115704E-001    5.14302250E-001    1.03319816E+000   -1.22692577E+000    6.05879764E-001
    5.59842520E-002   -9.00000000E-002   -3.00000000E-003   -8.23255249E-001   -2.61999627E-001    4.83220357E-001    1.00195569E+000   -1.23372669E+000    6.00709885E-001
    5.74015748E-002   -9.00000000E-002   -3.00000000E-003   -8.31684771E-001   -2.70493757E-001    4.52514059E-001    9.71079512E-001   -1.23979764E+000    5.94915063E-001
    5.88188976E-002   -9.00000000E-002   -3.00000000E-003   -8.39889049E-001   -2.78545748E-001    4.22141437E-001    9.40519103E-001   -1.24514171E+000    5.88520241E-001
    6.02362205E-002   -9.00000000E-002   -3.00000000E-003   -8.47782991E-001   -2.86109342E-001    3.92057864E-001    9.10233238E-001   -1.24977750E+000    5.81550979E-001
    6.16535433E-002   -9.00000000E-002   -3.00000000E-003   -8.55285646E-001   -2.93136584E-001    3.62231361E-001    8.80181807E-001   -1.25371744E+000    5.74037362E-001
    6.30708661E-002   -9.00000000E-002   -3.00000000E-003   -8.62316881E-001   -2.99585852E-001    3.32631752E-001    8.50330335E-001   -1.25698376E+000    5.66005695E-001
    6.44881890E-002   -9.00000000E-002   -3.00000000E-003   -8.68804963E-001   -3.05416917E-001    3.03233756E-001    8.20648416E-001   -1.25960245E+000    5.57482664E-001
    6.59055118E-002   -9.00000000E-002   -3.00000000E-003   -8.74677502E-001   -3.10589009E-001    2.74028011E-001    7.91114603E-001   -1.26160512E+000    5.48494520E-001
    6.73228346E-002   -9.00000000E-002   -3.00000000E-003   -8.79869634E-001   -3.15071477E-001    2.44995654E-001    7.61710063E-001   -1.26302595E+000    5.39066429E-001
    6.87401575E-002   -9.00000000E-002   -3.00000000E-003   -8.84313104E-001   -3.18831186E-001    2.16132453E-001    7.32421897E-001   -1.26390019E+000    5.29220865E-001
    7.01574803E-002   -9.00000000E-002   -3.00000000E-003   -8.87959308E-001   -3.21843061E-001    1.87440213E-001    7.03243777E-001   -1.26427416E+000    5.18989399E-001
    7.15748031E-002   -9.00000000E-002   -3.00000000E-003   -8.90750137E-001   -3.24080206E-001    1.58916015E-001    6.74168607E-001   -1.26418712E+000    5.08389168E-001
    7.29921260E-002   -9.00000000E-002   -3.00000000E-003   -8.92642418E-001   -3.25524571E-001    1.30571099E-001    6.45200544E-001   -1.26369197E+000    4.97447794E-001
    7.44094488E-002   -9.00000000E-002   -3.00000000E-003   -8.93594917E-001   -3.26162493E-001    1.02411397E-001    6.16346097E-001   -1.26284053E+000    4.86186583E-001
    7.58267717E-002   -9.00000000E-002   -3.00000000E-003   -8.93571022E-001   -3.25983129E-001    7.44495429E-002    5.87611346E-001   -1.26168101E+000    4.74627659E-001
    7.72440945E-002   -9.00000000E-002   -3.00000000E-003   -8.92537658E-001   -3.24973887E-001    4.66990421E-002    5.59004786E-001   -1.26026569E+000    4.62789807E-001
    7.86614173E-002   -9.00000000E-002   -3.00000000E-003   -8.90481748E-001   -3.23139659E-001    1.91846959E-002    5.30547158E-001   -1.25865385E+000    4.50699249E-001
    8.00787402E-002   -9.00000000E-002   -3.00000000E-003   -8.87376722E-001   -3.20474015E-001   -8.07743217E-003    5.02251194E-001   -1.25689957E+000    4.38372591E-001
    8.14960630E-002   -9.00000000E-002   -3.00000000E-003   -8.83215904E-001   -3.16983954E-001   -3.50661075E-002    4.74138324E-001   -1.25505482E+000    4.25829837E-001
    8.29133858E-002   -9.00000000E-002   -3.00000000E-003   -8.77994260E-001   -3.12676817E-001   -6.17561438E-002    4.46228837E-001   -1.25317411E+000    4.13091845E-001
    8.43307087E-002   -9.00000000E-002   -3.00000000E-003   -8.71713948E-001   -3.07562665E-001   -8.81216770E-002    4.18545484E-001   -1.25131073E+000    4.00177923E-001
    8.57480315E-002   -9.00000000E-002   -3.00000000E-003   -8.64383728E-001   -3.01658977E-001   -1.14137817E-001    3.91116659E-001   -1.24951945E+000    3.87104830E-001
    8.71653543E-002   -9.00000000E-002   -3.00000000E-003   -8.56017046E-001   -2.94978713E-001   -1.39778792E-001    3.63963298E-001   -1.24784503E+000    3.73892713E-001
    8.85826772E-002   -9.00000000E-002   -3.00000000E-003   -8.46634684E-001   -2.87546453E-001   -1.65018884E-001    3.37118029E-001   -1.24633712E+000    3.60557074E-001
    9.00000000E-002   -9.00000000E-002   -3.00000000E-003   -8.36265480E-001   -2.79384227E-001   -1.89827484E-001    3.10608098E-001   -1.24503704E+000    3.47119954E-001
   -9.00000000E-002   -8.85826772E-002   -3.00000000E-003   -3.40903991E-001   -2.91331802E-001    2.38526098E-001    2.38227762E-001   -1.43615331E-002   -2.97227747E-002
   -8.85826772E-002   -8.85826772E-002   -3.00000000E-003   -3.43263840E-001   -2.83988799E-001    2.32949367E-001    2.36810501E-001   -1.44296817E-002   -3.26832872E-002
   -8.71653543E-002   -8.85826772E-002   -3.00000000E-003   -3.45519252E-001   -2.75472989E-001    2.27080623E-001    2.35912376E-001   -1.46822502E-002   -3.57322780E-002
   -8.57480315E-002   -8.85826772E-002   -3.00000000E-003   -3.47670051E-001   -2.65789266E-001    2.20911641E-001    2.35591949E-001   -1.51441660E-002   -3.88902722E-002
   -8.43307087E-002   -8.85826772E-002   -3.00000000E-003   -3.49719104E-001   -2.54947404E-001    2.14434593E-001    2.35907808E-001   -1.58401866E-002   -4.21765095E-002
   -8.29133858E-002   -8.85826772E-002   -3.00000000E-003   -3.51670506E-001   -2.42960769E-001    2.07642075E-001    2.36919992E-001   -1.67946703E-002   -4.56094835E-002
   -8.14960630E-002   -8.85826772E-002   -3.00000000E-003   -3.53529538E-001   -2.29850490E-001    2.00526125E-001    2.38689973E-001   -1.80309311E-002   -4.92040397E-002
   -8.00787402E-002   -8.85826772E-002   -3.00000000E-003   -3.55303957E-001   -2.15640149E-001    1.93079082E-001    2.41280090E-001   -1.95711438E-002   -5.29761748E-002
   -7.86614173E-002   -8.85826772E-002   -3.00000000E-003   -3.57002681E-001   -2.00362039E-001    1.85292164E-001    2.44753054E-001   -2.14362512E-002   -5.69395288E-002
   -7.72440945E-002   -8.85826772E-002   -3.00000000E-003   -3.58636253E-001   -1.84049835E-001    1.77156913E-001    2.49173454E-001   -2.36461829E-002   -6.11053102E-002
   -7.58267717E-002   -8.85826772E-002   -3.00000000E-003   -3.60215906E-001   -1.66743159E-001    1.68664888E-001    2.54606782E-001   -2.62195918E-002   -6.54791905E-002
   -7.44094488E-002   -8.85826772E-002   -3.00000000E-003   -3.61755847E-001   -1.48483893E-001    1.59806339E-001    2.61117176E-001   -2.91728827E-002   -7.00683331E-002
   -7.29921260E-002   -8.85826772E-002   -3.00000000E-003   -3.63272352E-001   -1.29315822E-001    1.50571654E-001    2.68770821E-001   -3.25215145E-002   -7.48739839E-002
   -7.15748031E-002   -8.85826772E-002   -3.00000000E-003   -3.64780629E-001   -1.09289011E-001    1.40950777E-001    2.77635960E-001   -3.62776386E-002   -7.98953386E-002
   -7.01574803E-002   -8.85826772E-002   -3.00000000E-003   -3.66300083E-001   -8.84510200E-002    1.30932819E-001    2.87779371E-001   -4.04528370E-002   -8.51280281E-002
   -6.87401575E-002   -8.85826772E-002   -3.00000000E-003   -3.67849527E-001   -6.68580267E-002    1.20505531E-001    2.99268233E-001   -4.50572545E-002   -9.05631459E-002
   -6.73228346E-002   -8.85826772E-002   -3.00000000E-003   -3.69449796E-001   -4.45606492E-002    1.09657213E-001    3.12170695E-001   -5.00977567E-002   -9.61891096E-002
   -6.59055118E-002   -8.85826772E-002   -3.00000000E-003   -3.71124490E-001   -2.16114270E-002    9.83752059E-002    3.26554965E-001   -5.55801706E-002   -1.01989001E-001
   -6.44881890E-002   -8.85826772E-002   -3.00000000E-003   -3.72898382E-001    1.93725743E-003    8.66463766E-002    3.42489749E-001   -6.15086494E-002   -1.07945408E-001
   -6.30708661E-002   -8.85826772E-002   -3.00000000E-003   -3.74795988E-001    2.60313640E-002    7.44561188E-002    3.60042034E-001   -6.78862279E-002   -1.14032062E-001
   -6.16535433E-002   -8.85826772E-002   -3.00000000E-003   -3.76845059E-001    5.06168979E-002    6.17900667E-002    3.79281365E-001   -7.47131241E-002   -1.20220179E-001
   -6.02362205E-002   -8.85826772E-002   -3.00000000E-003   -3.79073255E-001    7.56460957E-002    4.86341819E-002    4.00276147E-001   -8.19890968E-002   -1.26476713E-001
   -5.88188976E-002   -8.85826772E-002   -3.00000000E-003   -3.81511479E-001    1.01070943E-001    3.49741739E-002    4.23094227E-001   -8.97123810E-002   -1.32763271E-001
   -5.74015748E-002   -8.85826772E-002   -3.00000000E-003   -3.84191226E-001    1.26848769E-001    2.07965995E-002    4.47803730E-001   -9.78801829E-002   -1.39034584E-001
   -5.59842520E-002   -8.85826772E-002   -3.00000000E-003   -3.87143600E-001    1.52929488E-001    6.08710111E-003    4.74472575E-001   -1.06490340E-001   -1.45242062E-001
   -5.45669291E-002   -8.85826772E-002   -3.00000000E-003   -3.90401954E-001    1.79273072E-001   -9.16580631E-003    5.03169659E-001   -1.15538999E-001   -1.51327435E-001
   -5.31496063E-002   -8.85826772E-002   -3.00000000E-003   -3.93996898E-001    2.05838819E-001   -2.49700053E-002    5.33958104E-001   -1.25020241E-001   -1.57228773E-001
   -5.17322835E-002   -8.85826772E-002   -3.00000000E-003   -3.97962769E-001    2.32590884E-001   -4.13305562E-002    5.66900124E-001   -1.34931804E-001   -1.62872884E-001
   -5.03149606E-002   -8.85826772E-002   -3.00000000E-003   -4.02330310E-001    2.59497689E-001   -5.82459351E-002    6.02052069E-001   -1.45268476E-001   -1.68181655E-001
   -4.88976378E-002   -8.85826772E-002   -3.00000000E-003   -4.07133297E-001    2.86534273E-001   -7.57101488E-002    6.39471815E-001   -1.56031622E-001   -1.73064861E-001
   -4.74803150E-002   -8.85826772E-002   -3.00000000E-003   -4.12403981E-001    3.13680562E-001   -9.37117746E-002    6.79223274E-001   -1.67223899E-001   -1.77418223E-001
   -4.60629921E-002   -8.85826772E-002   -3.00000000E-003   -4.18165680E-001    3.40912933E-001   -1.12234001E-001    7.21381857E-001   -1.78845627E-001   -1.81127929E-001
   -4.46456693E-002   -8.85826772E-002   -3.00000000E-003   -4.24431828E-001    3.68181656E-001   -1.31251770E-001    7.66026408E-001   -1.90902266E-001   -1.84067847E-001
   -4.32283465E-002   -8.85826772E-002   -3.00000000E-003   -4.31195265E-001    3.95400041E-001   -1.50722892E-001    8.13208559E-001   -2.03391941E-001   -1.86099134E-001
   -4.18110236E-002   -8.85826772E-002   -3.00000000E-003   -4.38426606E-001    4.22467609E-001   -1.70568284E-001    8.62907197E-001   -2.16316222E-001   -1.87076364E-001
   -4.03937008E-002   -8.85826772E-002   -3.00000000E-003   -4.46092396E-001    4.49340268E-001   -1.90660368E-001    9.15022350E-001   -2.29688399E-001   -1.86827154E-001
   -3.89763780E-002   -8.85826772E-002   -3.00000000E-003   -4.54182201E-001    4.76128243E-001   -2.10834912E-001    9.69468881E-001   -2.43556419E-001   -1.85128173E-001
   -3.75590551E-002   -8.85826772E-002   -3.00000000E-003   -4.62714193E-001    5.03032809E-001   -2.30941630E-001    1.02636498E+000   -2.58005707E-001   -1.81686495E-001
   -3.61417323E-002   -8.85826772E-002   -3.00000000E-003   -4.71662993E-001    5.30064298E-001   -2.50899701E-001    1.08615041E+000   -2.73122172E-001   -1.76187408E-001
   -3.47244094E-002   -8.85826772E-002   -3.00000000E-003   -4.80825086E-001    5.56623599E-001   -2.70660436E-001    1.14932800E+000   -2.88905474E-001   -1.68424614E-001
   -3.33070866E-002   -8.85826772E-002   -3.00000000E-003   -4.89731296E-001    5.81455043E-001   -2.90007095E-001    1.21564343E+000   -3.05210413E-001   -1.58412477E-001
   -3.18897638E-002   -8.85826772E-002   -3.00000000E-003   -4.97847602E-001    6.03800534E-001   -3.08285305E-001    1.28341221E+000   -3.21920011E-001   -1.46185483E-001
   -3.04724409E-002   -8.85826772E-002   -3.00000000E-003   -5.05023586E-001    6.24932554E-001   -3.24537923E-001    1.35070052E+000   -3.39320875E-001   -1.31174117E-001
   -2.90551181E-002   -8.85826772E-002   -3.00000000E-003   -5.11476190E-001    6.47602735E-001   -3.38066150E-001    1.41767369E+000   -3.58183386E-001   -1.11923958E-001
   -2.76377953E-002   -8.85826772E-002   -3.00000000E-003   -5.17260117E-001    6.73624513E-001   -3.48555888E-001    1.48774444E+000   -3.79448483E-001   -8.64978622E-002
   -2.62204724E-002   -8.85826772E-002   -3.00000000E-003   -5.22126655E-001    6.99614992E-001   -3.55741924E-001    1.56708642E+000   -4.03211328E-001   -5.42850051E-002
   -2.48031496E-002   -8.85826772E-002   -3.00000000E-003   -5.25404841E-001    7.12054030E-001   -3.59843948E-001    1.65460348E+000   -4.26544021E-001   -2.06713334E-002
   -2.33858268E-002   -8.85826772E-002   -3.00000000E-003   -5.25198034E-001    7.09018465E-001   -3.59868965E-001    1.73035987E+000   -4.47965178E-001    1.06203657E-002
   -2.19685039E-002   -8.85826772E-002   -3.00000000E-003   -5.21124812E-001    7.08364528E-001   -3.54311415E-001    1.78864628E+000   -4.71289233E-001    4.63204588E-002
   -2.05511811E-002   -8.85826772E-002   -3.00000000E-003   -5.10551339E-001    7.19296259E-001   -3.43031557E-001    1.83689651E+000   -5.00429847E-001    9.37337094E-002
   -1.91338583E-002   -8.85826772E-002   -3.00000000E-003   -4.82019362E-001    7.46883626E-001   -3.22436131E-001    1.88389591E+000   -5.41642922E-001    1.63935876E-001
   -1.77165354E-002   -8.85826772E-002   -3.00000000E-003   -4.47092221E-001    7.93528909E-001   -2.21056182E-001    1.98318110E+000   -5.96789991E-001    2.64121330E-001
   -1.62992126E-002   -8.85826772E-002   -3.00000000E-003   -4.68498331E-001    6.93842098E-001   -1.62688684E-001    2.03942008E+000   -6.08095049E-001    2.68552415E-001
   -1.48818898E-002   -8.85826772E-002   -3.00000000E-003   -4.09100071E-001    3.49135271E-001    5.82064705E-002   -3.29193298E-002   -5.38216951E-001    9.78768925E-002
   -1.34645669E-002   -8.85826772E-002   -3.00000000E-003   -4.09444482E-001    3.49464170E-001    5.46381609E-002   -3.09361676E-002   -5.49500655E-001    1.11433663E-001
   -1.20472441E-002   -8.85826772E-002   -3.00000000E-003   -4.07958150E-001    3.46671642E-001    4.94592788E-002   -2.85842710E-002   -5.61802363E-001    1.26351017E-001
   -1.06299213E-002   -8.85826772E-002   -3.00000000E-003   -4.04992322E-001    3.38597660E-001    3.76913349E-002   -1.70779315E-002   -5.77814204E-001    1.47743172E-001
   -9.21259843E-003   -8.85826772E-002   -3.00000000E-003   -4.13016815E-001    3.47026242E-001    2.84600150E-002   -5.85578030E-003   -5.95036095E-001    1.69084410E-001
   -7.79527559E-003   -8.85826772E-002   -3.00000000E-003   -4.16514010E-001    3.50205891E-001    2.47747709E-002   -2.41119846E-003   -6.09642312E-001    1.85187167E-001
   -6.37795276E-003   -8.85826772E-002   -3.00000000E-003   -4.17567041E-001    3.50408091E-001    2.08419405E-002    9.23642811E-004   -6.24127676E-001    2.01084170E-001
   -4.96062992E-003   -8.85826772E-002   -3.00000000E-003   -4.16903530E-001    3.48037377E-001    1.59440646E-002    4.95427833E-003   -6.39452270E-001    2.18479761E-001
   -3.54330709E-003   -8.85826772E-002   -3.00000000E-003   -4.15394837E-001    3.43419405E-001    7.86841059E-003    1.33812261E-002   -6.57414077E-001    2.40313398E-001
   -2.12598425E-003   -8.85826772E-002   -3.00000000E-003   -4.18524232E-001    3.45288548E-001   -1.03391461E-003    2.41568047E-002   -6.76918851E-001    2.63627083E-001
   -7.08661417E-004   -8.85826772E-002   -3.00000000E-003   -4.21393347E-001    3.47335564E-001   -5.99416448E-003    2.96980899E-002   -6.94371247E-001    2.82553766E-001
    7.08661417E-004   -8.85826772E-002   -3.00000000E-003   -4.22301416E-001    3.47051056E-001   -1.01848414E-002    3.40194426E-002   -7.11223520E-001    3.00115673E-001
    2.12598425E-003   -8.85826772E-002   -3.00000000E-003   -4.21477315E-001    3.44556152E-001   -1.47689867E-002    3.83991149E-002   -7.28792112E-001    3.18516490E-001
    3.54330709E-003   -8.85826772E-002   -3.00000000E-003   -4.19105313E-001    3.39564640E-001   -2.18492861E-002    4.55493668E-002   -7.49364677E-001    3.41085447E-001
    4.96062992E-003   -8.85826772E-002   -3.00000000E-003   -4.20644447E-001    3.39070236E-001   -3.13328444E-002    5.62165891E-002   -7.72699272E-001    3.66395438E-001
    6.37795276E-003   -8.85826772E-002   -3.00000000E-003   -4.23269861E-001    3.40023524E-001   -3.67600611E-002    6.22245803E-002   -7.92909104E-001    3.85748714E-001
    7.79527559E-003   -8.85826772E-002   -3.00000000E-003   -4.24031002E-001    3.38970426E-001   -4.07462850E-002    6.65621617E-002   -8.11635367E-001    4.02310182E-001
    9.21259843E-003   -8.85826772E-002   -3.00000000E-003   -4.22788446E-001    3.35825770E-001   -4.43502404E-002    7.01734880E-002   -8.30484946E-001    4.18511968E-001
    1.06299213E-002   -8.85826772E-002   -3.00000000E-003   -4.17131930E-001    3.27544963E-001   -4.92103607E-002    7.43465473E-002   -8.52595355E-001    4.38454712E-001
    1.20472441E-002   -8.85826772E-002   -3.00000000E-003   -4.17163736E-001    3.24036534E-001   -6.55531859E-002    9.14694267E-002   -8.84686605E-001    4.68838322E-001
    1.34645669E-002   -8.85826772E-002   -3.00000000E-003   -4.22196108E-001    3.25651344E-001   -7.06961644E-002    9.76111539E-002   -9.07116498E-001    4.84020784E-001
    1.48818898E-002   -8.85826772E-002   -3.00000000E-003   -4.23863187E-001    3.24333336E-001   -7.38392421E-002    1.01210393E-001   -9.26199005E-001    4.93327350E-001
    1.62992126E-002   -8.85826772E-002   -3.00000000E-003   -7.13842675E-001   -3.17929345E-002    1.66929252E+000    2.22701755E+000   -1.08874690E+000    5.78182755E-001
    1.77165354E-002   -8.85826772E-002   -3.00000000E-003   -7.28869376E-001   -8.41112047E-002    1.63512565E+000    2.21565149E+000   -1.10001516E+000    5.89158738E-001
    1.91338583E-002   -8.85826772E-002   -3.00000000E-003   -7.95099132E-001   -1.39873591E-001    1.56969867E+000    2.10750856E+000   -1.10980153E+000    6.03755629E-001
    2.05511811E-002   -8.85826772E-002   -3.00000000E-003   -7.73586657E-001   -1.11872742E-001    1.48575551E+000    2.04280043E+000   -1.07449568E+000    5.94735432E-001
    2.19685039E-002   -8.85826772E-002   -3.00000000E-003   -7.62003048E-001   -1.04317466E-001    1.44153011E+000    1.99991079E+000   -1.05975285E+000    5.92598012E-001
    2.33858268E-002   -8.85826772E-002   -3.00000000E-003   -7.60401951E-001   -1.09942201E-001    1.40279288E+000    1.95844660E+000   -1.05832559E+000    5.95884910E-001
    2.48031496E-002   -8.85826772E-002   -3.00000000E-003   -7.65816950E-001   -1.24790224E-001    1.36156195E+000    1.91114132E+000   -1.06574228E+000    6.03131431E-001
    2.62204724E-002   -8.85826772E-002   -3.00000000E-003   -7.73368509E-001   -1.39652578E-001    1.31211964E+000    1.85278908E+000   -1.07623820E+000    6.12080439E-001
    2.76377953E-002   -8.85826772E-002   -3.00000000E-003   -7.73814412E-001   -1.44216107E-001    1.25711814E+000    1.79203114E+000   -1.08333216E+000    6.19204820E-001
    2.90551181E-002   -8.85826772E-002   -3.00000000E-003   -7.68666248E-001   -1.44292779E-001    1.20641632E+000    1.73869779E+000   -1.08891087E+000    6.24573015E-001
    3.04724409E-002   -8.85826772E-002   -3.00000000E-003   -7.64359690E-001   -1.46361456E-001    1.16055428E+000    1.69095427E+000   -1.09648882E+000    6.29770658E-001
    3.18897638E-002   -8.85826772E-002   -3.00000000E-003   -7.62630341E-001   -1.51440144E-001    1.11669408E+000    1.64534415E+000   -1.10660151E+000    6.35286609E-001
    3.33070866E-002   -8.85826772E-002   -3.00000000E-003   -7.62805396E-001   -1.58315448E-001    1.07313056E+000    1.60003220E+000   -1.11834321E+000    6.40864602E-001
    3.47244094E-002   -8.85826772E-002   -3.00000000E-003   -7.63695997E-001   -1.65426624E-001    1.02961824E+000    1.55493268E+000   -1.13052904E+000    6.45986733E-001
    3.61417323E-002   -8.85826772E-002   -3.00000000E-003   -7.64698651E-001   -1.72114733E-001    9.86872864E-001    1.51097249E+000   -1.14249102E+000    6.50283118E-001
    3.75590551E-002   -8.85826772E-002   -3.00000000E-003   -7.66030357E-001   -1.78704219E-001    9.45578002E-001    1.46884535E+000   -1.15423608E+000    6.53699901E-001
    3.89763780E-002   -8.85826772E-002   -3.00000000E-003   -7.68152454E-001   -1.85733463E-001    9.05859250E-001    1.42855904E+000   -1.16596509E+000    6.56339476E-001
    4.03937008E-002   -8.85826772E-002   -3.00000000E-003   -7.71300144E-001   -1.93426440E-001    8.67495329E-001    1.38976653E+000   -1.17773240E+000    6.58270532E-001
    4.18110236E-002   -8.85826772E-002   -3.00000000E-003   -7.75449073E-001   -2.01721430E-001    8.30223016E-001    1.35212375E+000   -1.18941565E+000    6.59485167E-001
    4.32283465E-002   -8.85826772E-002   -3.00000000E-003   -7.80456071E-001   -2.10431945E-001    7.93881157E-001    1.31543730E+000   -1.20083177E+000    6.59952673E-001
    4.46456693E-002   -8.85826772E-002   -3.00000000E-003   -7.86169596E-001   -2.19383821E-001    7.58401259E-001    1.27963449E+000   -1.21182673E+000    6.59636781E-001
    4.60629921E-002   -8.85826772E-002   -3.00000000E-003   -7.92488587E-001   -2.28481504E-001    7.23748432E-001    1.24469079E+000   -1.22230895E+000    6.58530768E-001
    4.74803150E-002   -8.85826772E-002   -3.00000000E-003   -7.99332732E-001   -2.37668972E-001    6.89884917E-001    1.21056569E+000   -1.23223767E+000    6.56645765E-001
    4.88976378E-002   -8.85826772E-002   -3.00000000E-003   -8.06639551E-001   -2.46908217E-001    6.56741520E-001    1.17717974E+000   -1.24158245E+000    6.54003464E-001
    5.03149606E-002   -8.85826772E-002   -3.00000000E-003   -8.14331907E-001   -2.56150595E-001    6.24239521E-001    1.14444671E+000   -1.25032109E+000    6.50629664E-001
    5.17322835E-002   -8.85826772E-002   -3.00000000E-003   -8.22320844E-001   -2.65327051E-001    5.92300978E-001    1.11227459E+000   -1.25842293E+000    6.46545191E-001
    5.31496063E-002   -8.85826772E-002   -3.00000000E-003   -8.30515893E-001   -2.74368455E-001    5.60845979E-001    1.08058148E+000   -1.26585552E+000    6.41770163E-001
    5.45669291E-002   -8.85826772E-002   -3.00000000E-003   -8.38813682E-001   -2.83199178E-001    5.29809330E-001    1.04930311E+000   -1.27259614E+000    6.36326827E-001
    5.59842520E-002   -8.85826772E-002   -3.00000000E-003   -8.47116322E-001   -2.91749140E-001    4.99131939E-001    1.01838235E+000   -1.27863500E+000    6.30235200E-001
    5.74015748E-002   -8.85826772E-002   -3.00000000E-003   -8.55327629E-001   -2.99955187E-001    4.68764121E-001    9.87773390E-001   -1.28396914E+000    6.23526624E-001
    5.88188976E-002   -8.85826772E-002   -3.00000000E-003   -8.63359040E-001   -3.07761418E-001    4.38663593E-001    9.57428109E-001   -1.28859867E+000    6.16225447E-001
    6.02362205E-002   -8.85826772E-002   -3.00000000E-003   -8.71120515E-001   -3.15120158E-001    4.08788976E-001    9.27309422E-001   -1.29253776E+000    6.08362016E-001
    6.16535433E-002   -8.85826772E-002   -3.00000000E-003   -8.78523960E-001   -3.21978845E-001    3.79109045E-001    8.97375235E-001   -1.29579753E+000    5.99962535E-001
    6.30708661E-002   -8.85826772E-002   -3.00000000E-003   -8.85484824E-001   -3.28291604E-001    3.49595293E-001    8.67591625E-001   -1.29839856E+000    5.91053344E-001
    6.44881890E-002   -8.85826772E-002   -3.00000000E-003   -8.91922714E-001   -3.34011553E-001    3.20230002E-001    8.37931098E-001   -1.30036703E+000    5.81659593E-001
    6.59055118E-002   -8.85826772E-002   -3.00000000E-003   -8.97758197E-001   -3.39090905E-001    2.90999344E-001    8.08368275E-001   -1.30173048E+000    5.71807920E-001
    6.73228346E-002   -8.85826772E-002   -3.00000000E-003   -9.02923302E-001   -3.43495317E-001    2.61891912E-001    7.78887308E-001   -1.30252079E+000    5.61524678E-001
    6.87401575E-002   -8.85826772E-002   -3.00000000E-003   -9.07349741E-001   -3.47186794E-001    2.32908352E-001    7.49478154E-001   -1.30278079E+000    5.50833274E-001
    7.01574803E-002   -8.85826772E-002   -3.00000000E-003   -9.10974600E-001   -3.50133380E-001    2.04046715E-001    7.20133130E-001   -1.30254926E+000    5.39758112E-001
    7.15748031E-002   -8.85826772E-002   -3.00000000E-003   -9.13745349E-001   -3.52307150E-001    1.75314306E-001    6.90851242E-001   -1.30187358E+000    5.28324877E-001
    7.29921260E-002   -8.85826772E-002   -3.00000000E-003   -9.15608069E-001   -3.53682053E-001    1.46719359E-001    6.61633331E-001   -1.30079898E+000    5.16553791E-001
    7.44094488E-002   -8.85826772E-002   -3.00000000E-003   -9.16521588E-001   -3.54242525E-001    1.18273022E-001    6.32489752E-001   -1.29938136E+000    5.04470194E-001
    7.58267717E-002   -8.85826772E-002   -3.00000000E-003   -9.16445010E-001   -3.53974554E-001    8.99888996E-002    6.03429645E-001   -1.29767209E+000    4.92096142E-001
    7.72440945E-002   -8.85826772E-002   -3.00000000E-003   -9.15348794E-001   -3.52863397E-001    6.18893893E-002    5.74464720E-001   -1.29572482E+000    4.79454540E-001
    7.86614173E-002   -8.85826772E-002   -3.00000000E-003   -9.13204589E-001   -3.50908086E-001    3.39877737E-002    5.45612787E-001   -1.29359890E+000    4.66563104E-001
    8.00787402E-002   -8.85826772E-002   -3.00000000E-003   -9.09998348E-001   -3.48103670E-001    6.31587368E-003    5.16892510E-001   -1.29134508E+000    4.53448041E-001
    8.14960630E-002   -8.85826772E-002   -3.00000000E-003   -9.05712605E-001   -3.44452864E-001   -2.11097803E-002    4.88325840E-001   -1.28902282E+000    4.40123651E-001
    8.29133858E-002   -8.85826772E-002   -3.00000000E-003   -9.00342579E-001   -3.39961285E-001   -4.82610057E-002    4.59934765E-001   -1.28668465E+000    4.26612390E-001
    8.43307087E-002   -8.85826772E-002   -3.00000000E-003   -8.93887243E-001   -3.34638457E-001   -7.51123513E-002    4.31745292E-001   -1.28438836E+000    4.12931281E-001
    8.57480315E-002   -8.85826772E-002   -3.00000000E-003   -8.86358718E-001   -3.28496483E-001   -1.01632434E-001    4.03782893E-001   -1.28218008E+000    3.99103386E-001
    8.71653543E-002   -8.85826772E-002   -3.00000000E-003   -8.77765974E-001   -3.21552448E-001   -1.27796866E-001    3.76077852E-001   -1.28011347E+000    3.85143074E-001
    8.85826772E-002   -8.85826772E-002   -3.00000000E-003   -8.68131464E-001   -3.13824272E-001   -1.53574019E-001    3.48657456E-001   -1.27823408E+000    3.71071685E-001
    9.00000000E-002   -8.85826772E-002   -3.00000000E-003   -8.57481018E-001   -3.05338093E-001   -1.78936323E-001    3.21555979E-001   -1.27658670E+000    3.56905302E-001
   -9.00000000E-002   -8.71653543E-002   -3.00000000E-003   -3.41642036E-001   -2.91988411E-001    2.38841534E-001    2.30915075E-001   -1.60117067E-002   -2.84853771E-002
   -8.85826772E-002   -8.71653543E-002   -3.00000000E-003   -3.44127620E-001   -2.84126180E-001    2.33266080E-001    2.28917940E-001   -1.61271314E-002   -3.14323715E-002
   -8.71653543E-002   -8.71653543E-002   -3.00000000E-003   -3.46516555E-001   -2.75034180E-001    2.27398815E-001    2.27437561E-001   -1.64350861E-002   -3.44402616E-002
   -8.57480315E-002   -8.71653543E-002   -3.00000000E-003   -3.48809933E-001   -2.64715346E-001    2.21232132E-001    2.26532592E-001   -1.69609848E-002   -3.75276849E-002
   -8.43307087E-002   -8.71653543E-002   -3.00000000E-003   -3.51010735E-001   -2.53178195E-001    2.14758365E-001    2.26262839E-001   -1.77307175E-002   -4.07122343E-002
   -8.29133858E-002   -8.71653543E-002   -3.00000000E-003   -3.53122595E-001   -2.40435706E-001    2.07970536E-001    2.26689304E-001   -1.87700567E-002   -4.40094079E-002
   -8.14960630E-002   -8.71653543E-002   -3.00000000E-003   -3.55151434E-001   -2.26506925E-001    2.00861249E-001    2.27874503E-001   -2.01032559E-002   -4.74333182E-002
   -8.00787402E-002   -8.71653543E-002   -3.00000000E-003   -3.57105987E-001   -2.11416059E-001    1.93423037E-001    2.29880302E-001   -2.17537948E-002   -5.09978119E-002
   -7.86614173E-002   -8.71653543E-002   -3.00000000E-003   -3.58994604E-001   -1.95193424E-001    1.85647916E-001    2.32771928E-001   -2.37440828E-002   -5.47139164E-002
   -7.72440945E-002   -8.71653543E-002   -3.00000000E-003   -3.60828774E-001   -1.77871104E-001    1.77528910E-001    2.36615064E-001   -2.60948871E-002   -5.85897881E-002
   -7.58267717E-002   -8.71653543E-002   -3.00000000E-003   -3.62619872E-001   -1.59490260E-001    1.69057526E-001    2.41474411E-001   -2.88263386E-002   -6.26301864E-002
   -7.44094488E-002   -8.71653543E-002   -3.00000000E-003   -3.64383262E-001   -1.40089835E-001    1.60225997E-001    2.47416487E-001   -3.19566008E-002   -6.68374933E-002
   -7.29921260E-002   -8.71653543E-002   -3.00000000E-003   -3.66134861E-001   -1.19714705E-001    1.51025534E-001    2.54508319E-001   -3.55016127E-002   -7.12111698E-002
   -7.15748031E-002   -8.71653543E-002   -3.00000000E-003   -3.67891423E-001   -9.84136082E-002    1.41447128E-001    2.62817882E-001   -3.94753722E-002   -7.57473545E-002
   -7.01574803E-002   -8.71653543E-002   -3.00000000E-003   -3.69671974E-001   -7.62351865E-002    1.31481421E-001    2.72412861E-001   -4.38917506E-002   -8.04372883E-002
   -6.87401575E-002   -8.71653543E-002   -3.00000000E-003   -3.71496685E-001   -5.32339894E-002    1.21118163E-001    2.83361666E-001   -4.87612504E-002   -8.52683373E-002
   -6.73228346E-002   -8.71653543E-002   -3.00000000E-003   -3.73387193E-001   -2.94603719E-002    1.10346812E-001    2.95732447E-001   -5.40926961E-002   -9.02253987E-002
   -6.59055118E-002   -8.71653543E-002   -3.00000000E-003   -3.75367522E-001   -4.96731853E-003    9.91565534E-002    3.09593975E-001   -5.98935156E-002   -9.52876350E-002
   -6.44881890E-002   -8.71653543E-002   -3.00000000E-003   -3.77463024E-001    2.01938668E-002    8.75361535E-002    3.25014689E-001   -6.61696088E-002   -1.00429489E-001
   -6.30708661E-002   -8.71653543E-002   -3.00000000E-003   -3.79697927E-001    4.59670686E-002    7.54732842E-002    3.42063900E-001   -7.29258468E-002   -1.05622133E-001
   -6.16535433E-002   -8.71653543E-002   -3.00000000E-003   -3.82101188E-001    7.22995517E-002    6.29552644E-002    3.60809290E-001   -8.01642896E-002   -1.10829442E-001
   -6.02362205E-002   -8.71653543E-002   -3.00000000E-003   -3.84700482E-001    9.91438834E-002    4.99700961E-002    3.81318393E-001   -8.78867175E-002   -1.16012681E-001
   -5.88188976E-002   -8.71653543E-002   -3.00000000E-003   -3.87526348E-001    1.26451312E-001    3.65055405E-002    4.03659884E-001   -9.60935324E-002   -1.21124779E-001
   -5.74015748E-002   -8.71653543E-002   -3.00000000E-003   -3.90609693E-001    1.54179257E-001    2.25494156E-002    4.27901226E-001   -1.04784632E-001   -1.26113047E-001
   -5.59842520E-002   -8.71653543E-002   -3.00000000E-003   -3.93981434E-001    1.82278115E-001    8.08852755E-003    4.54112197E-001   -1.13961205E-001   -1.30918250E-001
   -5.45669291E-002   -8.71653543E-002   -3.00000000E-003   -3.97671318E-001    2.10705134E-001   -6.88733386E-003    4.82360519E-001   -1.23620337E-001   -1.35475436E-001
   -5.31496063E-002   -8.71653543E-002   -3.00000000E-003   -4.01708577E-001    2.39419074E-001   -2.23872596E-002    5.12712194E-001   -1.33762325E-001   -1.39707380E-001
   -5.17322835E-002   -8.71653543E-002   -3.00000000E-003   -4.06120306E-001    2.68373401E-001   -3.84147634E-002    5.45226360E-001   -1.44384552E-001   -1.43533725E-001
   -5.03149606E-002   -8.71653543E-002   -3.00000000E-003   -4.10933176E-001    2.97534784E-001   -5.49680212E-002    5.79952228E-001   -1.55488366E-001   -1.46859191E-001
   -4.88976378E-002   -8.71653543E-002   -3.00000000E-003   -4.16173585E-001    3.26879865E-001   -7.20387934E-002    6.16934755E-001   -1.67079321E-001   -1.49580123E-001
   -4.74803150E-002   -8.71653543E-002   -3.00000000E-003   -4.21872546E-001    3.56405912E-001   -8.96159248E-002    6.56230257E-001   -1.79169473E-001   -1.51574415E-001
   -4.60629921E-002   -8.71653543E-002   -3.00000000E-003   -4.28051771E-001    3.86113531E-001   -1.07689962E-001    6.97930123E-001   -1.91771773E-001   -1.52702933E-001
   -4.46456693E-002   -8.71653543E-002   -3.00000000E-003   -4.34721443E-001    4.15960823E-001   -1.26258816E-001    7.42168673E-001   -2.04904342E-001   -1.52809287E-001
   -4.32283465E-002   -8.71653543E-002   -3.00000000E-003   -4.41848650E-001    4.45798011E-001   -1.45314502E-001    7.89066044E-001   -2.18570887E-001   -1.51731495E-001
   -4.18110236E-002   -8.71653543E-002   -3.00000000E-003   -4.49343996E-001    4.75375506E-001   -1.64802418E-001    8.38592083E-001   -2.32762917E-001   -1.49311974E-001
   -4.03937008E-002   -8.71653543E-002   -3.00000000E-003   -4.57100781E-001    5.04519414E-001   -1.84570759E-001    8.90460738E-001   -2.47479335E-001   -1.45381068E-001
   -3.89763780E-002   -8.71653543E-002   -3.00000000E-003   -4.65083304E-001    5.33443953E-001   -2.04375788E-001    9.44263436E-001   -2.62792091E-001   -1.39677202E-001
   -3.75590551E-002   -8.71653543E-002   -3.00000000E-003   -4.73394132E-001    5.62822617E-001   -2.24008920E-001    9.99964055E-001   -2.78894131E-001   -1.31754876E-001
   -3.61417323E-002   -8.71653543E-002   -3.00000000E-003   -4.82176263E-001    5.93292881E-001   -2.43478579E-001    1.05845400E+000   -2.96054277E-001   -1.20998893E-001
   -3.47244094E-002   -8.71653543E-002   -3.00000000E-003   -4.91297498E-001    6.24231423E-001   -2.63093757E-001    1.12156225E+000   -3.14407672E-001   -1.06896668E-001
   -3.33070866E-002   -8.71653543E-002   -3.00000000E-003   -4.99864210E-001    6.52324931E-001   -2.83124452E-001    1.19014550E+000   -3.33563197E-001   -8.97002339E-002
   -3.18897638E-002   -8.71653543E-002   -3.00000000E-003   -5.06387706E-001    6.73914960E-001   -3.02653972E-001    1.26012978E+000   -3.52802107E-001   -7.04208509E-002
   -3.04724409E-002   -8.71653543E-002   -3.00000000E-003   -5.10669433E-001    6.91677548E-001   -3.19547737E-001    1.32498171E+000   -3.72523027E-001   -4.85736369E-002
   -2.90551181E-002   -8.71653543E-002   -3.00000000E-003   -5.13844446E-001    7.12819108E-001   -3.32740471E-001    1.38341323E+000   -3.94470710E-001   -2.12383237E-002
   -2.76377953E-002   -8.71653543E-002   -3.00000000E-003   -5.16207931E-001    7.43946225E-001   -3.42303346E-001    1.43953944E+000   -4.21246932E-001    1.65772925E-002
   -2.62204724E-002   -8.71653543E-002   -3.00000000E-003   -5.15953416E-001    7.90293383E-001   -3.46442868E-001    1.50673761E+000   -4.57399119E-001    7.44216138E-002
   -2.48031496E-002   -8.71653543E-002   -3.00000000E-003   -5.18669262E-001    8.06654829E-001   -3.45510536E-001    1.61949037E+000   -4.93400449E-001    1.37142338E-001
   -2.33858268E-002   -8.71653543E-002   -3.00000000E-003   -5.09443754E-001    7.60202607E-001   -3.38360657E-001    1.66793992E+000   -5.15492822E-001    1.70834178E-001
   -2.19685039E-002   -8.71653543E-002   -3.00000000E-003   -3.94423609E-001    3.48150878E-001    9.08670112E-002   -6.72091315E-002   -4.77140429E-001    5.52508422E-002
   -2.05511811E-002   -8.71653543E-002   -3.00000000E-003   -3.94248356E-001    3.48918772E-001    8.65913843E-002   -6.51061688E-002   -4.86751021E-001    6.76820940E-002
   -1.91338583E-002   -8.71653543E-002   -3.00000000E-003   -3.92859939E-001    3.46824427E-001    7.96932905E-002   -6.19255630E-002   -4.97939384E-001    8.12299485E-002
   -1.77165354E-002   -8.71653543E-002   -3.00000000E-003   -3.93534362E-001    3.44760305E-001    6.74380345E-002   -5.10732569E-002   -5.12417324E-001    9.89321543E-002
   -1.62992126E-002   -8.71653543E-002   -3.00000000E-003   -4.00006794E-001    3.50982873E-001    5.99411164E-002   -4.37783814E-002   -5.27051559E-001    1.15236385E-001
   -1.48818898E-002   -8.71653543E-002   -3.00000000E-003   -4.03233033E-001    3.53977152E-001    5.53414332E-002   -4.00301688E-002   -5.40518321E-001    1.29428567E-001
   -1.34645669E-002   -8.71653543E-002   -3.00000000E-003   -4.04630041E-001    3.54758645E-001    5.03846815E-002   -3.60831682E-002   -5.54114167E-001    1.44006471E-001
   -1.20472441E-002   -8.71653543E-002   -3.00000000E-003   -4.05120568E-001    3.53936575E-001    4.43412527E-002   -3.08923230E-002   -5.68468820E-001    1.60050149E-001
   -1.06299213E-002   -8.71653543E-002   -3.00000000E-003   -4.06106149E-001    3.53126777E-001    3.67989772E-002   -2.32538031E-002   -5.84084175E-001    1.78263963E-001
   -9.21259843E-003   -8.71653543E-002   -3.00000000E-003   -4.08751570E-001    3.54622994E-001    2.96701825E-002   -1.53985474E-002   -6.00249132E-001    1.97037755E-001
   -7.79527559E-003   -8.71653543E-002   -3.00000000E-003   -4.11177391E-001    3.56159160E-001    2.40746520E-002   -9.41642400E-003   -6.16086129E-001    2.14894438E-001
   -6.37795276E-003   -8.71653543E-002   -3.00000000E-003   -4.12545080E-001    3.56373499E-001    1.88599477E-002   -4.05819639E-003   -6.31967529E-001    2.32658230E-001
   -4.96062992E-003   -8.71653543E-002   -3.00000000E-003   -4.13115158E-001    3.55353368E-001    1.31716185E-002    1.80178857E-003   -6.48509249E-001    2.51391220E-001
   -3.54330709E-003   -8.71653543E-002   -3.00000000E-003   -4.13668842E-001    3.54037335E-001    6.59322781E-003    8.97250826E-003   -6.66147846E-001    2.71672304E-001
   -2.12598425E-003   -8.71653543E-002   -3.00000000E-003   -4.15035319E-001    3.53806543E-001   -9.66643861E-005    1.65675665E-002   -6.84451427E-001    2.92496825E-001
   -7.08661417E-004   -8.71653543E-002   -3.00000000E-003   -4.16534328E-001    3.53913962E-001   -5.93243922E-003    2.30740007E-002   -7.02645516E-001    3.12500375E-001
    7.08661417E-004   -8.71653543E-002   -3.00000000E-003   -4.17350096E-001    3.53202953E-001   -1.13026574E-002    2.88217523E-002   -7.20883852E-001    3.32015045E-001
    2.12598425E-003   -8.71653543E-002   -3.00000000E-003   -4.17401050E-001    3.51437440E-001   -1.69209879E-002    3.46642441E-002   -7.39821322E-001    3.52080671E-001
    3.54330709E-003   -8.71653543E-002   -3.00000000E-003   -4.17224484E-001    3.49171986E-001   -2.33529459E-002    4.14029768E-002   -7.60066881E-001    3.73488017E-001
    4.96062992E-003   -8.71653543E-002   -3.00000000E-003   -4.17774092E-001    3.47657843E-001   -3.01411249E-002    4.86265505E-002   -7.81186550E-001    3.95331965E-001
    6.37795276E-003   -8.71653543E-002   -3.00000000E-003   -4.18676575E-001    3.46575783E-001   -3.61338771E-002    5.48892783E-002   -8.01995116E-001    4.15796234E-001
    7.79527559E-003   -8.71653543E-002   -3.00000000E-003   -4.18942514E-001    3.44776014E-001   -4.14518519E-002    6.02110375E-002   -8.22521473E-001    4.35035450E-001
    9.21259843E-003   -8.71653543E-002   -3.00000000E-003   -4.18152736E-001    3.41724497E-001   -4.68461347E-002    6.53315898E-002   -8.43687031E-001    4.54363498E-001
    1.06299213E-002   -8.71653543E-002   -3.00000000E-003   -4.16579113E-001    3.37522949E-001   -5.35070490E-002    7.15507887E-002   -8.66832237E-001    4.75410819E-001
    1.20472441E-002   -8.71653543E-002   -3.00000000E-003   -4.16404210E-001    3.34416806E-001   -6.15489909E-002    7.92926583E-002   -8.91752942E-001    4.97550839E-001
    1.34645669E-002   -8.71653543E-002   -3.00000000E-003   -4.17646433E-001    3.32653824E-001   -6.80433010E-002    8.56130628E-002   -9.15356651E-001    5.16800478E-001
    1.48818898E-002   -8.71653543E-002   -3.00000000E-003   -4.18099773E-001    3.30140262E-001   -7.28851679E-002    9.02898166E-002   -9.37361568E-001    5.33101817E-001
    1.62992126E-002   -8.71653543E-002   -3.00000000E-003   -4.16832462E-001    3.26019527E-001   -7.68808310E-002    9.39024934E-002   -9.59092587E-001    5.48169467E-001
    1.77165354E-002   -8.71653543E-002   -3.00000000E-003   -4.11607596E-001    3.17864751E-001   -8.12220209E-002    9.71597910E-002   -9.83179065E-001    5.64845795E-001
    1.91338583E-002   -8.71653543E-002   -3.00000000E-003   -4.06658583E-001    3.08209491E-001   -9.79370733E-002    1.12231091E-001   -1.01700988E+000    5.89960823E-001
    2.05511811E-002   -8.71653543E-002   -3.00000000E-003   -4.13578972E-001    3.09221218E-001   -1.06115093E-001    1.20897887E-001   -1.04422451E+000    6.04684517E-001
    2.19685039E-002   -8.71653543E-002   -3.00000000E-003   -4.16285882E-001    3.07259434E-001   -1.09791818E-001    1.24672001E-001   -1.06520819E+000    6.10377210E-001
    2.33858268E-002   -8.71653543E-002   -3.00000000E-003   -7.94393192E-001   -1.39500707E-001    1.45922999E+000    1.93577047E+000   -1.17611377E+000    6.62081311E-001
    2.48031496E-002   -8.71653543E-002   -3.00000000E-003   -8.02852805E-001   -1.70208035E-001    1.40744832E+000    1.91256245E+000   -1.17957653E+000    6.68916301E-001
    2.62204724E-002   -8.71653543E-002   -3.00000000E-003   -8.30242746E-001   -2.10553365E-001    1.34513720E+000    1.84507589E+000   -1.19186346E+000    6.80451544E-001
    2.76377953E-002   -8.71653543E-002   -3.00000000E-003   -8.24430735E-001   -1.99391926E-001    1.26056956E+000    1.77178393E+000   -1.18255020E+000    6.82272521E-001
    2.90551181E-002   -8.71653543E-002   -3.00000000E-003   -8.07422211E-001   -1.88897013E-001    1.20661953E+000    1.72574949E+000   -1.17392952E+000    6.81483318E-001
    3.04724409E-002   -8.71653543E-002   -3.00000000E-003   -7.99020804E-001   -1.87799259E-001    1.16321704E+000    1.68586348E+000   -1.17370641E+000    6.82781430E-001
    3.18897638E-002   -8.71653543E-002   -3.00000000E-003   -7.96929531E-001   -1.93267154E-001    1.12167096E+000    1.64565640E+000   -1.17971577E+000    6.86008527E-001
    3.33070866E-002   -8.71653543E-002   -3.00000000E-003   -7.98048769E-001   -2.01538289E-001    1.07877189E+000    1.60246725E+000   -1.18911193E+000    6.90242811E-001
    3.47244094E-002   -8.71653543E-002   -3.00000000E-003   -7.99045870E-001   -2.08524549E-001    1.03438428E+000    1.55724885E+000   -1.19883784E+000    6.94103968E-001
    3.61417323E-002   -8.71653543E-002   -3.00000000E-003   -7.98595625E-001   -2.13277849E-001    9.90926016E-001    1.51338471E+000   -1.20767018E+000    6.96787674E-001
    3.75590551E-002   -8.71653543E-002   -3.00000000E-003   -7.97974548E-001   -2.17591909E-001    9.50029113E-001    1.47242410E+000   -1.21634967E+000    6.98481765E-001
    3.89763780E-002   -8.71653543E-002   -3.00000000E-003   -7.98492752E-001   -2.22867849E-001    9.11444287E-001    1.43383930E+000   -1.22560932E+000    6.99561982E-001
    4.03937008E-002   -8.71653543E-002   -3.00000000E-003   -8.00510374E-001   -2.29389635E-001    8.74385106E-001    1.39669340E+000   -1.23550922E+000    7.00149801E-001
    4.18110236E-002   -8.71653543E-002   -3.00000000E-003   -8.03827371E-001   -2.36840315E-001    8.38294440E-001    1.36038339E+000   -1.24570848E+000    7.00180471E-001
    4.32283465E-002   -8.71653543E-002   -3.00000000E-003   -8.08104286E-001   -2.44790393E-001    8.02957395E-001    1.32472607E+000   -1.25580731E+000    6.99532679E-001
    4.46456693E-002   -8.71653543E-002   -3.00000000E-003   -8.13099312E-001   -2.52957480E-001    7.68368450E-001    1.28978141E+000   -1.26554278E+000    6.98118716E-001
    4.60629921E-002   -8.71653543E-002   -3.00000000E-003   -8.18705852E-001   -2.61261800E-001    7.34568682E-001    1.25563904E+000   -1.27481879E+000    6.95920358E-001
    4.74803150E-002   -8.71653543E-002   -3.00000000E-003   -8.24892549E-001   -2.69710156E-001    7.01543062E-001    1.22229680E+000   -1.28361691E+000    6.92962723E-001
    4.88976378E-002   -8.71653543E-002   -3.00000000E-003   -8.31623479E-001   -2.78305573E-001    6.69215270E-001    1.18966771E+000   -1.29193117E+000    6.89274744E-001
    5.03149606E-002   -8.71653543E-002   -3.00000000E-003   -8.38836146E-001   -2.87004325E-001    6.37481864E-001    1.15762888E+000   -1.29972432E+000    6.84880596E-001
    5.17322835E-002   -8.71653543E-002   -3.00000000E-003   -8.46433963E-001   -2.95730694E-001    6.06241392E-001    1.12607367E+000   -1.30695030E+000    6.79799105E-001
    5.31496063E-002   -8.71653543E-002   -3.00000000E-003   -8.54310229E-001   -3.04394892E-001    5.75407977E-001    1.09491877E+000   -1.31356236E+000    6.74041340E-001
    5.45669291E-002   -8.71653543E-002   -3.00000000E-003   -8.62353027E-001   -3.12902919E-001    5.44916123E-001    1.06410335E+000   -1.31952075E+000    6.67627781E-001
    5.59842520E-002   -8.71653543E-002   -3.00000000E-003   -8.70457270E-001   -3.21176440E-001    5.14710854E-001    1.03358205E+000   -1.32480466E+000    6.60580395E-001
    5.74015748E-002   -8.71653543E-002   -3.00000000E-003   -8.78518979E-001   -3.29146877E-001    4.84744107E-001    1.00331336E+000   -1.32940614E+000    6.52920729E-001
    5.88188976E-002   -8.71653543E-002   -3.00000000E-003   -8.86443359E-001   -3.36760844E-001    4.54972823E-001    9.73256753E-001   -1.33332713E+000    6.44681821E-001
    6.02362205E-002   -8.71653543E-002   -3.00000000E-003   -8.94133260E-001   -3.43964315E-001    4.25361875E-001    9.43372064E-001   -1.33657509E+000    6.35884102E-001
    6.16535433E-002   -8.71653543E-002   -3.00000000E-003   -9.01497496E-001   -3.50706895E-001    3.95880662E-001    9.13622134E-001   -1.33916157E+000    6.26562847E-001
    6.30708661E-002   -8.71653543E-002   -3.00000000E-003   -9.08441942E-001   -3.56933838E-001    3.66500228E-001    8.83970044E-001   -1.34110778E+000    6.16738134E-001
    6.44881890E-002   -8.71653543E-002   -3.00000000E-003   -9.14883304E-001   -3.62592976E-001    3.37206163E-001    8.54385351E-001   -1.34243259E+000    6.06437896E-001
    6.59055118E-002   -8.71653543E-002   -3.00000000E-003   -9.20735490E-001   -3.67631668E-001    3.07988163E-001    8.24845560E-001   -1.34316478E+000    5.95687734E-001
    6.73228346E-002   -8.71653543E-002   -3.00000000E-003   -9.25923757E-001   -3.72007233E-001    2.78840383E-001    7.95336068E-001   -1.34333756E+000    5.84511288E-001
    6.87401575E-002   -8.71653543E-002   -3.00000000E-003   -9.30375068E-001   -3.75677341E-001    2.49763642E-001    7.65847166E-001   -1.34298842E+000    5.72934713E-001
    7.01574803E-002   -8.71653543E-002   -3.00000000E-003   -9.34021449E-001   -3.78603238E-001    2.20758450E-001    7.36372186E-001   -1.34215623E+000    5.60981466E-001
    7.15748031E-002   -8.71653543E-002   -3.00000000E-003   -9.36811625E-001   -3.80755956E-001    1.91841074E-001    7.06916610E-001   -1.34089464E+000    5.48677598E-001
    7.29921260E-002   -8.71653543E-002   -3.00000000E-003   -9.38683523E-001   -3.82101657E-001    1.63018923E-001    6.77481921E-001   -1.33924944E+000    5.36043599E-001
    7.44094488E-002   -8.71653543E-002   -3.00000000E-003   -9.39594951E-001   -3.82623857E-001    1.34306368E-001    6.48079639E-001   -1.33727485E+000    5.23104361E-001
    7.58267717E-002   -8.71653543E-002   -3.00000000E-003   -9.39502648E-001   -3.82302900E-001    1.05721382E-001    6.18718332E-001   -1.33501915E+000    5.09881431E-001
    7.72440945E-002   -8.71653543E-002   -3.00000000E-003   -9.38372923E-001   -3.81125186E-001    7.72841531E-002    5.89419132E-001   -1.33254726E+000    4.96398765E-001
    7.86614173E-002   -8.71653543E-002   -3.00000000E-003   -9.36175436E-001   -3.79082260E-001    4.90138580E-002    5.60194576E-001   -1.32990989E+000    4.82674815E-001
    8.00787402E-002   -8.71653543E-002   -3.00000000E-003   -9.32891785E-001   -3.76169206E-001    2.09393508E-002    5.31067869E-001   -1.32716557E+000    4.68733766E-001
    8.14960630E-002   -8.71653543E-002   -3.00000000E-003   -9.28504619E-001   -3.72386449E-001   -6.91782618E-003    5.02062890E-001   -1.32437469E+000    4.54592167E-001
    8.29133858E-002   -8.71653543E-002   -3.00000000E-003   -9.23010019E-001   -3.67737720E-001   -3.45243294E-002    4.73204643E-001   -1.32158803E+000    4.40273614E-001
    8.43307087E-002   -8.71653543E-002   -3.00000000E-003   -9.16403321E-001   -3.62230247E-001   -6.18548403E-002    4.44520108E-001   -1.31886404E+000    4.25794508E-001
    8.57480315E-002   -8.71653543E-002   -3.00000000E-003   -9.08695120E-001   -3.55875190E-001   -8.88783398E-002    4.16036605E-001   -1.31625063E+000    4.11176527E-001
    8.71653543E-002   -8.71653543E-002   -3.00000000E-003   -8.99895192E-001   -3.48686920E-001   -1.15563596E-001    3.87786718E-001   -1.31380369E+000    3.96436831E-001
    8.85826772E-002   -8.71653543E-002   -3.00000000E-003   -8.90024444E-001   -3.40685266E-001   -1.41880973E-001    3.59801887E-001   -1.31156488E+000    3.81595176E-001
    9.00000000E-002   -8.71653543E-002   -3.00000000E-003   -8.79108915E-001   -3.31890405E-001   -1.67798280E-001    3.32113020E-001   -1.30958142E+000    3.66670496E-001
   -9.00000000E-002   -8.57480315E-002   -3.00000000E-003   -3.42207496E-001   -2.93221042E-001    2.39142387E-001    2.22447595E-001   -1.75017003E-002   -2.72799464E-002
   -8.85826772E-002   -8.57480315E-002   -3.00000000E-003   -3.44816023E-001   -2.84842589E-001    2.33579219E-001    2.19815228E-001   -1.76594996E-002   -3.02407546E-002
   -8.71653543E-002   -8.57480315E-002   -3.00000000E-003   -3.47336297E-001   -2.75176725E-001    2.27725174E-001    2.17695745E-001   -1.80172412E-002   -3.32345548E-002
   -8.57480315E-002   -8.57480315E-002   -3.00000000E-003   -3.49769604E-001   -2.64224794E-001    2.21572965E-001    2.16149103E-001   -1.86018293E-002   -3.62793882E-002
   -8.43307087E-002   -8.57480315E-002   -3.00000000E-003   -3.52119406E-001   -2.51993071E-001    2.15115308E-001    2.15234790E-001   -1.94401208E-002   -3.93892117E-002
   -8.29133858E-002   -8.57480315E-002   -3.00000000E-003   -3.54389018E-001   -2.38494885E-001    2.08344901E-001    2.15015247E-001   -2.05589261E-002   -4.25791288E-002
   -8.14960630E-002   -8.57480315E-002   -3.00000000E-003   -3.56584718E-001   -2.23747040E-001    2.01255709E-001    2.15554578E-001   -2.19835673E-002   -4.58602894E-002
   -8.00787402E-002   -8.57480315E-002   -3.00000000E-003   -3.58715103E-001   -2.07773521E-001    1.93840400E-001    2.16915402E-001   -2.37388971E-002   -4.92447457E-002
   -7.86614173E-002   -8.57480315E-002   -3.00000000E-003   -3.60789307E-001   -1.90602808E-001    1.86092244E-001    2.19163692E-001   -2.58483633E-002   -5.27411185E-002
   -7.72440945E-002   -8.57480315E-002   -3.00000000E-003   -3.62818364E-001   -1.72268258E-001    1.78004481E-001    2.22365484E-001   -2.83345159E-002   -5.63553516E-002
   -7.58267717E-002   -8.57480315E-002   -3.00000000E-003   -3.64815847E-001   -1.52807487E-001    1.69569754E-001    2.26585775E-001   -3.12188433E-002   -6.00899115E-002
   -7.44094488E-002   -8.57480315E-002   -3.00000000E-003   -3.66795355E-001   -1.32261481E-001    1.60781356E-001    2.31893563E-001   -3.45202591E-002   -6.39452503E-002
   -7.29921260E-002   -8.57480315E-002   -3.00000000E-003   -3.68773986E-001   -1.10674186E-001    1.51631760E-001    2.38356025E-001   -3.82561815E-002   -6.79167345E-002
   -7.15748031E-002   -8.57480315E-002   -3.00000000E-003   -3.70769770E-001   -8.80923309E-002    1.42113605E-001    2.46041434E-001   -4.24426404E-002   -7.19978993E-002
   -7.01574803E-002   -8.57480315E-002   -3.00000000E-003   -3.72800920E-001   -6.45659917E-002    1.32218595E-001    2.55018658E-001   -4.70945070E-002   -7.61767918E-002
   -6.87401575E-002   -8.57480315E-002   -3.00000000E-003   -3.74889039E-001   -4.01492568E-002    1.21937629E-001    2.65356442E-001   -5.22236686E-002   -8.04379958E-002
   -6.73228346E-002   -8.57480315E-002   -3.00000000E-003   -3.77056347E-001   -1.48913065E-002    1.11262413E-001    2.77123643E-001   -5.78412121E-002   -8.47612437E-002
   -6.59055118E-002   -8.57480315E-002   -3.00000000E-003   -3.79327197E-001    1.11543478E-002    1.00183587E-001    2.90389454E-001   -6.39559445E-002   -8.91219541E-002
   -6.44881890E-002   -8.57480315E-002   -3.00000000E-003   -3.81727350E-001    3.79361554E-002    8.86917323E-002    3.05222754E-001   -7.05757334E-002   -9.34898044E-002
   -6.30708661E-002   -8.57480315E-002   -3.00000000E-003   -3.84281809E-001    6.53985180E-002    7.67762063E-002    3.21692451E-001   -7.77070107E-002   -9.78306603E-002
   -6.16535433E-002   -8.57480315E-002   -3.00000000E-003   -3.87019346E-001    9.34872036E-002    6.44257154E-002    3.39867235E-001   -8.53542066E-002   -1.02103164E-001
   -6.02362205E-002   -8.57480315E-002   -3.00000000E-003   -3.89967353E-001    1.22153832E-001    5.16309390E-002    3.59813366E-001   -9.35204913E-002   -1.06261145E-001
   -5.88188976E-002   -8.57480315E-002   -3.00000000E-003   -3.93156659E-001    1.51350369E-001    3.83808752E-002    3.81598272E-001   -1.02209591E-001   -1.10252044E-001
   -5.74015748E-002   -8.57480315E-002   -3.00000000E-003   -3.96619076E-001    1.81036820E-001    2.46651714E-002    4.05288433E-001   -1.11424616E-001   -1.14014051E-001
   -5.59842520E-002   -8.57480315E-002   -3.00000000E-003   -4.00383879E-001    2.11162135E-001    1.04715425E-002    4.30954521E-001   -1.21167873E-001   -1.17480770E-001
   -5.45669291E-002   -8.57480315E-002   -3.00000000E-003   -4.04481009E-001    2.41685522E-001   -4.21200709E-003    4.58668349E-001   -1.31442574E-001   -1.20574817E-001
   -5.31496063E-002   -8.57480315E-002   -3.00000000E-003   -4.08936634E-001    2.72559492E-001   -1.93954197E-002    4.88500997E-001   -1.42251741E-001   -1.23206744E-001
   -5.17322835E-002   -8.57480315E-002   -3.00000000E-003   -4.13771619E-001    3.03726943E-001   -3.50852519E-002    5.20511901E-001   -1.53596573E-001   -1.25286842E-001
   -5.03149606E-002   -8.57480315E-002   -3.00000000E-003   -4.19003615E-001    3.35135532E-001   -5.12787500E-002    5.54737261E-001   -1.65481143E-001   -1.26704839E-001
   -4.88976378E-002   -8.57480315E-002   -3.00000000E-003   -4.24651838E-001    3.66757936E-001   -6.79603528E-002    5.91188765E-001   -1.77915859E-001   -1.27344447E-001
   -4.74803150E-002   -8.57480315E-002   -3.00000000E-003   -4.30746442E-001    3.98620892E-001   -8.51117542E-002    6.29884291E-001   -1.90925699E-001   -1.27061236E-001
   -4.60629921E-002   -8.57480315E-002   -3.00000000E-003   -4.37327871E-001    4.30803218E-001   -1.02724642E-001    6.70915052E-001   -2.04546302E-001   -1.25683932E-001
   -4.46456693E-002   -8.57480315E-002   -3.00000000E-003   -4.44425749E-001    4.63343309E-001   -1.20828552E-001    7.14516806E-001   -2.18827767E-001   -1.23004068E-001
   -4.32283465E-002   -8.57480315E-002   -3.00000000E-003   -4.52000743E-001    4.96036108E-001   -1.39491581E-001    7.61022759E-001   -2.33793456E-001   -1.18802338E-001
   -4.18110236E-002   -8.57480315E-002   -3.00000000E-003   -4.59869599E-001    5.28292246E-001   -1.58744526E-001    8.10547627E-001   -2.49411047E-001   -1.12908479E-001
   -4.03937008E-002   -8.57480315E-002   -3.00000000E-003   -4.67737544E-001    5.59428371E-001   -1.78412603E-001    8.62485391E-001   -2.65607786E-001   -1.05211307E-001
   -3.89763780E-002   -8.57480315E-002   -3.00000000E-003   -4.75453488E-001    5.89591263E-001   -1.98023097E-001    9.15517399E-001   -2.82438859E-001   -9.54849469E-002
   -3.75590551E-002   -8.57480315E-002   -3.00000000E-003   -4.83289453E-001    6.20388515E-001   -2.17075313E-001    9.68733815E-001   -3.00274004E-001   -8.30833500E-002
   -3.61417323E-002   -8.57480315E-002   -3.00000000E-003   -4.91852590E-001    6.54287414E-001   -2.35518902E-001    1.02315090E+000   -3.19834461E-001   -6.67255521E-002
   -3.47244094E-002   -8.57480315E-002   -3.00000000E-003   -5.01624154E-001    6.92657453E-001   -2.54140185E-001    1.08318809E+000   -3.41995720E-001   -4.45581467E-002
   -3.33070866E-002   -8.57480315E-002   -3.00000000E-003   -5.11605800E-001    7.28995039E-001   -2.74950617E-001    1.15637089E+000   -3.66421907E-001   -1.60555508E-002
   -3.18897638E-002   -8.57480315E-002   -3.00000000E-003   -5.16336052E-001    7.45282605E-001   -2.97437918E-001    1.23405938E+000   -3.89592485E-001    1.35260789E-002
   -3.04724409E-002   -8.57480315E-002   -3.00000000E-003   -5.15270168E-001    7.49176659E-001   -3.13648036E-001    1.29121406E+000   -4.12278924E-001    4.36978846E-002
   -2.90551181E-002   -8.57480315E-002   -3.00000000E-003   -5.12953344E-001    7.58155743E-001   -3.21187676E-001    1.32506286E+000   -4.38344954E-001    7.95477766E-002
   -2.76377953E-002   -8.57480315E-002   -3.00000000E-003   -5.09256169E-001    7.78076933E-001   -3.18775382E-001    1.33367457E+000   -4.67893357E-001    1.19106897E-001
   -2.62204724E-002   -8.57480315E-002   -3.00000000E-003   -3.74413140E-001    3.39067782E-001    1.13966415E-001   -9.57461404E-002   -4.37889643E-001    4.03743144E-002
   -2.48031496E-002   -8.57480315E-002   -3.00000000E-003   -3.79010966E-001    3.41413081E-001    9.62684284E-002   -7.91446709E-002   -4.52162512E-001    5.85476610E-002
   -2.33858268E-002   -8.57480315E-002   -3.00000000E-003   -3.86357304E-001    3.49417187E-001    9.17210760E-002   -7.64331113E-002   -4.64523054E-001    7.11000880E-002
   -2.19685039E-002   -8.57480315E-002   -3.00000000E-003   -3.89129688E-001    3.52714375E-001    8.72088651E-002   -7.39236408E-002   -4.76457615E-001    8.28259622E-002
   -2.05511811E-002   -8.57480315E-002   -3.00000000E-003   -3.90426160E-001    3.54174440E-001    8.17610255E-002   -7.04433949E-002   -4.88828370E-001    9.52405317E-002
   -1.91338583E-002   -8.57480315E-002   -3.00000000E-003   -3.91275972E-001    3.54566484E-001    7.50775030E-002   -6.54073225E-002   -5.01980372E-001    1.08965463E-001
   -1.77165354E-002   -8.57480315E-002   -3.00000000E-003   -3.93023877E-001    3.55455553E-001    6.73711508E-002   -5.85096537E-002   -5.16100611E-001    1.24223351E-001
   -1.62992126E-002   -8.57480315E-002   -3.00000000E-003   -3.95932357E-001    3.57763355E-001    6.04066766E-002   -5.17664937E-002   -5.30570565E-001    1.39888836E-001
   -1.48818898E-002   -8.57480315E-002   -3.00000000E-003   -3.98491249E-001    3.59818050E-001    5.45352534E-002   -4.60862313E-002   -5.44940971E-001    1.55374023E-001
   -1.34645669E-002   -8.57480315E-002   -3.00000000E-003   -4.00283367E-001    3.60897460E-001    4.88405022E-002   -4.05792192E-002   -5.59464948E-001    1.71219074E-001
   -1.20472441E-002   -8.57480315E-002   -3.00000000E-003   -4.01647419E-001    3.61226233E-001    4.27805107E-002   -3.45357658E-002   -5.74469783E-001    1.87958192E-001
   -1.06299213E-002   -8.57480315E-002   -3.00000000E-003   -4.03115608E-001    3.61465874E-001    3.63179825E-002   -2.77397921E-002   -5.90098104E-001    2.05722852E-001
   -9.21259843E-003   -8.57480315E-002   -3.00000000E-003   -4.04922468E-001    3.62094521E-001    2.99416597E-002   -2.07794026E-002   -6.06167613E-001    2.24059201E-001
   -7.79527559E-003   -8.57480315E-002   -3.00000000E-003   -4.06692573E-001    3.62713448E-001    2.39830432E-002   -1.42361337E-002   -6.22454310E-001    2.42528504E-001
   -6.37795276E-003   -8.57480315E-002   -3.00000000E-003   -4.08084493E-001    3.62816241E-001    1.82237678E-002   -7.94769292E-003   -6.39025309E-001    2.61244428E-001
   -4.96062992E-003   -8.57480315E-002   -3.00000000E-003   -4.09128754E-001    3.62358635E-001    1.23328169E-002   -1.49263017E-003   -6.56101713E-001    2.80546901E-001
   -3.54330709E-003   -8.57480315E-002   -3.00000000E-003   -4.10092457E-001    3.61679636E-001    6.19583180E-003    5.33915388E-003   -6.73811462E-001    3.00551819E-001
   -2.12598425E-003   -8.57480315E-002   -3.00000000E-003   -4.11170783E-001    3.61112051E-001    2.56361644E-005    1.22819597E-002   -6.92034264E-001    3.20931590E-001
   -7.08661417E-004   -8.57480315E-002   -3.00000000E-003   -4.12220033E-001    3.60518566E-001   -5.93194151E-003    1.89340302E-002   -7.10578887E-001    3.41284530E-001
    7.08661417E-004   -8.57480315E-002   -3.00000000E-003   -4.12990583E-001    3.59549500E-001   -1.17401334E-002    2.52925717E-002   -7.29479871E-001    3.61624479E-001
    2.12598425E-003   -8.57480315E-002   -3.00000000E-003   -4.13438816E-001    3.58091494E-001   -1.76442695E-002    3.16379015E-002   -7.48961642E-001    3.82253831E-001
    3.54330709E-003   -8.57480315E-002   -3.00000000E-003   -4.13761180E-001    3.56355088E-001   -2.37888058E-002    3.81773155E-002   -7.69178359E-001    4.03321182E-001
    4.96062992E-003   -8.57480315E-002   -3.00000000E-003   -4.14178182E-001    3.54635311E-001   -3.00217572E-002    4.47519077E-002   -7.89975358E-001    4.24485874E-001
    6.37795276E-003   -8.57480315E-002   -3.00000000E-003   -4.14598302E-001    3.52863134E-001   -3.60648060E-002    5.09981201E-002   -8.11055082E-001    4.45237845E-001
    7.79527559E-003   -8.57480315E-002   -3.00000000E-003   -4.14728379E-001    3.50695107E-001   -4.19255915E-002    5.68612947E-002   -8.32419745E-001    4.65549867E-001
    9.21259843E-003   -8.57480315E-002   -3.00000000E-003   -4.14435220E-001    3.47933364E-001   -4.78978860E-002    6.26294746E-002   -8.54413329E-001    4.85856646E-001
    1.06299213E-002   -8.57480315E-002   -3.00000000E-003   -4.13953139E-001    3.44766580E-001   -5.43013763E-002    6.86742197E-002   -8.77373804E-001    5.06524356E-001
    1.20472441E-002   -8.57480315E-002   -3.00000000E-003   -4.13780273E-001    3.41717950E-001   -6.09733507E-002    7.49056174E-002   -9.01053198E-001    5.27125000E-001
    1.34645669E-002   -8.57480315E-002   -3.00000000E-003   -4.13887101E-001    3.38831222E-001   -6.72660466E-002    8.06741820E-002   -9.24700882E-001    5.46664604E-001
    1.48818898E-002   -8.57480315E-002   -3.00000000E-003   -4.13635741E-001    3.35515011E-001   -7.29965806E-002    8.57276086E-002   -9.48139304E-001    5.64948571E-001
    1.62992126E-002   -8.57480315E-002   -3.00000000E-003   -4.12465032E-001    3.31183300E-001   -7.86319782E-002    9.04188689E-002   -9.72025687E-001    5.82752951E-001
    1.77165354E-002   -8.57480315E-002   -3.00000000E-003   -4.10307441E-001    3.25573327E-001   -8.53174788E-002    9.58172906E-002   -9.97586284E-001    6.01352055E-001
    1.91338583E-002   -8.57480315E-002   -3.00000000E-003   -4.09144117E-001    3.20334696E-001   -9.39062505E-002    1.03049089E-001   -1.02512285E+000    6.20826381E-001
    2.05511811E-002   -8.57480315E-002   -3.00000000E-003   -4.10226078E-001    3.16896810E-001   -1.01420278E-001    1.09709176E-001   -1.05169095E+000    6.37921027E-001
    2.19685039E-002   -8.57480315E-002   -3.00000000E-003   -4.11054097E-001    3.13319611E-001   -1.06671714E-001    1.14602883E-001   -1.07597337E+000    6.51441464E-001
    2.33858268E-002   -8.57480315E-002   -3.00000000E-003   -4.10373873E-001    3.08604070E-001   -1.10355485E-001    1.18104362E-001   -1.09893529E+000    6.62431925E-001
    2.48031496E-002   -8.57480315E-002   -3.00000000E-003   -4.06324265E-001    3.01182910E-001   -1.11809442E-001    1.19101298E-001   -1.12202800E+000    6.72044551E-001
    2.62204724E-002   -8.57480315E-002   -3.00000000E-003   -3.79058137E-001    2.71922598E-001   -1.31878426E-001    1.33259086E-001   -1.16059198E+000    6.92844468E-001
    2.76377953E-002   -8.57480315E-002   -3.00000000E-003   -8.83149434E-001   -2.31729467E-001    1.28178053E+000    1.70619129E+000   -1.29633109E+000    7.42459640E-001
    2.90551181E-002   -8.57480315E-002   -3.00000000E-003   -8.45009461E-001   -2.17981550E-001    1.22200137E+000    1.69321792E+000   -1.27492191E+000    7.40141957E-001
    3.04724409E-002   -8.57480315E-002   -3.00000000E-003   -8.31213859E-001   -2.18935506E-001    1.17618580E+000    1.67218752E+000   -1.26284587E+000    7.38042503E-001
    3.18897638E-002   -8.57480315E-002   -3.00000000E-003   -8.29825383E-001   -2.29710982E-001    1.13500592E+000    1.64331448E+000   -1.26238727E+000    7.39000129E-001
    3.33070866E-002   -8.57480315E-002   -3.00000000E-003   -8.34963712E-001   -2.45161191E-001    1.09063092E+000    1.60286101E+000   -1.26952356E+000    7.42714341E-001
    3.47244094E-002   -8.57480315E-002   -3.00000000E-003   -8.37279540E-001   -2.53048337E-001    1.04045180E+000    1.55391546E+000   -1.27555783E+000    7.45626201E-001
    3.61417323E-002   -8.57480315E-002   -3.00000000E-003   -8.33055206E-001   -2.53470749E-001    9.93515057E-001    1.50955786E+000   -1.27820352E+000    7.45853238E-001
    3.75590551E-002   -8.57480315E-002   -3.00000000E-003   -8.28782222E-001   -2.54252664E-001    9.53004525E-001    1.47120035E+000   -1.28172707E+000    7.45068594E-001
    3.89763780E-002   -8.57480315E-002   -3.00000000E-003   -8.27226610E-001   -2.57735365E-001    9.16123483E-001    1.43572384E+000   -1.28761707E+000    7.44226258E-001
    4.03937008E-002   -8.57480315E-002   -3.00000000E-003   -8.28263519E-001   -2.63573679E-001    8.80744666E-001    1.40108129E+000   -1.29541397E+000    7.43383552E-001
    4.18110236E-002   -8.57480315E-002   -3.00000000E-003   -8.31048917E-001   -2.70719900E-001    8.45898382E-001    1.36642394E+000   -1.30410682E+000    7.42241516E-001
    4.32283465E-002   -8.57480315E-002   -3.00000000E-003   -8.34795512E-001   -2.78226968E-001    8.11435547E-001    1.33181965E+000   -1.31280865E+000    7.40469647E-001
    4.46456693E-002   -8.57480315E-002   -3.00000000E-003   -8.39115440E-001   -2.85696074E-001    7.77600970E-001    1.29772779E+000   -1.32110159E+000    7.37893876E-001
    4.60629921E-002   -8.57480315E-002   -3.00000000E-003   -8.43986088E-001   -2.93192938E-001    7.44610638E-001    1.26447464E+000   -1.32896046E+000    7.34515085E-001
    4.74803150E-002   -8.57480315E-002   -3.00000000E-003   -8.49496391E-001   -3.00897690E-001    7.12469720E-001    1.23208203E+000   -1.33647451E+000    7.30401231E-001
    4.88976378E-002   -8.57480315E-002   -3.00000000E-003   -8.55678276E-001   -3.08895394E-001    6.81041939E-001    1.20038958E+000   -1.34366547E+000    7.25602957E-001
    5.03149606E-002   -8.57480315E-002   -3.00000000E-003   -8.62468518E-001   -3.17139765E-001    6.50166057E-001    1.16920866E+000   -1.35047644E+000    7.20140427E-001
    5.17322835E-002   -8.57480315E-002   -3.00000000E-003   -8.69749048E-001   -3.25515040E-001    6.19705872E-001    1.13839624E+000   -1.35681867E+000    7.14020784E-001
    5.31496063E-002   -8.57480315E-002   -3.00000000E-003   -8.77387654E-001   -3.33890781E-001    5.89564476E-001    1.10787312E+000   -1.36260432E+000    7.07243783E-001
    5.45669291E-002   -8.57480315E-002   -3.00000000E-003   -8.85251538E-001   -3.42150415E-001    5.59680601E-001    1.07759870E+000   -1.36777368E+000    6.99821098E-001
    5.59842520E-002   -8.57480315E-002   -3.00000000E-003   -8.93229192E-001   -3.50208794E-001    5.30005309E-001    1.04754524E+000   -1.37229441E+000    6.91774461E-001
    5.74015748E-002   -8.57480315E-002   -3.00000000E-003   -9.01208804E-001   -3.57999869E-001    5.00496533E-001    1.01768916E+000   -1.37615957E+000    6.83124073E-001
    5.88188976E-002   -8.57480315E-002   -3.00000000E-003   -9.09088033E-001   -3.65473527E-001    4.71113453E-001    9.87995987E-001   -1.37937117E+000    6.73902339E-001
    6.02362205E-002   -8.57480315E-002   -3.00000000E-003   -9.16773894E-001   -3.72578195E-001    4.41818331E-001    9.58420197E-001   -1.38193350E+000    6.64136693E-001
    6.16535433E-002   -8.57480315E-002   -3.00000000E-003   -9.24162558E-001   -3.79258195E-001    4.12580279E-001    9.28919643E-001   -1.38385401E+000    6.53851232E-001
    6.30708661E-002   -8.57480315E-002   -3.00000000E-003   -9.31156841E-001   -3.85455800E-001    3.83376429E-001    8.99458881E-001   -1.38514912E+000    6.43076510E-001
    6.44881890E-002   -8.57480315E-002   -3.00000000E-003   -9.37661079E-001   -3.91110323E-001    3.54191201E-001    8.70006619E-001   -1.38583845E+000    6.31832927E-001
    6.59055118E-002   -8.57480315E-002   -3.00000000E-003   -9.43585724E-001   -3.96163377E-001    3.25018622E-001    8.40539946E-001   -1.38594619E+000    6.20146968E-001
    6.73228346E-002   -8.57480315E-002   -3.00000000E-003   -9.48848894E-001   -4.00563304E-001    2.95857690E-001    8.11045687E-001   -1.38550461E+000    6.08041273E-001
    6.87401575E-002   -8.57480315E-002   -3.00000000E-003   -9.53374714E-001   -4.04262389E-001    2.66714441E-001    7.81517655E-001   -1.38455109E+000    5.95543052E-001
    7.01574803E-002   -8.57480315E-002   -3.00000000E-003   -9.57093173E-001   -4.07219269E-001    2.37594671E-001    7.51953002E-001   -1.38312980E+000    5.82675247E-001
    7.15748031E-002   -8.57480315E-002   -3.00000000E-003   -9.59939217E-001   -4.09393696E-001    2.08508865E-001    7.22353881E-001   -1.38128461E+000    5.69461351E-001
    7.29921260E-002   -8.57480315E-002   -3.00000000E-003   -9.61860225E-001   -4.10755463E-001    1.79477517E-001    6.92731788E-001   -1.37907420E+000    5.55926342E-001
    7.44094488E-002   -8.57480315E-002   -3.00000000E-003   -9.62805350E-001   -4.11279702E-001    1.50514679E-001    6.63096582E-001   -1.37654761E+000    5.42091870E-001
    7.58267717E-002   -8.57480315E-002   -3.00000000E-003   -9.62732151E-001   -4.10947688E-001    1.21640821E-001    6.33463605E-001   -1.37376104E+000    5.27984688E-001
    7.72440945E-002   -8.57480315E-002   -3.00000000E-003   -9.61599739E-001   -4.09739102E-001    9.28763308E-002    6.03847991E-001   -1.37076965E+000    5.13621639E-001
    7.86614173E-002   -8.57480315E-002   -3.00000000E-003   -9.59378707E-001   -4.07645029E-001    6.42448941E-002    5.74270933E-001   -1.36763345E+000    4.99026588E-001
    8.00787402E-002   -8.57480315E-002   -3.00000000E-003   -9.56049082E-001   -4.04655517E-001    3.57789479E-002    5.44754277E-001   -1.36440736E+000    4.84224983E-001
    8.14960630E-002   -8.57480315E-002   -3.00000000E-003   -9.51590060E-001   -4.00772176E-001    7.49947420E-003    5.15327313E-001   -1.36115581E+000    4.69231013E-001
    8.29133858E-002   -8.57480315E-002   -3.00000000E-003   -9.45994577E-001   -3.95994912E-001   -2.05599026E-002    4.86014413E-001   -1.35793215E+000    4.54068812E-001
    8.43307087E-002   -8.57480315E-002   -3.00000000E-003   -9.39261587E-001   -3.90330013E-001   -4.83669903E-002    4.56845687E-001   -1.35478994E+000    4.38757294E-001
    8.57480315E-002   -8.57480315E-002   -3.00000000E-003   -9.31396401E-001   -3.83786454E-001   -7.58907558E-002    4.27850976E-001   -1.35178344E+000    4.23316029E-001
    8.71653543E-002   -8.57480315E-002   -3.00000000E-003   -9.22408364E-001   -3.76377753E-001   -1.03098988E-001    3.99064212E-001   -1.34896533E+000    4.07762821E-001
    8.85826772E-002   -8.57480315E-002   -3.00000000E-003   -9.12319515E-001   -3.68121340E-001   -1.29958302E-001    3.70518703E-001   -1.34638263E+000    3.92117728E-001
    9.00000000E-002   -8.57480315E-002   -3.00000000E-003   -9.01154497E-001   -3.59039229E-001   -1.56437156E-001    3.42249382E-001   -1.34407580E+000    3.76399274E-001
   -9.00000000E-002   -8.43307087E-002   -3.00000000E-003   -3.42590346E-001   -2.95083989E-001    2.39428974E-001    2.12827626E-001   -1.88037570E-002   -2.60861525E-002
   -8.85826772E-002   -8.43307087E-002   -3.00000000E-003   -3.45318772E-001   -2.86194548E-001    2.33888975E-001    2.09502949E-001   -1.89977307E-002   -2.90897783E-002
   -8.71653543E-002   -8.43307087E-002   -3.00000000E-003   -3.47967621E-001   -2.75958355E-001    2.28059386E-001    2.06686498E-001   -1.93991682E-002   -3.20992655E-002
   -8.57480315E-002   -8.43307087E-002   -3.00000000E-003   -3.50538532E-001   -2.64375730E-001    2.21932871E-001    2.04438217E-001   -2.00363526E-002   -3.51307490E-002
   -8.43307087E-002   -8.43307087E-002   -3.00000000E-003   -3.53033849E-001   -2.51451766E-001    2.15502912E-001    2.02820093E-001   -2.09367049E-002   -3.81959550E-002
   -8.29133858E-002   -8.43307087E-002   -3.00000000E-003   -3.55457471E-001   -2.37197685E-001    2.08763102E-001    2.01895178E-001   -2.21283503E-002   -4.13072981E-002
   -8.14960630E-002   -8.43307087E-002   -3.00000000E-003   -3.57816547E-001   -2.21631634E-001    2.01706689E-001    2.01726547E-001   -2.36380282E-002   -4.44756014E-002
   -8.00787402E-002   -8.43307087E-002   -3.00000000E-003   -3.60118602E-001   -2.04774673E-001    1.94327781E-001    2.02379705E-001   -2.54918039E-002   -4.77093917E-002
   -7.86614173E-002   -8.43307087E-002   -3.00000000E-003   -3.62373817E-001   -1.86654958E-001    1.86620124E-001    2.03920502E-001   -2.77142646E-002   -5.10167867E-002
   -7.72440945E-002   -8.43307087E-002   -3.00000000E-003   -3.64593546E-001   -1.67304474E-001    1.78577992E-001    2.06415198E-001   -3.03295615E-002   -5.43998743E-002
   -7.58267717E-002   -8.43307087E-002   -3.00000000E-003   -3.66790010E-001   -1.46762341E-001    1.70194693E-001    2.09932291E-001   -3.33598265E-002   -5.78596393E-002
   -7.44094488E-002   -8.43307087E-002   -3.00000000E-003   -3.68978620E-001   -1.25067158E-001    1.61464734E-001    2.14539282E-001   -3.68257515E-002   -6.13935136E-002
   -7.29921260E-002   -8.43307087E-002   -3.00000000E-003   -3.71176026E-001   -1.02262970E-001    1.52381718E-001    2.20304603E-001   -4.07462731E-002   -6.49950602E-002
   -7.15748031E-002   -8.43307087E-002   -3.00000000E-003   -3.73401196E-001   -7.83957408E-002    1.42939666E-001    2.27297101E-001   -4.51390083E-002   -6.86546308E-002
   -7.01574803E-002   -8.43307087E-002   -3.00000000E-003   -3.75672491E-001   -5.35155093E-002    1.33131663E-001    2.35586472E-001   -5.00202475E-002   -7.23573144E-002
   -6.87401575E-002   -8.43307087E-002   -3.00000000E-003   -3.78012013E-001   -2.76760591E-002    1.22949887E-001    2.45241767E-001   -5.54034940E-002   -7.60843363E-002
   -6.73228346E-002   -8.43307087E-002   -3.00000000E-003   -3.80442394E-001   -9.26664745E-004    1.12388043E-001    2.56333082E-001   -6.13016478E-002   -7.98121580E-002
   -6.59055118E-002   -8.43307087E-002   -3.00000000E-003   -3.82988526E-001    2.66790570E-002    1.01438210E-001    2.68929886E-001   -6.77252224E-002   -8.35118497E-002
   -6.44881890E-002   -8.43307087E-002   -3.00000000E-003   -3.85677000E-001    5.50905046E-002    9.00926855E-002    2.83101280E-001   -7.46843525E-002   -8.71478322E-002
   -6.30708661E-002   -8.43307087E-002   -3.00000000E-003   -3.88532156E-001    8.42488886E-002    7.83421516E-002    2.98917057E-001   -8.21864943E-002   -9.06827105E-002
   -6.16535433E-002   -8.43307087E-002   -3.00000000E-003   -3.91583111E-001    1.14100202E-001    6.61777656E-002    3.16444941E-001   -9.02384737E-002   -9.40692266E-002
   -6.02362205E-002   -8.43307087E-002   -3.00000000E-003   -3.94858230E-001    1.44596599E-001    5.35914179E-002    3.35750424E-001   -9.88468224E-002   -9.72544648E-002
   -5.88188976E-002   -8.43307087E-002   -3.00000000E-003   -3.98388059E-001    1.75686952E-001    4.05734609E-002    3.56898740E-001   -1.08017761E-001   -1.00179891E-001
   -5.74015748E-002   -8.43307087E-002   -3.00000000E-003   -4.02204002E-001    2.07333269E-001    2.71163078E-002    3.79952720E-001   -1.17755719E-001   -1.02776912E-001
   -5.59842520E-002   -8.43307087E-002   -3.00000000E-003   -4.06337132E-001    2.39491183E-001    1.32076684E-002    4.04983478E-001   -1.28070077E-001   -1.04968484E-001
   -5.45669291E-002   -8.43307087E-002   -3.00000000E-003   -4.10820892E-001    2.72125661E-001   -1.16601212E-003    4.32068156E-001   -1.38969261E-001   -1.06666664E-001
   -5.31496063E-002   -8.43307087E-002   -3.00000000E-003   -4.15676470E-001    3.05182678E-001   -1.60196912E-002    4.61292550E-001   -1.50459178E-001   -1.07770253E-001
   -5.17322835E-002   -8.43307087E-002   -3.00000000E-003   -4.20919756E-001    3.38586637E-001   -3.13672908E-002    4.92731078E-001   -1.62548182E-001   -1.08170770E-001
   -5.03149606E-002   -8.43307087E-002   -3.00000000E-003   -4.26553272E-001    3.72237819E-001   -4.72082180E-002    5.26410945E-001   -1.75240628E-001   -1.07748257E-001
   -4.88976378E-002   -8.43307087E-002   -3.00000000E-003   -4.32576477E-001    4.06065709E-001   -6.35160893E-002    5.62277032E-001   -1.88547864E-001   -1.06374071E-001
   -4.74803150E-002   -8.43307087E-002   -3.00000000E-003   -4.39016387E-001    4.40121970E-001   -8.02407536E-002    6.00224771E-001   -2.02507108E-001   -1.03890484E-001
   -4.60629921E-002   -8.43307087E-002   -3.00000000E-003   -4.45949514E-001    4.74652646E-001   -9.73441122E-002    6.40246662E-001   -2.17193008E-001   -1.00083460E-001
   -4.46456693E-002   -8.43307087E-002   -3.00000000E-003   -4.53488671E-001    5.09990549E-001   -1.14874933E-001    6.82686599E-001   -2.32732955E-001   -9.46439154E-002
   -4.32283465E-002   -8.43307087E-002   -3.00000000E-003   -4.61674303E-001    5.46093786E-001   -1.33040571E-001    7.28392973E-001   -2.49240293E-001   -8.72021040E-002
   -4.18110236E-002   -8.43307087E-002   -3.00000000E-003   -4.70226180E-001    5.81789193E-001   -1.52145832E-001    7.78249730E-001   -2.66673076E-001   -7.74844121E-002
   -4.03937008E-002   -8.43307087E-002   -3.00000000E-003   -4.78357635E-001    6.14725534E-001   -1.72134016E-001    8.31446540E-001   -2.84734191E-001   -6.55604148E-002
   -3.89763780E-002   -8.43307087E-002   -3.00000000E-003   -4.85402589E-001    6.44072222E-001   -1.91952004E-001    8.84312229E-001   -3.03277458E-001   -5.15434796E-002
   -3.75590551E-002   -8.43307087E-002   -3.00000000E-003   -4.91902016E-001    6.73006659E-001   -2.10178034E-001    9.33234965E-001   -3.22953982E-001   -3.46490346E-002
   -3.61417323E-002   -8.43307087E-002   -3.00000000E-003   -4.99280777E-001    7.07132189E-001   -2.26198959E-001    9.77623336E-001   -3.45264713E-001   -1.26906613E-002
   -3.47244094E-002   -8.43307087E-002   -3.00000000E-003   -5.09145027E-001    7.54121515E-001   -2.40179138E-001    1.02066048E+000   -3.73006951E-001    1.89318351E-002
   -3.33070866E-002   -8.43307087E-002   -3.00000000E-003   -5.24910246E-001    8.24470602E-001   -2.52639411E-001    1.08612928E+000   -4.12427264E-001    7.20688068E-002
   -3.18897638E-002   -8.43307087E-002   -3.00000000E-003   -5.25122556E-001    8.10192211E-001   -2.82847719E-001    1.19085277E+000   -4.38739167E-001    1.11114965E-001
   -3.04724409E-002   -8.43307087E-002   -3.00000000E-003   -3.73690962E-001    3.43733384E-001    1.25786177E-001   -1.05521591E-001   -4.06955845E-001    3.24819386E-002
   -2.90551181E-002   -8.43307087E-002   -3.00000000E-003   -3.74811154E-001    3.46538350E-001    1.21574335E-001   -1.04826779E-001   -4.16064522E-001    4.27557582E-002
   -2.76377953E-002   -8.43307087E-002   -3.00000000E-003   -3.75210257E-001    3.47872167E-001    1.15486699E-001   -1.02605388E-001   -4.26729432E-001    5.34273101E-002
   -2.62204724E-002   -8.43307087E-002   -3.00000000E-003   -3.75614767E-001    3.48412924E-001    1.07555863E-001   -9.79032881E-002   -4.38803961E-001    6.53209660E-002
   -2.48031496E-002   -8.43307087E-002   -3.00000000E-003   -3.78124057E-001    3.50761382E-001    9.86273569E-002   -9.08470081E-002   -4.52126027E-001    7.86146306E-002
   -2.33858268E-002   -8.43307087E-002   -3.00000000E-003   -3.81839364E-001    3.54765892E-001    9.16600037E-002   -8.50763228E-002   -4.65473404E-001    9.17434355E-002
   -2.19685039E-002   -8.43307087E-002   -3.00000000E-003   -3.84594290E-001    3.57878330E-001    8.58440886E-002   -8.03454243E-002   -4.78599515E-001    1.04691553E-001
   -2.05511811E-002   -8.43307087E-002   -3.00000000E-003   -3.86518057E-001    3.59941410E-001    7.99643711E-002   -7.54402331E-002   -4.91888283E-001    1.18130170E-001
   -1.91338583E-002   -8.43307087E-002   -3.00000000E-003   -3.88159601E-001    3.61400105E-001    7.36414267E-002   -6.98491125E-002   -5.05601441E-001    1.32431908E-001
   -1.77165354E-002   -8.43307087E-002   -3.00000000E-003   -3.90013913E-001    3.62835592E-001    6.70125215E-002   -6.35813990E-002   -5.19806173E-001    1.47626001E-001
   -1.62992126E-002   -8.43307087E-002   -3.00000000E-003   -3.92158005E-001    3.64483986E-001    6.05388770E-002   -5.71566561E-002   -5.34354971E-001    1.63412511E-001
   -1.48818898E-002   -8.43307087E-002   -3.00000000E-003   -3.94250124E-001    3.66009139E-001    5.44062682E-002   -5.09175176E-002   -5.49116895E-001    1.79580044E-001
   -1.34645669E-002   -8.43307087E-002   -3.00000000E-003   -3.96072168E-001    3.67107291E-001    4.84125371E-002   -4.47143679E-002   -5.64140450E-001    1.96221383E-001
   -1.20472441E-002   -8.43307087E-002   -3.00000000E-003   -3.97685152E-001    3.67799492E-001    4.23460733E-002   -3.82968529E-002   -5.79544495E-001    2.13506944E-001
   -1.06299213E-002   -8.43307087E-002   -3.00000000E-003   -3.99254937E-001    3.68295199E-001    3.61764288E-002   -3.15975362E-002   -5.95389795E-001    2.31469330E-001
   -9.21259843E-003   -8.43307087E-002   -3.00000000E-003   -4.00853884E-001    3.68735338E-001    3.00328859E-002   -2.47849632E-002   -6.11640486E-001    2.49964459E-001
   -7.79527559E-003   -8.43307087E-002   -3.00000000E-003   -4.02390627E-001    3.69035747E-001    2.40150657E-002   -1.80416769E-002   -6.28244420E-001    2.68840001E-001
   -6.37795276E-003   -8.43307087E-002   -3.00000000E-003   -4.03754281E-001    3.69042140E-001    1.80772563E-002   -1.13632891E-002   -6.45224119E-001    2.88086648E-001
   -4.96062992E-003   -8.43307087E-002   -3.00000000E-003   -4.04937128E-001    3.68722845E-001    1.21147754E-002   -4.63430895E-003   -6.62655574E-001    3.07776290E-001
   -3.54330709E-003   -8.43307087E-002   -3.00000000E-003   -4.06014551E-001    3.68176400E-001    6.08580542E-003    2.20010170E-003   -6.80585422E-001    3.27910986E-001
   -2.12598425E-003   -8.43307087E-002   -3.00000000E-003   -4.07039738E-001    3.67496880E-001    4.36443036E-005    9.05694439E-003   -6.98989201E-001    3.48363444E-001
   -7.08661417E-004   -8.43307087E-002   -3.00000000E-003   -4.07977460E-001    3.66654447E-001   -5.94673594E-003    1.58106036E-002   -7.17824716E-001    3.68984637E-001
    7.08661417E-004   -8.43307087E-002   -3.00000000E-003   -4.08755306E-001    3.65547609E-001   -1.19009367E-002    2.24370236E-002   -7.37110126E-001    3.89737415E-001
    2.12598425E-003   -8.43307087E-002   -3.00000000E-003   -4.09357199E-001    3.64134506E-001   -1.78961092E-002    2.90085639E-002   -7.56919106E-001    4.10671231E-001
    3.54330709E-003   -8.43307087E-002   -3.00000000E-003   -4.09842003E-001    3.62475543E-001   -2.39701526E-002    3.55696927E-002   -7.77293532E-001    4.31779300E-001
    4.96062992E-003   -8.43307087E-002   -3.00000000E-003   -4.10265735E-001    3.60645650E-001   -3.00814137E-002    4.20642938E-002   -7.98187415E-001    4.52916073E-001
    6.37795276E-003   -8.43307087E-002   -3.00000000E-003   -4.10599896E-001    3.58621041E-001   -3.61589713E-002    4.83854742E-002   -8.19525009E-001    4.73900564E-001
    7.79527559E-003   -8.43307087E-002   -3.00000000E-003   -4.10760460E-001    3.56298211E-001   -4.22131966E-002    5.45118368E-002   -8.41317034E-001    4.94690228E-001
    9.21259843E-003   -8.43307087E-002   -3.00000000E-003   -4.10719889E-001    3.53622388E-001   -4.83393811E-002    6.05297751E-002   -8.63672965E-001    5.15379242E-001
    1.06299213E-002   -8.43307087E-002   -3.00000000E-003   -4.10567632E-001    3.50666454E-001   -5.46155765E-002    6.65305949E-002   -8.86666759E-001    5.36005236E-001
    1.20472441E-002   -8.43307087E-002   -3.00000000E-003   -4.10426261E-001    3.47561296E-001   -6.09660898E-002    7.24554182E-002   -9.10189884E-001    5.56367484E-001
    1.34645669E-002   -8.43307087E-002   -3.00000000E-003   -4.10262923E-001    3.44297107E-001   -6.72203272E-002    7.81243896E-002   -9.34033418E-001    5.76153538E-001
    1.48818898E-002   -8.43307087E-002   -3.00000000E-003   -4.09873706E-001    3.40679019E-001   -7.33433380E-002    8.34682760E-002   -9.58168282E-001    5.95290054E-001
    1.62992126E-002   -8.43307087E-002   -3.00000000E-003   -4.09100944E-001    3.36518924E-001   -7.95504572E-002    8.86633608E-002   -9.82852536E-001    6.14039116E-001
    1.77165354E-002   -8.43307087E-002   -3.00000000E-003   -4.08096088E-001    3.31889387E-001   -8.61841676E-002    9.40585837E-002   -1.00841082E+000    6.32704716E-001
    1.91338583E-002   -8.43307087E-002   -3.00000000E-003   -4.07404200E-001    3.27270224E-001   -9.32150928E-002    9.97370757E-002   -1.03468718E+000    6.51043471E-001
    2.05511811E-002   -8.43307087E-002   -3.00000000E-003   -4.07206969E-001    3.22924732E-001   -9.99120851E-002    1.05114519E-001   -1.06088497E+000    6.68174781E-001
    2.19685039E-002   -8.43307087E-002   -3.00000000E-003   -4.06832646E-001    3.18369512E-001   -1.05794537E-001    1.09704877E-001   -1.08656501E+000    6.83665085E-001
    2.33858268E-002   -8.43307087E-002   -3.00000000E-003   -4.05414624E-001    3.12855239E-001   -1.11125417E-001    1.13588010E-001   -1.11224546E+000    6.98037429E-001
    2.48031496E-002   -8.43307087E-002   -3.00000000E-003   -4.02047986E-001    3.05368500E-001   -1.17118379E-001    1.17646749E-001   -1.13950541E+000    7.12683480E-001
    2.62204724E-002   -8.43307087E-002   -3.00000000E-003   -3.98336757E-001    2.96579261E-001   -1.27171589E-001    1.25092706E-001   -1.17046346E+000    7.29157996E-001
    2.76377953E-002   -8.43307087E-002   -3.00000000E-003   -3.99957877E-001    2.91383579E-001   -1.37428307E-001    1.33986325E-001   -1.20089494E+000    7.43207634E-001
    2.90551181E-002   -8.43307087E-002   -3.00000000E-003   -4.02094087E-001    2.86822946E-001   -1.43593219E-001    1.40730562E-001   -1.22659943E+000    7.50980082E-001
    3.04724409E-002   -8.43307087E-002   -3.00000000E-003   -4.02871789E-001    2.81681805E-001   -1.47737249E-001    1.45919601E-001   -1.24866404E+000    7.52348192E-001
    3.18897638E-002   -8.43307087E-002   -3.00000000E-003   -8.70484455E-001   -2.50553473E-001    1.19548998E+000    1.62933022E+000   -1.36334245E+000    7.88390625E-001
    3.33070866E-002   -8.43307087E-002   -3.00000000E-003   -8.81234004E-001   -2.96002469E-001    1.13338984E+000    1.60320697E+000   -1.37649888E+000    7.99945069E-001
    3.47244094E-002   -8.43307087E-002   -3.00000000E-003   -8.88685757E-001   -3.01692641E-001    1.04864957E+000    1.53281652E+000   -1.37320503E+000    8.04076715E-001
    3.61417323E-002   -8.43307087E-002   -3.00000000E-003   -8.68318497E-001   -2.89520860E-001    9.93266644E-001    1.49396863E+000   -1.35810591E+000    7.98470894E-001
    3.75590551E-002   -8.43307087E-002   -3.00000000E-003   -8.57415319E-001   -2.86041825E-001    9.54853421E-001    1.46346912E+000   -1.35214023E+000    7.93725793E-001
    3.89763780E-002   -8.43307087E-002   -3.00000000E-003   -8.53669232E-001   -2.88747265E-001    9.20837171E-001    1.43400897E+000   -1.35321539E+000    7.90485988E-001
    4.03937008E-002   -8.43307087E-002   -3.00000000E-003   -8.54382874E-001   -2.95343544E-001    8.87574930E-001    1.40321856E+000   -1.35865959E+000    7.88203288E-001
    4.18110236E-002   -8.43307087E-002   -3.00000000E-003   -8.57350073E-001   -3.03372616E-001    8.53753587E-001    1.37038748E+000   -1.36587862E+000    7.86011502E-001
    4.32283465E-002   -8.43307087E-002   -3.00000000E-003   -8.60859323E-001   -3.10895847E-001    8.19607615E-001    1.33650400E+000   -1.37290754E+000    7.83104685E-001
    4.46456693E-002   -8.43307087E-002   -3.00000000E-003   -8.64393659E-001   -3.17579037E-001    7.86125315E-001    1.30311408E+000   -1.37921249E+000    7.79204903E-001
    4.60629921E-002   -8.43307087E-002   -3.00000000E-003   -8.68327051E-001   -3.24088479E-001    7.53843990E-001    1.27091073E+000   -1.38515150E+000    7.74457222E-001
    4.74803150E-002   -8.43307087E-002   -3.00000000E-003   -8.73058888E-001   -3.30995309E-001    7.22667546E-001    1.23976913E+000   -1.39105764E+000    7.69045710E-001
    4.88976378E-002   -8.43307087E-002   -3.00000000E-003   -8.78697169E-001   -3.38469619E-001    6.92275186E-001    1.20930540E+000   -1.39697020E+000    7.63051336E-001
    5.03149606E-002   -8.43307087E-002   -3.00000000E-003   -8.85141106E-001   -3.46401289E-001    6.62373425E-001    1.17919481E+000   -1.40274367E+000    7.56468084E-001
    5.17322835E-002   -8.43307087E-002   -3.00000000E-003   -8.92203183E-001   -3.54572611E-001    6.32777415E-001    1.14926022E+000   -1.40817761E+000    7.49269156E-001
    5.31496063E-002   -8.43307087E-002   -3.00000000E-003   -8.99698081E-001   -3.62779160E-001    6.03389387E-001    1.11945106E+000   -1.41311273E+000    7.41433524E-001
    5.45669291E-002   -8.43307087E-002   -3.00000000E-003   -9.07464367E-001   -3.70877402E-001    5.74162026E-001    1.08977984E+000   -1.41746309E+000    7.32953458E-001
    5.59842520E-002   -8.43307087E-002   -3.00000000E-003   -9.15382490E-001   -3.78781660E-001    5.45070186E-001    1.06026291E+000   -1.42119252E+000    7.23856182E-001
    5.74015748E-002   -8.43307087E-002   -3.00000000E-003   -9.23346334E-001   -3.86445666E-001    5.16072245E-001    1.03089204E+000   -1.42430121E+000    7.14167813E-001
    5.88188976E-002   -8.43307087E-002   -3.00000000E-003   -9.31254101E-001   -3.93827981E-001    4.87129468E-001    1.00163465E+000   -1.42678915E+000    7.03918122E-001
    6.02362205E-002   -8.43307087E-002   -3.00000000E-003   -9.39005477E-001   -4.00888998E-001    4.58200679E-001    9.72443229E-001   -1.42866054E+000    6.93139523E-001
    6.16535433E-002   -8.43307087E-002   -3.00000000E-003   -9.46488797E-001   -4.07569413E-001    4.29252203E-001    9.43265777E-001   -1.42991690E+000    6.81852726E-001
    6.30708661E-002   -8.43307087E-002   -3.00000000E-003   -9.53600447E-001   -4.13800241E-001    4.00262136E-001    9.14061210E-001   -1.43056617E+000    6.70085362E-001
    6.44881890E-002   -8.43307087E-002   -3.00000000E-003   -9.60233693E-001   -4.19514099E-001    3.71218223E-001    8.84798136E-001   -1.43062413E+000    6.57861330E-001
    6.59055118E-002   -8.43307087E-002   -3.00000000E-003   -9.66289559E-001   -4.24642273E-001    3.42117625E-001    8.55454010E-001   -1.43011287E+000    6.45200641E-001
    6.73228346E-002   -8.43307087E-002   -3.00000000E-003   -9.71683118E-001   -4.29125791E-001    3.12966439E-001    8.26018218E-001   -1.42906215E+000    6.32127274E-001
    6.87401575E-002   -8.43307087E-002   -3.00000000E-003   -9.76333065E-001   -4.32910263E-001    2.83774585E-001    7.96487642E-001   -1.42750966E+000    6.18667128E-001
    7.01574803E-002   -8.43307087E-002   -3.00000000E-003   -9.80167463E-001   -4.35948078E-001    2.54555230E-001    7.66866620E-001   -1.42550086E+000    6.04844712E-001
    7.15748031E-002   -8.43307087E-002   -3.00000000E-003   -9.83118725E-001   -4.38196603E-001    2.25323307E-001    7.37158160E-001   -1.42308288E+000    5.90682367E-001
    7.29921260E-002   -8.43307087E-002   -3.00000000E-003   -9.85126850E-001   -4.39619702E-001    1.96095463E-001    7.07374683E-001   -1.42031030E+000    5.76206040E-001
    7.44094488E-002   -8.43307087E-002   -3.00000000E-003   -9.86144991E-001   -4.40190070E-001    1.66895657E-001    6.77531346E-001   -1.41723936E+000    5.61438068E-001
    7.58267717E-002   -8.43307087E-002   -3.00000000E-003   -9.86125495E-001   -4.39887436E-001    1.37742625E-001    6.47645699E-001   -1.41392619E+000    5.46404038E-001
    7.72440945E-002   -8.43307087E-002   -3.00000000E-003   -9.85027039E-001   -4.38688068E-001    1.08662653E-001    6.17734530E-001   -1.41042719E+000    5.31125811E-001
    7.86614173E-002   -8.43307087E-002   -3.00000000E-003   -9.82814765E-001   -4.36579604E-001    7.96773297E-002    5.87822676E-001   -1.40680193E+000    5.15621208E-001
    8.00787402E-002   -8.43307087E-002   -3.00000000E-003   -9.79468254E-001   -4.33551728E-001    5.08230712E-002    5.57933890E-001   -1.40310828E+000    4.99918083E-001
    8.14960630E-002   -8.43307087E-002   -3.00000000E-003   -9.74965353E-001   -4.29600302E-001    2.21242520E-002    5.28097335E-001   -1.39940947E+000    4.84033982E-001
    8.29133858E-002   -8.43307087E-002   -3.00000000E-003   -9.69298680E-001   -4.24725021E-001   -6.38259637E-003    4.98340710E-001   -1.39575770E+000    4.67992217E-001
    8.43307087E-002   -8.43307087E-002   -3.00000000E-003   -9.62461109E-001   -4.18931047E-001   -3.46681718E-002    4.68697097E-001   -1.39221393E+000    4.51809619E-001
    8.57480315E-002   -8.43307087E-002   -3.00000000E-003   -9.54460795E-001   -4.12225944E-001   -6.26946171E-002    4.39199188E-001   -1.38882831E+000    4.35507802E-001
    8.71653543E-002   -8.43307087E-002   -3.00000000E-003   -9.45308702E-001   -4.04620611E-001   -9.04270338E-002    4.09880281E-001   -1.38565169E+000    4.19106948E-001
    8.85826772E-002   -8.43307087E-002   -3.00000000E-003   -9.35021272E-001   -3.96132077E-001   -1.17833343E-001    3.80778329E-001   -1.38273334E+000    4.02624091E-001
    9.00000000E-002   -8.43307087E-002   -3.00000000E-003   -9.23625169E-001   -3.86780432E-001   -1.44875020E-001    3.51930631E-001   -1.38012031E+000    3.86079822E-001
   -9.00000000E-002   -8.29133858E-002   -3.00000000E-003   -3.42780643E-001   -2.97635045E-001    2.39702175E-001    2.02060405E-001   -1.98891277E-002   -2.48812724E-002
   -8.85826772E-002   -8.29133858E-002   -3.00000000E-003   -3.45625945E-001   -2.88239746E-001    2.34195764E-001    1.97986120E-001   -2.01121551E-002   -2.79593335E-002
   -8.71653543E-002   -8.29133858E-002   -3.00000000E-003   -3.48400779E-001   -2.77437894E-001    2.28401469E-001    1.94413713E-001   -2.05504922E-002   -3.10160191E-002
   -8.57480315E-002   -8.29133858E-002   -3.00000000E-003   -3.51105732E-001   -2.65227788E-001    2.22312331E-001    1.91404961E-001   -2.12325255E-002   -3.40651617E-002
   -8.43307087E-002   -8.29133858E-002   -3.00000000E-003   -3.53743501E-001   -2.51614619E-001    2.15921844E-001    1.89022101E-001   -2.21879233E-002   -3.71168055E-002
   -8.29133858E-002   -8.29133858E-002   -3.00000000E-003   -3.56318259E-001   -2.36607332E-001    2.09224150E-001    1.87329356E-001   -2.34453284E-002   -4.01818875E-002
   -8.14960630E-002   -8.29133858E-002   -3.00000000E-003   -3.58836236E-001   -2.20223827E-001    2.02212770E-001    1.86391010E-001   -2.50328764E-002   -4.32688722E-002
   -8.00787402E-002   -8.29133858E-002   -3.00000000E-003   -3.61306272E-001   -2.02483425E-001    1.94882785E-001    1.86272487E-001   -2.69779443E-002   -4.63845884E-002
   -7.86614173E-002   -8.29133858E-002   -3.00000000E-003   -3.63737274E-001   -1.83413474E-001    1.87228649E-001    1.87041764E-001   -2.93059327E-002   -4.95343130E-002
   -7.72440945E-002   -8.29133858E-002   -3.00000000E-003   -3.66141666E-001   -1.63047402E-001    1.79244899E-001    1.88764573E-001   -3.20426694E-002   -5.27197308E-002
   -7.58267717E-002   -8.29133858E-002   -3.00000000E-003   -3.68531079E-001   -1.41421049E-001    1.70926610E-001    1.91511416E-001   -3.52117130E-002   -5.59378227E-002
   -7.44094488E-002   -8.29133858E-002   -3.00000000E-003   -3.70921071E-001   -1.18574267E-001    1.62268608E-001    1.95350409E-001   -3.88348492E-002   -5.91839190E-002
   -7.29921260E-002   -8.29133858E-002   -3.00000000E-003   -3.73329041E-001   -9.45493026E-002    1.53266333E-001    2.00350342E-001   -4.29328831E-002   -6.24505892E-002
   -7.15748031E-002   -8.29133858E-002   -3.00000000E-003   -3.75773520E-001   -6.93919201E-002    1.43914938E-001    2.06580735E-001   -4.75247397E-002   -6.57240872E-002
   -7.01574803E-002   -8.29133858E-002   -3.00000000E-003   -3.78274237E-001   -4.31537752E-002    1.34208542E-001    2.14111166E-001   -5.26284397E-002   -6.89879587E-002
   -6.87401575E-002   -8.29133858E-002   -3.00000000E-003   -3.80852669E-001   -1.58867462E-002    1.24141529E-001    2.23013295E-001   -5.82591559E-002   -7.22196139E-002
   -6.73228346E-002   -8.29133858E-002   -3.00000000E-003   -3.83532258E-001    1.23596445E-002    1.13708607E-001    2.33356171E-001   -6.44314847E-002   -7.53921060E-002
   -6.59055118E-002   -8.29133858E-002   -3.00000000E-003   -3.86338997E-001    4.15330916E-002    1.02903579E-001    2.45210055E-001   -7.11586255E-002   -7.84730740E-002
   -6.44881890E-002   -8.29133858E-002   -3.00000000E-003   -3.89297779E-001    7.15792374E-002    9.17200132E-002    2.58644724E-001   -7.84510817E-002   -8.14236416E-002
   -6.30708661E-002   -8.29133858E-002   -3.00000000E-003   -3.92435445E-001    1.02441481E-001    8.01504701E-002    2.73731444E-001   -8.63200716E-002   -8.42007060E-002
   -6.16535433E-002   -8.29133858E-002   -3.00000000E-003   -3.95780217E-001    1.34063078E-001    6.81874282E-002    2.90537871E-001   -9.47745279E-002   -8.67524123E-002
   -6.02362205E-002   -8.29133858E-002   -3.00000000E-003   -3.99360938E-001    1.66393583E-001    5.58244897E-002    3.09127805E-001   -1.03823952E-001   -8.90191264E-002
   -5.88188976E-002   -8.29133858E-002   -3.00000000E-003   -4.03206473E-001    1.99377078E-001    4.30545837E-002    3.29561514E-001   -1.13475441E-001   -9.09387921E-002
   -5.74015748E-002   -8.29133858E-002   -3.00000000E-003   -4.07350138E-001    2.32978506E-001    2.98725931E-002    3.51894489E-001   -1.23739973E-001   -9.24327303E-002
   -5.59842520E-002   -8.29133858E-002   -3.00000000E-003   -4.11827373E-001    2.67166384E-001    1.62682893E-002    3.76189575E-001   -1.34631009E-001   -9.34187311E-002
   -5.45669291E-002   -8.29133858E-002   -3.00000000E-003   -4.16674424E-001    3.01919284E-001    2.22685108E-003    4.02530304E-001   -1.46166510E-001   -9.37914155E-002
   -5.31496063E-002   -8.29133858E-002   -3.00000000E-003   -4.21918480E-001    3.37199530E-001   -1.22767206E-002    4.31032570E-001   -1.58362785E-001   -9.34343141E-002
   -5.17322835E-002   -8.29133858E-002   -3.00000000E-003   -4.27570763E-001    3.72907928E-001   -2.72732774E-002    4.61824358E-001   -1.71236509E-001   -9.22163820E-002
   -5.03149606E-002   -8.29133858E-002   -3.00000000E-003   -4.33607166E-001    4.08843679E-001   -4.27793734E-002    4.94965992E-001   -1.84791770E-001   -8.99984867E-002
   -4.88976378E-002   -8.29133858E-002   -3.00000000E-003   -4.39977363E-001    4.44776872E-001   -5.87571423E-002    5.30312287E-001   -1.99029477E-001   -8.66506083E-002
   -4.74803150E-002   -8.29133858E-002   -3.00000000E-003   -4.46669927E-001    4.80685135E-001   -7.50862924E-002    5.67464947E-001   -2.13984225E-001   -8.20222534E-002
   -4.60629921E-002   -8.29133858E-002   -3.00000000E-003   -4.53801106E-001    5.17060449E-001   -9.16120285E-002    6.06014377E-001   -2.29783598E-001   -7.58718276E-002
   -4.46456693E-002   -8.29133858E-002   -3.00000000E-003   -4.61667771E-001    5.54956182E-001   -1.08300059E-001    6.46140170E-001   -2.46708842E-001   -6.77409570E-002
   -4.32283465E-002   -8.29133858E-002   -3.00000000E-003   -4.70635659E-001    5.95385977E-001   -1.25485727E-001    6.89445603E-001   -2.65172838E-001   -5.68730120E-002
   -4.18110236E-002   -8.29133858E-002   -3.00000000E-003   -4.80648833E-001    6.37144323E-001   -1.44137808E-001    7.39434632E-001   -2.85412572E-001   -4.24001432E-002
   -4.03937008E-002   -8.29133858E-002   -3.00000000E-003   -4.89813207E-001    6.72934328E-001   -1.65253104E-001    7.97289254E-001   -3.06574712E-001   -2.45931418E-002
   -3.89763780E-002   -8.29133858E-002   -3.00000000E-003   -4.95105409E-001    6.96776408E-001   -1.86186904E-001    8.52371121E-001   -3.27525069E-001   -5.12188315E-003
   -3.75590551E-002   -8.29133858E-002   -3.00000000E-003   -4.97853445E-001    7.16206449E-001   -2.02276204E-001    8.93551311E-001   -3.49772723E-001    1.67672773E-002
   -3.61417323E-002   -8.29133858E-002   -3.00000000E-003   -5.00282686E-001    7.39369436E-001   -2.10844753E-001    9.16760732E-001   -3.75468171E-001    4.26754682E-002
   -3.47244094E-002   -8.29133858E-002   -3.00000000E-003   -3.57801531E-001    3.34506202E-001    1.52621476E-001   -1.33524059E-001   -3.68906982E-001    1.32409679E-002
   -3.33070866E-002   -8.29133858E-002   -3.00000000E-003   -3.54581653E-001    3.31326781E-001    1.41145741E-001   -1.26613955E-001   -3.78745455E-001    2.62873293E-002
   -3.18897638E-002   -8.29133858E-002   -3.00000000E-003   -3.63071310E-001    3.40451689E-001    1.28473672E-001   -1.16297554E-001   -3.92057121E-001    4.04100539E-002
   -3.04724409E-002   -8.29133858E-002   -3.00000000E-003   -3.68084837E-001    3.46883415E-001    1.23527932E-001   -1.14191871E-001   -4.03755082E-001    5.09410779E-002
   -2.90551181E-002   -8.29133858E-002   -3.00000000E-003   -3.70505949E-001    3.50630278E-001    1.18320333E-001   -1.11599332E-001   -4.15458762E-001    6.13881210E-002
   -2.76377953E-002   -8.29133858E-002   -3.00000000E-003   -3.72041533E-001    3.53200168E-001    1.12327402E-001   -1.07926347E-001   -4.27598159E-001    7.25287107E-002
   -2.62204724E-002   -8.29133858E-002   -3.00000000E-003   -3.73548265E-001    3.55369953E-001    1.05538286E-001   -1.03013540E-001   -4.40324199E-001    8.46256429E-002
   -2.48031496E-002   -8.29133858E-002   -3.00000000E-003   -3.75635440E-001    3.57898475E-001    9.84430241E-002   -9.72322206E-002   -4.53571133E-001    9.75813331E-002
   -2.33858268E-002   -8.29133858E-002   -3.00000000E-003   -3.78133714E-001    3.60798109E-001    9.17624305E-002   -9.14442171E-002   -4.67054632E-001    1.11005216E-001
   -2.19685039E-002   -8.29133858E-002   -3.00000000E-003   -3.80481437E-001    3.63475046E-001    8.55356961E-002   -8.58812908E-002   -4.80642466E-001    1.24769335E-001
   -2.05511811E-002   -8.29133858E-002   -3.00000000E-003   -3.82517466E-001    3.65666677E-001    7.94164486E-002   -8.02511947E-002   -4.94420550E-001    1.39032897E-001
   -1.91338583E-002   -8.29133858E-002   -3.00000000E-003   -3.84384102E-001    3.67466924E-001    7.31959605E-002   -7.43152639E-002   -5.08503342E-001    1.53950469E-001
   -1.77165354E-002   -8.29133858E-002   -3.00000000E-003   -3.86255932E-001    3.69073117E-001    6.68867596E-002   -6.80553852E-002   -5.22936841E-001    1.69547430E-001
   -1.62992126E-002   -8.29133858E-002   -3.00000000E-003   -3.88177405E-001    3.70576663E-001    6.06184697E-002   -6.16206833E-002   -5.37695983E-001    1.85737822E-001
   -1.48818898E-002   -8.29133858E-002   -3.00000000E-003   -3.90063976E-001    3.71906337E-001    5.44652649E-002   -5.51394600E-002   -5.52749591E-001    2.02443602E-001
   -1.34645669E-002   -8.29133858E-002   -3.00000000E-003   -3.91834044E-001    3.72962909E-001    4.83856879E-002   -4.86031813E-002   -5.68114552E-001    2.19667866E-001
   -1.20472441E-002   -8.29133858E-002   -3.00000000E-003   -3.93488337E-001    3.73737348E-001    4.23104169E-002   -4.19464577E-002   -5.83836309E-001    2.37447875E-001
   -1.06299213E-002   -8.29133858E-002   -3.00000000E-003   -3.95069297E-001    3.74287945E-001    3.62210250E-002   -3.51530519E-002   -5.99945759E-001    2.55781335E-001
   -9.21259843E-003   -8.29133858E-002   -3.00000000E-003   -3.96599112E-001    3.74659877E-001    3.01472325E-002   -2.82766721E-002   -6.16446628E-001    2.74609816E-001
   -7.79527559E-003   -8.29133858E-002   -3.00000000E-003   -3.98052556E-001    3.74835645E-001    2.41183543E-002   -2.13845464E-002   -6.33335295E-001    2.93865436E-001
   -6.37795276E-003   -8.29133858E-002   -3.00000000E-003   -3.99394054E-001    3.74770956E-001    1.81223889E-002   -1.44940824E-002   -6.50627216E-001    3.13516031E-001
   -4.96062992E-003   -8.29133858E-002   -3.00000000E-003   -4.00614540E-001    3.74451448E-001    1.21253992E-002   -7.58344012E-003   -6.68355494E-001    3.33553479E-001
   -3.54330709E-003   -8.29133858E-002   -3.00000000E-003   -4.01731153E-001    3.73902498E-001    6.11173969E-003   -6.48115223E-004   -6.86541690E-001    3.53947190E-001
   -2.12598425E-003   -8.29133858E-002   -3.00000000E-003   -4.02757351E-001    3.73151276E-001    9.09634708E-005    6.27933779E-003   -7.05188980E-001    3.74628486E-001
   -7.08661417E-004   -8.29133858E-002   -3.00000000E-003   -4.03683696E-001    3.72190848E-001   -5.92194733E-003    1.31505331E-002   -7.24295097E-001    3.95520079E-001
    7.08661417E-004   -8.29133858E-002   -3.00000000E-003   -4.04488992E-001    3.70991595E-001   -1.19330671E-002    1.99442905E-002   -7.43873665E-001    4.16574358E-001
    2.12598425E-003   -8.29133858E-002   -3.00000000E-003   -4.05166303E-001    3.69537304E-001   -1.79696292E-002    2.66714430E-002   -7.63952867E-001    4.37766891E-001
    3.54330709E-003   -8.29133858E-002   -3.00000000E-003   -4.05731889E-001    3.67842821E-001   -2.40413702E-002    3.33312217E-002   -7.84546332E-001    4.59053242E-001
    4.96062992E-003   -8.29133858E-002   -3.00000000E-003   -4.06199822E-001    3.65925661E-001   -3.01400771E-002    3.98986379E-002   -8.05644214E-001    4.80350362E-001
    6.37795276E-003   -8.29133858E-002   -3.00000000E-003   -4.06560401E-001    3.63775195E-001   -3.62494593E-002    4.63359949E-002   -8.27229731E-001    5.01567470E-001
    7.79527559E-003   -8.29133858E-002   -3.00000000E-003   -4.06791557E-001    3.61360680E-001   -4.23774034E-002    5.26301568E-002   -8.49311172E-001    5.22654506E-001
    9.21259843E-003   -8.29133858E-002   -3.00000000E-003   -4.06889527E-001    3.58666593E-001   -4.85538826E-002    5.88003764E-002   -8.71921156E-001    5.43597572E-001
    1.06299213E-002   -8.29133858E-002   -3.00000000E-003   -4.06883587E-001    3.55714742E-001   -5.47971213E-002    6.48623776E-002   -8.95070605E-001    5.64356619E-001
    1.20472441E-002   -8.29133858E-002   -3.00000000E-003   -4.06802977E-001    3.52536229E-001   -6.10792458E-002    7.07869214E-002   -9.18717561E-001    5.84823713E-001
    1.34645669E-002   -8.29133858E-002   -3.00000000E-003   -4.06628757E-001    3.49117574E-001   -6.73567378E-002    7.65203531E-002   -9.42801293E-001    6.04871677E-001
    1.48818898E-002   -8.29133858E-002   -3.00000000E-003   -4.06300214E-001    3.45396142E-001   -7.36320083E-002    8.20484409E-002   -9.67321867E-001    6.24452374E-001
    1.62992126E-002   -8.29133858E-002   -3.00000000E-003   -4.05787708E-001    3.41325347E-001   -7.99843038E-002    8.74376758E-002   -9.92361334E-001    6.43615277E-001
    1.77165354E-002   -8.29133858E-002   -3.00000000E-003   -4.05169212E-001    3.36956906E-001   -8.64953154E-002    9.27799980E-002   -1.01798211E+000    6.62385398E-001
    1.91338583E-002   -8.29133858E-002   -3.00000000E-003   -4.04590496E-001    3.32427054E-001   -9.31052905E-002    9.80559618E-002   -1.04407943E+000    6.80605316E-001
    2.05511811E-002   -8.29133858E-002   -3.00000000E-003   -4.04054928E-001    3.27776705E-001   -9.95937342E-002    1.03084380E-001   -1.07040720E+000    6.97980944E-001
    2.19685039E-002   -8.29133858E-002   -3.00000000E-003   -4.03315340E-001    3.22821614E-001   -1.05838550E-001    1.07725611E-001   -1.09686898E+000    7.14384525E-001
    2.33858268E-002   -8.29133858E-002   -3.00000000E-003   -4.02056731E-001    3.17262331E-001   -1.12039213E-001    1.12096918E-001   -1.12373829E+000    7.30048799E-001
    2.48031496E-002   -8.29133858E-002   -3.00000000E-003   -4.00252195E-001    3.10954033E-001   -1.18769116E-001    1.16687008E-001   -1.15156313E+000    7.45424499E-001
    2.62204724E-002   -8.29133858E-002   -3.00000000E-003   -3.98725276E-001    3.04447225E-001   -1.26454268E-001    1.22049459E-001   -1.18045581E+000    7.60514553E-001
    2.76377953E-002   -8.29133858E-002   -3.00000000E-003   -3.98396386E-001    2.98619729E-001   -1.34045626E-001    1.27622056E-001   -1.20915858E+000    7.74133465E-001
    2.90551181E-002   -8.29133858E-002   -3.00000000E-003   -3.98455613E-001    2.93117062E-001   -1.40260169E-001    1.32394029E-001   -1.23639271E+000    7.85203834E-001
    3.04724409E-002   -8.29133858E-002   -3.00000000E-003   -3.97656476E-001    2.87081829E-001   -1.45002315E-001    1.36118153E-001   -1.26225572E+000    7.93836237E-001
    3.18897638E-002   -8.29133858E-002   -3.00000000E-003   -3.94503816E-001    2.79319317E-001   -1.48113820E-001    1.38406719E-001   -1.28780688E+000    8.00699087E-001
    3.33070866E-002   -8.29133858E-002   -3.00000000E-003   -3.78781288E-001    2.61294946E-001   -1.51383484E-001    1.39309157E-001   -1.31958723E+000    8.09734395E-001
    3.47244094E-002   -8.29133858E-002   -3.00000000E-003   -3.82387625E-001    2.51022861E-001   -1.82316617E-001    1.62335813E-001   -1.36592959E+000    8.21235609E-001
    3.61417323E-002   -8.29133858E-002   -3.00000000E-003   -9.03591204E-001   -3.08501056E-001    1.00415832E+000    1.45663123E+000   -1.45524930E+000    8.52553747E-001
    3.75590551E-002   -8.29133858E-002   -3.00000000E-003   -8.83307228E-001   -3.07425168E-001    9.62186710E-001    1.44636433E+000   -1.43358638E+000    8.44675164E-001
    3.89763780E-002   -8.29133858E-002   -3.00000000E-003   -8.77486805E-001   -3.13147330E-001    9.29351578E-001    1.42829571E+000   -1.42624785E+000    8.38743926E-001
    4.03937008E-002   -8.29133858E-002   -3.00000000E-003   -8.79090082E-001   -3.23921393E-001    8.97607033E-001    1.40374279E+000   -1.42842928E+000    8.35179025E-001
    4.18110236E-002   -8.29133858E-002   -3.00000000E-003   -8.83761243E-001   -3.35482194E-001    8.63515003E-001    1.37233329E+000   -1.43416837E+000    8.32339588E-001
    4.32283465E-002   -8.29133858E-002   -3.00000000E-003   -8.87262097E-001   -3.43347624E-001    8.27811815E-001    1.33788424E+000   -1.43841998E+000    8.28174105E-001
    4.46456693E-002   -8.29133858E-002   -3.00000000E-003   -8.89264165E-001   -3.48491150E-001    7.93747544E-001    1.30500454E+000   -1.44111802E+000    8.22459805E-001
    4.60629921E-002   -8.29133858E-002   -3.00000000E-003   -8.91667295E-001   -3.53523453E-001    7.62118172E-001    1.27439769E+000   -1.44398796E+000    8.15934138E-001
    4.74803150E-002   -8.29133858E-002   -3.00000000E-003   -8.95403917E-001   -3.59569912E-001    7.32143020E-001    1.24515364E+000   -1.44770959E+000    8.08996056E-001
    4.88976378E-002   -8.29133858E-002   -3.00000000E-003   -9.00530121E-001   -3.66716360E-001    7.03017635E-001    1.21640387E+000   -1.45212596E+000    8.01701352E-001
    5.03149606E-002   -8.29133858E-002   -3.00000000E-003   -9.06762568E-001   -3.74609710E-001    6.74239388E-001    1.18764306E+000   -1.45679227E+000    7.93953263E-001
    5.17322835E-002   -8.29133858E-002   -3.00000000E-003   -9.13749639E-001   -3.82818935E-001    6.45575227E-001    1.15870360E+000   -1.46127560E+000    7.85634755E-001
    5.31496063E-002   -8.29133858E-002   -3.00000000E-003   -9.21206091E-001   -3.91016363E-001    6.16968728E-001    1.12965169E+000   -1.46529823E+000    7.76678101E-001
    5.45669291E-002   -8.29133858E-002   -3.00000000E-003   -9.28953765E-001   -3.99034625E-001    5.88428989E-001    1.10061755E+000   -1.46875108E+000    7.67078746E-001
    5.59842520E-002   -8.29133858E-002   -3.00000000E-003   -9.36878638E-001   -4.06831285E-001    5.59955830E-001    1.07168970E+000   -1.47161761E+000    7.56865411E-001
    5.74015748E-002   -8.29133858E-002   -3.00000000E-003   -9.44888554E-001   -4.14403577E-001    5.31520491E-001    1.04288267E+000   -1.47391365E+000    7.46076895E-001
    5.88188976E-002   -8.29133858E-002   -3.00000000E-003   -9.52893011E-001   -4.21744478E-001    5.03072564E-001    1.01415297E+000   -1.47564784E+000    7.34746903E-001
    6.02362205E-002   -8.29133858E-002   -3.00000000E-003   -9.60785597E-001   -4.28821175E-001    4.74562210E-001    9.85435636E-001   -1.47681391E+000    7.22910519E-001
    6.16535433E-002   -8.29133858E-002   -3.00000000E-003   -9.68444901E-001   -4.35569917E-001    4.45946220E-001    9.56664673E-001   -1.47740350E+000    7.10584467E-001
    6.30708661E-002   -8.29133858E-002   -3.00000000E-003   -9.75750152E-001   -4.41909731E-001    4.17201376E-001    9.27788472E-001   -1.47741117E+000    6.97789487E-001
    6.44881890E-002   -8.29133858E-002   -3.00000000E-003   -9.82581314E-001   -4.47754424E-001    3.88321423E-001    8.98768808E-001   -1.47683950E+000    6.84538739E-001
    6.59055118E-002   -8.29133858E-002   -3.00000000E-003   -9.88833999E-001   -4.53027479E-001    3.59312364E-001    8.69595234E-001   -1.47571138E+000    6.70864665E-001
    6.73228346E-002   -8.29133858E-002   -3.00000000E-003   -9.94415314E-001   -4.57659484E-001    3.30186733E-001    8.40258643E-001   -1.47405350E+000    6.56783462E-001
    6.87401575E-002   -8.29133858E-002   -3.00000000E-003   -9.99241705E-001   -4.61590084E-001    3.00960972E-001    8.10761321E-001   -1.47190364E+000    6.42321393E-001
    7.01574803E-002   -8.29133858E-002   -3.00000000E-003   -1.00323929E+000   -4.64764758E-001    2.71654242E-001    7.81111190E-001   -1.46930922E+000    6.27502213E-001
    7.15748031E-002   -8.29133858E-002   -3.00000000E-003   -1.00633917E+000   -4.67138762E-001    2.42286495E-001    7.51319614E-001   -1.46632009E+000    6.12351003E-001
    7.29921260E-002   -8.29133858E-002   -3.00000000E-003   -1.00847964E+000   -4.68672715E-001    2.12876969E-001    7.21401419E-001   -1.46299305E+000    5.96891248E-001
    7.44094488E-002   -8.29133858E-002   -3.00000000E-003   -1.00960903E+000   -4.69335811E-001    1.83447351E-001    6.91371685E-001   -1.45938244E+000    5.81149146E-001
    7.58267717E-002   -8.29133858E-002   -3.00000000E-003   -1.00968132E+000   -4.69105371E-001    1.54024800E-001    6.61253354E-001   -1.45554969E+000    5.65147692E-001
    7.72440945E-002   -8.29133858E-002   -3.00000000E-003   -1.00865229E+000   -4.67957459E-001    1.24633875E-001    6.31066661E-001   -1.45155253E+000    5.48911063E-001
    7.86614173E-002   -8.29133858E-002   -3.00000000E-003   -1.00648733E+000   -4.65875128E-001    9.53026790E-002    6.00836325E-001   -1.44745097E+000    5.32460377E-001
    8.00787402E-002   -8.29133858E-002   -3.00000000E-003   -1.00315370E+000   -4.62844375E-001    6.60609921E-002    5.70588442E-001   -1.44330238E+000    5.15815334E-001
    8.14960630E-002   -8.29133858E-002   -3.00000000E-003   -9.98637710E-001   -4.58859581E-001    3.69454260E-002    5.40353337E-001   -1.43916857E+000    4.99000847E-001
    8.29133858E-002   -8.29133858E-002   -3.00000000E-003   -9.92922702E-001   -4.53920415E-001    7.98567398E-003    5.10163951E-001   -1.43510690E+000    4.82036308E-001
    8.43307087E-002   -8.29133858E-002   -3.00000000E-003   -9.86008228E-001   -4.48027704E-001   -2.07778256E-002    4.80052377E-001   -1.43117594E+000    4.64944934E-001
    8.57480315E-002   -8.29133858E-002   -3.00000000E-003   -9.77898957E-001   -4.41188290E-001   -4.93081285E-002    4.50055809E-001   -1.42742645E+000    4.47746112E-001
    8.71653543E-002   -8.29133858E-002   -3.00000000E-003   -9.68602489E-001   -4.33412627E-001   -7.75702314E-002    4.20210221E-001   -1.42391134E+000    4.30458277E-001
    8.85826772E-002   -8.29133858E-002   -3.00000000E-003   -9.58136006E-001   -4.24715865E-001   -1.05527673E-001    3.90555495E-001   -1.42067931E+000    4.13100265E-001
    9.00000000E-002   -8.29133858E-002   -3.00000000E-003   -9.46527109E-001   -4.15116945E-001   -1.33140797E-001    3.61130516E-001   -1.41777255E+000    3.95693744E-001
   -9.00000000E-002   -8.14960630E-002   -3.00000000E-003   -3.42769088E-001   -3.00932149E-001    2.39964557E-001    1.90159680E-001   -2.07296228E-002   -2.36440808E-002
   -8.85826772E-002   -8.14960630E-002   -3.00000000E-003   -3.45728430E-001   -2.91037290E-001    2.34502312E-001    1.85276738E-001   -2.09738388E-002   -2.68292599E-002
   -8.71653543E-002   -8.14960630E-002   -3.00000000E-003   -3.48625462E-001   -2.79675004E-001    2.28754069E-001    1.80889034E-001   -2.14405534E-002   -2.99657965E-002
   -8.57480315E-002   -8.14960630E-002   -3.00000000E-003   -3.51461609E-001   -2.66842473E-001    2.22713079E-001    1.77058833E-001   -2.21597544E-002   -3.30660014E-002
   -8.43307087E-002   -8.14960630E-002   -3.00000000E-003   -3.54238582E-001   -2.52542859E-001    2.16373307E-001    1.73850172E-001   -2.31622323E-002   -3.61380857E-002
   -8.29133858E-002   -8.14960630E-002   -3.00000000E-003   -3.56960710E-001   -2.36786133E-001    2.09728576E-001    1.71326883E-001   -2.44773891E-002   -3.91908498E-002
   -8.14960630E-002   -8.14960630E-002   -3.00000000E-003   -3.59634471E-001   -2.19586762E-001    2.02773876E-001    1.69554814E-001   -2.61347888E-002   -4.22304446E-002
   -8.00787402E-002   -8.14960630E-002   -3.00000000E-003   -3.62267380E-001   -2.00965168E-001    1.95504266E-001    1.68601316E-001   -2.81623680E-002   -4.52614636E-002
   -7.86614173E-002   -8.14960630E-002   -3.00000000E-003   -3.64870078E-001   -1.80945702E-001    1.87915510E-001    1.68533007E-001   -3.05879503E-002   -4.82884275E-002
   -7.72440945E-002   -8.14960630E-002   -3.00000000E-003   -3.67452599E-001   -1.59562921E-001    1.80002359E-001    1.69419052E-001   -3.34377346E-002   -5.13095983E-002
   -7.58267717E-002   -8.14960630E-002   -3.00000000E-003   -3.70028738E-001   -1.36851995E-001    1.71760613E-001    1.71328290E-001   -3.67368338E-002   -5.43217161E-002
   -7.44094488E-002   -8.14960630E-002   -3.00000000E-003   -3.72612918E-001   -1.12851117E-001    1.63187036E-001    1.74330792E-001   -4.05089859E-002   -5.73173874E-002
   -7.29921260E-002   -8.14960630E-002   -3.00000000E-003   -3.75223074E-001   -8.76027984E-002    1.54278040E-001    1.78495847E-001   -4.47763289E-002   -6.02861758E-002
   -7.15748031E-002   -8.14960630E-002   -3.00000000E-003   -3.77877121E-001   -6.11525810E-002    1.45029926E-001    1.83894117E-001   -4.95594337E-002   -6.32114818E-002
   -7.01574803E-002   -8.14960630E-002   -3.00000000E-003   -3.80595731E-001   -3.35526667E-002    1.35438118E-001    1.90595541E-001   -5.48775854E-002   -6.60760400E-002
   -6.87401575E-002   -8.14960630E-002   -3.00000000E-003   -3.83400346E-001   -4.85377137E-003    1.25498882E-001    1.98672271E-001   -6.07483884E-002   -6.88532371E-002
   -6.73228346E-002   -8.14960630E-002   -3.00000000E-003   -3.86315633E-001    2.48957926E-002    1.15208581E-001    2.08193403E-001   -6.71886138E-002   -7.15135057E-002
   -6.59055118E-002   -8.14960630E-002   -3.00000000E-003   -3.89366049E-001    5.56397492E-002    1.04562115E-001    2.19229548E-001   -7.42119978E-002   -7.40223831E-002
   -6.44881890E-002   -8.14960630E-002   -3.00000000E-003   -3.92579026E-001    8.73278561E-002    9.35549663E-002    2.31852603E-001   -8.18330804E-002   -7.63353816E-002
   -6.30708661E-002   -8.14960630E-002   -3.00000000E-003   -3.95980803E-001    1.19901810E-001    8.21805551E-002    2.46134674E-001   -9.00650500E-002   -7.84050634E-002
   -6.16535433E-002   -8.14960630E-002   -3.00000000E-003   -3.99600440E-001    1.53302345E-001    7.04321369E-002    2.62145546E-001   -9.89198752E-002   -8.01755574E-002
   -6.02362205E-002   -8.14960630E-002   -3.00000000E-003   -4.03464871E-001    1.87470115E-001    5.83044936E-002    2.79948815E-001   -1.08409738E-001   -8.15813696E-002
   -5.88188976E-002   -8.14960630E-002   -3.00000000E-003   -4.07601952E-001    2.22344385E-001    4.57946051E-002    2.99597505E-001   -1.18545129E-001   -8.25533122E-002
   -5.74015748E-002   -8.14960630E-002   -3.00000000E-003   -4.12045393E-001    2.57883551E-001    3.29012434E-002    3.21129564E-001   -1.29340605E-001   -8.30099900E-002
   -5.59842520E-002   -8.14960630E-002   -3.00000000E-003   -4.16833845E-001    2.94069140E-001    1.96214135E-002    3.44581792E-001   -1.40817369E-001   -8.28596720E-002
   -5.45669291E-002   -8.14960630E-002   -3.00000000E-003   -4.22016531E-001    3.30924554E-001    5.94299232E-003    3.70025553E-001   -1.53007050E-001   -8.19841782E-002
   -5.31496063E-002   -8.14960630E-002   -3.00000000E-003   -4.27639926E-001    3.68478570E-001   -8.16994133E-003    3.97616996E-001   -1.65947389E-001   -8.02410984E-002
   -5.17322835E-002   -8.14960630E-002   -3.00000000E-003   -4.33725146E-001    4.06649484E-001   -2.27854218E-002    4.27620992E-001   -1.79678948E-001   -7.74541502E-002
   -5.03149606E-002   -8.14960630E-002   -3.00000000E-003   -4.40216268E-001    4.45082902E-001   -3.79786210E-002    4.60283085E-001   -1.94214417E-001   -7.34452831E-002
   -4.88976378E-002   -8.14960630E-002   -3.00000000E-003   -4.46947566E-001    4.83113870E-001   -5.37353934E-002    4.95452506E-001   -2.09520535E-001   -6.80827007E-002
   -4.74803150E-002   -8.14960630E-002   -3.00000000E-003   -4.53750210E-001    5.20260959E-001   -6.98138953E-002    5.32170049E-001   -2.25579128E-001   -6.12828821E-002
   -4.60629921E-002   -8.14960630E-002   -3.00000000E-003   -4.60713152E-001    5.57140542E-001   -8.57547241E-002    5.68932287E-001   -2.42546878E-001   -5.28643670E-002
   -4.46456693E-002   -8.14960630E-002   -3.00000000E-003   -4.68383311E-001    5.95960581E-001   -1.01163811E-001    6.04798072E-001   -2.60944923E-001   -4.22505724E-002
   -4.32283465E-002   -8.14960630E-002   -3.00000000E-003   -4.77759952E-001    6.40475284E-001   -1.16076305E-001    6.40881827E-001   -2.81839846E-001   -2.80992765E-002
   -4.18110236E-002   -8.14960630E-002   -3.00000000E-003   -4.90284233E-001    6.95084535E-001   -1.31656952E-001    6.84686012E-001   -3.07195265E-001   -7.41530484E-003
   -4.03937008E-002   -8.14960630E-002   -3.00000000E-003   -5.04736101E-001    7.43009829E-001   -1.54267433E-001    7.56682257E-001   -3.36237613E-001    2.21161788E-002
   -3.89763780E-002   -8.14960630E-002   -3.00000000E-003   -5.02325822E-001    7.43767755E-001   -1.76195176E-001    8.15920971E-001   -3.59688338E-001    4.66844223E-002
   -3.75590551E-002   -8.14960630E-002   -3.00000000E-003   -3.55793607E-001    3.35878050E-001    1.58648721E-001   -1.39904906E-001   -3.47170231E-001    1.29596817E-002
   -3.61417323E-002   -8.14960630E-002   -3.00000000E-003   -3.56045680E-001    3.38631149E-001    1.53793922E-001   -1.39545400E-001   -3.55372173E-001    2.23593262E-002
   -3.47244094E-002   -8.14960630E-002   -3.00000000E-003   -3.56251670E-001    3.40365609E-001    1.46830177E-001   -1.37360968E-001   -3.65657966E-001    3.20765676E-002
   -3.33070866E-002   -8.14960630E-002   -3.00000000E-003   -3.57293360E-001    3.42406280E-001    1.38213347E-001   -1.32475667E-001   -3.77571224E-001    4.29463951E-002
   -3.18897638E-002   -8.14960630E-002   -3.00000000E-003   -3.60436500E-001    3.46664850E-001    1.29837898E-001   -1.26642291E-001   -3.90325465E-001    5.45385178E-002
   -3.04724409E-002   -8.14960630E-002   -3.00000000E-003   -3.63809650E-001    3.51411164E-001    1.23234219E-001   -1.22087841E-001   -4.02958755E-001    6.59049755E-002
   -2.90551181E-002   -8.14960630E-002   -3.00000000E-003   -3.66346834E-001    3.55274804E-001    1.17251138E-001   -1.17910101E-001   -4.15518424E-001    7.73575809E-002
   -2.76377953E-002   -8.14960630E-002   -3.00000000E-003   -3.68342725E-001    3.58392309E-001    1.11142636E-001   -1.13358975E-001   -4.28266040E-001    8.93172277E-002
   -2.62204724E-002   -8.14960630E-002   -3.00000000E-003   -3.70210610E-001    3.61131403E-001    1.04748657E-001   -1.08217368E-001   -4.41337488E-001    1.01965480E-001
   -2.48031496E-002   -8.14960630E-002   -3.00000000E-003   -3.72208859E-001    3.63791613E-001    9.82217170E-002   -1.02602479E-001   -4.54738574E-001    1.15290730E-001
   -2.33858268E-002   -8.14960630E-002   -3.00000000E-003   -3.74334993E-001    3.66425514E-001    9.17882298E-002   -9.67806761E-002   -4.68397955E-001    1.29181547E-001
   -2.19685039E-002   -8.14960630E-002   -3.00000000E-003   -3.76435456E-001    3.68884974E-001    8.55158502E-002   -9.08872473E-002   -4.82268882E-001    1.43576894E-001
   -2.05511811E-002   -8.14960630E-002   -3.00000000E-003   -3.78422463E-001    3.71054736E-001    7.93242393E-002   -8.48789292E-002   -4.96371640E-001    1.58506239E-001
   -1.91338583E-002   -8.14960630E-002   -3.00000000E-003   -3.80315981E-001    3.72935835E-001    7.31325063E-002   -7.86806534E-002   -5.10752550E-001    1.74019420E-001
   -1.77165354E-002   -8.14960630E-002   -3.00000000E-003   -3.82169173E-001    3.74586980E-001    6.69277803E-002   -7.22792135E-002   -5.25441246E-001    1.90129060E-001
   -1.62992126E-002   -8.14960630E-002   -3.00000000E-003   -3.84000984E-001    3.76042736E-001    6.07442783E-002   -6.57220187E-002   -5.40444625E-001    2.06807602E-001
   -1.48818898E-002   -8.14960630E-002   -3.00000000E-003   -3.85790984E-001    3.77291515E-001    5.46079470E-002   -5.90618507E-002   -5.55763907E-001    2.24021342E-001
   -1.34645669E-002   -8.14960630E-002   -3.00000000E-003   -3.87508897E-001    3.78303193E-001    4.85116252E-002   -5.23133062E-002   -5.71412809E-001    2.41756019E-001
   -1.20472441E-002   -8.14960630E-002   -3.00000000E-003   -3.89147588E-001    3.79070733E-001    4.24335981E-002   -4.54695603E-002   -5.87415030E-001    2.60007494E-001
   -1.06299213E-002   -8.14960630E-002   -3.00000000E-003   -3.90714380E-001    3.79610102E-001    3.63641030E-002   -3.85341102E-002   -6.03790629E-001    2.78759256E-001
   -9.21259843E-003   -8.14960630E-002   -3.00000000E-003   -3.92212395E-001    3.79933861E-001    3.03086151E-002   -3.15324833E-002   -6.20552295E-001    2.97975708E-001
   -7.79527559E-003   -8.14960630E-002   -3.00000000E-003   -3.93632369E-001    3.80039064E-001    2.42732631E-002   -2.44955568E-002   -6.37710044E-001    3.17614563E-001
   -6.37795276E-003   -8.14960630E-002   -3.00000000E-003   -3.94962249E-001    3.79914134E-001    1.82532591E-002   -1.74426827E-002   -6.55279283E-001    3.37640442E-001
   -4.96062992E-003   -8.14960630E-002   -3.00000000E-003   -3.96194347E-001    3.79552370E-001    1.22358531E-002   -1.03788779E-002   -6.73278925E-001    3.58022945E-001
   -3.54330709E-003   -8.14960630E-002   -3.00000000E-003   -3.97330689E-001    3.78959606E-001    6.21259029E-003   -3.31333654E-003   -6.91724582E-001    3.78723097E-001
   -2.12598425E-003   -8.14960630E-002   -3.00000000E-003   -3.98372594E-001    3.78143234E-001    1.83818976E-004    3.73213278E-003   -7.10625741E-001    3.99689441E-001
   -7.08661417E-004   -8.14960630E-002   -3.00000000E-003   -3.99317264E-001    3.77101384E-001   -5.84886735E-003    1.07319208E-002   -7.29991014E-001    4.20866307E-001
    7.08661417E-004   -8.14960630E-002   -3.00000000E-003   -4.00155423E-001    3.75823084E-001   -1.18924120E-002    1.76700765E-002   -7.49832643E-001    4.42204800E-001
    2.12598425E-003   -8.14960630E-002   -3.00000000E-003   -4.00886421E-001    3.74304137E-001   -1.79556956E-002    2.45367243E-002   -7.70163875E-001    4.63660337E-001
    3.54330709E-003   -8.14960630E-002   -3.00000000E-003   -4.01511038E-001    3.72544191E-001   -2.40440347E-002    3.13216088E-002   -7.90993424E-001    4.85181331E-001
    4.96062992E-003   -8.14960630E-002   -3.00000000E-003   -4.02033953E-001    3.70547432E-001   -3.01574973E-002    3.80071157E-002   -8.12321949E-001    5.06704638E-001
    6.37795276E-003   -8.14960630E-002   -3.00000000E-003   -4.02451126E-001    3.68307923E-001   -3.62941460E-002    4.45746224E-002   -8.34148711E-001    5.28165384E-001
    7.79527559E-003   -8.14960630E-002   -3.00000000E-003   -4.02757219E-001    3.65815793E-001   -4.24588211E-002    5.10117938E-002   -8.56478923E-001    5.49510019E-001
    9.21259843E-003   -8.14960630E-002   -3.00000000E-003   -4.02952759E-001    3.63066492E-001   -4.86616711E-002    5.73162104E-002   -8.79321811E-001    5.70693486E-001
    1.06299213E-002   -8.14960630E-002   -3.00000000E-003   -4.03044888E-001    3.60063206E-001   -5.49077418E-002    6.34848697E-002   -9.02675918E-001    5.91660083E-001
    1.20472441E-002   -8.14960630E-002   -3.00000000E-003   -4.03041012E-001    3.56812979E-001   -6.11890447E-002    6.95021072E-002   -9.26525134E-001    6.12335963E-001
    1.34645669E-002   -8.14960630E-002   -3.00000000E-003   -4.02932706E-001    3.53307774E-001   -6.74944834E-002    7.53464214E-002   -9.50849523E-001    6.32645264E-001
    1.48818898E-002   -8.14960630E-002   -3.00000000E-003   -4.02704167E-001    3.49528704E-001   -7.38281706E-002    8.10131580E-002   -9.75648081E-001    6.52538108E-001
    1.62992126E-002   -8.14960630E-002   -3.00000000E-003   -4.02352276E-001    3.45466181E-001   -8.02180471E-002    8.65222799E-002   -1.00094111E+000    6.71990800E-001
    1.77165354E-002   -8.14960630E-002   -3.00000000E-003   -4.01907419E-001    3.41142365E-001   -8.66765202E-002    9.18912096E-002   -1.02672652E+000    6.90960135E-001
    1.91338583E-002   -8.14960630E-002   -3.00000000E-003   -4.01404487E-001    3.36594199E-001   -9.31739479E-002    9.71014521E-002   -1.05295328E+000    7.09349178E-001
    2.05511811E-002   -8.14960630E-002   -3.00000000E-003   -4.00824430E-001    3.31819034E-001   -9.96426077E-002    1.02093953E-001   -1.07954021E+000    7.27034839E-001
    2.19685039E-002   -8.14960630E-002   -3.00000000E-003   -4.00077675E-001    3.26745937E-001   -1.06065126E-001    1.06839427E-001   -1.10647380E+000    7.43963342E-001
    2.33858268E-002   -8.14960630E-002   -3.00000000E-003   -3.99082725E-001    3.21286715E-001   -1.12541416E-001    1.11410779E-001   -1.13385754E+000    7.60195312E-001
    2.48031496E-002   -8.14960630E-002   -3.00000000E-003   -3.97905257E-001    3.15455753E-001   -1.19245976E-001    1.15976292E-001   -1.16181992E+000    7.75808095E-001
    2.62204724E-002   -8.14960630E-002   -3.00000000E-003   -3.96817976E-001    3.09458923E-001   -1.26186422E-001    1.20623987E-001   -1.19026285E+000    7.90670884E-001
    2.76377953E-002   -8.14960630E-002   -3.00000000E-003   -3.95992491E-001    3.03500240E-001   -1.33008467E-001    1.25146508E-001   -1.21875047E+000    8.04369818E-001
    2.90551181E-002   -8.14960630E-002   -3.00000000E-003   -3.95126921E-001    2.97444714E-001   -1.39301406E-001    1.29201291E-001   -1.24691269E+000    8.16577076E-001
    3.04724409E-002   -8.14960630E-002   -3.00000000E-003   -3.93570532E-001    2.90810209E-001   -1.45052515E-001    1.32662528E-001   -1.27496413E+000    8.27453183E-001
    3.18897638E-002   -8.14960630E-002   -3.00000000E-003   -3.90479028E-001    2.82764270E-001   -1.50945248E-001    1.35900793E-001   -1.30401479E+000    8.37787646E-001
    3.33070866E-002   -8.14960630E-002   -3.00000000E-003   -3.85885296E-001    2.72639250E-001   -1.59503323E-001    1.40944754E-001   -1.33620086E+000    8.48910048E-001
    3.47244094E-002   -8.14960630E-002   -3.00000000E-003   -3.84861175E-001    2.63617003E-001   -1.70970603E-001    1.49478765E-001   -1.37000168E+000    8.59140674E-001
    3.61417323E-002   -8.14960630E-002   -3.00000000E-003   -3.86534699E-001    2.56253614E-001   -1.79399207E-001    1.58227261E-001   -1.39925523E+000    8.63346887E-001
    3.75590551E-002   -8.14960630E-002   -3.00000000E-003   -3.87250865E-001    2.48572460E-001   -1.85818525E-001    1.66621023E-001   -1.42310196E+000    8.57911622E-001
    3.89763780E-002   -8.14960630E-002   -3.00000000E-003   -9.06672949E-001   -3.23396915E-001    9.64285230E-001    1.41016886E+000   -1.52093856E+000    8.87721148E-001
    4.03937008E-002   -8.14960630E-002   -3.00000000E-003   -9.04625255E-001   -3.46991379E-001    9.20545133E-001    1.40245007E+000   -1.51464433E+000    8.85401098E-001
    4.18110236E-002   -8.14960630E-002   -3.00000000E-003   -9.14482041E-001   -3.70218664E-001    8.80385171E-001    1.37098978E+000   -1.51853092E+000    8.83682699E-001
    4.32283465E-002   -8.14960630E-002   -3.00000000E-003   -9.16631810E-001   -3.76403160E-001    8.35840246E-001    1.33233158E+000   -1.51461144E+000    8.77291146E-001
    4.46456693E-002   -8.14960630E-002   -3.00000000E-003   -9.13997358E-001   -3.77484605E-001    7.99715040E-001    1.30125245E+000   -1.50881106E+000    8.68238880E-001
    4.60629921E-002   -8.14960630E-002   -3.00000000E-003   -9.13646176E-001   -3.80410862E-001    7.69209633E-001    1.27409510E+000   -1.50631147E+000    8.59142632E-001
    4.74803150E-002   -8.14960630E-002   -3.00000000E-003   -9.16173455E-001   -3.85829586E-001    7.41010382E-001    1.24806469E+000   -1.50695463E+000    8.50366629E-001
    4.88976378E-002   -8.14960630E-002   -3.00000000E-003   -9.20961141E-001   -3.93186860E-001    7.13519608E-001    1.22179066E+000   -1.50961312E+000    8.41679891E-001
    5.03149606E-002   -8.14960630E-002   -3.00000000E-003   -9.27251238E-001   -4.01599977E-001    6.86007587E-001    1.19469220E+000   -1.51311582E+000    8.32735030E-001
    5.17322835E-002   -8.14960630E-002   -3.00000000E-003   -9.34379757E-001   -4.10236304E-001    6.58279008E-001    1.16678674E+000   -1.51656698E+000    8.23253961E-001
    5.31496063E-002   -8.14960630E-002   -3.00000000E-003   -9.41927596E-001   -4.18606901E-001    6.30411121E-001    1.13843947E+000   -1.51952023E+000    8.13101496E-001
    5.45669291E-002   -8.14960630E-002   -3.00000000E-003   -9.49712496E-001   -4.26594938E-001    6.02537517E-001    1.11002846E+000   -1.52188854E+000    8.02280774E-001
    5.59842520E-002   -8.14960630E-002   -3.00000000E-003   -9.57680439E-001   -4.34285969E-001    5.74711407E-001    1.08174686E+000   -1.52373274E+000    7.90856485E-001
    5.74015748E-002   -8.14960630E-002   -3.00000000E-003   -9.65787736E-001   -4.41780914E-001    5.46895054E-001    1.05360800E+000   -1.52511010E+000    7.78889865E-001
    5.88188976E-002   -8.14960630E-002   -3.00000000E-003   -9.73959430E-001   -4.49122102E-001    5.19007294E-001    1.02552774E+000   -1.52603083E+000    7.66419649E-001
    6.02362205E-002   -8.14960630E-002   -3.00000000E-003   -9.82078589E-001   -4.56283765E-001    4.90968218E-001    9.97397351E-001   -1.52646701E+000    7.53474636E-001
    6.16535433E-002   -8.14960630E-002   -3.00000000E-003   -9.90003048E-001   -4.63184852E-001    4.62724060E-001    9.69125379E-001   -1.52638093E+000    7.40063954E-001
    6.30708661E-002   -8.14960630E-002   -3.00000000E-003   -9.97587571E-001   -4.69721110E-001    4.34250338E-001    9.40648959E-001   -1.52574362E+000    7.26199077E-001
    6.44881890E-002   -8.14960630E-002   -3.00000000E-003   -1.00469743E+000   -4.75784339E-001    4.05548421E-001    9.11934989E-001   -1.52454413E+000    7.11890617E-001
    6.59055118E-002   -8.14960630E-002   -3.00000000E-003   -1.01121426E+000   -4.81281867E-001    3.76636445E-001    8.82975890E-001   -1.52279709E+000    6.97160847E-001
    6.73228346E-002   -8.14960630E-002   -3.00000000E-003   -1.01704235E+000   -4.86132809E-001    3.47540795E-001    8.53772302E-001   -1.52052515E+000    6.82027111E-001
    6.87401575E-002   -8.14960630E-002   -3.00000000E-003   -1.02209729E+000   -4.90272937E-001    3.18286852E-001    8.24339105E-001   -1.51777373E+000    6.66520008E-001
    7.01574803E-002   -8.14960630E-002   -3.00000000E-003   -1.02630531E+000   -4.93644264E-001    2.88899503E-001    7.94689246E-001   -1.51459111E+000    6.50661186E-001
    7.15748031E-002   -8.14960630E-002   -3.00000000E-003   -1.02959771E+000   -4.96197494E-001    2.59403104E-001    7.64839030E-001   -1.51102997E+000    6.34477031E-001
    7.29921260E-002   -8.14960630E-002   -3.00000000E-003   -1.03191226E+000   -4.97893311E-001    2.29818127E-001    7.34806776E-001   -1.50714942E+000    6.17991573E-001
    7.44094488E-002   -8.14960630E-002   -3.00000000E-003   -1.03319816E+000   -4.98699802E-001    2.00169984E-001    7.04613386E-001   -1.50300832E+000    6.01231384E-001
    7.58267717E-002   -8.14960630E-002   -3.00000000E-003   -1.03339925E+000   -4.98586564E-001    1.70481571E-001    6.74279053E-001   -1.49866166E+000    5.84220053E-001
    7.72440945E-002   -8.14960630E-002   -3.00000000E-003   -1.03247692E+000   -4.97532677E-001    1.40784538E-001    6.43831056E-001   -1.49417580E+000    5.66982459E-001
    7.86614173E-002   -8.14960630E-002   -3.00000000E-003   -1.03039181E+000   -4.95517214E-001    1.11107082E-001    6.13294880E-001   -1.48960862E+000    5.49540290E-001
    8.00787402E-002   -8.14960630E-002   -3.00000000E-003   -1.02710676E+000   -4.92522511E-001    8.14811543E-002    5.82699166E-001   -1.48501815E+000    5.31912837E-001
    8.14960630E-002   -8.14960630E-002   -3.00000000E-003   -1.02260939E+000   -4.88543020E-001    5.19458157E-002    5.52077008E-001   -1.48046823E+000    5.14127645E-001
    8.29133858E-002   -8.14960630E-002   -3.00000000E-003   -1.01688166E+000   -4.83574207E-001    2.25361712E-002    5.21461903E-001   -1.47601353E+000    4.96203382E-001
    8.43307087E-002   -8.14960630E-002   -3.00000000E-003   -1.00991480E+000   -4.77615806E-001   -6.71213472E-003    4.90890551E-001   -1.47171223E+000    4.78159604E-001
    8.57480315E-002   -8.14960630E-002   -3.00000000E-003   -1.00171692E+000   -4.70672993E-001   -3.57561461E-002    4.60400476E-001   -1.46762092E+000    4.60020396E-001
    8.71653543E-002   -8.14960630E-002   -3.00000000E-003   -9.92300034E-001   -4.62752652E-001   -6.45521210E-002    4.30028700E-001   -1.46378531E+000    4.41807333E-001
    8.85826772E-002   -8.14960630E-002   -3.00000000E-003   -9.81675219E-001   -4.53872482E-001   -9.30686264E-002    3.99821898E-001   -1.46025973E+000    4.23535016E-001
    9.00000000E-002   -8.14960630E-002   -3.00000000E-003   -9.69871402E-001   -4.44048844E-001   -1.21261235E-001    3.69820268E-001   -1.45708477E+000    4.05226917E-001
   -9.00000000E-002   -8.00787402E-002   -3.00000000E-003   -3.42546083E-001   -3.05033984E-001    2.40220150E-001    1.77145967E-001   -2.12970694E-002   -2.23514353E-002
   -8.85826772E-002   -8.00787402E-002   -3.00000000E-003   -3.45616264E-001   -2.94647056E-001    2.34812160E-001    1.71394530E-001   -2.15535333E-002   -2.56786981E-002
   -8.71653543E-002   -8.00787402E-002   -3.00000000E-003   -3.48632990E-001   -2.82730967E-001    2.29120244E-001    1.66130517E-001   -2.20399090E-002   -2.89304551E-002
   -8.57480315E-002   -8.00787402E-002   -3.00000000E-003   -3.51596906E-001   -2.69281396E-001    2.23137735E-001    1.61417449E-001   -2.27874075E-002   -3.21170513E-002
   -8.43307087E-002   -8.00787402E-002   -3.00000000E-003   -3.54510075E-001   -2.54300999E-001    2.16858984E-001    1.57319628E-001   -2.38275718E-002   -3.52443840E-002
   -8.29133858E-002   -8.00787402E-002   -3.00000000E-003   -3.57376520E-001   -2.37797824E-001    2.10278245E-001    1.53902422E-001   -2.51913648E-002   -3.83201474E-002
   -8.14960630E-002   -8.00787402E-002   -3.00000000E-003   -3.60201699E-001   -2.19786302E-001    2.03390590E-001    1.51232845E-001   -2.69089556E-002   -4.13481889E-002
   -8.00787402E-002   -8.00787402E-002   -3.00000000E-003   -3.62994661E-001   -2.00284584E-001    1.96191805E-001    1.49376718E-001   -2.90103920E-002   -4.43323851E-002
   -7.86614173E-002   -8.00787402E-002   -3.00000000E-003   -3.65763109E-001   -1.79317892E-001    1.88678743E-001    1.48405417E-001   -3.15238830E-002   -4.72729238E-002
   -7.72440945E-002   -8.00787402E-002   -3.00000000E-003   -3.68518776E-001   -1.56918912E-001    1.80846928E-001    1.48386853E-001   -3.44777039E-002   -5.01679474E-002
   -7.58267717E-002   -8.00787402E-002   -3.00000000E-003   -3.71274634E-001   -1.33122817E-001    1.72692924E-001    1.49391217E-001   -3.78979524E-002   -5.30113793E-002
   -7.44094488E-002   -8.00787402E-002   -3.00000000E-003   -3.74045452E-001   -1.07966996E-001    1.64214668E-001    1.51488823E-001   -4.18099459E-002   -5.57941746E-002
   -7.29921260E-002   -8.00787402E-002   -3.00000000E-003   -3.76848855E-001   -8.14938481E-002    1.55409787E-001    1.54749936E-001   -4.62374770E-002   -5.85039037E-002
   -7.15748031E-002   -8.00787402E-002   -3.00000000E-003   -3.79702690E-001   -5.37489851E-002    1.46275911E-001    1.59246120E-001   -5.12027902E-002   -6.11214378E-002
   -7.01574803E-002   -8.00787402E-002   -3.00000000E-003   -3.82627576E-001   -2.47844276E-002    1.36809944E-001    1.65048003E-001   -5.67268003E-002   -6.36275395E-002
   -6.87401575E-002   -8.00787402E-002   -3.00000000E-003   -3.85646150E-001    5.35006938E-003    1.27010134E-001    1.72227742E-001   -6.28295705E-002   -6.59944727E-002
   -6.73228346E-002   -8.00787402E-002   -3.00000000E-003   -3.88781547E-001    3.66028692E-002    1.16873551E-001    1.80853152E-001   -6.95288630E-002   -6.81896340E-002
   -6.59055118E-002   -8.00787402E-002   -3.00000000E-003   -3.92060656E-001    6.89229614E-002    1.06397775E-001    1.90995632E-001   -7.68423956E-002   -7.01733987E-002
   -6.44881890E-002   -8.00787402E-002   -3.00000000E-003   -3.95510892E-001    1.02258661E-001    9.55791045E-002    2.02728762E-001   -8.47867817E-002   -7.18991805E-002
   -6.30708661E-002   -8.00787402E-002   -3.00000000E-003   -3.99159710E-001    1.36553457E-001    8.44117579E-002    2.16127534E-001   -9.33785032E-002   -7.33156041E-002
   -6.16535433E-002   -8.00787402E-002   -3.00000000E-003   -4.03036290E-001    1.71746164E-001    7.28893732E-002    2.31267205E-001   -1.02634284E-001   -7.43589008E-002
   -6.02362205E-002   -8.00787402E-002   -3.00000000E-003   -4.07164531E-001    2.07763453E-001    6.10064584E-002    2.48218354E-001   -1.12567290E-001   -7.49610163E-002
   -5.88188976E-002   -8.00787402E-002   -3.00000000E-003   -4.11569698E-001    2.44526034E-001    4.87620908E-002    2.67028247E-001   -1.23193461E-001   -7.50449584E-002
   -5.74015748E-002   -8.00787402E-002   -3.00000000E-003   -4.16279917E-001    2.81965928E-001    3.61625994E-002    2.87703866E-001   -1.34529939E-001   -7.45273686E-002
   -5.59842520E-002   -8.00787402E-002   -3.00000000E-003   -4.21334946E-001    3.20066233E-001    2.32219286E-002    3.10218102E-001   -1.46604561E-001   -7.33126766E-002
   -5.45669291E-002   -8.00787402E-002   -3.00000000E-003   -4.26802801E-001    3.58922138E-001    9.94627803E-003    3.34563693E-001   -1.59468259E-001   -7.12754172E-002
   -5.31496063E-002   -8.00787402E-002   -3.00000000E-003   -4.32777082E-001    3.98736005E-001   -3.69779455E-003    3.60893887E-001   -1.73200401E-001   -6.82372540E-002
   -5.17322835E-002   -8.00787402E-002   -3.00000000E-003   -4.39341024E-001    4.39650410E-001   -1.78304319E-002    3.89701354E-001   -1.87909731E-001   -6.39420815E-002
   -5.03149606E-002   -8.00787402E-002   -3.00000000E-003   -4.46449123E-001    4.81244392E-001   -3.26778429E-002    4.21822452E-001   -2.03670035E-001   -5.80811532E-002
   -4.88976378E-002   -8.00787402E-002   -3.00000000E-003   -4.53722568E-001    5.21908286E-001   -4.84123555E-002    4.57646578E-001   -2.20401314E-001   -5.04581277E-002
   -4.74803150E-002   -8.00787402E-002   -3.00000000E-003   -4.60497033E-001    5.59514260E-001   -6.46558715E-002    4.95367336E-001   -2.37890685E-001   -4.11800748E-002
   -4.60629921E-002   -8.00787402E-002   -3.00000000E-003   -4.66566436E-001    5.94194138E-001   -8.02279299E-002    5.30922814E-001   -2.56247932E-001   -3.03657065E-002
   -4.46456693E-002   -8.00787402E-002   -3.00000000E-003   -4.72693756E-001    6.29375278E-001   -9.38217329E-002    5.60656719E-001   -2.76342785E-001   -1.74996981E-002
   -4.32283465E-002   -8.00787402E-002   -3.00000000E-003   -4.80047954E-001    6.70581794E-001   -1.04078632E-001    5.81577244E-001   -2.99925091E-001   -1.29208839E-003
   -4.18110236E-002   -8.00787402E-002   -3.00000000E-003   -4.89888215E-001    7.30158566E-001   -1.07566112E-001    5.86271311E-001   -3.29807071E-001    1.92956429E-002
   -4.03937008E-002   -8.00787402E-002   -3.00000000E-003   -3.33852496E-001    3.15879247E-001    1.58528155E-001   -1.40845278E-001   -3.21510782E-001    7.64570459E-003
   -3.89763780E-002   -8.00787402E-002   -3.00000000E-003   -3.47260515E-001    3.32801353E-001    1.59406961E-001   -1.47036428E-001   -3.31852090E-001    1.81824002E-002
   -3.75590551E-002   -8.00787402E-002   -3.00000000E-003   -3.50561506E-001    3.38363936E-001    1.55517185E-001   -1.47517131E-001   -3.42019291E-001    2.68197429E-002
   -3.61417323E-002   -8.00787402E-002   -3.00000000E-003   -3.52330191E-001    3.42241387E-001    1.50183179E-001   -1.46020148E-001   -3.52966334E-001    3.58975574E-002
   -3.47244094E-002   -8.00787402E-002   -3.00000000E-003   -3.53676968E-001    3.45449294E-001    1.43863806E-001   -1.42978785E-001   -3.64602688E-001    4.57704884E-002
   -3.33070866E-002   -8.00787402E-002   -3.00000000E-003   -3.55317588E-001    3.48702610E-001    1.36853449E-001   -1.38628550E-001   -3.76872229E-001    5.65372948E-002
   -3.18897638E-002   -8.00787402E-002   -3.00000000E-003   -3.57566411E-001    3.52454645E-001    1.29809375E-001   -1.33658173E-001   -3.89559593E-001    6.79782180E-002
   -3.04724409E-002   -8.00787402E-002   -3.00000000E-003   -3.60044441E-001    3.56391339E-001    1.23218172E-001   -1.28729959E-001   -4.02403015E-001    7.98026250E-002
   -2.90551181E-002   -8.00787402E-002   -3.00000000E-003   -3.62340995E-001    3.60037705E-001    1.16953665E-001   -1.23845927E-001   -4.15343104E-001    9.19918241E-002
   -2.76377953E-002   -8.00787402E-002   -3.00000000E-003   -3.64409572E-001    3.63276440E-001    1.10743455E-001   -1.18766509E-001   -4.28452685E-001    1.04670805E-001
   -2.62204724E-002   -8.00787402E-002   -3.00000000E-003   -3.66372627E-001    3.66200045E-001    1.04464935E-001   -1.13360009E-001   -4.41802070E-001    1.17931467E-001
   -2.48031496E-002   -8.00787402E-002   -3.00000000E-003   -3.68336426E-001    3.68921588E-001    9.81393505E-002   -1.07641598E-001   -4.55414025E-001    1.31790710E-001
   -2.33858268E-002   -8.00787402E-002   -3.00000000E-003   -3.70323567E-001    3.71480695E-001    9.18373029E-002   -1.01698619E-001   -4.69279474E-001    1.46220255E-001
   -2.19685039E-002   -8.00787402E-002   -3.00000000E-003   -3.72294225E-001    3.73842797E-001    8.55963664E-002   -9.55978911E-002   -4.83388258E-001    1.61195539E-001
   -2.05511811E-002   -8.00787402E-002   -3.00000000E-003   -3.74212748E-001    3.75966809E-001    7.94013217E-002   -8.93480604E-002   -4.97751467E-001    1.76717813E-001
   -1.91338583E-002   -8.00787402E-002   -3.00000000E-003   -3.76075247E-001    3.77843128E-001    7.32265110E-002   -8.29365504E-002   -5.12391672E-001    1.92798369E-001
   -1.77165354E-002   -8.00787402E-002   -3.00000000E-003   -3.77893522E-001    3.79485568E-001    6.70626609E-002   -7.63640381E-002   -5.27328957E-001    2.09438244E-001
   -1.62992126E-002   -8.00787402E-002   -3.00000000E-003   -3.79673389E-001    3.80906458E-001    6.09164692E-002   -6.96513107E-002   -5.42577904E-001    2.26623880E-001
   -1.48818898E-002   -8.00787402E-002   -3.00000000E-003   -3.81407981E-001    3.82104663E-001    5.47966252E-002   -6.28249715E-002   -5.58148789E-001    2.44335291E-001
   -1.34645669E-002   -8.00787402E-002   -3.00000000E-003   -3.83085119E-001    3.83071854E-001    4.87014035E-002   -5.59014285E-002   -5.74056805E-001    2.62555206E-001
   -1.20472441E-002   -8.00787402E-002   -3.00000000E-003   -3.84698534E-001    3.83804787E-001    4.26236633E-002   -4.88903677E-002   -5.90318733E-001    2.81267162E-001
   -1.06299213E-002   -8.00787402E-002   -3.00000000E-003   -3.86246080E-001    3.84307508E-001    3.65587641E-002   -4.18035091E-002   -6.06950698E-001    3.00449101E-001
   -9.21259843E-003   -8.00787402E-002   -3.00000000E-003   -3.87725133E-001    3.84582813E-001    3.05051889E-002   -3.46579262E-002   -6.23968063E-001    3.20071644E-001
   -7.79527559E-003   -8.00787402E-002   -3.00000000E-003   -3.89130162E-001    3.84630120E-001    2.44632265E-002   -2.74749676E-002   -6.41383668E-001    3.40100047E-001
   -6.37795276E-003   -8.00787402E-002   -3.00000000E-003   -3.90455525E-001    3.84446929E-001    1.84293968E-002   -2.02722349E-002   -6.59212610E-001    3.60499284E-001
   -4.96062992E-003   -8.00787402E-002   -3.00000000E-003   -3.91695292E-001    3.84029793E-001    1.23966590E-002   -1.30620001E-002   -6.77469700E-001    3.81233493E-001
   -3.54330709E-003   -8.00787402E-002   -3.00000000E-003   -3.92847143E-001    3.83379123E-001    6.35927801E-003   -5.85768857E-003   -6.96169100E-001    4.02262485E-001
   -2.12598425E-003   -8.00787402E-002   -3.00000000E-003   -3.93909916E-001    3.82497510E-001    3.16316533E-004    1.32113429E-003   -7.15321076E-001    4.23540094E-001
   -7.08661417E-004   -8.00787402E-002   -3.00000000E-003   -3.94881097E-001    3.81383141E-001   -5.73538339E-003    8.45708368E-003   -7.34937297E-001    4.45018132E-001
    7.08661417E-004   -8.00787402E-002   -3.00000000E-003   -3.95755504E-001    3.80031155E-001   -1.18015112E-002    1.55346546E-002   -7.55028906E-001    4.66648394E-001
    2.12598425E-003   -8.00787402E-002   -3.00000000E-003   -3.96532608E-001    3.78440036E-001   -1.78857004E-002    2.25388238E-002   -7.75604639E-001    4.88381874E-001
    3.54330709E-003   -8.00787402E-002   -3.00000000E-003   -3.97210801E-001    3.76607687E-001   -2.39946394E-002    2.94587485E-002   -7.96673516E-001    5.10167358E-001
    4.96062992E-003   -8.00787402E-002   -3.00000000E-003   -3.97791081E-001    3.74534098E-001   -3.01273040E-002    3.62766187E-002   -8.18238292E-001    5.31948179E-001
    6.37795276E-003   -8.00787402E-002   -3.00000000E-003   -3.98271014E-001    3.72215452E-001   -3.62873046E-002    4.29798035E-002   -8.40302733E-001    5.53667746E-001
    7.79527559E-003   -8.00787402E-002   -3.00000000E-003   -3.98649453E-001    3.69648599E-001   -4.24765893E-002    4.95549126E-002   -8.62870228E-001    5.75271752E-001
    9.21259843E-003   -8.00787402E-002   -3.00000000E-003   -3.98926854E-001    3.66831152E-001   -4.87003523E-002    5.59932773E-002   -8.85944286E-001    5.96707440E-001
    1.06299213E-002   -8.00787402E-002   -3.00000000E-003   -3.99103984E-001    3.63762360E-001   -5.49608871E-002    6.22872393E-002   -9.09522532E-001    6.17918115E-001
    1.20472441E-002   -8.00787402E-002   -3.00000000E-003   -3.99182194E-001    3.60442821E-001   -6.12565934E-002    6.84247269E-002   -9.33597237E-001    6.38841288E-001
    1.34645669E-002   -8.00787402E-002   -3.00000000E-003   -3.99158423E-001    3.56869259E-001   -6.75848770E-002    7.43930904E-002   -9.58160686E-001    6.59416252E-001
    1.48818898E-002   -8.00787402E-002   -3.00000000E-003   -3.99029033E-001    3.53036317E-001   -7.39470416E-002    8.01866691E-002   -9.83207645E-001    6.79589120E-001
    1.62992126E-002   -8.00787402E-002   -3.00000000E-003   -3.98794518E-001    3.48942918E-001   -8.03519627E-002    8.58069268E-002   -1.00873865E+000    6.99313428E-001
    1.77165354E-002   -8.00787402E-002   -3.00000000E-003   -3.98464065E-001    3.44597209E-001   -8.68000357E-002    9.12531832E-002   -1.03474240E+000    7.18533741E-001
    1.91338583E-002   -8.00787402E-002   -3.00000000E-003   -3.98043465E-001    3.40008391E-001   -9.32779776E-002    9.65132031E-002   -1.06119154E+000    7.37179078E-001
    2.05511811E-002   -8.00787402E-002   -3.00000000E-003   -3.97520444E-001    3.35171267E-001   -9.97650393E-002    1.01566180E-001   -1.08805515E+000    7.55176616E-001
    2.19685039E-002   -8.00787402E-002   -3.00000000E-003   -3.96864919E-001    3.30062043E-001   -1.06262947E-001    1.06408046E-001   -1.11532830E+000    7.72480656E-001
    2.33858268E-002   -8.00787402E-002   -3.00000000E-003   -3.96060157E-001    3.24660404E-001   -1.12811369E-001    1.11070893E-001   -1.14303666E+000    7.89076472E-001
    2.48031496E-002   -8.00787402E-002   -3.00000000E-003   -3.95143934E-001    3.18988623E-001   -1.19451809E-001    1.15603221E-001   -1.17118835E+000    8.04935915E-001
    2.62204724E-002   -8.00787402E-002   -3.00000000E-003   -3.94197008E-001    3.13117008E-001   -1.26149942E-001    1.20007938E-001   -1.19970631E+000    8.19956070E-001
    2.76377953E-002   -8.00787402E-002   -3.00000000E-003   -3.93230456E-001    3.07085469E-001   -1.32782555E-001    1.24206149E-001   -1.22843589E+000    8.33970293E-001
    2.90551181E-002   -8.00787402E-002   -3.00000000E-003   -3.92101497E-001    3.00813699E-001   -1.39233228E-001    1.28090573E-001   -1.25729405E+000    8.46877131E-001
    3.04724409E-002   -8.00787402E-002   -3.00000000E-003   -3.90551039E-001    2.94083608E-001   -1.45591439E-001    1.31684477E-001   -1.28645155E+000    8.58777550E-001
    3.18897638E-002   -8.00787402E-002   -3.00000000E-003   -3.88432798E-001    2.86663123E-001   -1.52266188E-001    1.35289547E-001   -1.31635870E+000    8.69963862E-001
    3.33070866E-002   -8.00787402E-002   -3.00000000E-003   -3.86207511E-001    2.78692235E-001   -1.59815140E-001    1.39500324E-001   -1.34731887E+000    8.80572677E-001
    3.47244094E-002   -8.00787402E-002   -3.00000000E-003   -3.84950261E-001    2.70946596E-001   -1.67839047E-001    1.44462105E-001   -1.37844411E+000    8.89862071E-001
    3.61417323E-002   -8.00787402E-002   -3.00000000E-003   -3.84608180E-001    2.63731192E-001   -1.74926928E-001    1.49448009E-001   -1.40804508E+000    8.96598152E-001
    3.75590551E-002   -8.00787402E-002   -3.00000000E-003   -3.84087806E-001    2.56491711E-001   -1.80546081E-001    1.54093328E-001   -1.43545691E+000    9.00275315E-001
    3.89763780E-002   -8.00787402E-002   -3.00000000E-003   -3.82527247E-001    2.48539212E-001   -1.84580470E-001    1.58513154E-001   -1.46065672E+000    9.00405549E-001
    4.03937008E-002   -8.00787402E-002   -3.00000000E-003   -3.79287540E-001    2.39602209E-001   -1.84770237E-001    1.61084747E-001   -1.48206421E+000    8.93181683E-001
    4.18110236E-002   -8.00787402E-002   -3.00000000E-003   -9.97971472E-001   -4.28412788E-001    9.46304688E-001    1.33806150E+000   -1.66579803E+000    9.47942292E-001
    4.32283465E-002   -8.00787402E-002   -3.00000000E-003   -9.53244817E-001   -4.04997546E-001    8.40604474E-001    1.30727156E+000   -1.61238348E+000    9.32755058E-001
    4.46456693E-002   -8.00787402E-002   -3.00000000E-003   -9.37677524E-001   -4.00569611E-001    8.03521817E-001    1.28838394E+000   -1.58568857E+000    9.17114904E-001
    4.60629921E-002   -8.00787402E-002   -3.00000000E-003   -9.33380302E-001   -4.02450336E-001    7.75487542E-001    1.26913414E+000   -1.57377270E+000    9.04346550E-001
    4.74803150E-002   -8.00787402E-002   -3.00000000E-003   -9.34812410E-001   -4.08492789E-001    7.49837505E-001    1.24852304E+000   -1.56991321E+000    8.93362520E-001
    4.88976378E-002   -8.00787402E-002   -3.00000000E-003   -9.39750855E-001   -4.17313936E-001    7.24369890E-001    1.22579937E+000   -1.57046248E+000    8.83233783E-001
    5.03149606E-002   -8.00787402E-002   -3.00000000E-003   -9.46631324E-001   -4.27306297E-001    6.98156143E-001    1.20061929E+000   -1.57273599E+000    8.73118333E-001
    5.17322835E-002   -8.00787402E-002   -3.00000000E-003   -9.54235389E-001   -4.36972292E-001    6.71150319E-001    1.17353223E+000   -1.57492399E+000    8.62406835E-001
    5.31496063E-002   -8.00787402E-002   -3.00000000E-003   -9.61960237E-001   -4.45656422E-001    6.43810935E-001    1.14564849E+000   -1.57638456E+000    8.50893556E-001
    5.45669291E-002   -8.00787402E-002   -3.00000000E-003   -9.69756732E-001   -4.53538761E-001    6.16521156E-001    1.11780191E+000   -1.57723950E+000    8.38671530E-001
    5.59842520E-002   -8.00787402E-002   -3.00000000E-003   -9.77746137E-001   -4.61035427E-001    5.89372044E-001    1.09026958E+000   -1.57774520E+000    8.25888727E-001
    5.74015748E-002   -8.00787402E-002   -3.00000000E-003   -9.85977976E-001   -4.68431296E-001    5.62255793E-001    1.06297548E+000   -1.57802106E+000    8.12639239E-001
    5.88188976E-002   -8.00787402E-002   -3.00000000E-003   -9.94393097E-001   -4.75822560E-001    5.35013723E-001    1.03572417E+000   -1.57804065E+000    7.98958699E-001
    6.02362205E-002   -8.00787402E-002   -3.00000000E-003   -1.00284270E+000   -4.83163110E-001    5.07511867E-001    1.00833114E+000   -1.57771279E+000    7.84855394E-001
    6.16535433E-002   -8.00787402E-002   -3.00000000E-003   -1.01114564E+000   -4.90328786E-001    4.79673790E-001    9.80672782E-001   -1.57694136E+000    7.70321489E-001
    6.30708661E-002   -8.00787402E-002   -3.00000000E-003   -1.01911439E+000   -4.97174301E-001    4.51479572E-001    9.52675360E-001   -1.57565180E+000    7.55347897E-001
    6.44881890E-002   -8.00787402E-002   -3.00000000E-003   -1.02658943E+000   -5.03558528E-001    4.22950250E-001    9.24319434E-001   -1.57381289E+000    7.39938343E-001
    6.59055118E-002   -8.00787402E-002   -3.00000000E-003   -1.03344148E+000   -5.09369525E-001    3.94125852E-001    8.95614145E-001   -1.57143228E+000    7.24110696E-001
    6.73228346E-002   -8.00787402E-002   -3.00000000E-003   -1.03957378E+000   -5.14519001E-001    3.65051923E-001    8.66574660E-001   -1.56853265E+000    7.07883855E-001
    6.87401575E-002   -8.00787402E-002   -3.00000000E-003   -1.04490591E+000   -5.18936084E-001    3.35764985E-001    8.37230657E-001   -1.56516507E+000    6.91282524E-001
    7.01574803E-002   -8.00787402E-002   -3.00000000E-003   -1.04936906E+000   -5.22564810E-001    3.06297278E-001    8.07604825E-001   -1.56138404E+000    6.74338032E-001
    7.15748031E-002   -8.00787402E-002   -3.00000000E-003   -1.05289716E+000   -5.25355187E-001    2.76675053E-001    7.77718090E-001   -1.55724550E+000    6.57074701E-001
    7.29921260E-002   -8.00787402E-002   -3.00000000E-003   -1.05542688E+000   -5.27265679E-001    2.46919526E-001    7.47593224E-001   -1.55281080E+000    6.39516369E-001
    7.44094488E-002   -8.00787402E-002   -3.00000000E-003   -1.05690854E+000   -5.28264782E-001    2.17055587E-001    7.17251964E-001   -1.54813941E+000    6.21692982E-001
    7.58267717E-002   -8.00787402E-002   -3.00000000E-003   -1.05728367E+000   -5.28319709E-001    1.87108795E-001    6.86720193E-001   -1.54329040E+000    6.03626704E-001
    7.72440945E-002   -8.00787402E-002   -3.00000000E-003   -1.05650477E+000   -5.27404387E-001    1.57105406E-001    6.56023156E-001   -1.53832410E+000    5.85343249E-001
    7.86614173E-002   -8.00787402E-002   -3.00000000E-003   -1.05453598E+000   -5.25498475E-001    1.27081938E-001    6.25192226E-001   -1.53330387E+000    5.66865319E-001
    8.00787402E-002   -8.00787402E-002   -3.00000000E-003   -1.05133787E+000   -5.22582432E-001    9.70708028E-002    5.94258446E-001   -1.52828902E+000    5.48214095E-001
    8.14960630E-002   -8.00787402E-002   -3.00000000E-003   -1.04688859E+000   -5.18645023E-001    6.71105050E-002    5.63255488E-001   -1.52333730E+000    5.29410681E-001
    8.29133858E-002   -8.00787402E-002   -3.00000000E-003   -1.04117627E+000   -5.13683678E-001    3.72425736E-002    5.32221016E-001   -1.51850997E+000    5.10482836E-001
    8.43307087E-002   -8.00787402E-002   -3.00000000E-003   -1.03418798E+000   -5.07692358E-001    7.50623615E-003    5.01191969E-001   -1.51385972E+000    4.91446358E-001
    8.57480315E-002   -8.00787402E-002   -3.00000000E-003   -1.02592980E+000   -5.00677692E-001   -2.20562949E-002    4.70210842E-001   -1.50944609E+000    4.72325507E-001
    8.71653543E-002   -8.00787402E-002   -3.00000000E-003   -1.01641124E+000   -4.92645120E-001   -5.14013083E-002    4.39317578E-001   -1.50531766E+000    4.53141404E-001
    8.85826772E-002   -8.00787402E-002   -3.00000000E-003   -1.00565060E+000   -4.83606012E-001   -8.04840496E-002    4.08556076E-001   -1.50152062E+000    4.33915142E-001
    9.00000000E-002   -8.00787402E-002   -3.00000000E-003   -9.93670756E-001   -4.73579990E-001   -1.09265649E-001    3.77972557E-001   -1.49810026E+000    4.14665404E-001
   -9.00000000E-002   -7.86614173E-002   -3.00000000E-003   -3.42103317E-001   -3.10000648E-001    2.40474144E-001    1.63043541E-001   -2.15639011E-002   -2.09810401E-002
   -8.85826772E-002   -7.86614173E-002   -3.00000000E-003   -3.45281427E-001   -2.99130153E-001    2.35130334E-001    1.56362719E-001   -2.18226379E-002   -2.44872908E-002
   -8.71653543E-002   -7.86614173E-002   -3.00000000E-003   -3.48414619E-001   -2.86667698E-001    2.29504558E-001    1.50161140E-001   -2.23188521E-002   -2.78915100E-002
   -8.57480315E-002   -7.86614173E-002   -3.00000000E-003   -3.51503973E-001   -2.72608058E-001    2.23590158E-001    1.44501833E-001   -2.30848556E-002   -3.12024969E-002
   -8.43307087E-002   -7.86614173E-002   -3.00000000E-003   -3.54550044E-001   -2.56952407E-001    2.17382063E-001    1.39452328E-001   -2.41526054E-002   -3.44231664E-002
   -8.29133858E-002   -7.86614173E-002   -3.00000000E-003   -3.57557124E-001   -2.39708051E-001    2.10875000E-001    1.35077296E-001   -2.55548476E-002   -3.75594552E-002
   -8.14960630E-002   -7.86614173E-002   -3.00000000E-003   -3.60530864E-001   -2.20887454E-001    2.04064505E-001    1.31444386E-001   -2.73227463E-002   -4.06144249E-002
   -8.00787402E-002   -7.86614173E-002   -3.00000000E-003   -3.63477831E-001   -2.00509920E-001    1.96946832E-001    1.28623003E-001   -2.94870967E-002   -4.35890608E-002
   -7.86614173E-002   -7.86614173E-002   -3.00000000E-003   -3.66408201E-001   -1.78597142E-001    1.89519413E-001    1.26680841E-001   -3.20786518E-002   -4.64815744E-002
   -7.72440945E-002   -7.86614173E-002   -3.00000000E-003   -3.69331473E-001   -1.55183865E-001    1.81778371E-001    1.25690139E-001   -3.51258167E-002   -4.92889677E-002
   -7.58267717E-002   -7.86614173E-002   -3.00000000E-003   -3.72260826E-001   -1.30303409E-001    1.73721807E-001    1.25721079E-001   -3.86567792E-002   -5.20029888E-002
   -7.44094488E-002   -7.86614173E-002   -3.00000000E-003   -3.75211026E-001   -1.03992627E-001    1.65348274E-001    1.26844426E-001   -4.26983478E-002   -5.46130636E-002
   -7.29921260E-002   -7.86614173E-002   -3.00000000E-003   -3.78199276E-001   -7.62938873E-002    1.56656755E-001    1.29131491E-001   -4.72759335E-002   -5.71047938E-002
   -7.15748031E-002   -7.86614173E-002   -3.00000000E-003   -3.81243302E-001   -4.72526845E-002    1.47646167E-001    1.32654286E-001   -5.24135407E-002   -5.94576375E-002
   -7.01574803E-002   -7.86614173E-002   -3.00000000E-003   -3.84363958E-001   -1.69211405E-002    1.38314993E-001    1.37484472E-001   -5.81346530E-002   -6.16495041E-002
   -6.87401575E-002   -7.86614173E-002   -3.00000000E-003   -3.87582791E-001    1.46493831E-002    1.28662841E-001    1.43692834E-001   -6.44598902E-002   -6.36516264E-002
   -6.73228346E-002   -7.86614173E-002   -3.00000000E-003   -3.90924120E-001    4.74074516E-002    1.18689471E-001    1.51348901E-001   -7.14105068E-002   -6.54275896E-002
   -6.59055118E-002   -7.86614173E-002   -3.00000000E-003   -3.94415256E-001    8.13037871E-002    1.08394057E-001    1.60521188E-001   -7.90067831E-002   -6.69375196E-002
   -6.44881890E-002   -7.86614173E-002   -3.00000000E-003   -3.98084859E-001    1.16288950E-001    9.77745424E-002    1.71282603E-001   -8.72688853E-002   -6.81304282E-002
   -6.30708661E-002   -7.86614173E-002   -3.00000000E-003   -4.01963921E-001    1.52314744E-001    8.68257672E-002    1.83711916E-001   -9.62179579E-002   -6.89504702E-002
   -6.16535433E-002   -7.86614173E-002   -3.00000000E-003   -4.06080911E-001    1.89319871E-001    7.55397538E-002    1.97896366E-001   -1.05875914E-001   -6.93266769E-002
   -6.02362205E-002   -7.86614173E-002   -3.00000000E-003   -4.10458737E-001    2.27219263E-001    6.39071237E-002    2.13929007E-001   -1.16262313E-001   -6.91824653E-002
   -5.88188976E-002   -7.86614173E-002   -3.00000000E-003   -4.15113754E-001    2.65893416E-001    5.19250468E-002    2.31870486E-001   -1.27396540E-001   -6.84323046E-002
   -5.74015748E-002   -7.86614173E-002   -3.00000000E-003   -4.20057292E-001    3.05196101E-001    3.96082786E-002    2.51698954E-001   -1.39296252E-001   -6.69931980E-002
   -5.59842520E-002   -7.86614173E-002   -3.00000000E-003   -4.25316004E-001    3.45047009E-001    2.69994377E-002    2.73260191E-001   -1.51990338E-001   -6.47781152E-002
   -5.45669291E-002   -7.86614173E-002   -3.00000000E-003   -4.30970161E-001    3.85591366E-001    1.41588173E-002    2.96316111E-001   -1.65547609E-001   -6.16734970E-002
   -5.31496063E-002   -7.86614173E-002   -3.00000000E-003   -4.37188606E-001    4.27355640E-001    1.11091855E-003    3.20787910E-001   -1.80111872E-001   -5.74795712E-002
   -5.17322835E-002   -7.86614173E-002   -3.00000000E-003   -4.44225383E-001    4.71192847E-001   -1.22709282E-002    3.47273026E-001   -1.95949094E-001   -5.18164677E-002
   -5.03149606E-002   -7.86614173E-002   -3.00000000E-003   -4.52267315E-001    5.17477000E-001   -2.64537626E-002    3.77821886E-001   -2.13405816E-001   -4.40303218E-002
   -4.88976378E-002   -7.86614173E-002   -3.00000000E-003   -4.60790950E-001    5.63319642E-001   -4.23167042E-002    4.15606717E-001   -2.32533669E-001   -3.34308775E-002
   -4.74803150E-002   -7.86614173E-002   -3.00000000E-003   -4.67573029E-001    6.00873693E-001   -5.97041552E-002    4.58352495E-001   -2.52506606E-001   -2.05142510E-002
   -4.60629921E-002   -7.86614173E-002   -3.00000000E-003   -4.71108079E-001    6.28236711E-001   -7.50878106E-002    4.94518746E-001   -2.73225071E-001   -6.56298688E-003
   -4.46456693E-002   -7.86614173E-002   -3.00000000E-003   -4.72248986E-001    6.51630093E-001   -8.40950846E-002    5.15513923E-001   -2.96242283E-001    7.94064966E-003
   -4.32283465E-002   -7.86614173E-002   -3.00000000E-003   -3.36137455E-001    3.23987971E-001    1.88004937E-001   -1.71600256E-001   -2.94676797E-001   -4.77220248E-003
   -4.18110236E-002   -7.86614173E-002   -3.00000000E-003   -3.35248258E-001    3.25046333E-001    1.79732240E-001   -1.69221212E-001   -3.03167282E-001    5.21591591E-003
   -4.03937008E-002   -7.86614173E-002   -3.00000000E-003   -3.37316962E-001    3.28234797E-001    1.68518061E-001   -1.62700543E-001   -3.15002215E-001    1.65024443E-002
   -3.89763780E-002   -7.86614173E-002   -3.00000000E-003   -3.42413008E-001    3.35507110E-001    1.60386688E-001   -1.58099848E-001   -3.27360732E-001    2.72219604E-002
   -3.75590551E-002   -7.86614173E-002   -3.00000000E-003   -3.45950311E-001    3.41409366E-001    1.54533028E-001   -1.55485883E-001   -3.39235815E-001    3.70217663E-002
   -3.61417323E-002   -7.86614173E-002   -3.00000000E-003   -3.48287066E-001    3.45996504E-001    1.48751477E-001   -1.52585299E-001   -3.51136771E-001    4.69651966E-002
   -3.47244094E-002   -7.86614173E-002   -3.00000000E-003   -3.50166945E-001    3.49930512E-001    1.42607345E-001   -1.48941018E-001   -3.63311185E-001    5.74733850E-002
   -3.33070866E-002   -7.86614173E-002   -3.00000000E-003   -3.52035551E-001    3.53648595E-001    1.36149721E-001   -1.44576849E-001   -3.75820661E-001    6.86509237E-002
   -3.18897638E-002   -7.86614173E-002   -3.00000000E-003   -3.54072075E-001    3.57367752E-001    1.29611778E-001   -1.39740011E-001   -3.88616177E-001    8.04408079E-002
   -3.04724409E-002   -7.86614173E-002   -3.00000000E-003   -3.56209370E-001    3.61044932E-001    1.23185260E-001   -1.34678493E-001   -4.01617915E-001    9.27469500E-002
   -2.90551181E-002   -7.86614173E-002   -3.00000000E-003   -3.58313420E-001    3.64532956E-001    1.16889292E-001   -1.29468042E-001   -4.14791765E-001    1.05538199E-001
   -2.76377953E-002   -7.86614173E-002   -3.00000000E-003   -3.60331007E-001    3.67752058E-001    1.10650031E-001   -1.24063382E-001   -4.28155600E-001    1.18844366E-001
   -2.62204724E-002   -7.86614173E-002   -3.00000000E-003   -3.62285136E-001    3.70708496E-001    1.04410925E-001   -1.18416856E-001   -4.41740767E-001    1.32701951E-001
   -2.48031496E-002   -7.86614173E-002   -3.00000000E-003   -3.64212644E-001    3.73437622E-001    9.81646188E-002   -1.12526518E-001   -4.55567196E-001    1.47125081E-001
   -2.33858268E-002   -7.86614173E-002   -3.00000000E-003   -3.66128407E-001    3.75958322E-001    9.19303960E-002   -1.06424460E-001   -4.69643299E-001    1.62108650E-001
   -2.19685039E-002   -7.86614173E-002   -3.00000000E-003   -3.68023566E-001    3.78264718E-001    8.57238905E-002   -1.00143294E-001   -4.83973227E-001    1.77642586E-001
   -2.05511811E-002   -7.86614173E-002   -3.00000000E-003   -3.69884298E-001    3.80342809E-001    7.95449065E-002   -9.37002599E-002   -4.98568799E-001    1.93722696E-001
   -1.91338583E-002   -7.86614173E-002   -3.00000000E-003   -3.71705110E-001    3.82186301E-001    7.33864566E-002   -8.71023919E-002   -5.13445098E-001    2.10347047E-001
   -1.77165354E-002   -7.86614173E-002   -3.00000000E-003   -3.73486001E-001    3.83796932E-001    6.72438303E-002   -8.03577606E-002   -5.28618260E-001    2.27510180E-001
   -1.62992126E-002   -7.86614173E-002   -3.00000000E-003   -3.75226754E-001    3.85178191E-001    6.11170473E-002   -7.34816910E-002   -5.44103470E-001    2.45200275E-001
   -1.48818898E-002   -7.86614173E-002   -3.00000000E-003   -3.76923684E-001    3.86330573E-001    5.50095216E-002   -6.64927295E-002   -5.59914605E-001    2.63401091E-001
   -1.34645669E-002   -7.86614173E-002   -3.00000000E-003   -3.78569941E-001    3.87251180E-001    4.89194011E-002   -5.94059496E-002   -5.76066389E-001    2.82094536E-001
   -1.20472441E-002   -7.86614173E-002   -3.00000000E-003   -3.80160046E-001    3.87938425E-001    4.28438365E-002   -5.22355654E-002   -5.92573569E-001    3.01260312E-001
   -1.06299213E-002   -7.86614173E-002   -3.00000000E-003   -3.81690611E-001    3.88393469E-001    3.67795099E-002   -4.49954852E-002   -6.09451351E-001    3.20874581E-001
   -9.21259843E-003   -7.86614173E-002   -3.00000000E-003   -3.83157101E-001    3.88616218E-001    3.07240848E-002   -3.77004250E-002   -6.26714571E-001    3.40909146E-001
   -7.79527559E-003   -7.86614173E-002   -3.00000000E-003   -3.84555668E-001    3.88606694E-001    2.46760030E-002   -3.03701368E-002   -6.44377904E-001    3.61332067E-001
   -6.37795276E-003   -7.86614173E-002   -3.00000000E-003   -3.85881664E-001    3.88363948E-001    1.86324355E-002   -2.30201424E-002   -6.62454914E-001    3.82108858E-001
   -4.96062992E-003   -7.86614173E-002   -3.00000000E-003   -3.87130102E-001    3.87885769E-001    1.25877307E-002   -1.56645229E-002   -6.80959235E-001    4.03202833E-001
   -3.54330709E-003   -7.86614173E-002   -3.00000000E-003   -3.88298403E-001    3.87172127E-001    6.53854930E-003   -8.31913316E-003   -6.99904518E-001    4.24574120E-001
   -2.12598425E-003   -7.86614173E-002   -3.00000000E-003   -3.89384362E-001    3.86223784E-001    4.80530874E-004   -1.00012997E-003   -7.19301623E-001    4.46179292E-001
   -7.08661417E-004   -7.86614173E-002   -3.00000000E-003   -3.90385216E-001    3.85038778E-001   -5.58712371E-003    6.27507264E-003   -7.39161926E-001    4.67972882E-001
    7.08661417E-004   -7.86614173E-002   -3.00000000E-003   -3.91296511E-001    3.83613925E-001   -1.16714847E-002    1.34926355E-002   -7.59496217E-001    4.89907899E-001
    2.12598425E-003   -7.86614173E-002   -3.00000000E-003   -3.92117993E-001    3.81949014E-001   -1.77737983E-002    2.06363044E-002   -7.80312082E-001    5.11935449E-001
    3.54330709E-003   -7.86614173E-002   -3.00000000E-003   -3.92847700E-001    3.80042781E-001   -2.39004959E-002    2.76935688E-002   -8.01618236E-001    5.34005244E-001
    4.96062992E-003   -7.86614173E-002   -3.00000000E-003   -3.93484820E-001    3.77892973E-001   -3.00515141E-002    3.46489731E-002   -8.23419583E-001    5.56064303E-001
    6.37795276E-003   -7.86614173E-002   -3.00000000E-003   -3.94027805E-001    3.75498460E-001   -3.62310724E-002    4.14894809E-002   -8.45720190E-001    5.78058997E-001
    7.79527559E-003   -7.86614173E-002   -3.00000000E-003   -3.94475663E-001    3.72857144E-001   -4.24397821E-002    4.82019880E-002   -8.68522666E-001    5.99935338E-001
    9.21259843E-003   -7.86614173E-002   -3.00000000E-003   -3.94828668E-001    3.69967991E-001   -4.86816043E-002    5.47756751E-002   -8.91829699E-001    6.21639805E-001
    1.06299213E-002   -7.86614173E-002   -3.00000000E-003   -3.95084535E-001    3.66828916E-001   -5.49590267E-002    6.12015030E-002   -9.15639453E-001    6.43116590E-001
    1.20472441E-002   -7.86614173E-002   -3.00000000E-003   -3.95244744E-001    3.63441049E-001   -6.12709557E-002    6.74673208E-002   -9.39949471E-001    6.64308873E-001
    1.34645669E-002   -7.86614173E-002   -3.00000000E-003   -3.95307689E-001    3.59802845E-001   -6.76180002E-002    7.35638552E-002   -9.64751622E-001    6.85158640E-001
    1.48818898E-002   -7.86614173E-002   -3.00000000E-003   -3.95271055E-001    3.55912648E-001   -7.39994203E-002    7.94823038E-002   -9.90042803E-001    7.05612086E-001
    1.62992126E-002   -7.86614173E-002   -3.00000000E-003   -3.95135553E-001    3.51771458E-001   -8.04178060E-002    8.52179235E-002   -1.01581661E+000    7.25615845E-001
    1.77165354E-002   -7.86614173E-002   -3.00000000E-003   -3.94902300E-001    3.47382112E-001   -8.68719949E-002    9.07652852E-002   -1.04206242E+000    7.45113831E-001
    1.91338583E-002   -7.86614173E-002   -3.00000000E-003   -3.94571151E-001    3.42748231E-001   -9.33570239E-002    9.61152369E-002   -1.06876404E+000    7.64045533E-001
    2.05511811E-002   -7.86614173E-002   -3.00000000E-003   -3.94135189E-001    3.37867069E-001   -9.98650733E-002    1.01258358E-001   -1.09590447E+000    7.82352267E-001
    2.19685039E-002   -7.86614173E-002   -3.00000000E-003   -3.93584460E-001    3.32732676E-001   -1.06397429E-001    1.06192550E-001   -1.12347444E+000    7.99984435E-001
    2.33858268E-002   -7.86614173E-002   -3.00000000E-003   -3.92915117E-001    3.27343264E-001   -1.12967738E-001    1.10928129E-001   -1.15147137E+000    8.16900378E-001
    2.48031496E-002   -7.86614173E-002   -3.00000000E-003   -3.92143029E-001    3.21712384E-001   -1.19580576E-001    1.15475479E-001   -1.17987847E+000    8.33048632E-001
    2.62204724E-002   -7.86614173E-002   -3.00000000E-003   -3.91285161E-001    3.15861823E-001   -1.26212251E-001    1.19825948E-001   -1.20864813E+000    8.48352874E-001
    2.76377953E-002   -7.86614173E-002   -3.00000000E-003   -3.90327293E-001    3.09795039E-001   -1.32823393E-001    1.23951863E-001   -1.23772608E+000    8.62730299E-001
    2.90551181E-002   -7.86614173E-002   -3.00000000E-003   -3.89206467E-001    3.03471041E-001   -1.39388569E-001    1.27827328E-001   -1.26709480E+000    8.76131149E-001
    3.04724409E-002   -7.86614173E-002   -3.00000000E-003   -3.87841918E-001    2.96811658E-001   -1.45974670E-001    1.31495259E-001   -1.29682923E+000    8.88577736E-001
    3.18897638E-002   -7.86614173E-002   -3.00000000E-003   -3.86249705E-001    2.89780387E-001   -1.52728395E-001    1.35089959E-001   -1.32704340E+000    9.00118350E-001
    3.33070866E-002   -7.86614173E-002   -3.00000000E-003   -3.84638350E-001    2.82485548E-001   -1.59738333E-001    1.38774121E-001   -1.35769454E+000    9.10679735E-001
    3.47244094E-002   -7.86614173E-002   -3.00000000E-003   -3.83274965E-001    2.75161160E-001   -1.66771282E-001    1.42523381E-001   -1.38836883E+000    9.19931027E-001
    3.61417323E-002   -7.86614173E-002   -3.00000000E-003   -3.82074620E-001    2.67885389E-001   -1.73349695E-001    1.46069372E-001   -1.41850303E+000    9.27464333E-001
    3.75590551E-002   -7.86614173E-002   -3.00000000E-003   -3.80502555E-001    2.60395521E-001   -1.79161319E-001    1.49130234E-001   -1.44792940E+000    9.33163601E-001
    3.89763780E-002   -7.86614173E-002   -3.00000000E-003   -3.77618625E-001    2.51997211E-001   -1.84203025E-001    1.51545065E-001   -1.47728099E+000    9.37381608E-001
    4.03937008E-002   -7.86614173E-002   -3.00000000E-003   -3.71100008E-001    2.40592273E-001   -1.89527170E-001    1.53700433E-001   -1.50927786E+000    9.41484765E-001
    4.18110236E-002   -7.86614173E-002   -3.00000000E-003   -3.61631952E-001    2.23287716E-001   -2.04744681E-001    1.62760343E-001   -1.55127387E+000    9.48326697E-001
    4.32283465E-002   -7.86614173E-002   -3.00000000E-003   -3.63373483E-001    2.08764186E-001   -2.20981057E-001    1.80311521E-001   -1.58828102E+000    9.42695769E-001
    4.46456693E-002   -7.86614173E-002   -3.00000000E-003   -9.63526059E-001   -4.07494427E-001    8.18559616E-001    1.25946743E+000   -1.68761000E+000    9.69866254E-001
    4.60629921E-002   -7.86614173E-002   -3.00000000E-003   -9.50911350E-001   -4.15707607E-001    7.84558660E-001    1.25789736E+000   -1.65324294E+000    9.52683326E-001
    4.74803150E-002   -7.86614173E-002   -3.00000000E-003   -9.51002121E-001   -4.25583595E-001    7.60373872E-001    1.24647196E+000   -1.64012325E+000    9.38720306E-001
    4.88976378E-002   -7.86614173E-002   -3.00000000E-003   -9.56824228E-001   -4.38380373E-001    7.36881940E-001    1.22903070E+000   -1.63725906E+000    9.27021226E-001
    5.03149606E-002   -7.86614173E-002   -3.00000000E-003   -9.65267197E-001   -4.52031470E-001    7.11577540E-001    1.20582519E+000   -1.63798917E+000    9.15793874E-001
    5.17322835E-002   -7.86614173E-002   -3.00000000E-003   -9.73775716E-001   -4.63559129E-001    6.84526055E-001    1.17871040E+000   -1.63810702E+000    9.03643236E-001
    5.31496063E-002   -7.86614173E-002   -3.00000000E-003   -9.81548210E-001   -4.72382996E-001    6.57178962E-001    1.15074414E+000   -1.63690654E+000    8.90367728E-001
    5.45669291E-002   -7.86614173E-002   -3.00000000E-003   -9.89111334E-001   -4.79775977E-001    6.30336393E-001    1.12347008E+000   -1.63530058E+000    8.76385696E-001
    5.59842520E-002   -7.86614173E-002   -3.00000000E-003   -9.96989366E-001   -4.86853906E-001    6.03951121E-001    1.09696948E+000   -1.63390001E+000    8.62010205E-001
    5.74015748E-002   -7.86614173E-002   -3.00000000E-003   -1.00535249E+000   -4.94114534E-001    5.77688056E-001    1.07085351E+000   -1.63279594E+000    8.47348170E-001
    5.88188976E-002   -7.86614173E-002   -3.00000000E-003   -1.01411114E+000   -5.01643600E-001    5.51222684E-001    1.04471497E+000   -1.63180595E+000    8.32384976E-001
    6.02362205E-002   -7.86614173E-002   -3.00000000E-003   -1.02304068E+000   -5.09313526E-001    5.24333871E-001    1.01826596E+000   -1.63068213E+000    8.17081310E-001
    6.16535433E-002   -7.86614173E-002   -3.00000000E-003   -1.03186979E+000   -5.16909087E-001    4.96918421E-001    9.91346393E-001   -1.62920926E+000    8.01382928E-001
    6.30708661E-002   -7.86614173E-002   -3.00000000E-003   -1.04035084E+000   -5.24213190E-001    4.68984124E-001    9.63905192E-001   -1.62725085E+000    7.85264370E-001
    6.44881890E-002   -7.86614173E-002   -3.00000000E-003   -1.04828712E+000   -5.31044030E-001    4.40589715E-001    9.35951620E-001   -1.62474645E+000    7.68715404E-001
    6.59055118E-002   -7.86614173E-002   -3.00000000E-003   -1.05554292E+000   -5.37267244E-001    4.11815423E-001    9.07528204E-001   -1.62169768E+000    7.51742220E-001
    6.73228346E-002   -7.86614173E-002   -3.00000000E-003   -1.06203092E+000   -5.42795881E-001    3.82734915E-001    8.78680284E-001   -1.61813920E+000    7.34374812E-001
    6.87401575E-002   -7.86614173E-002   -3.00000000E-003   -1.06768156E+000   -5.47560809E-001    3.53398987E-001    8.49448395E-001   -1.61412764E+000    7.16632593E-001
    7.01574803E-002   -7.86614173E-002   -3.00000000E-003   -1.07243784E+000   -5.51509667E-001    3.23844975E-001    8.19867271E-001   -1.60972626E+000    6.98552669E-001
    7.15748031E-002   -7.86614173E-002   -3.00000000E-003   -1.07624097E+000   -5.54594956E-001    2.94099973E-001    7.89962521E-001   -1.60499595E+000    6.80158665E-001
    7.29921260E-002   -7.86614173E-002   -3.00000000E-003   -1.07902793E+000   -5.56777182E-001    2.64175717E-001    7.59761418E-001   -1.60000111E+000    6.61478686E-001
    7.44094488E-002   -7.86614173E-002   -3.00000000E-003   -1.08074474E+000   -5.58021275E-001    2.34098758E-001    7.29288670E-001   -1.59480015E+000    6.42542119E-001
    7.58267717E-002   -7.86614173E-002   -3.00000000E-003   -1.08133385E+000   -5.58293589E-001    2.03893023E-001    6.98570935E-001   -1.58945223E+000    6.23373235E-001
    7.72440945E-002   -7.86614173E-002   -3.00000000E-003   -1.08074128E+000   -5.57565607E-001    1.73585159E-001    6.67636780E-001   -1.58401718E+000    6.03996940E-001
    7.86614173E-002   -7.86614173E-002   -3.00000000E-003   -1.07892788E+000   -5.55814751E-001    1.43212713E-001    6.36519923E-001   -1.57855803E+000    5.84436191E-001
    8.00787402E-002   -7.86614173E-002   -3.00000000E-003   -1.07585089E+000   -5.53018992E-001    1.12810787E-001    6.05254047E-001   -1.57313337E+000    5.64712703E-001
    8.14960630E-002   -7.86614173E-002   -3.00000000E-003   -1.07148627E+000   -5.49165277E-001    8.24204078E-002    5.73875604E-001   -1.56780108E+000    5.44848101E-001
    8.29133858E-002   -7.86614173E-002   -3.00000000E-003   -1.06581956E+000   -5.44248498E-001    5.20864379E-002    5.42424059E-001   -1.56262075E+000    5.24870197E-001
    8.43307087E-002   -7.86614173E-002   -3.00000000E-003   -1.05884041E+000   -5.38259633E-001    2.18535193E-002    5.10940022E-001   -1.55764756E+000    5.04798032E-001
    8.57480315E-002   -7.86614173E-002   -3.00000000E-003   -1.05054755E+000   -5.31204861E-001   -8.23774051E-003    4.79466860E-001   -1.55293647E+000    4.84651399E-001
    8.71653543E-002   -7.86614173E-002   -3.00000000E-003   -1.04095297E+000   -5.23087642E-001   -3.81391315E-002    4.48048799E-001   -1.54853863E+000    4.64454478E-001
    8.85826772E-002   -7.86614173E-002   -3.00000000E-003   -1.03007517E+000   -5.13919944E-001   -6.78033291E-002    4.16732099E-001   -1.54450088E+000    4.44227963E-001
    9.00000000E-002   -7.86614173E-002   -3.00000000E-003   -1.01793968E+000   -5.03717356E-001   -9.71856339E-002    3.85564424E-001   -1.54086382E+000    4.23994153E-001
   -9.00000000E-002   -7.72440945E-002   -3.00000000E-003   -3.41432279E-001   -3.15892387E-001    2.40732530E-001    1.47884558E-001   -2.15039318E-002   -1.95143861E-002
   -8.85826772E-002   -7.72440945E-002   -3.00000000E-003   -3.44715404E-001   -3.04548507E-001    2.35462049E-001    1.40212844E-001   -2.17543599E-002   -2.32392271E-002
   -8.71653543E-002   -7.72440945E-002   -3.00000000E-003   -3.47962669E-001   -2.91548065E-001    2.29912133E-001    1.33010892E-001   -2.22494769E-002   -2.68350397E-002
   -8.57480315E-002   -7.72440945E-002   -3.00000000E-003   -3.51173859E-001   -2.76884834E-001    2.24076227E-001    1.26344042E-001   -2.30224364E-002   -3.03082100E-002
   -8.43307087E-002   -7.72440945E-002   -3.00000000E-003   -3.54350868E-001   -2.60560620E-001    2.17948500E-001    1.20277414E-001   -2.41070759E-002   -3.36624337E-002
   -8.29133858E-002   -7.72440945E-002   -3.00000000E-003   -3.57495645E-001   -2.42580682E-001    2.11524288E-001    1.14879572E-001   -2.55364835E-002   -3.68994635E-002
   -8.14960630E-002   -7.72440945E-002   -3.00000000E-003   -3.60613826E-001   -2.22956642E-001    2.04799683E-001    1.10217610E-001   -2.73432148E-002   -4.00204927E-002
   -8.00787402E-002   -7.72440945E-002   -3.00000000E-003   -3.63712128E-001   -2.01706511E-001    1.97772028E-001    1.06362428E-001   -2.95596175E-002   -4.30253622E-002
   -7.86614173E-002   -7.72440945E-002   -3.00000000E-003   -3.66798893E-001   -1.78852590E-001    1.90438728E-001    1.03383588E-001   -3.22171375E-002   -4.59097834E-002
   -7.72440945E-002   -7.72440945E-002   -3.00000000E-003   -3.69884690E-001   -1.54427003E-001    1.82797106E-001    1.01352101E-001   -3.53463411E-002   -4.86702028E-002
   -7.58267717E-002   -7.72440945E-002   -3.00000000E-003   -3.72981788E-001   -1.28463693E-001    1.74845652E-001    1.00339753E-001   -3.89765706E-002   -5.12963582E-002
   -7.44094488E-002   -7.72440945E-002   -3.00000000E-003   -3.76104742E-001   -1.00997700E-001    1.66584904E-001    1.00418390E-001   -4.31364517E-002   -5.37755005E-002
   -7.29921260E-002   -7.72440945E-002   -3.00000000E-003   -3.79269419E-001   -7.20741144E-002    1.58014004E-001    1.01661012E-001   -4.78528184E-002   -5.60923549E-002
   -7.15748031E-002   -7.72440945E-002   -3.00000000E-003   -3.82494201E-001   -4.17356325E-002    1.49133766E-001    1.04139435E-001   -5.31519287E-002   -5.82243806E-002
   -7.01574803E-002   -7.72440945E-002   -3.00000000E-003   -3.85799241E-001   -1.00363667E-002    1.39944134E-001    1.07926682E-001   -5.90590898E-002   -6.01472577E-002
   -6.87401575E-002   -7.72440945E-002   -3.00000000E-003   -3.89206063E-001    2.29712579E-002    1.30446226E-001    1.13093222E-001   -6.55975048E-002   -6.18311223E-002
   -6.73228346E-002   -7.72440945E-002   -3.00000000E-003   -3.92738395E-001    5.72336933E-002    1.20642440E-001    1.19706426E-001   -7.27904394E-002   -6.32384213E-002
   -6.59055118E-002   -7.72440945E-002   -3.00000000E-003   -3.96424414E-001    9.27016811E-002    1.10534602E-001    1.27830598E-001   -8.06615860E-002   -6.43269742E-002
   -6.44881890E-002   -7.72440945E-002   -3.00000000E-003   -4.00295290E-001    1.29332007E-001    1.00123247E-001    1.37532198E-001   -8.92356732E-002   -6.50442066E-002
   -6.30708661E-002   -7.72440945E-002   -3.00000000E-003   -4.04385448E-001    1.67089704E-001    8.94043469E-002    1.48889743E-001   -9.85397038E-002   -6.53294081E-002
   -6.16535433E-002   -7.72440945E-002   -3.00000000E-003   -4.08728512E-001    2.05933637E-001    7.83667809E-002    1.62009585E-001   -1.08605712E-001   -6.51030162E-002
   -6.02362205E-002   -7.72440945E-002   -3.00000000E-003   -4.13349511E-001    2.45785025E-001    6.69921875E-002    1.77032504E-001   -1.19463985E-001   -6.42724494E-002
   -5.88188976E-002   -7.72440945E-002   -3.00000000E-003   -4.18252595E-001    2.86469755E-001    5.52618322E-002    1.94092964E-001   -1.31143397E-001   -6.27357106E-002
   -5.74015748E-002   -7.72440945E-002   -3.00000000E-003   -4.23413091E-001    3.27672361E-001    4.31864638E-002    2.13198467E-001   -1.43659722E-001   -6.04047891E-002
   -5.59842520E-002   -7.72440945E-002   -3.00000000E-003   -4.28802176E-001    3.69060194E-001    3.08468537E-002    2.34026496E-001   -1.57027082E-001   -5.72161138E-002
   -5.45669291E-002   -7.72440945E-002   -3.00000000E-003   -4.34466552E-001    4.10635527E-001    1.84123496E-002    2.55847684E-001   -1.71310968E-001   -5.31175227E-002
   -5.31496063E-002   -7.72440945E-002   -3.00000000E-003   -4.40637494E-001    4.53237608E-001    6.08746973E-003    2.77799494E-001   -1.86720592E-001   -4.79610811E-002
   -5.17322835E-002   -7.72440945E-002   -3.00000000E-003   -4.47826212E-001    4.98967566E-001   -6.04441401E-003    2.99649459E-001   -2.03769373E-001   -4.13091958E-002
   -5.03149606E-002   -7.72440945E-002   -3.00000000E-003   -4.56893513E-001    5.51569833E-001   -1.83507006E-002    3.23732244E-001   -2.23569290E-001   -3.20131787E-002
   -4.88976378E-002   -7.72440945E-002   -3.00000000E-003   -4.68686812E-001    6.12491719E-001   -3.28723151E-002    3.62055052E-001   -2.47977503E-001   -1.70050976E-002
   -4.74803150E-002   -7.72440945E-002   -3.00000000E-003   -4.76080268E-001    6.50253531E-001   -5.34449456E-002    4.22503701E-001   -2.73842015E-001    3.16581304E-003
   -4.60629921E-002   -7.72440945E-002   -3.00000000E-003   -4.69472932E-001    6.56036418E-001   -6.28869539E-002    4.56945324E-001   -2.95237922E-001    1.54769946E-002
   -4.46456693E-002   -7.72440945E-002   -3.00000000E-003   -3.32856854E-001    3.24746119E-001    1.89528050E-001   -1.77428493E-001   -2.79893722E-001   -1.20210687E-003
   -4.32283465E-002   -7.72440945E-002   -3.00000000E-003   -3.33572280E-001    3.27742563E-001    1.83342845E-001   -1.77237506E-001   -2.89244911E-001    6.78964186E-003
   -4.18110236E-002   -7.72440945E-002   -3.00000000E-003   -3.34484623E-001    3.30806113E-001    1.76007942E-001   -1.74834804E-001   -3.00203099E-001    1.56031362E-002
   -4.03937008E-002   -7.72440945E-002   -3.00000000E-003   -3.36383472E-001    3.34870775E-001    1.68109661E-001   -1.70784947E-001   -3.12148971E-001    2.54267426E-002
   -3.89763780E-002   -7.72440945E-002   -3.00000000E-003   -3.39190120E-001    3.40026410E-001    1.60839409E-001   -1.66619414E-001   -3.24448322E-001    3.56947658E-002
   -3.75590551E-002   -7.72440945E-002   -3.00000000E-003   -3.41919792E-001    3.45162469E-001    1.54409646E-001   -1.62882689E-001   -3.36744590E-001    4.60801505E-002
   -3.61417323E-002   -7.72440945E-002   -3.00000000E-003   -3.44231129E-001    3.49781360E-001    1.48274470E-001   -1.59117254E-001   -3.49086416E-001    5.67466889E-002
   -3.47244094E-002   -7.72440945E-002   -3.00000000E-003   -3.46266306E-001    3.53954658E-001    1.42099608E-001   -1.54992986E-001   -3.61591695E-001    6.78893538E-002
   -3.33070866E-002   -7.72440945E-002   -3.00000000E-003   -3.48216504E-001    3.57854378E-001    1.35815594E-001   -1.50432716E-001   -3.74320293E-001    7.95961088E-002
   -3.18897638E-002   -7.72440945E-002   -3.00000000E-003   -3.50187160E-001    3.61591766E-001    1.29481005E-001   -1.45502891E-001   -3.87276902E-001    9.18718964E-002
   -3.04724409E-002   -7.72440945E-002   -3.00000000E-003   -3.52184749E-001    3.65179495E-001    1.23168242E-001   -1.40299705E-001   -4.00443007E-001    1.04690656E-001
   -2.90551181E-002   -7.72440945E-002   -3.00000000E-003   -3.54171953E-001    3.68576575E-001    1.16903897E-001   -1.34877370E-001   -4.13807705E-001    1.18037238E-001
   -2.76377953E-002   -7.72440945E-002   -3.00000000E-003   -3.56122312E-001    3.71746393E-001    1.10674027E-001   -1.29242090E-001   -4.27378783E-001    1.31917198E-001
   -2.62204724E-002   -7.72440945E-002   -3.00000000E-003   -3.58035841E-001    3.74680225E-001    1.04458677E-001   -1.23386986E-001   -4.41171906E-001    1.46342837E-001
   -2.48031496E-002   -7.72440945E-002   -3.00000000E-003   -3.59922322E-001    3.77384997E-001    9.82505045E-002   -1.17314637E-001   -4.55202443E-001    1.61320960E-001
   -2.33858268E-002   -7.72440945E-002   -3.00000000E-003   -3.61787893E-001    3.79867453E-001    9.20538469E-002   -1.11041699E-001   -4.69482405E-001    1.76850414E-001
   -2.19685039E-002   -7.72440945E-002   -3.00000000E-003   -3.63631015E-001    3.82126925E-001    8.58750365E-002   -1.04588078E-001   -4.84022030E-001    1.92925740E-001
   -2.05511811E-002   -7.72440945E-002   -3.00000000E-003   -3.65446271E-001    3.84158853E-001    7.97147062E-002   -9.79687989E-002   -4.98833742E-001    2.09541159E-001
   -1.91338583E-002   -7.72440945E-002   -3.00000000E-003   -3.67228456E-001    3.85958951E-001    7.35716378E-002   -9.11971770E-002   -5.13930430E-001    2.26690096E-001
   -1.77165354E-002   -7.72440945E-002   -3.00000000E-003   -3.68975268E-001    3.87526517E-001    6.74437029E-002   -8.42843891E-002   -5.29327046E-001    2.44363572E-001
   -1.62992126E-002   -7.72440945E-002   -3.00000000E-003   -3.70684137E-001    3.88861824E-001    6.13314409E-002   -7.72456931E-002   -5.45037541E-001    2.62548783E-001
   -1.48818898E-002   -7.72440945E-002   -3.00000000E-003   -3.72352767E-001    3.89965767E-001    5.52332676E-002   -7.00955252E-002   -5.61077541E-001    2.81230067E-001
   -1.34645669E-002   -7.72440945E-002   -3.00000000E-003   -3.73974903E-001    3.90835566E-001    4.91486419E-002   -6.28494483E-002   -5.77460577E-001    3.00388533E-001
   -1.20472441E-002   -7.72440945E-002   -3.00000000E-003   -3.75546857E-001    3.91471213E-001    4.30760374E-002   -5.55225134E-002   -5.94201601E-001    3.20002799E-001
   -1.06299213E-002   -7.72440945E-002   -3.00000000E-003   -3.77065031E-001    3.91872882E-001    3.70126413E-002   -4.81293006E-002   -6.11315137E-001    3.40048234E-001
   -9.21259843E-003   -7.72440945E-002   -3.00000000E-003   -3.78523786E-001    3.92038996E-001    3.09561166E-002   -4.06846820E-002   -6.28814457E-001    3.60496530E-001
   -7.79527559E-003   -7.72440945E-002   -3.00000000E-003   -3.79920839E-001    3.91970293E-001    2.49034929E-002   -3.32050397E-002   -6.46715632E-001    3.81317244E-001
   -6.37795276E-003   -7.72440945E-002   -3.00000000E-003   -3.81251089E-001    3.91665254E-001    1.88532646E-002   -2.57080543E-002   -6.65031114E-001    4.02476204E-001
   -4.96062992E-003   -7.72440945E-002   -3.00000000E-003   -3.82511117E-001    3.91123548E-001    1.27999778E-002   -1.82074021E-002   -6.83774145E-001    4.23936909E-001
   -3.54330709E-003   -7.72440945E-002   -3.00000000E-003   -3.83697742E-001    3.90344094E-001    6.74024099E-003   -1.07184068E-002   -7.02958434E-001    4.45660853E-001
   -2.12598425E-003   -7.72440945E-002   -3.00000000E-003   -3.84807888E-001    3.89326687E-001    6.71502947E-004   -3.25822362E-003   -7.22593319E-001    4.67605176E-001
   -7.08661417E-004   -7.72440945E-002   -3.00000000E-003   -3.85839480E-001    3.88070376E-001   -5.41010809E-003    4.15911470E-003   -7.42691988E-001    4.89726857E-001
    7.08661417E-004   -7.72440945E-002   -3.00000000E-003   -3.86788464E-001    3.86572798E-001   -1.15080142E-002    1.15169980E-002   -7.63263256E-001    5.11979573E-001
    2.12598425E-003   -7.72440945E-002   -3.00000000E-003   -3.87654330E-001    3.84834308E-001   -1.76246782E-002    1.87999912E-002   -7.84315409E-001    5.34315555E-001
    3.54330709E-003   -7.72440945E-002   -3.00000000E-003   -3.88434030E-001    3.82853008E-001   -2.37660569E-002    2.59960234E-002   -8.05856594E-001    5.56685999E-001
    4.96062992E-003   -7.72440945E-002   -3.00000000E-003   -3.89127016E-001    3.80627760E-001   -2.99335785E-002    3.30905030E-002   -8.27893139E-001    5.79039890E-001
    6.37795276E-003   -7.72440945E-002   -3.00000000E-003   -3.89731391E-001    3.78157676E-001   -3.61285931E-002    4.00687510E-002   -8.50428301E-001    6.01325005E-001
    7.79527559E-003   -7.72440945E-002   -3.00000000E-003   -3.90246954E-001    3.75442713E-001   -4.23532689E-002    4.69177508E-002   -8.73466048E-001    6.23489001E-001
    9.21259843E-003   -7.72440945E-002   -3.00000000E-003   -3.90670858E-001    3.72479819E-001   -4.86111234E-002    5.36274381E-002   -8.97007887E-001    6.45478383E-001
    1.06299213E-002   -7.72440945E-002   -3.00000000E-003   -3.91003253E-001    3.69270422E-001   -5.49036082E-002    6.01859154E-002   -9.21053812E-001    6.67239101E-001
    1.20472441E-002   -7.72440945E-002   -3.00000000E-003   -3.91242541E-001    3.65813254E-001   -6.12314035E-002    6.65828218E-002   -9.45602062E-001    6.88716117E-001
    1.34645669E-002   -7.72440945E-002   -3.00000000E-003   -3.91388999E-001    3.62109724E-001   -6.75935369E-002    7.28071710E-002   -9.70646459E-001    7.09853516E-001
    1.48818898E-002   -7.72440945E-002   -3.00000000E-003   -3.91439853E-001    3.58158942E-001   -7.39908154E-002    7.88503383E-002   -9.96184154E-001    7.30597604E-001
    1.62992126E-002   -7.72440945E-002   -3.00000000E-003   -3.91394679E-001    3.53962176E-001   -8.04228295E-002    8.47042866E-002   -1.02220757E+000    7.50893641E-001
    1.77165354E-002   -7.72440945E-002   -3.00000000E-003   -3.91253275E-001    3.49522399E-001   -8.68889509E-002    9.03618316E-002   -1.04870772E+000    7.70686387E-001
    1.91338583E-002   -7.72440945E-002   -3.00000000E-003   -3.91012264E-001    3.44840347E-001   -9.33882913E-002    9.58163256E-002   -1.07567429E+000    7.89920356E-001
    2.05511811E-002   -7.72440945E-002   -3.00000000E-003   -3.90669254E-001    3.39917009E-001   -9.99139333E-002    1.01058533E-001   -1.10309203E+000    8.08539011E-001
    2.19685039E-002   -7.72440945E-002   -3.00000000E-003   -3.90218560E-001    3.34752263E-001   -1.06467736E-001    1.06085904E-001   -1.13095118E+000    8.26491102E-001
    2.33858268E-002   -7.72440945E-002   -3.00000000E-003   -3.89658787E-001    3.29348923E-001   -1.13051651E-001    1.10898417E-001   -1.15923954E+000    8.43726164E-001
    2.48031496E-002   -7.72440945E-002   -3.00000000E-003   -3.88993776E-001    3.23714311E-001   -1.19663113E-001    1.15495498E-001   -1.18793793E+000    8.60189389E-001
    2.62204724E-002   -7.72440945E-002   -3.00000000E-003   -3.88223139E-001    3.17855763E-001   -1.26289535E-001    1.19869593E-001   -1.21701900E+000    8.75819629E-001
    2.76377953E-002   -7.72440945E-002   -3.00000000E-003   -3.87334084E-001    3.11771774E-001   -1.32918785E-001    1.24011229E-001   -1.24645615E+000    8.90558042E-001
    2.90551181E-002   -7.72440945E-002   -3.00000000E-003   -3.86301883E-001    3.05446661E-001   -1.39546443E-001    1.27916848E-001   -1.27623870E+000    9.04360137E-001
    3.04724409E-002   -7.72440945E-002   -3.00000000E-003   -3.85104442E-001    2.98857944E-001   -1.46203945E-001    1.31613684E-001   -1.30638220E+000    9.17202828E-001
    3.18897638E-002   -7.72440945E-002   -3.00000000E-003   -3.83766259E-001    2.92011286E-001   -1.52929697E-001    1.35150795E-001   -1.33688932E+000    9.29054816E-001
    3.33070866E-002   -7.72440945E-002   -3.00000000E-003   -3.82359681E-001    2.84957361E-001   -1.59718283E-001    1.38569717E-001   -1.36768675E+000    9.39830409E-001
    3.47244094E-002   -7.72440945E-002   -3.00000000E-003   -3.80937327E-001    2.77765611E-001   -1.66455930E-001    1.41837423E-001   -1.39859321E+000    9.49372627E-001
    3.61417323E-002   -7.72440945E-002   -3.00000000E-003   -3.79405042E-001    2.70424233E-001   -1.72974011E-001    1.44845881E-001   -1.42943911E+000    9.57538069E-001
    3.75590551E-002   -7.72440945E-002   -3.00000000E-003   -3.77469113E-001    2.62750180E-001   -1.79214887E-001    1.47505441E-001   -1.46029610E+000    9.64343126E-001
    3.89763780E-002   -7.72440945E-002   -3.00000000E-003   -3.74688566E-001    2.54332049E-001   -1.85437566E-001    1.49910499E-001   -1.49171629E+000    9.70079491E-001
    4.03937008E-002   -7.72440945E-002   -3.00000000E-003   -3.70804909E-001    2.44586896E-001   -1.92611295E-001    1.52744375E-001   -1.52484706E+000    9.75313374E-001
    4.18110236E-002   -7.72440945E-002   -3.00000000E-003   -3.67260754E-001    2.33742158E-001   -2.02000055E-001    1.57581409E-001   -1.56006617E+000    9.80032337E-001
    4.32283465E-002   -7.72440945E-002   -3.00000000E-003   -3.66147526E-001    2.23207257E-001   -2.11780266E-001    1.64889011E-001   -1.59410552E+000    9.82092734E-001
    4.46456693E-002   -7.72440945E-002   -3.00000000E-003   -3.65669433E-001    2.11972495E-001   -2.20393710E-001    1.75176043E-001   -1.62420703E+000    9.78944090E-001
    4.60629921E-002   -7.72440945E-002   -3.00000000E-003   -9.96202041E-001   -4.04084917E-001    8.48268583E-001    1.21697382E+000   -1.77959064E+000    9.98942291E-001
    4.74803150E-002   -7.72440945E-002   -3.00000000E-003   -9.67589947E-001   -4.32101460E-001    7.79561509E-001    1.23772544E+000   -1.73324647E+000    9.89497855E-001
    4.88976378E-002   -7.72440945E-002   -3.00000000E-003   -9.72656852E-001   -4.54780488E-001    7.54273137E-001    1.23185410E+000   -1.71760576E+000    9.74941949E-001
    5.03149606E-002   -7.72440945E-002   -3.00000000E-003   -9.84548431E-001   -4.77120579E-001    7.28259468E-001    1.21067867E+000   -1.71500887E+000    9.62581350E-001
    5.17322835E-002   -7.72440945E-002   -3.00000000E-003   -9.94255578E-001   -4.91278502E-001    6.98639556E-001    1.18095779E+000   -1.70985181E+000    9.48110665E-001
    5.31496063E-002   -7.72440945E-002   -3.00000000E-003   -1.00106813E+000   -4.98887725E-001    6.70226617E-001    1.15227335E+000   -1.70265808E+000    9.31954149E-001
    5.45669291E-002   -7.72440945E-002   -3.00000000E-003   -1.00769362E+000   -5.04881896E-001    6.43827857E-001    1.12614689E+000   -1.69665430E+000    9.15531522E-001
    5.59842520E-002   -7.72440945E-002   -3.00000000E-003   -1.01520324E+000   -5.11244648E-001    6.18488667E-001    1.10143046E+000   -1.69244439E+000    8.99229546E-001
    5.74015748E-002   -7.72440945E-002   -3.00000000E-003   -1.02372011E+000   -5.18422124E-001    5.93359600E-001    1.07710529E+000   -1.68960505E+000    8.83006312E-001
    5.88188976E-002   -7.72440945E-002   -3.00000000E-003   -1.03300061E+000   -5.26301233E-001    5.67860085E-001    1.05250709E+000   -1.68750312E+000    8.66705321E-001
    6.02362205E-002   -7.72440945E-002   -3.00000000E-003   -1.04264046E+000   -5.34561202E-001    5.41660811E-001    1.02726351E+000   -1.68556839E+000    8.50175432E-001
    6.16535433E-002   -7.72440945E-002   -3.00000000E-003   -1.05221277E+000   -5.42830908E-001    5.14651788E-001    1.00122376E+000   -1.68338433E+000    8.33296262E-001
    6.30708661E-002   -7.72440945E-002   -3.00000000E-003   -1.06136610E+000   -5.50791923E-001    4.86897440E-001    9.74399136E-001   -1.68072006E+000    8.15999925E-001
    6.44881890E-002   -7.72440945E-002   -3.00000000E-003   -1.06986187E+000   -5.58213306E-001    4.58544533E-001    9.46872609E-001   -1.67748904E+000    7.98265011E-001
    6.59055118E-002   -7.72440945E-002   -3.00000000E-003   -1.07757760E+000   -5.64959208E-001    4.29740662E-001    9.18745333E-001   -1.67370323E+000    7.80097694E-001
    6.73228346E-002   -7.72440945E-002   -3.00000000E-003   -1.08445107E+000   -5.70949722E-001    4.00600226E-001    8.90100998E-001   -1.66941928E+000    7.61531329E-001
    6.87401575E-002   -7.72440945E-002   -3.00000000E-003   -1.09044557E+000   -5.76133113E-001    3.71186898E-001    8.60999519E-001   -1.66471221E+000    7.42595398E-001
    7.01574803E-002   -7.72440945E-002   -3.00000000E-003   -1.09552277E+000   -5.80464046E-001    3.41536011E-001    8.31481578E-001   -1.65965139E+000    7.23321738E-001
    7.15748031E-002   -7.72440945E-002   -3.00000000E-003   -1.09963297E+000   -5.83905021E-001    3.11661813E-001    8.01580006E-001   -1.65430791E+000    7.03746373E-001
    7.29921260E-002   -7.72440945E-002   -3.00000000E-003   -1.10271584E+000   -5.86414182E-001    2.81574986E-001    7.71320126E-001   -1.64874079E+000    6.83894443E-001
    7.44094488E-002   -7.72440945E-002   -3.00000000E-003   -1.10471146E+000   -5.87958000E-001    2.51289487E-001    7.40727755E-001   -1.64300644E+000    6.63792288E-001
    7.58267717E-002   -7.72440945E-002   -3.00000000E-003   -1.10556066E+000   -5.88500243E-001    2.20830284E-001    7.09836015E-001   -1.63716485E+000    6.43472604E-001
    7.72440945E-002   -7.72440945E-002   -3.00000000E-003   -1.10520116E+000   -5.88010629E-001    1.90218543E-001    6.78674372E-001   -1.63127264E+000    6.22954522E-001
    7.86614173E-002   -7.72440945E-002   -3.00000000E-003   -1.10358151E+000   -5.86460393E-001    1.59491391E-001    6.47276404E-001   -1.62538690E+000    6.02262223E-001
    8.00787402E-002   -7.72440945E-002   -3.00000000E-003   -1.10066406E+000   -5.83829421E-001    1.28691531E-001    6.15682364E-001   -1.61957065E+000    5.81417919E-001
    8.14960630E-002   -7.72440945E-002   -3.00000000E-003   -1.09641925E+000   -5.80101698E-001    9.78612475E-002    5.83929879E-001   -1.61388048E+000    5.60444454E-001
    8.29133858E-002   -7.72440945E-002   -3.00000000E-003   -1.09082945E+000   -5.75267865E-001    6.70496918E-002    5.52062094E-001   -1.60837086E+000    5.39367028E-001
    8.43307087E-002   -7.72440945E-002   -3.00000000E-003   -1.08388583E+000   -5.69321024E-001    3.63055258E-002    5.20122263E-001   -1.60310048E+000    5.18208909E-001
    8.57480315E-002   -7.72440945E-002   -3.00000000E-003   -1.07558552E+000   -5.62259498E-001    5.67360199E-003    4.88154261E-001   -1.59811986E+000    4.96989108E-001
    8.71653543E-002   -7.72440945E-002   -3.00000000E-003   -1.06594107E+000   -5.54090624E-001   -2.47942960E-002    4.56208261E-001   -1.59348234E+000    4.75733541E-001
    8.85826772E-002   -7.72440945E-002   -3.00000000E-003   -1.05496675E+000   -5.44821540E-001   -5.50535849E-002    4.24329738E-001   -1.58923448E+000    4.54461227E-001
    9.00000000E-002   -7.72440945E-002   -3.00000000E-003   -1.04269319E+000   -5.34468944E-001   -8.50521516E-002    3.92571846E-001   -1.58541582E+000    4.33197517E-001
   -9.00000000E-002   -7.58267717E-002   -3.00000000E-003   -3.40525166E-001   -3.22772218E-001    2.41001979E-001    1.31701480E-001   -2.10916162E-002   -1.79327153E-002
   -8.85826772E-002   -7.58267717E-002   -3.00000000E-003   -3.43910595E-001   -3.10963780E-001    2.35815327E-001    1.22977726E-001   -2.13215176E-002   -2.19161466E-002
   -8.71653543E-002   -7.58267717E-002   -3.00000000E-003   -3.47269531E-001   -2.97434324E-001    2.30350659E-001    1.14712813E-001   -2.18035004E-002   -2.57451548E-002
   -8.57480315E-002   -7.58267717E-002   -3.00000000E-003   -3.50601086E-001   -2.82176699E-001    2.24602052E-001    1.06972452E-001   -2.25719386E-002   -2.94233368E-002
   -8.43307087E-002   -7.58267717E-002   -3.00000000E-003   -3.53905847E-001   -2.65191360E-001    2.18563317E-001    9.98250151E-002   -2.36611051E-002   -3.29519773E-002
   -8.29133858E-002   -7.58267717E-002   -3.00000000E-003   -3.57185431E-001   -2.46482556E-001    2.12230478E-001    9.33390010E-002   -2.51052464E-002   -3.63309233E-002
   -8.14960630E-002   -7.58267717E-002   -3.00000000E-003   -3.60444846E-001   -2.26061074E-001    2.05600182E-001    8.75831519E-002   -2.69384501E-002   -3.95600179E-002
   -8.00787402E-002   -7.58267717E-002   -3.00000000E-003   -3.63690743E-001   -2.03943682E-001    1.98670216E-001    8.26271788E-002   -2.91942805E-002   -4.26371041E-002
   -7.86614173E-002   -7.58267717E-002   -3.00000000E-003   -3.66930448E-001   -1.80152209E-001    1.91438743E-001    7.85430803E-002   -3.19056338E-002   -4.55557462E-002
   -7.72440945E-002   -7.58267717E-002   -3.00000000E-003   -3.70174016E-001   -1.54718258E-001    1.83903484E-001    7.54019398E-002   -3.51041833E-002   -4.83116793E-002
   -7.58267717E-002   -7.58267717E-002   -3.00000000E-003   -3.73433468E-001   -1.27673787E-001    1.76064559E-001    7.32767375E-002   -3.88210480E-002   -5.08933356E-002
   -7.44094488E-002   -7.58267717E-002   -3.00000000E-003   -3.76722082E-001   -9.90563342E-002    1.67922344E-001    7.22404563E-002   -4.30864714E-002   -5.32859090E-002
   -7.29921260E-002   -7.58267717E-002   -3.00000000E-003   -3.80056219E-001   -6.89064518E-002    1.59478172E-001    7.23655968E-002   -4.79295607E-002   -5.54715361E-002
   -7.15748031E-002   -7.58267717E-002   -3.00000000E-003   -3.83453675E-001   -3.72708059E-002    1.50733151E-001    7.37277437E-002   -5.33789352E-002   -5.74271894E-002
   -7.01574803E-002   -7.58267717E-002   -3.00000000E-003   -3.86932471E-001   -4.20068723E-003    1.41689148E-001    7.64002356E-002   -5.94602116E-002   -5.91280828E-002
   -6.87401575E-002   -7.58267717E-002   -3.00000000E-003   -3.90514254E-001    3.02450040E-002    1.32349135E-001    8.04552562E-002   -6.62008202E-002   -6.05415501E-002
   -6.73228346E-002   -7.58267717E-002   -3.00000000E-003   -3.94222511E-001    6.60083425E-002    1.22717518E-001    8.59573003E-002   -7.36267259E-002   -6.16302323E-002
   -6.59055118E-002   -7.58267717E-002   -3.00000000E-003   -3.98084423E-001    1.03035514E-001    1.12800279E-001    9.29619137E-002   -8.17645448E-002   -6.23508709E-002
   -6.44881890E-002   -7.58267717E-002   -3.00000000E-003   -4.02134268E-001    1.41287323E-001    1.02603381E-001    1.01516966E-001   -9.06436785E-002   -6.26534551E-002
   -6.30708661E-002   -7.58267717E-002   -3.00000000E-003   -4.06411981E-001    1.80752407E-001    9.21272198E-002    1.11682332E-001   -1.00299642E-001   -6.24718159E-002
   -6.16535433E-002   -7.58267717E-002   -3.00000000E-003   -4.10965369E-001    2.21446274E-001    8.13592164E-002    1.23568674E-001   -1.10779849E-001   -6.17189666E-002
   -6.02362205E-002   -7.58267717E-002   -3.00000000E-003   -4.15833131E-001    2.63361795E-001    7.02633949E-002    1.37394960E-001   -1.22139117E-001   -6.02763265E-002
   -5.88188976E-002   -7.58267717E-002   -3.00000000E-003   -4.21017721E-001    3.06320955E-001    5.87822460E-002    1.53496889E-001   -1.34434084E-001   -5.79977550E-002
   -5.74015748E-002   -7.58267717E-002   -3.00000000E-003   -4.26436434E-001    3.49734094E-001    4.68753661E-002    1.72134792E-001   -1.47690614E-001   -5.47566431E-002
   -5.59842520E-002   -7.58267717E-002   -3.00000000E-003   -4.31917682E-001    3.92608408E-001    3.46356531E-002    1.92934289E-001   -1.61885577E-001   -5.05226804E-002
   -5.45669291E-002   -7.58267717E-002   -3.00000000E-003   -4.37343622E-001    4.34231963E-001    2.24154262E-002    2.14339073E-001   -1.77024569E-001   -4.53908176E-002
   -5.31496063E-002   -7.58267717E-002   -3.00000000E-003   -4.42897617E-001    4.75307064E-001    1.07875444E-002    2.33891463E-001   -1.93351622E-001   -3.94083443E-002
   -5.17322835E-002   -7.58267717E-002   -3.00000000E-003   -4.49178092E-001    5.18583406E-001    4.15946087E-004    2.48922979E-001   -2.11636640E-001   -3.23443483E-002
   -5.03149606E-002   -7.58267717E-002   -3.00000000E-003   -4.57202062E-001    5.70326608E-001   -7.60201171E-003    2.55790660E-001   -2.33791816E-001   -2.36385928E-002
   -4.88976378E-002   -7.58267717E-002   -3.00000000E-003   -4.68273449E-001    6.61333960E-001   -1.02412774E-002    2.42625396E-001   -2.65335621E-001   -1.47782040E-002
   -4.74803150E-002   -7.58267717E-002   -3.00000000E-003   -3.20575632E-001    3.13132212E-001    1.92418438E-001   -1.78835124E-001   -2.55827799E-001   -8.49909260E-003
   -4.60629921E-002   -7.58267717E-002   -3.00000000E-003   -3.26031265E-001    3.21228897E-001    1.90985587E-001   -1.84009775E-001   -2.64712846E-001   -1.13075474E-003
   -4.46456693E-002   -7.58267717E-002   -3.00000000E-003   -3.28519955E-001    3.26435056E-001    1.86390714E-001   -1.84834357E-001   -2.74868855E-001    6.29065265E-003
   -4.32283465E-002   -7.58267717E-002   -3.00000000E-003   -3.30166016E-001    3.30816622E-001    1.80683910E-001   -1.83710355E-001   -2.85805807E-001    1.44127747E-002
   -4.18110236E-002   -7.58267717E-002   -3.00000000E-003   -3.31710516E-001    3.35010522E-001    1.74252950E-001   -1.81165321E-001   -2.97356310E-001    2.33923672E-002
   -4.03937008E-002   -7.58267717E-002   -3.00000000E-003   -3.33567341E-001    3.39437955E-001    1.67476066E-001   -1.77651431E-001   -3.09383179E-001    3.31695172E-002
   -3.89763780E-002   -7.58267717E-002   -3.00000000E-003   -3.35756374E-001    3.44155527E-001    1.60789517E-001   -1.73719579E-001   -3.21693384E-001    4.35316014E-002
   -3.75590551E-002   -7.58267717E-002   -3.00000000E-003   -3.38015306E-001    3.48876454E-001    1.54371845E-001   -1.69670132E-001   -3.34146836E-001    5.43232438E-002
   -3.61417323E-002   -7.58267717E-002   -3.00000000E-003   -3.40160798E-001    3.53360836E-001    1.48123870E-001   -1.65467534E-001   -3.46721409E-001    6.55414647E-002
   -3.47244094E-002   -7.58267717E-002   -3.00000000E-003   -3.42179805E-001    3.57554257E-001    1.41913479E-001   -1.60999820E-001   -3.59452365E-001    7.72470814E-002
   -3.33070866E-002   -7.58267717E-002   -3.00000000E-003   -3.44129411E-001    3.61495097E-001    1.35680783E-001   -1.56213158E-001   -3.72372855E-001    8.94867761E-002
   -3.18897638E-002   -7.58267717E-002   -3.00000000E-003   -3.46059464E-001    3.65228130E-001    1.29428963E-001   -1.51118582E-001   -3.85497754E-001    1.02276086E-001
   -3.04724409E-002   -7.58267717E-002   -3.00000000E-003   -3.47984483E-001    3.68766804E-001    1.23180987E-001   -1.45753487E-001   -3.98829042E-001    1.15612185E-001
   -2.90551181E-002   -7.58267717E-002   -3.00000000E-003   -3.49898546E-001    3.72101994E-001    1.16952614E-001   -1.40149915E-001   -4.12368920E-001    1.29490558E-001
   -2.76377953E-002   -7.58267717E-002   -3.00000000E-003   -3.51791333E-001    3.75218924E-001    1.10743465E-001   -1.34322749E-001   -4.26124488E-001    1.43911517E-001
   -2.62204724E-002   -7.58267717E-002   -3.00000000E-003   -3.53660004E-001    3.78110198E-001    1.04548060E-001   -1.28279268E-001   -4.40107130E-001    1.58878142E-001
   -2.48031496E-002   -7.58267717E-002   -3.00000000E-003   -3.55506322E-001    3.80774428E-001    9.83641667E-002   -1.22029495E-001   -4.54329436E-001    1.74392062E-001
   -2.33858268E-002   -7.58267717E-002   -3.00000000E-003   -3.57331152E-001    3.83212418E-001    9.21926313E-002   -1.15585248E-001   -4.68803833E-001    1.90450948E-001
   -2.19685039E-002   -7.58267717E-002   -3.00000000E-003   -3.59134278E-001    3.85423647E-001    8.60350326E-002   -1.08962301E-001   -4.83542429E-001    2.07049900E-001
   -2.05511811E-002   -7.58267717E-002   -3.00000000E-003   -3.60911875E-001    3.87405294E-001    7.98920792E-002   -1.02174171E-001   -4.98557554E-001    2.24181947E-001
   -1.91338583E-002   -7.58267717E-002   -3.00000000E-003   -3.62661248E-001    3.89156021E-001    7.37633727E-002   -9.52344197E-002   -5.13862311E-001    2.41838387E-001
   -1.77165354E-002   -7.58267717E-002   -3.00000000E-003   -3.64379430E-001    3.90674203E-001    6.76492433E-002   -8.81579503E-002   -5.29470639E-001    2.60008090E-001
   -1.62992126E-002   -7.58267717E-002   -3.00000000E-003   -3.66062996E-001    3.91958630E-001    6.15478284E-002   -8.09570799E-002   -5.45396462E-001    2.78677314E-001
   -1.48818898E-002   -7.58267717E-002   -3.00000000E-003   -3.67709028E-001    3.93009046E-001    5.54596887E-002   -7.36484771E-002   -5.61654055E-001    2.97829421E-001
   -1.34645669E-002   -7.58267717E-002   -3.00000000E-003   -3.69313762E-001    3.93824785E-001    4.93812500E-002   -6.62448794E-002   -5.78258637E-001    3.17445395E-001
   -1.20472441E-002   -7.58267717E-002   -3.00000000E-003   -3.70872413E-001    3.94404323E-001    4.33131626E-002   -5.87628976E-002   -5.95222891E-001    3.37502607E-001
   -1.06299213E-002   -7.58267717E-002   -3.00000000E-003   -3.72381801E-001    3.94747444E-001    3.72519463E-002   -5.12168179E-002   -6.12561690E-001    3.57976451E-001
   -9.21259843E-003   -7.58267717E-002   -3.00000000E-003   -3.73837732E-001    3.94853748E-001    3.11951910E-002   -4.36215425E-002   -6.30289027E-001    3.78838807E-001
   -7.79527559E-003   -7.58267717E-002   -3.00000000E-003   -3.75236378E-001    3.94722122E-001    2.51417000E-002   -3.59938387E-002   -6.48418188E-001    4.00058847E-001
   -6.37795276E-003   -7.58267717E-002   -3.00000000E-003   -3.76575392E-001    3.94353630E-001    1.90866318E-002   -2.83490690E-002   -6.66964481E-001    4.21603918E-001
   -4.96062992E-003   -7.58267717E-002   -3.00000000E-003   -3.77849298E-001    3.93745570E-001    1.30279173E-002   -2.07029537E-002   -6.85938500E-001    4.43437322E-001
   -3.54330709E-003   -7.58267717E-002   -3.00000000E-003   -3.79055808E-001    3.92897814E-001    6.96121679E-003   -1.30697837E-002   -7.05354306E-001    4.65521535E-001
   -2.12598425E-003   -7.58267717E-002   -3.00000000E-003   -3.80191366E-001    3.91809616E-001    8.83931159E-004   -5.46644813E-003   -7.25220630E-001    4.87814512E-001
   -7.08661417E-004   -7.58267717E-002   -3.00000000E-003   -3.81254728E-001    3.90480951E-001   -5.20622242E-003    2.09181094E-003   -7.45551780E-001    5.10274775E-001
    7.08661417E-004   -7.58267717E-002   -3.00000000E-003   -3.82242353E-001    3.88910789E-001   -1.13150929E-002    9.59077591E-003   -7.66355991E-001    5.32857076E-001
    2.12598425E-003   -7.58267717E-002   -3.00000000E-003   -3.83151691E-001    3.87097567E-001   -1.74427802E-002    1.70137592E-002   -7.87640358E-001    5.55514242E-001
    3.54330709E-003   -7.58267717E-002   -3.00000000E-003   -3.83981061E-001    3.85041196E-001   -2.35958239E-002    2.43486751E-002   -8.09414719E-001    5.78199463E-001
    4.96062992E-003   -7.58267717E-002   -3.00000000E-003   -3.84728248E-001    3.82739936E-001   -2.97751245E-002    3.15808664E-002   -8.31683689E-001    6.00862250E-001
    6.37795276E-003   -7.58267717E-002   -3.00000000E-003   -3.85392857E-001    3.80194888E-001   -3.59831962E-002    3.86965404E-002   -8.54453460E-001    6.23452636E-001
    7.79527559E-003   -7.58267717E-002   -3.00000000E-003   -3.85972489E-001    3.77404620E-001   -4.22209349E-002    4.56817159E-002   -8.77725760E-001    6.45918438E-001
    9.21259843E-003   -7.58267717E-002   -3.00000000E-003   -3.86465645E-001    3.74368661E-001   -4.84912380E-002    5.25251166E-002   -9.01503405E-001    6.68207483E-001
    1.06299213E-002   -7.58267717E-002   -3.00000000E-003   -3.86871458E-001    3.71087757E-001   -5.47967676E-002    5.92157611E-002   -9.25788588E-001    6.90267623E-001
    1.20472441E-002   -7.58267717E-002   -3.00000000E-003   -3.87187384E-001    3.67561061E-001   -6.11377522E-002    6.57423917E-002   -9.50578527E-001    7.12044288E-001
    1.34645669E-002   -7.58267717E-002   -3.00000000E-003   -3.87413723E-001    3.63790674E-001   -6.75128519E-002    7.20932570E-002   -9.75868490E-001    7.33482754E-001
    1.48818898E-002   -7.58267717E-002   -3.00000000E-003   -3.87547739E-001    3.59776745E-001   -7.39240328E-002    7.82603754E-002   -1.00165647E+000    7.54530114E-001
    1.62992126E-002   -7.58267717E-002   -3.00000000E-003   -3.87588632E-001    3.55521496E-001   -8.03692148E-002    8.42326606E-002   -1.02793559E+000    7.75131843E-001
    1.77165354E-002   -7.58267717E-002   -3.00000000E-003   -3.87534419E-001    3.51026978E-001   -8.68490088E-002    9.00031378E-002   -1.05469800E+000    7.95233647E-001
    1.91338583E-002   -7.58267717E-002   -3.00000000E-003   -3.87381687E-001    3.46293748E-001   -9.33615383E-002    9.55645458E-002   -1.08193483E+000    8.14780828E-001
    2.05511811E-002   -7.58267717E-002   -3.00000000E-003   -3.87129445E-001    3.41325566E-001   -9.99046495E-002    1.00909267E-001   -1.10963471E+000    8.33719730E-001
    2.19685039E-002   -7.58267717E-002   -3.00000000E-003   -3.86773380E-001    3.36124150E-001   -1.06475439E-001    1.06030823E-001   -1.13778634E+000    8.51997159E-001
    2.33858268E-002   -7.58267717E-002   -3.00000000E-003   -3.86310339E-001    3.30692419E-001   -1.13073734E-001    1.10925994E-001   -1.16637446E+000    8.69559876E-001
    2.48031496E-002   -7.58267717E-002   -3.00000000E-003   -3.85741026E-001    3.25036772E-001   -1.19695755E-001    1.15590273E-001   -1.19538361E+000    8.86354372E-001
    2.62204724E-002   -7.58267717E-002   -3.00000000E-003   -3.85060183E-001    3.19159948E-001   -1.26337558E-001    1.20019710E-001   -1.22479573E+000    9.02326144E-001
    2.76377953E-002   -7.58267717E-002   -3.00000000E-003   -3.84259297E-001    3.13062468E-001   -1.32989713E-001    1.24207356E-001   -1.25458872E+000    9.17420777E-001
    2.90551181E-002   -7.58267717E-002   -3.00000000E-003   -3.83327471E-001    3.06740334E-001   -1.39653463E-001    1.28155058E-001   -1.28475017E+000    9.31591743E-001
    3.04724409E-002   -7.58267717E-002   -3.00000000E-003   -3.82260254E-001    3.00192658E-001   -1.46337557E-001    1.31872914E-001   -1.31526963E+000    9.44796206E-001
    3.18897638E-002   -7.58267717E-002   -3.00000000E-003   -3.81066305E-001    2.93426794E-001   -1.53047416E-001    1.35378419E-001   -1.34612379E+000    9.56983763E-001
    3.33070866E-002   -7.58267717E-002   -3.00000000E-003   -3.79764927E-001    2.86465028E-001   -1.59766673E-001    1.38678826E-001   -1.37725927E+000    9.68083679E-001
    3.47244094E-002   -7.58267717E-002   -3.00000000E-003   -3.78351067E-001    2.79322017E-001   -1.66444145E-001    1.41755372E-001   -1.40859880E+000    9.78010617E-001
    3.61417323E-002   -7.58267717E-002   -3.00000000E-003   -3.76758159E-001    2.71970360E-001   -1.73033801E-001    1.44574193E-001   -1.44010072E+000    9.86703914E-001
    3.75590551E-002   -7.58267717E-002   -3.00000000E-003   -3.74856076E-001    2.64307882E-001   -1.79562741E-001    1.47137071E-001   -1.47184493E+000    9.94178673E-001
    3.89763780E-002   -7.58267717E-002   -3.00000000E-003   -3.72529103E-001    2.56175548E-001   -1.86214796E-001    1.49565633E-001   -1.50407577E+000    1.00054281E+000
    4.03937008E-002   -7.58267717E-002   -3.00000000E-003   -3.69887262E-001    2.47476687E-001   -1.93329612E-001    1.52191176E-001   -1.53703582E+000    1.00588683E+000
    4.18110236E-002   -7.58267717E-002   -3.00000000E-003   -3.67485932E-001    2.38426349E-001   -2.01030105E-001    1.55431295E-001   -1.57042297E+000    1.00998104E+000
    4.32283465E-002   -7.58267717E-002   -3.00000000E-003   -3.65826598E-001    2.29459238E-001   -2.08708322E-001    1.59364251E-001   -1.60304313E+000    1.01213487E+000
    4.46456693E-002   -7.58267717E-002   -3.00000000E-003   -3.64598000E-001    2.20615342E-001   -2.15604499E-001    1.63845218E-001   -1.63372415E+000    1.01173346E+000
    4.60629921E-002   -7.58267717E-002   -3.00000000E-003   -3.63065716E-001    2.11281540E-001   -2.21564483E-001    1.69352789E-001   -1.66199788E+000    1.00844782E+000
    4.74803150E-002   -7.58267717E-002   -3.00000000E-003   -3.60238745E-001    1.99351586E-001   -2.27241533E-001    1.79036773E-001   -1.68726825E+000    1.00027863E+000
    4.88976378E-002   -7.58267717E-002   -3.00000000E-003   -9.96667845E-001   -4.53511777E-001    7.99057281E-001    1.22358072E+000   -1.85133221E+000    1.03322482E+000
    5.03149606E-002   -7.58267717E-002   -3.00000000E-003   -1.01136633E+000   -5.09016641E-001    7.55598328E-001    1.21365231E+000   -1.82698607E+000    1.02003758E+000
    5.17322835E-002   -7.58267717E-002   -3.00000000E-003   -1.01851907E+000   -5.21595618E-001    7.12410600E-001    1.17403159E+000   -1.79799410E+000    9.97957072E-001
    5.31496063E-002   -7.58267717E-002   -3.00000000E-003   -1.02056423E+000   -5.23901314E-001    6.82226947E-001    1.14707250E+000   -1.77558200E+000    9.75971169E-001
    5.45669291E-002   -7.58267717E-002   -3.00000000E-003   -1.02507469E+000   -5.27547663E-001    6.56946545E-001    1.12456538E+000   -1.76185545E+000    9.56052920E-001
    5.59842520E-002   -7.58267717E-002   -3.00000000E-003   -1.03198332E+000   -5.33249144E-001    6.33240423E-001    1.10322068E+000   -1.75364011E+000    9.37462990E-001
    5.74015748E-002   -7.58267717E-002   -3.00000000E-003   -1.04080093E+000   -5.40713150E-001    6.09661515E-001    1.08167510E+000   -1.74870081E+000    9.19578092E-001
    5.88188976E-002   -7.58267717E-002   -3.00000000E-003   -1.05093061E+000   -5.49410678E-001    5.85365262E-001    1.05920417E+000   -1.74543965E+000    9.01935771E-001
    6.02362205E-002   -7.58267717E-002   -3.00000000E-003   -1.06166169E+000   -5.58716346E-001    5.59892025E-001    1.03546528E+000   -1.74271466E+000    8.84194285E-001
    6.16535433E-002   -7.58267717E-002   -3.00000000E-003   -1.07229462E+000   -5.68027637E-001    5.33162055E-001    1.01041674E+000   -1.73979445E+000    8.66127982E-001
    6.30708661E-002   -7.58267717E-002   -3.00000000E-003   -1.08231342E+000   -5.76899192E-001    5.05387103E-001    9.84223538E-001   -1.73633201E+000    8.47624186E-001
    6.44881890E-002   -7.58267717E-002   -3.00000000E-003   -1.09145103E+000   -5.85074995E-001    4.76880200E-001    9.57111082E-001   -1.73224319E+000    8.28650603E-001
    6.59055118E-002   -7.58267717E-002   -3.00000000E-003   -1.09964167E+000   -5.92443388E-001    4.47903472E-001    9.29273655E-001   -1.72758401E+000    8.09227191E-001
    6.73228346E-002   -7.58267717E-002   -3.00000000E-003   -1.10689364E+000   -5.98969025E-001    4.18622328E-001    9.00842326E-001   -1.72245925E+000    7.89398362E-001
    6.87401575E-002   -7.58267717E-002   -3.00000000E-003   -1.11322708E+000   -6.04633029E-001    3.89097609E-001    8.71890349E-001   -1.71696733E+000    7.69203091E-001
    7.01574803E-002   -7.58267717E-002   -3.00000000E-003   -1.11863555E+000   -6.09410532E-001    3.59342543E-001    8.42459809E-001   -1.71119000E+000    7.48679985E-001
    7.15748031E-002   -7.58267717E-002   -3.00000000E-003   -1.12307983E+000   -6.13265663E-001    3.29349386E-001    8.12579318E-001   -1.70519078E+000    7.27861297E-001
    7.29921260E-002   -7.58267717E-002   -3.00000000E-003   -1.12649460E+000   -6.16164045E-001    2.99106835E-001    7.82276239E-001   -1.69903417E+000    7.06778967E-001
    7.44094488E-002   -7.58267717E-002   -3.00000000E-003   -1.12881479E+000   -6.18067562E-001    2.68619665E-001    7.51579588E-001   -1.69276441E+000    6.85461850E-001
    7.58267717E-002   -7.58267717E-002   -3.00000000E-003   -1.12996875E+000   -6.18935190E-001    2.37907536E-001    7.20519959E-001   -1.68643309E+000    6.63933653E-001
    7.72440945E-002   -7.58267717E-002   -3.00000000E-003   -1.12988358E+000   -6.18736628E-001    2.06984626E-001    6.89133626E-001   -1.68009396E+000    6.42218560E-001
    7.86614173E-002   -7.58267717E-002   -3.00000000E-003   -1.12850702E+000   -6.17437222E-001    1.75902239E-001    6.57459201E-001   -1.67379969E+000    6.20345426E-001
    8.00787402E-002   -7.58267717E-002   -3.00000000E-003   -1.12578990E+000   -6.15017210E-001    1.44694827E-001    6.25537695E-001   -1.66761185E+000    5.98329308E-001
    8.14960630E-002   -7.58267717E-002   -3.00000000E-003   -1.12170311E+000   -6.11457514E-001    1.13415110E-001    5.93411040E-001   -1.66158412E+000    5.76196784E-001
    8.29133858E-002   -7.58267717E-002   -3.00000000E-003   -1.11622471E+000   -6.06747741E-001    8.21126154E-002    5.61124869E-001   -1.65577283E+000    5.53970716E-001
    8.43307087E-002   -7.58267717E-002   -3.00000000E-003   -1.10934628E+000   -6.00879045E-001    5.08418794E-002    5.28723836E-001   -1.65023304E+000    5.31677325E-001
    8.57480315E-002   -7.58267717E-002   -3.00000000E-003   -1.10106356E+000   -5.93848366E-001    1.96530156E-002    4.96257638E-001   -1.64501910E+000    5.09334832E-001
    8.71653543E-002   -7.58267717E-002   -3.00000000E-003   -1.09139185E+000   -5.85659035E-001   -1.13998307E-002    4.63774625E-001   -1.64017567E+000    4.86970658E-001
    8.85826772E-002   -7.58267717E-002   -3.00000000E-003   -1.08034194E+000   -5.76318809E-001   -4.22700604E-002    4.31327628E-001   -1.63575337E+000    4.64603054E-001
    9.00000000E-002   -7.58267717E-002   -3.00000000E-003   -1.06794984E+000   -5.65844470E-001   -7.28990763E-002    3.98970834E-001   -1.63179050E+000    4.42260760E-001
   -9.00000000E-002   -7.44094488E-002   -3.00000000E-003   -3.39372924E-001   -3.30701665E-001    2.41291976E-001    1.14540512E-001   -2.03027792E-002   -1.62169947E-002
   -8.85826772E-002   -7.44094488E-002   -3.00000000E-003   -3.42858954E-001   -3.18440101E-001    2.36198336E-001    1.04700992E-001   -2.04997541E-002   -2.05025535E-002
   -8.71653543E-002   -7.44094488E-002   -3.00000000E-003   -3.46328039E-001   -3.04392140E-001    2.30828242E-001    9.53083942E-002   -2.09556342E-002   -2.46084809E-002
   -8.57480315E-002   -7.44094488E-002   -3.00000000E-003   -3.49777513E-001   -2.88549635E-001    2.25175288E-001    8.64310582E-002   -2.17060510E-002   -2.85347656E-002
   -8.43307087E-002   -7.44094488E-002   -3.00000000E-003   -3.53207875E-001   -2.70911574E-001    2.19234110E-001    7.81374410E-002   -2.27863618E-002   -3.22813556E-002
   -8.29133858E-002   -7.44094488E-002   -3.00000000E-003   -3.56620521E-001   -2.51480750E-001    2.13000830E-001    7.04964334E-002   -2.42319241E-002   -3.58462642E-002
   -8.14960630E-002   -7.44094488E-002   -3.00000000E-003   -3.60018930E-001   -2.30268831E-001    2.06472159E-001    6.35786043E-002   -2.60781099E-002   -3.92270833E-002
   -8.00787402E-002   -7.44094488E-002   -3.00000000E-003   -3.63409567E-001   -2.07290053E-001    1.99646827E-001    5.74538498E-002   -2.83596609E-002   -4.24202464E-002
   -7.86614173E-002   -7.44094488E-002   -3.00000000E-003   -3.66798971E-001   -1.82565875E-001    1.92523413E-001    5.21945459E-002   -3.11107755E-002   -4.54182023E-002
   -7.72440945E-002   -7.44094488E-002   -3.00000000E-003   -3.70196541E-001   -1.56127260E-001    1.85100401E-001    4.78734347E-002   -3.43647861E-002   -4.82141824E-002
   -7.58267717E-002   -7.44094488E-002   -3.00000000E-003   -3.73613226E-001   -1.28005875E-001    1.77378885E-001    4.45644200E-002   -3.81544192E-002   -5.07957431E-002
   -7.44094488E-002   -7.44094488E-002   -3.00000000E-003   -3.77062184E-001   -9.82377599E-002    1.69360238E-001    4.23398678E-002   -4.25116326E-002   -5.31470541E-002
   -7.29921260E-002   -7.44094488E-002   -3.00000000E-003   -3.80558968E-001   -6.68634902E-002    1.61046450E-001    4.12758586E-002   -4.74679028E-002   -5.52486075E-002
   -7.15748031E-002   -7.44094488E-002   -3.00000000E-003   -3.84120031E-001   -3.39293390E-002    1.52440108E-001    4.14491499E-002   -5.30535182E-002   -5.70752301E-002
   -7.01574803E-002   -7.44094488E-002   -3.00000000E-003   -3.87763964E-001    5.14068405E-004    1.43543638E-001    4.29352543E-002   -5.92973104E-002   -5.86017664E-002
   -6.87401575E-002   -7.44094488E-002   -3.00000000E-003   -3.91510438E-001    3.64030978E-002    1.34361020E-001    4.58100488E-002   -6.62295516E-002   -5.97931562E-002
   -6.73228346E-002   -7.44094488E-002   -3.00000000E-003   -3.95380268E-001    7.36682452E-002    1.24899306E-001    5.01404138E-002   -7.38792538E-002   -6.06123898E-002
   -6.59055118E-002   -7.44094488E-002   -3.00000000E-003   -3.99398619E-001    1.12239695E-001    1.15169179E-001    5.59691489E-002   -8.22760739E-002   -6.10177554E-002
   -6.44881890E-002   -7.44094488E-002   -3.00000000E-003   -4.03598419E-001    1.52060935E-001    1.05185425E-001    6.33114502E-002   -9.14531570E-002   -6.09651739E-002
   -6.30708661E-002   -7.44094488E-002   -3.00000000E-003   -4.08028419E-001    1.93143726E-001    9.49622014E-002    7.21613430E-002   -1.01454978E-001   -6.03935927E-002
   -6.16535433E-002   -7.44094488E-002   -3.00000000E-003   -4.12758711E-001    2.35605679E-001    8.44967531E-002    8.25657754E-002   -1.12349476E-001   -5.92126608E-002
   -6.02362205E-002   -7.44094488E-002   -3.00000000E-003   -4.17873509E-001    2.79660535E-001    7.37404586E-002    9.47833219E-002   -1.24238999E-001   -5.72734180E-002
   -5.88188976E-002   -7.44094488E-002   -3.00000000E-003   -4.23420989E-001    3.25391537E-001    6.25642224E-002    1.09509075E-001   -1.37262347E-001   -5.43332212E-002
   -5.74015748E-002   -7.44094488E-002   -3.00000000E-003   -4.29279111E-001    3.72038949E-001    5.07668050E-002    1.27856412E-001   -1.51527923E-001   -5.01069642E-002
   -5.59842520E-002   -7.44094488E-002   -3.00000000E-003   -4.34977942E-001    4.17147871E-001    3.83096164E-002    1.50123398E-001   -1.66970702E-001   -4.45293391E-002
   -5.45669291E-002   -7.44094488E-002   -3.00000000E-003   -4.39883267E-001    4.57814476E-001    2.58320772E-002    1.73454029E-001   -1.83428338E-001   -3.80223571E-002
   -5.31496063E-002   -7.44094488E-002   -3.00000000E-003   -4.43888117E-001    4.94008381E-001    1.47176131E-002    1.92455186E-001   -2.01264421E-001   -3.10727517E-002
   -5.17322835E-002   -7.44094488E-002   -3.00000000E-003   -4.46984546E-001    5.28056147E-001    7.08081329E-003    2.01684792E-001   -2.21843040E-001   -2.40331793E-002
   -5.03149606E-002   -7.44094488E-002   -3.00000000E-003   -3.11406699E-001    3.05803293E-001    2.19342380E-001   -2.05234327E-001   -2.26734524E-001   -2.77886306E-002
   -4.88976378E-002   -7.44094488E-002   -3.00000000E-003   -3.11004996E-001    3.07269442E-001    2.08881198E-001   -2.01640831E-001   -2.35208160E-001   -1.73065096E-002
   -4.74803150E-002   -7.44094488E-002   -3.00000000E-003   -3.15931200E-001    3.14243184E-001    1.97539732E-001   -1.95602562E-001   -2.47411952E-001   -6.15294296E-003
   -4.60629921E-002   -7.44094488E-002   -3.00000000E-003   -3.20987715E-001    3.22356448E-001    1.90965724E-001   -1.93827282E-001   -2.59194819E-001    2.98885217E-003
   -4.46456693E-002   -7.44094488E-002   -3.00000000E-003   -3.24030292E-001    3.28474114E-001    1.85372704E-001   -1.92543290E-001   -2.70651223E-001    1.14863991E-002
   -4.32283465E-002   -7.44094488E-002   -3.00000000E-003   -3.26180042E-001    3.33616490E-001    1.79554086E-001   -1.90526383E-001   -2.82250089E-001    2.03164509E-002
   -4.18110236E-002   -7.44094488E-002   -3.00000000E-003   -3.28056128E-001    3.38363565E-001    1.73400139E-001   -1.87696337E-001   -2.94129812E-001    2.97580621E-002
   -4.03937008E-002   -7.44094488E-002   -3.00000000E-003   -3.29955095E-001    3.43009603E-001    1.67038547E-001   -1.84208709E-001   -3.06294687E-001    3.98467729E-002
   -3.89763780E-002   -7.44094488E-002   -3.00000000E-003   -3.31953915E-001    3.47638679E-001    1.60644618E-001   -1.80283569E-001   -3.18690790E-001    5.05204739E-002
   -3.75590551E-002   -7.44094488E-002   -3.00000000E-003   -3.33994625E-001    3.52184422E-001    1.54321968E-001   -1.76076331E-001   -3.31264987E-001    6.17149241E-002
   -3.61417323E-002   -7.44094488E-002   -3.00000000E-003   -3.36005455E-001    3.56552341E-001    1.48071783E-001   -1.71625027E-001   -3.43998732E-001    7.34110822E-002
   -3.47244094E-002   -7.44094488E-002   -3.00000000E-003   -3.37962610E-001    3.60696869E-001    1.41855195E-001   -1.66910387E-001   -3.56901423E-001    8.56229336E-002
   -3.33070866E-002   -7.44094488E-002   -3.00000000E-003   -3.39876558E-001    3.64614219E-001    1.35642449E-001   -1.61913965E-001   -3.69988796E-001    9.83699890E-002
   -3.18897638E-002   -7.44094488E-002   -3.00000000E-003   -3.41766454E-001    3.68316349E-001    1.29428192E-001   -1.56640079E-001   -3.83274085E-001    1.11663116E-001
   -3.04724409E-002   -7.44094488E-002   -3.00000000E-003   -3.43642199E-001    3.71809032E-001    1.23216959E-001   -1.51104716E-001   -3.96765441E-001    1.25504909E-001
   -2.90551181E-002   -7.44094488E-002   -3.00000000E-003   -3.45504494E-001    3.75089657E-001    1.17016399E-001   -1.45327754E-001   -4.10470126E-001    1.39894686E-001
   -2.76377953E-002   -7.44094488E-002   -3.00000000E-003   -3.47350909E-001    3.78152450E-001    1.10827894E-001   -1.39323944E-001   -4.24396906E-001    1.54831715E-001
   -2.62204724E-002   -7.44094488E-002   -3.00000000E-003   -3.49178669E-001    3.80991907E-001    1.04651534E-001   -1.33104949E-001   -4.38555720E-001    1.70315319E-001
   -2.48031496E-002   -7.44094488E-002   -3.00000000E-003   -3.50988938E-001    3.83606805E-001    9.84870330E-002   -1.26682892E-001   -4.52958619E-001    1.86343873E-001
   -2.33858268E-002   -7.44094488E-002   -3.00000000E-003   -3.52779397E-001    3.85993882E-001    9.23343213E-002   -1.20070024E-001   -4.67617707E-001    2.02913375E-001
   -2.19685039E-002   -7.44094488E-002   -3.00000000E-003   -3.54549754E-001    3.88152554E-001    8.61947297E-002   -1.13280544E-001   -4.82544901E-001    2.20017810E-001
   -2.05511811E-002   -7.44094488E-002   -3.00000000E-003   -3.56297390E-001    3.90080811E-001    8.00676227E-002   -1.06327046E-001   -4.97753451E-001    2.37649169E-001
   -1.91338583E-002   -7.44094488E-002   -3.00000000E-003   -3.58019316E-001    3.91776713E-001    7.39534302E-002   -9.92239226E-002   -5.13255472E-001    2.55797069E-001
   -1.77165354E-002   -7.44094488E-002   -3.00000000E-003   -3.59713946E-001    3.93240052E-001    6.78522255E-002   -9.19856390E-002   -5.29064957E-001    2.74449202E-001
   -1.62992126E-002   -7.44094488E-002   -3.00000000E-003   -3.61377051E-001    3.94468450E-001    6.17620622E-002   -8.46248697E-002   -5.45195674E-001    2.93590614E-001
   -1.48818898E-002   -7.44094488E-002   -3.00000000E-003   -3.63006680E-001    3.95462048E-001    5.56832496E-002   -7.71583643E-002   -5.61661519E-001    3.13203863E-001
   -1.34645669E-002   -7.44094488E-002   -3.00000000E-003   -3.64597966E-001    3.96218647E-001    4.96133010E-002   -6.95991366E-002   -5.78476950E-001    3.33269287E-001
   -1.20472441E-002   -7.44094488E-002   -3.00000000E-003   -3.66147542E-001    3.96737677E-001    4.35507949E-002   -6.19625456E-002   -5.95655122E-001    3.53763955E-001
   -1.06299213E-002   -7.44094488E-002   -3.00000000E-003   -3.67653240E-001    3.97019775E-001    3.74935207E-002   -5.42640332E-002   -6.13210444E-001    3.74662755E-001
   -9.21259843E-003   -7.44094488E-002   -3.00000000E-003   -3.69109546E-001    3.97062288E-001    3.14393365E-002   -4.65183035E-002   -6.31156306E-001    3.95937735E-001
   -7.79527559E-003   -7.44094488E-002   -3.00000000E-003   -3.70514270E-001    3.96865999E-001    2.53868730E-002   -3.87423644E-002   -6.49506251E-001    4.17558113E-001
   -6.37795276E-003   -7.44094488E-002   -3.00000000E-003   -3.71863721E-001    3.96430072E-001    1.93314509E-002   -3.09508694E-002   -6.68274518E-001    4.39491608E-001
   -4.96062992E-003   -7.44094488E-002   -3.00000000E-003   -3.73153346E-001    3.95752735E-001    1.32704449E-002   -2.31588987E-002   -6.87471989E-001    4.61702165E-001
   -3.54330709E-003   -7.44094488E-002   -3.00000000E-003   -3.74381960E-001    3.94835171E-001    7.20020623E-003   -1.53816305E-002   -7.07112428E-001    4.84152599E-001
   -2.12598425E-003   -7.44094488E-002   -3.00000000E-003   -3.75545687E-001    3.93676018E-001    1.11773133E-003   -7.63551994E-003   -7.27205847E-001    5.06802593E-001
   -7.08661417E-004   -7.44094488E-002   -3.00000000E-003   -3.76641636E-001    3.92273932E-001   -4.97800056E-003    6.42470768E-005   -7.47763565E-001    5.29610218E-001
    7.08661417E-004   -7.44094488E-002   -3.00000000E-003   -3.77666901E-001    3.90628712E-001   -1.10936776E-002    7.70364500E-003   -7.68795792E-001    5.52532156E-001
    2.12598425E-003   -7.44094488E-002   -3.00000000E-003   -3.78620080E-001    3.88740608E-001   -1.72294802E-002    1.52664709E-002   -7.90309355E-001    5.75522106E-001
    3.54330709E-003   -7.44094488E-002   -3.00000000E-003   -3.79498086E-001    3.86608345E-001   -2.33909013E-002    2.27396592E-002   -8.12313763E-001    5.98534036E-001
    4.96062992E-003   -7.44094488E-002   -3.00000000E-003   -3.80298505E-001    3.84230684E-001   -2.95786915E-002    3.01086368E-002   -8.34813592E-001    6.21518461E-001
    6.37795276E-003   -7.44094488E-002   -3.00000000E-003   -3.81021136E-001    3.81609464E-001   -3.57955416E-002    3.73594921E-002   -8.57816471E-001    6.44427083E-001
    7.79527559E-003   -7.44094488E-002   -3.00000000E-003   -3.81664191E-001    3.78744959E-001   -4.20435540E-002    4.44790177E-002   -8.81324177E-001    6.67208622E-001
    9.21259843E-003   -7.44094488E-002   -3.00000000E-003   -3.82224212E-001    3.75635080E-001   -4.83239304E-002    5.14545475E-002   -9.05339335E-001    6.89811475E-001
    1.06299213E-002   -7.44094488E-002   -3.00000000E-003   -3.82699941E-001    3.72281237E-001   -5.46405896E-002    5.82758140E-002   -9.29865608E-001    7.12185088E-001
    1.20472441E-002   -7.44094488E-002   -3.00000000E-003   -3.83090598E-001    3.68684657E-001   -6.09909813E-002    6.49290770E-002   -9.54898525E-001    7.34274443E-001
    1.34645669E-002   -7.44094488E-002   -3.00000000E-003   -3.83393400E-001    3.64845913E-001   -6.73776401E-002    7.14047639E-002   -9.80437974E-001    7.56027746E-001
    1.48818898E-002   -7.44094488E-002   -3.00000000E-003   -3.83607582E-001    3.60767592E-001   -7.37990943E-002    7.76916607E-002   -1.00647944E+000    7.77391177E-001
    1.62992126E-002   -7.44094488E-002   -3.00000000E-003   -3.83730563E-001    3.56451242E-001   -8.02577707E-002    8.37815581E-002   -1.03302026E+000    7.98312087E-001
    1.77165354E-002   -7.44094488E-002   -3.00000000E-003   -3.83760104E-001    3.51899053E-001   -8.67503558E-002    8.96639621E-002   -1.06005043E+000    8.18735706E-001
    1.91338583E-002   -7.44094488E-002   -3.00000000E-003   -3.83693194E-001    3.47112658E-001   -9.32767364E-002    9.53320689E-002   -1.08756446E+000    8.38608776E-001
    2.05511811E-002   -7.44094488E-002   -3.00000000E-003   -3.83528302E-001    3.42096131E-001   -9.98332344E-002    1.00776799E-001   -1.11555036E+000    8.57877537E-001
    2.19685039E-002   -7.44094488E-002   -3.00000000E-003   -3.83260402E-001    3.36851786E-001   -1.06420899E-001    1.05993302E-001   -1.14399848E+000    8.76489251E-001
    2.33858268E-002   -7.44094488E-002   -3.00000000E-003   -3.82889599E-001    3.31385397E-001   -1.13034429E-001    1.10972796E-001   -1.17289517E+000    8.94390399E-001
    2.48031496E-002   -7.44094488E-002   -3.00000000E-003   -3.82409735E-001    3.25698926E-001   -1.19673241E-001    1.15712822E-001   -1.20222600E+000    9.11528034E-001
    2.62204724E-002   -7.44094488E-002   -3.00000000E-003   -3.81818019E-001    3.19797627E-001   -1.26333678E-001    1.20207401E-001   -1.23197595E+000    9.27849714E-001
    2.76377953E-002   -7.44094488E-002   -3.00000000E-003   -3.81108742E-001    3.13683834E-001   -1.33008327E-001    1.24451238E-001   -1.26212616E+000    9.43302649E-001
    2.90551181E-002   -7.44094488E-002   -3.00000000E-003   -3.80273887E-001    3.07358115E-001   -1.39698108E-001    1.28445109E-001   -1.29265946E+000    9.57836657E-001
    3.04724409E-002   -7.44094488E-002   -3.00000000E-003   -3.79312205E-001    3.00825588E-001   -1.46402300E-001    1.32190534E-001   -1.32355887E+000    9.71402834E-001
    3.18897638E-002   -7.44094488E-002   -3.00000000E-003   -3.78224570E-001    2.94093363E-001   -1.53117055E-001    1.35692026E-001   -1.35480032E+000    9.83948865E-001
    3.33070866E-002   -7.44094488E-002   -3.00000000E-003   -3.77008174E-001    2.87168636E-001   -1.59832755E-001    1.38950872E-001   -1.38634548E+000    9.95414543E-001
    3.47244094E-002   -7.44094488E-002   -3.00000000E-003   -3.75650824E-001    2.80053788E-001   -1.66525696E-001    1.41957391E-001   -1.41815871E+000    1.00574134E+000
    3.61417323E-002   -7.44094488E-002   -3.00000000E-003   -3.74114946E-001    2.72728981E-001   -1.73189730E-001    1.44708711E-001   -1.45022320E+000    1.01488556E+000
    3.75590551E-002   -7.44094488E-002   -3.00000000E-003   -3.72354263E-001    2.65150389E-001   -1.79854965E-001    1.47226528E-001   -1.48257376E+000    1.02283394E+000
    3.89763780E-002   -7.44094488E-002   -3.00000000E-003   -3.70357299E-001    2.57271054E-001   -1.86602887E-001    1.49587985E-001   -1.51527030E+000    1.02958960E+000
    4.03937008E-002   -7.44094488E-002   -3.00000000E-003   -3.68213991E-001    2.49095602E-001   -1.93525218E-001    1.51930278E-001   -1.54829219E+000    1.03510989E+000
    4.18110236E-002   -7.44094488E-002   -3.00000000E-003   -3.66124544E-001    2.40737069E-001   -2.00577064E-001    1.54371746E-001   -1.58137942E+000    1.03922347E+000
    4.32283465E-002   -7.44094488E-002   -3.00000000E-003   -3.64214349E-001    2.32356291E-001   -2.07486456E-001    1.56894716E-001   -1.61401463E+000    1.04164142E+000
    4.46456693E-002   -7.44094488E-002   -3.00000000E-003   -3.62324011E-001    2.23986998E-001   -2.13890958E-001    1.59346674E-001   -1.64571253E+000    1.04212661E+000
    4.60629921E-002   -7.44094488E-002   -3.00000000E-003   -3.59994284E-001    2.15412791E-001   -2.19538535E-001    1.61569338E-001   -1.67633179E+000    1.04064384E+000
    4.74803150E-002   -7.44094488E-002   -3.00000000E-003   -3.56371362E-001    2.06008469E-001   -2.24215544E-001    1.63420383E-001   -1.70627402E+000    1.03738449E+000
    4.88976378E-002   -7.44094488E-002   -3.00000000E-003   -3.48552177E-001    1.93371499E-001   -2.27405790E-001    1.64389867E-001   -1.73808604E+000    1.03317735E+000
    5.03149606E-002   -7.44094488E-002   -3.00000000E-003   -3.24346848E-001    1.54821413E-001   -2.52151506E-001    1.79016877E-001   -1.80561073E+000    1.03171501E+000
    5.17322835E-002   -7.44094488E-002   -3.00000000E-003   -1.04794970E+000   -5.42056848E-001    7.26930771E-001    1.13932292E+000   -1.91457397E+000    1.05325369E+000
    5.31496063E-002   -7.44094488E-002   -3.00000000E-003   -1.03901557E+000   -5.41795989E-001    6.94804088E-001    1.13102796E+000   -1.85815748E+000    1.02189590E+000
    5.45669291E-002   -7.44094488E-002   -3.00000000E-003   -1.04060017E+000   -5.45041082E-001    6.70971050E-001    1.11759644E+000   -1.83188348E+000    9.97633101E-001
    5.59842520E-002   -7.44094488E-002   -3.00000000E-003   -1.04686748E+000   -5.51356032E-001    6.49194414E-001    1.10208758E+000   -1.81807978E+000    9.76541940E-001
    5.74015748E-002   -7.44094488E-002   -3.00000000E-003   -1.05627905E+000   -5.60110213E-001    6.27474361E-001    1.08466314E+000   -1.81062129E+000    9.57003417E-001
    5.88188976E-002   -7.44094488E-002   -3.00000000E-003   -1.06780540E+000   -5.70519619E-001    6.04560792E-001    1.06504283E+000   -1.80621460E+000    9.38105107E-001
    6.02362205E-002   -7.44094488E-002   -3.00000000E-003   -1.08025365E+000   -5.81618220E-001    5.79710987E-001    1.04309661E+000   -1.80274671E+000    9.19227619E-001
    6.16535433E-002   -7.44094488E-002   -3.00000000E-003   -1.09241745E+000   -5.92498160E-001    5.52892584E-001    1.01905746E+000   -1.79899627E+000    8.99994442E-001
    6.30708661E-002   -7.44094488E-002   -3.00000000E-003   -1.10350884E+000   -6.02581823E-001    5.24651399E-001    9.93420351E-001   -1.79451036E+000    8.80246681E-001
    6.44881890E-002   -7.44094488E-002   -3.00000000E-003   -1.11329623E+000   -6.11656513E-001    4.95629894E-001    9.66661559E-001   -1.78929082E+000    8.59966833E-001
    6.59055118E-002   -7.44094488E-002   -3.00000000E-003   -1.12187863E+000   -6.19722554E-001    4.66262895E-001    9.39101195E-001   -1.78351077E+000    8.39204171E-001
    6.73228346E-002   -7.44094488E-002   -3.00000000E-003   -1.12942662E+000   -6.26838874E-001    4.36737102E-001    9.10901223E-001   -1.77734769E+000    8.18031344E-001
    6.87401575E-002   -7.44094488E-002   -3.00000000E-003   -1.13604853E+000   -6.33042377E-001    4.07070149E-001    8.82130106E-001   -1.77093807E+000    7.96497798E-001
    7.01574803E-002   -7.44094488E-002   -3.00000000E-003   -1.14177538E+000   -6.38327853E-001    3.77220936E-001    8.52817159E-001   -1.76435745E+000    7.74652346E-001
    7.15748031E-002   -7.44094488E-002   -3.00000000E-003   -1.14657035E+000   -6.42667308E-001    3.47129373E-001    8.22982322E-001   -1.75765989E+000    7.52525823E-001
    7.29921260E-002   -7.44094488E-002   -3.00000000E-003   -1.15035955E+000   -6.46020384E-001    3.16754667E-001    7.92651531E-001   -1.75088561E+000    7.30154256E-001
    7.44094488E-002   -7.44094488E-002   -3.00000000E-003   -1.15305330E+000   -6.48346457E-001    2.86079683E-001    7.61857151E-001   -1.74407158E+000    7.07560613E-001
    7.58267717E-002   -7.44094488E-002   -3.00000000E-003   -1.15456223E+000   -6.49598647E-001    2.55114939E-001    7.30634973E-001   -1.73725470E+000    6.84770561E-001
    7.72440945E-002   -7.44094488E-002   -3.00000000E-003   -1.15480643E+000   -6.49743327E-001    2.23885496E-001    6.99024913E-001   -1.73048009E+000    6.61804374E-001
    7.86614173E-002   -7.44094488E-002   -3.00000000E-003   -1.15371624E+000   -6.48746699E-001    1.92433120E-001    6.67071929E-001   -1.72379644E+000    6.38691733E-001
    8.00787402E-002   -7.44094488E-002   -3.00000000E-003   -1.15125106E+000   -6.46585771E-001    1.60813592E-001    6.34821486E-001   -1.71725997E+000    6.15454770E-001
    8.14960630E-002   -7.44094488E-002   -3.00000000E-003   -1.14735838E+000   -6.43240392E-001    1.29065426E-001    6.02316144E-001   -1.71092277E+000    5.92107804E-001
    8.29133858E-002   -7.44094488E-002   -3.00000000E-003   -1.14202502E+000   -6.38695620E-001    9.72562241E-002    5.69605429E-001   -1.70483805E+000    5.68680679E-001
    8.43307087E-002   -7.44094488E-002   -3.00000000E-003   -1.13524268E+000   -6.32944234E-001    6.54417787E-002    5.36737446E-001   -1.69906243E+000    5.45199236E-001
    8.57480315E-002   -7.44094488E-002   -3.00000000E-003   -1.12700959E+000   -6.25980696E-001    3.36781921E-002    5.03763119E-001   -1.69364536E+000    5.21684740E-001
    8.71653543E-002   -7.44094488E-002   -3.00000000E-003   -1.11733169E+000   -6.17804481E-001    2.02079495E-003    4.70735616E-001   -1.68863479E+000    4.98158942E-001
    8.85826772E-002   -7.44094488E-002   -3.00000000E-003   -1.10622891E+000   -6.08424511E-001   -2.94777751E-002    4.37709195E-001   -1.68407815E+000    4.74646136E-001
    9.00000000E-002   -7.44094488E-002   -3.00000000E-003   -1.09373230E+000   -5.97855504E-001   -6.07571143E-002    4.04741346E-001   -1.68001558E+000    4.51172105E-001
   -9.00000000E-002   -7.29921260E-002   -3.00000000E-003   -3.37968962E-001   -3.39743389E-001    2.41612484E-001    9.64428445E-002   -1.91154588E-002   -1.43539014E-002
   -8.85826772E-002   -7.29921260E-002   -3.00000000E-003   -3.41554375E-001   -3.27041086E-001    2.36621312E-001    8.54235710E-002   -1.92651966E-002   -1.89879888E-002
   -8.71653543E-002   -7.29921260E-002   -3.00000000E-003   -3.45131766E-001   -3.12486247E-001    2.31354459E-001    7.48392788E-002   -1.96807141E-002   -2.34160776E-002
   -8.57480315E-002   -7.29921260E-002   -3.00000000E-003   -3.48697854E-001   -2.96068536E-001    2.25805864E-001    6.47595171E-002   -2.03990194E-002   -2.76360880E-002
   -8.43307087E-002   -7.29921260E-002   -3.00000000E-003   -3.52252912E-001   -2.77786721E-001    2.19969650E-001    5.52520122E-002   -2.14561648E-002   -3.16470260E-002
   -8.29133858E-002   -7.29921260E-002   -3.00000000E-003   -3.55797335E-001   -2.57642861E-001    2.13842962E-001    4.63887716E-002   -2.28884694E-002   -3.54437050E-002
   -8.14960630E-002   -7.29921260E-002   -3.00000000E-003   -3.59333446E-001   -2.35646701E-001    2.07422810E-001    3.82407562E-002   -2.47326875E-002   -3.90224957E-002
   -8.00787402E-002   -7.29921260E-002   -3.00000000E-003   -3.62866447E-001   -2.11813549E-001    2.00707915E-001    3.08789488E-002   -2.70251291E-002   -4.23769835E-002
   -7.86614173E-002   -7.29921260E-002   -3.00000000E-003   -3.66402854E-001   -1.86162463E-001    1.93697669E-001    2.43754796E-002   -2.98010153E-002   -4.54996936E-002
   -7.72440945E-002   -7.29921260E-002   -3.00000000E-003   -3.69950536E-001   -1.58724975E-001    1.86391548E-001    1.88051721E-002   -3.30953381E-002   -4.83816600E-002
   -7.58267717E-002   -7.29921260E-002   -3.00000000E-003   -3.73520096E-001   -1.29531188E-001    1.78791352E-001    1.42412409E-002   -3.69422575E-002   -5.10086614E-002
   -7.44094488E-002   -7.29921260E-002   -3.00000000E-003   -3.77124097E-001   -9.86177918E-002    1.70899386E-001    1.07586835E-002   -4.13760795E-002   -5.33654100E-002
   -7.29921260E-002   -7.29921260E-002   -3.00000000E-003   -3.80777110E-001   -6.60219618E-002    1.62718237E-001    8.43014298E-003   -4.64298387E-002   -5.54309090E-002
   -7.15748031E-002   -7.29921260E-002   -3.00000000E-003   -3.84496179E-001   -3.17874860E-002    1.54251481E-001    7.33543972E-003   -5.21371783E-002   -5.71791977E-002
   -7.01574803E-002   -7.29921260E-002   -3.00000000E-003   -3.88298450E-001    4.03725562E-003    1.45502015E-001    7.55657799E-003   -5.85303413E-002   -5.85805622E-002
   -6.87401575E-002   -7.29921260E-002   -3.00000000E-003   -3.92201455E-001    4.13840049E-002    1.36473025E-001    9.18233207E-003   -6.56432622E-002   -5.95996275E-002
   -6.73228346E-002   -7.29921260E-002   -3.00000000E-003   -3.96222843E-001    8.01682951E-002    1.27172176E-001    1.22899642E-002   -7.35090958E-002   -6.01972332E-002
   -6.59055118E-002   -7.29921260E-002   -3.00000000E-003   -4.00378990E-001    1.20277436E-001    1.17614087E-001    1.69229159E-002   -8.21604734E-002   -6.03355860E-002
   -6.44881890E-002   -7.29921260E-002   -3.00000000E-003   -4.04695178E-001    1.61599758E-001    1.07826755E-001    2.30477564E-002   -9.16322793E-002   -5.99797291E-002
   -6.30708661E-002   -7.29921260E-002   -3.00000000E-003   -4.09219977E-001    2.04105845E-001    9.78507889E-002    3.05282710E-002   -1.01971796E-001   -5.90924275E-002
   -6.16535433E-002   -7.29921260E-002   -3.00000000E-003   -4.14050787E-001    2.48006865E-001    8.77236479E-002    3.91773312E-002   -1.13265137E-001   -5.76099535E-002
   -6.02362205E-002   -7.29921260E-002   -3.00000000E-003   -4.19352644E-001    2.93926266E-001    7.74267944E-002    4.90199725E-002   -1.25682741E-001   -5.53777881E-002
   -5.88188976E-002   -7.29921260E-002   -3.00000000E-003   -4.25339866E-001    3.42902835E-001    6.67836110E-002    6.09517560E-002   -1.39548876E-001   -5.20249614E-002
   -5.74015748E-002   -7.29921260E-002   -3.00000000E-003   -4.32065184E-001    3.95271279E-001    5.52781006E-002    7.79875969E-002   -1.55345732E-001   -4.68053221E-002
   -5.59842520E-002   -7.29921260E-002   -3.00000000E-003   -4.38611959E-001    4.46078941E-001    4.21807154E-002    1.04399782E-001   -1.73207267E-001   -3.90619920E-002
   -5.45669291E-002   -7.29921260E-002   -3.00000000E-003   -4.42478409E-001    4.84743210E-001    2.87074257E-002    1.34917328E-001   -1.92415178E-001   -3.02312125E-002
   -5.31496063E-002   -7.29921260E-002   -3.00000000E-003   -4.42041787E-001    5.11035103E-001    1.99855557E-002    1.55505186E-001   -2.13485092E-001   -2.28827799E-002
   -5.17322835E-002   -7.29921260E-002   -3.00000000E-003   -3.09728193E-001    3.06918338E-001    2.21958418E-001   -2.10538212E-001   -2.11702671E-001   -2.69587584E-002
   -5.03149606E-002   -7.29921260E-002   -3.00000000E-003   -3.10204940E-001    3.09784724E-001    2.14657601E-001   -2.10727152E-001   -2.20058757E-001   -1.95311179E-002
   -4.88976378E-002   -7.29921260E-002   -3.00000000E-003   -3.11484871E-001    3.13454899E-001    2.06385334E-001   -2.08583002E-001   -2.30815882E-001   -1.14206116E-002
   -4.74803150E-002   -7.29921260E-002   -3.00000000E-003   -3.14091113E-001    3.18862059E-001    1.98299683E-001   -2.05345119E-001   -2.42611357E-001   -2.46353435E-003
   -4.60629921E-002   -7.29921260E-002   -3.00000000E-003   -3.17168958E-001    3.25070233E-001    1.91383951E-001   -2.02603265E-001   -2.54554691E-001    6.59738049E-003
   -4.46456693E-002   -7.29921260E-002   -3.00000000E-003   -3.19823074E-001    3.30903663E-001    1.85192418E-001   -2.00158454E-001   -2.66439979E-001    1.56987628E-002
   -4.32283465E-002   -7.29921260E-002   -3.00000000E-003   -3.22037705E-001    3.36213846E-001    1.79140418E-001   -1.97458037E-001   -2.78389147E-001    2.51213117E-002
   -4.18110236E-002   -7.29921260E-002   -3.00000000E-003   -3.24025870E-001    3.41168127E-001    1.73010441E-001   -1.94291228E-001   -2.90503273E-001    3.50478384E-002
   -4.03937008E-002   -7.29921260E-002   -3.00000000E-003   -3.25948816E-001    3.45915426E-001    1.66787724E-001   -1.90654259E-001   -3.02818113E-001    4.55421639E-002
   -3.89763780E-002   -7.29921260E-002   -3.00000000E-003   -3.27876302E-001    3.50521556E-001    1.60526511E-001   -1.86621969E-001   -3.15329466E-001    5.66029296E-002
   -3.75590551E-002   -7.29921260E-002   -3.00000000E-003   -3.29811542E-001    3.54982507E-001    1.54275602E-001   -1.82268656E-001   -3.28023069E-001    6.82104557E-002
   -3.61417323E-002   -7.29921260E-002   -3.00000000E-003   -3.31733562E-001    3.59266279E-001    1.48050246E-001   -1.77631486E-001   -3.40891516E-001    8.03539333E-002
   -3.47244094E-002   -7.29921260E-002   -3.00000000E-003   -3.33629828E-001    3.63347171E-001    1.41843719E-001   -1.72719907E-001   -3.53939519E-001    9.30352538E-002
   -3.33070866E-002   -7.29921260E-002   -3.00000000E-003   -3.35499685E-001    3.67214761E-001    1.35645300E-001   -1.67534878E-001   -3.67175677E-001    1.06261319E-001
   -3.18897638E-002   -7.29921260E-002   -3.00000000E-003   -3.37349845E-001    3.70868556E-001    1.29451780E-001   -1.62084030E-001   -3.80610743E-001    1.20037458E-001
   -3.04724409E-002   -7.29921260E-002   -3.00000000E-003   -3.39185248E-001    3.74309075E-001    1.23264067E-001   -1.56378535E-001   -3.94253813E-001    1.34365886E-001
   -2.90551181E-002   -7.29921260E-002   -3.00000000E-003   -3.41007500E-001    3.77533839E-001    1.17084029E-001   -1.50432291E-001   -4.08114692E-001    1.49246205E-001
   -2.76377953E-002   -7.29921260E-002   -3.00000000E-003   -3.42815743E-001    3.80539178E-001    1.10913849E-001   -1.44258447E-001   -4.22202372E-001    1.64676881E-001
   -2.62204724E-002   -7.29921260E-002   -3.00000000E-003   -3.44609465E-001    3.83322592E-001    1.04755177E-001   -1.37870955E-001   -4.36527275E-001    1.80655308E-001
   -2.48031496E-002   -7.29921260E-002   -3.00000000E-003   -3.46387884E-001    3.85881041E-001    9.86079029E-002   -1.31281697E-001   -4.51100681E-001    1.97177787E-001
   -2.33858268E-002   -7.29921260E-002   -3.00000000E-003   -3.48149074E-001    3.88211505E-001    9.24724051E-002   -1.24503608E-001   -4.65934155E-001    2.14238552E-001
   -2.19685039E-002   -7.29921260E-002   -3.00000000E-003   -3.49892523E-001    3.90313100E-001    8.63484792E-002   -1.17549162E-001   -4.81040837E-001    2.31830555E-001
   -2.05511811E-002   -7.29921260E-002   -3.00000000E-003   -3.51615509E-001    3.92183458E-001    8.02367688E-002   -1.10432782E-001   -4.96432574E-001    2.49944295E-001
   -1.91338583E-002   -7.29921260E-002   -3.00000000E-003   -3.53316142E-001    3.93821165E-001    7.41370365E-002   -1.03168557E-001   -5.12122554E-001    2.68568352E-001
   -1.77165354E-002   -7.29921260E-002   -3.00000000E-003   -3.54992080E-001    3.95225155E-001    6.80489198E-002   -9.57703853E-002   -5.28123643E-001    2.87689232E-001
   -1.62992126E-002   -7.29921260E-002   -3.00000000E-003   -3.56639498E-001    3.96393239E-001    6.19711636E-002   -8.82517430E-002   -5.44449105E-001    3.07290825E-001
   -1.48818898E-002   -7.29921260E-002   -3.00000000E-003   -3.58256581E-001    3.97324985E-001    5.59032170E-002   -8.06285434E-002   -5.61114077E-001    3.27355472E-001
   -1.34645669E-002   -7.29921260E-002   -3.00000000E-003   -3.59838383E-001    3.98018025E-001    4.98429986E-002   -7.29141143E-002   -5.78131043E-001    3.47862346E-001
   -1.20472441E-002   -7.29921260E-002   -3.00000000E-003   -3.61383858E-001    3.98473809E-001    4.37881750E-002   -6.51243511E-002   -5.95514571E-001    3.68788418E-001
   -1.06299213E-002   -7.29921260E-002   -3.00000000E-003   -3.62888625E-001    3.98690238E-001    3.77381839E-002   -5.72746047E-002   -6.13277268E-001    3.90107945E-001
   -9.21259843E-003   -7.29921260E-002   -3.00000000E-003   -3.64349449E-001    3.98666753E-001    3.16890612E-002   -4.93795639E-002   -6.31433210E-001    4.11793251E-001
   -7.79527559E-003   -7.29921260E-002   -3.00000000E-003   -3.65762849E-001    3.98402392E-001    2.56396652E-002   -4.14546129E-002   -6.49996553E-001    4.33814080E-001
   -6.37795276E-003   -7.29921260E-002   -3.00000000E-003   -3.67126183E-001    3.97897501E-001    1.95864424E-002   -3.35164344E-002   -6.68979478E-001    4.56137532E-001
   -4.96062992E-003   -7.29921260E-002   -3.00000000E-003   -3.68434607E-001    3.97149765E-001    1.35258906E-002   -2.55787872E-002   -6.88394266E-001    4.78728708E-001
   -3.54330709E-003   -7.29921260E-002   -3.00000000E-003   -3.69686203E-001    3.96159307E-001    7.45554254E-003   -1.76578684E-002   -7.08253159E-001    5.01550406E-001
   -2.12598425E-003   -7.29921260E-002   -3.00000000E-003   -3.70878389E-001    3.94926541E-001    1.37224114E-003   -9.76991315E-003   -7.28566729E-001    5.24563088E-001
   -7.08661417E-004   -7.29921260E-002   -3.00000000E-003   -3.72008213E-001    3.93450149E-001   -4.72696272E-003   -1.92815302E-003   -7.49347540E-001    5.47726453E-001
    7.08661417E-004   -7.29921260E-002   -3.00000000E-003   -3.73072056E-001    3.91729432E-001   -1.08455966E-002    5.85063952E-003   -7.70602907E-001    5.70996598E-001
    2.12598425E-003   -7.29921260E-002   -3.00000000E-003   -3.74067949E-001    3.89764099E-001   -1.69851592E-002    1.35515081E-002   -7.92341713E-001    5.94328790E-001
    3.54330709E-003   -7.29921260E-002   -3.00000000E-003   -3.74993931E-001    3.87555071E-001   -2.31508306E-002    2.11609775E-002   -8.14572595E-001    6.17677650E-001
    4.96062992E-003   -7.29921260E-002   -3.00000000E-003   -3.75847951E-001    3.85101766E-001   -2.93449981E-002    2.86657666E-002   -8.37303390E-001    6.40996029E-001
    6.37795276E-003   -7.29921260E-002   -3.00000000E-003   -3.76627489E-001    3.82404048E-001   -3.55679227E-002    3.60502086E-002   -8.60538149E-001    6.64234773E-001
    7.79527559E-003   -7.29921260E-002   -3.00000000E-003   -3.77331074E-001    3.79463091E-001   -4.18217452E-002    4.33010553E-002   -8.84279718E-001    6.87343844E-001
    9.21259843E-003   -7.29921260E-002   -3.00000000E-003   -3.77955716E-001    3.76278377E-001   -4.81101537E-002    5.04067505E-002   -9.08533367E-001    7.10273491E-001
    1.06299213E-002   -7.29921260E-002   -3.00000000E-003   -3.78500055E-001    3.72851499E-001   -5.44339911E-002    5.73547236E-002   -9.33301507E-001    7.32973028E-001
    1.20472441E-002   -7.29921260E-002   -3.00000000E-003   -3.78961935E-001    3.69183435E-001   -6.07927169E-002    6.41323858E-002   -9.58580656E-001    7.55388655E-001
    1.34645669E-002   -7.29921260E-002   -3.00000000E-003   -3.79339107E-001    3.65275873E-001   -6.71886026E-002    7.07293969E-002   -9.84372209E-001    7.77469668E-001
    1.48818898E-002   -7.29921260E-002   -3.00000000E-003   -3.79630173E-001    3.61131202E-001   -7.36196554E-002    7.71338252E-002   -1.01067177E+000    7.99162252E-001
    1.62992126E-002   -7.29921260E-002   -3.00000000E-003   -3.79831896E-001    3.56751349E-001   -8.00876920E-002    8.33363724E-002   -1.03747601E+000    8.20413996E-001
    1.77165354E-002   -7.29921260E-002   -3.00000000E-003   -3.79942376E-001    3.52139501E-001   -8.65925849E-002    8.93284649E-002   -1.06478031E+000    8.41172416E-001
    1.91338583E-002   -7.29921260E-002   -3.00000000E-003   -3.79957863E-001    3.47296833E-001   -9.31306061E-002    9.51001390E-002   -1.09257528E+000    8.61382969E-001
    2.05511811E-002   -7.29921260E-002   -3.00000000E-003   -3.79876473E-001    3.42228780E-001   -9.97012870E-002    1.00643190E-001   -1.12085395E+000    8.80993439E-001
    2.19685039E-002   -7.29921260E-002   -3.00000000E-003   -3.79694400E-001    3.36938746E-001   -1.06303824E-001    1.05951040E-001   -1.14960501E+000    8.99950544E-001
    2.33858268E-002   -7.29921260E-002   -3.00000000E-003   -3.79409569E-001    3.31431216E-001   -1.12933798E-001    1.11015007E-001   -1.17881623E+000    9.18200992E-001
    2.48031496E-002   -7.29921260E-002   -3.00000000E-003   -3.79016784E-001    3.25709602E-001   -1.19588924E-001    1.15830401E-001   -1.20847582E+000    9.35692357E-001
    2.62204724E-002   -7.29921260E-002   -3.00000000E-003   -3.78512516E-001    3.19779111E-001   -1.26268256E-001    1.20392241E-001   -1.23856943E+000    9.52372996E-001
    2.76377953E-002   -7.29921260E-002   -3.00000000E-003   -3.77890197E-001    3.13642139E-001   -1.32965545E-001    1.24695636E-001   -1.26907915E+000    9.68189661E-001
    2.90551181E-002   -7.29921260E-002   -3.00000000E-003   -3.77146983E-001    3.07304832E-001   -1.39678652E-001    1.28737209E-001   -1.29998831E+000    9.83091724E-001
    3.04724409E-002   -7.29921260E-002   -3.00000000E-003   -3.76279453E-001    3.00772408E-001   -1.46404180E-001    1.32515768E-001   -1.33127870E+000    9.97028422E-001
    3.18897638E-002   -7.29921260E-002   -3.00000000E-003   -3.75282806E-001    2.94049530E-001   -1.53137966E-001    1.36031559E-001   -1.36292623E+000    1.00994662E+000
    3.33070866E-002   -7.29921260E-002   -3.00000000E-003   -3.74151836E-001    2.87141504E-001   -1.59872990E-001    1.39283536E-001   -1.39490517E+000    1.02179364E+000
    3.47244094E-002   -7.29921260E-002   -3.00000000E-003   -3.72874104E-001    2.80048104E-001   -1.66599244E-001    1.42268579E-001   -1.42719044E+000    1.03251777E+000
    3.61417323E-002   -7.29921260E-002   -3.00000000E-003   -3.71430994E-001    2.72759884E-001   -1.73317581E-001    1.44991977E-001   -1.45976486E+000    1.04207476E+000
    3.75590551E-002   -7.29921260E-002   -3.00000000E-003   -3.69810224E-001    2.65265218E-001   -1.80043188E-001    1.47470119E-001   -1.49262745E+000    1.05043086E+000
    3.89763780E-002   -7.29921260E-002   -3.00000000E-003   -3.68015249E-001    2.57552712E-001   -1.86804093E-001    1.49744958E-001   -1.52576253E+000    1.05754655E+000
    4.03937008E-002   -7.29921260E-002   -3.00000000E-003   -3.66092501E-001    2.49641116E-001   -1.93611280E-001    1.51867857E-001   -1.55910540E+000    1.06335714E+000
    4.18110236E-002   -7.29921260E-002   -3.00000000E-003   -3.64104021E-001    2.41580704E-001   -2.00410260E-001    1.53866793E-001   -1.59249646E+000    1.06775112E+000
    4.32283465E-002   -7.29921260E-002   -3.00000000E-003   -3.62056567E-001    2.33419552E-001   -2.07069224E-001    1.55707135E-001   -1.62571885E+000    1.07059352E+000
    4.46456693E-002   -7.29921260E-002   -3.00000000E-003   -3.59812407E-001    2.25120999E-001   -2.13433256E-001    1.57288038E-001   -1.65864172E+000    1.07180225E+000
    4.60629921E-002   -7.29921260E-002   -3.00000000E-003   -3.57040567E-001    2.16463063E-001   -2.19433805E-001    1.58484462E-001   -1.69145768E+000    1.07144686E+000
    4.74803150E-002   -7.29921260E-002   -3.00000000E-003   -3.53130691E-001    2.06829415E-001   -2.25259850E-001    1.59235926E-001   -1.72508961E+000    1.06987766E+000
    4.88976378E-002   -7.29921260E-002   -3.00000000E-003   -3.47123927E-001    1.94596082E-001   -2.32083430E-001    1.60099308E-001   -1.76217629E+000    1.06797201E+000
    5.03149606E-002   -7.29921260E-002   -3.00000000E-003   -3.40389116E-001    1.77485338E-001   -2.43234160E-001    1.65017663E-001   -1.80556853E+000    1.06575907E+000
    5.17322835E-002   -7.29921260E-002   -3.00000000E-003   -3.37043775E-001    1.57472833E-001   -2.57151498E-001    1.79854682E-001   -1.84636134E+000    1.05361622E+000
    5.31496063E-002   -7.29921260E-002   -3.00000000E-003   -1.06754026E+000   -5.40403567E-001    7.31766011E-001    1.09816509E+000   -1.95994586E+000    1.06465603E+000
    5.45669291E-002   -7.29921260E-002   -3.00000000E-003   -1.05627684E+000   -5.53194196E-001    6.92349795E-001    1.10375007E+000   -1.91082590E+000    1.03942594E+000
    5.59842520E-002   -7.29921260E-002   -3.00000000E-003   -1.06020878E+000   -5.63515936E-001    6.69145762E-001    1.09767610E+000   -1.88763368E+000    1.01616051E+000
    5.74015748E-002   -7.29921260E-002   -3.00000000E-003   -1.07005016E+000   -5.75474356E-001    6.48614833E-001    1.08622260E+000   -1.87662187E+000    9.95187295E-001
    5.88188976E-002   -7.29921260E-002   -3.00000000E-003   -1.08366893E+000   -5.89124746E-001    6.27012133E-001    1.07038978E+000   -1.87103872E+000    9.75275777E-001
    6.02362205E-002   -7.29921260E-002   -3.00000000E-003   -1.09888857E+000   -6.03223861E-001    6.02347935E-001    1.05045345E+000   -1.86684805E+000    9.55445509E-001
    6.16535433E-002   -7.29921260E-002   -3.00000000E-003   -1.11327909E+000   -6.16390861E-001    5.74522223E-001    1.02724376E+000   -1.86196098E+000    9.35095663E-001
    6.30708661E-002   -7.29921260E-002   -3.00000000E-003   -1.12555766E+000   -6.27970013E-001    5.44871612E-001    1.00194048E+000   -1.85590987E+000    9.14038994E-001
    6.44881890E-002   -7.29921260E-002   -3.00000000E-003   -1.13577312E+000   -6.38006670E-001    5.14704104E-001    9.75437205E-001   -1.84900637E+000    8.92336686E-001
    6.59055118E-002   -7.29921260E-002   -3.00000000E-003   -1.14446958E+000   -6.46781593E-001    4.84640274E-001    9.48164445E-001   -1.84166399E+000    8.70116196E-001
    6.73228346E-002   -7.29921260E-002   -3.00000000E-003   -1.15210205E+000   -6.54519076E-001    4.54775826E-001    9.20256200E-001   -1.83416402E+000    8.47488713E-001
    6.87401575E-002   -7.29921260E-002   -3.00000000E-003   -1.15890132E+000   -6.61318704E-001    4.24983358E-001    8.91730275E-001   -1.82664164E+000    8.24526641E-001
    7.01574803E-002   -7.29921260E-002   -3.00000000E-003   -1.16491417E+000   -6.67189204E-001    3.95091136E-001    8.62582204E-001   -1.81914858E+000    8.01277343E-001
    7.15748031E-002   -7.29921260E-002   -3.00000000E-003   -1.17008091E+000   -6.72091609E-001    3.64957485E-001    8.32820521E-001   -1.81169265E+000    7.77771895E-001
    7.29921260E-002   -7.29921260E-002   -3.00000000E-003   -1.17429067E+000   -6.75976899E-001    3.34492276E-001    8.02474442E-001   -1.80427967E+000    7.54043017E-001
    7.44094488E-002   -7.29921260E-002   -3.00000000E-003   -1.17741929E+000   -6.78793661E-001    3.03656588E-001    7.71584728E-001   -1.79691530E+000    7.30110504E-001
    7.58267717E-002   -7.29921260E-002   -3.00000000E-003   -1.17935038E+000   -6.80494247E-001    2.72453946E-001    7.40197067E-001   -1.78961957E+000    7.05997593E-001
    7.72440945E-002   -7.29921260E-002   -3.00000000E-003   -1.17998393E+000   -6.81041113E-001    2.40913877E-001    7.08360464E-001   -1.78242524E+000    6.81726239E-001
    7.86614173E-002   -7.29921260E-002   -3.00000000E-003   -1.17923570E+000   -6.80397712E-001    2.09084547E-001    6.76122070E-001   -1.77537088E+000    6.57315066E-001
    8.00787402E-002   -7.29921260E-002   -3.00000000E-003   -1.17705447E+000   -6.78544015E-001    1.77023597E-001    6.43534543E-001   -1.76851273E+000    6.32790998E-001
    8.14960630E-002   -7.29921260E-002   -3.00000000E-003   -1.17340571E+000   -6.75458555E-001    1.44797483E-001    6.10643975E-001   -1.76189574E+000    6.08179384E-001
    8.29133858E-002   -7.29921260E-002   -3.00000000E-003   -1.16825499E+000   -6.71123594E-001    1.12461374E-001    5.77500248E-001   -1.75557148E+000    5.83496868E-001
    8.43307087E-002   -7.29921260E-002   -3.00000000E-003   -1.16159823E+000   -6.65528772E-001    8.00821209E-002    5.44155817E-001   -1.74959589E+000    5.58770955E-001
    8.57480315E-002   -7.29921260E-002   -3.00000000E-003   -1.15343792E+000   -6.58669066E-001    4.77222239E-002    5.10663449E-001   -1.74401775E+000    5.34027270E-001
    8.71653543E-002   -7.29921260E-002   -3.00000000E-003   -1.14377994E+000   -6.50541689E-001    1.54405376E-002    4.77079352E-001   -1.73888319E+000    5.09286878E-001
    8.85826772E-002   -7.29921260E-002   -3.00000000E-003   -1.13264846E+000   -6.41155009E-001   -1.67051704E-002    4.43460453E-001   -1.73423729E+000    4.84576219E-001
    9.00000000E-002   -7.29921260E-002   -3.00000000E-003   -1.12006725E+000   -6.30519060E-001   -4.86585760E-002    4.09865513E-001   -1.73011575E+000    4.59918622E-001
   -9.00000000E-002   -7.15748031E-002   -3.00000000E-003   -3.36305916E-001   -3.49962396E-001    2.41974490E-001    7.74584238E-002   -1.75081020E-002   -1.23284106E-002
   -8.85826772E-002   -7.15748031E-002   -3.00000000E-003   -3.39989666E-001   -3.36832462E-001    2.37094780E-001    6.51954256E-002   -1.75955228E-002   -1.73591929E-002
   -8.71653543E-002   -7.15748031E-002   -3.00000000E-003   -3.43674866E-001   -3.21782083E-001    2.31939925E-001    5.33544427E-002   -1.79554986E-002   -2.21585546E-002
   -8.57480315E-002   -7.15748031E-002   -3.00000000E-003   -3.47357139E-001   -3.04800434E-001    2.26503505E-001    4.20062082E-002   -1.86260763E-002   -2.67211344E-002
   -8.43307087E-002   -7.15748031E-002   -3.00000000E-003   -3.51035649E-001   -2.85885030E-001    2.20780240E-001    3.12206316E-002   -1.96440296E-002   -3.10436583E-002
   -8.29133858E-002   -7.15748031E-002   -3.00000000E-003   -3.54710706E-001   -2.65037228E-001    2.14766775E-001    2.10682346E-002   -2.10473686E-002   -3.51199733E-002
   -8.14960630E-002   -7.15748031E-002   -3.00000000E-003   -3.58383332E-001   -2.42265909E-001    2.08460882E-001    1.16220561E-002   -2.28737333E-002   -3.89437939E-002
   -8.00787402E-002   -7.15748031E-002   -3.00000000E-003   -3.62057865E-001   -2.17584933E-001    2.01861804E-001    2.95342077E-003   -2.51606607E-002   -4.25078540E-002
   -7.86614173E-002   -7.15748031E-002   -3.00000000E-003   -3.65739278E-001   -1.91014575E-001    1.94968922E-001   -4.86300181E-003   -2.79445219E-002   -4.58029436E-002
   -7.72440945E-002   -7.15748031E-002   -3.00000000E-003   -3.69434991E-001   -1.62583970E-001    1.87782887E-001   -1.17535729E-002   -3.12625291E-002   -4.88180633E-002
   -7.58267717E-002   -7.15748031E-002   -3.00000000E-003   -3.73154682E-001   -1.32323893E-001    1.80306071E-001   -1.76448502E-002   -3.51504975E-002   -5.15404027E-002
   -7.44094488E-002   -7.15748031E-002   -3.00000000E-003   -3.76909435E-001   -1.00270394E-001    1.72541525E-001   -2.24623843E-002   -3.96438417E-002   -5.39516684E-002
   -7.29921260E-002   -7.15748031E-002   -3.00000000E-003   -3.80714166E-001   -6.64577181E-002    1.64493988E-001   -2.61332601E-002   -4.47785848E-002   -5.60310896E-002
   -7.15748031E-002   -7.15748031E-002   -3.00000000E-003   -3.84585512E-001   -3.09259530E-002    1.56166189E-001   -2.85782978E-002   -5.05914337E-002   -5.77529707E-002
   -7.01574803E-002   -7.15748031E-002   -3.00000000E-003   -3.88541161E-001    6.28627667E-003    1.47561553E-001   -2.97083627E-002   -5.71186387E-002   -5.90817992E-002
   -6.87401575E-002   -7.15748031E-002   -3.00000000E-003   -3.92598379E-001    4.51192007E-002    1.38680694E-001   -2.94166207E-002   -6.44006719E-002   -5.99808956E-002
   -6.73228346E-002   -7.15748031E-002   -3.00000000E-003   -3.96768925E-001    8.54776348E-002    1.29525684E-001   -2.75888560E-002   -7.24781273E-002   -6.04044443E-002
   -6.59055118E-002   -7.15748031E-002   -3.00000000E-003   -4.01055897E-001    1.27183642E-001    1.20109684E-001   -2.41363841E-002   -8.13887508E-002   -6.03112265E-002
   -6.44881890E-002   -7.15748031E-002   -3.00000000E-003   -4.05458905E-001    1.69979116E-001    1.10470895E-001   -1.91020954E-002   -9.11664835E-002   -5.96832414E-002
   -6.30708661E-002   -7.15748031E-002   -3.00000000E-003   -4.10001015E-001    2.13630122E-001    1.00691360E-001   -1.28080010E-002   -1.01848633E-001   -5.85303102E-002
   -6.16535433E-002   -7.15748031E-002   -3.00000000E-003   -4.14780355E-001    2.58236630E-001    9.08932916E-002   -5.92728511E-003   -1.13515702E-001   -5.68696205E-002
   -6.02362205E-002   -7.15748031E-002   -3.00000000E-003   -4.20041634E-001    3.04736927E-001    8.11916069E-002    6.93513432E-004   -1.26384282E-001   -5.46534125E-002
   -5.88188976E-002   -7.15748031E-002   -3.00000000E-003   -4.26268467E-001    3.55748098E-001    7.15744353E-002    6.71650224E-003   -1.41022704E-001   -5.15833127E-002
   -5.74015748E-002   -7.15748031E-002   -3.00000000E-003   -4.34240685E-001    4.17222453E-001    6.15268681E-002    1.54706414E-002   -1.58971455E-001   -4.64144280E-002
   -5.59842520E-002   -7.15748031E-002   -3.00000000E-003   -4.43942980E-001    4.89354177E-001    4.86825640E-002    4.91132981E-002   -1.83133690E-001   -3.43820314E-002
   -5.45669291E-002   -7.15748031E-002   -3.00000000E-003   -4.42785522E-001    5.20057539E-001    3.49465996E-002    1.02297126E-001   -2.06361101E-001   -2.32892299E-002
   -5.31496063E-002   -7.15748031E-002   -3.00000000E-003   -3.05087625E-001    3.04197799E-001    2.23286242E-001   -2.15364484E-001   -1.96338340E-001   -2.80693021E-002
   -5.17322835E-002   -7.15748031E-002   -3.00000000E-003   -3.06352355E-001    3.08199836E-001    2.18042829E-001   -2.17407029E-001   -2.05021213E-001   -2.22073467E-002
   -5.03149606E-002   -7.15748031E-002   -3.00000000E-003   -3.07582368E-001    3.12394181E-001    2.11798812E-001   -2.17259773E-001   -2.15291932E-001   -1.55083701E-002
   -4.88976378E-002   -7.15748031E-002   -3.00000000E-003   -3.09120551E-001    3.17021612E-001    2.04979675E-001   -2.15574057E-001   -2.26448268E-001   -7.79882432E-003
   -4.74803150E-002   -7.15748031E-002   -3.00000000E-003   -3.11157461E-001    3.22247010E-001    1.98074210E-001   -2.13054849E-001   -2.38133157E-001    7.26538237E-004
   -4.60629921E-002   -7.15748031E-002   -3.00000000E-003   -3.13469003E-001    3.27809711E-001    1.91467863E-001   -2.10292886E-001   -2.50055767E-001    9.76524657E-003
   -4.46456693E-002   -7.15748031E-002   -3.00000000E-003   -3.15734465E-001    3.33302664E-001    1.85166230E-001   -2.07419449E-001   -2.62083943E-001    1.91919226E-002
   -4.32283465E-002   -7.15748031E-002   -3.00000000E-003   -3.17838719E-001    3.38539781E-001    1.78998496E-001   -2.04309244E-001   -2.74219559E-001    2.90480494E-002
   -4.18110236E-002   -7.15748031E-002   -3.00000000E-003   -3.19815018E-001    3.43516625E-001    1.72841613E-001   -2.00853389E-001   -2.86500460E-001    3.94059333E-002
   -4.03937008E-002   -7.15748031E-002   -3.00000000E-003   -3.21724768E-001    3.48276998E-001    1.66656737E-001   -1.97023237E-001   -2.98952025E-001    5.03089146E-002
   -3.89763780E-002   -7.15748031E-002   -3.00000000E-003   -3.23609717E-001    3.52854395E-001    1.60450263E-001   -1.92837075E-001   -3.11583188E-001    6.17700906E-002
   -3.75590551E-002   -7.15748031E-002   -3.00000000E-003   -3.25483790E-001    3.57254817E-001    1.54241105E-001   -1.88329301E-001   -3.24394310E-001    7.37878777E-002
   -3.61417323E-002   -7.15748031E-002   -3.00000000E-003   -3.27345909E-001    3.61468737E-001    1.48039260E-001   -1.83524933E-001   -3.37387246E-001    8.63588672E-002
   -3.47244094E-002   -7.15748031E-002   -3.00000000E-003   -3.29191927E-001    3.65483848E-001    1.41846305E-001   -1.78437960E-001   -3.50566215E-001    9.94829654E-002
   -3.33070866E-002   -7.15748031E-002   -3.00000000E-003   -3.31020686E-001    3.69291208E-001    1.35661028E-001   -1.73079175E-001   -3.63938688E-001    1.13162185E-001
   -3.18897638E-002   -7.15748031E-002   -3.00000000E-003   -3.32834271E-001    3.72886759E-001    1.29482844E-001   -1.67457924E-001   -3.77513491E-001    1.27398447E-001
   -3.04724409E-002   -7.15748031E-002   -3.00000000E-003   -3.34635315E-001    3.76268458E-001    1.23311578E-001   -1.61584937E-001   -3.91300181E-001    1.42191928E-001
   -2.90551181E-002   -7.15748031E-002   -3.00000000E-003   -3.36424307E-001    3.79433203E-001    1.17148770E-001   -1.55472793E-001   -4.05308465E-001    1.57541434E-001
   -2.76377953E-002   -7.15748031E-002   -3.00000000E-003   -3.38201284E-001    3.82377651E-001    1.10995280E-001   -1.49133672E-001   -4.19548174E-001    1.73444205E-001
   -2.62204724E-002   -7.15748031E-002   -3.00000000E-003   -3.39966341E-001    3.85100050E-001    1.04852545E-001   -1.42581273E-001   -4.34029892E-001    1.89896348E-001
   -2.48031496E-002   -7.15748031E-002   -3.00000000E-003   -3.41717867E-001    3.87597171E-001    9.87210326E-002   -1.35827835E-001   -4.48764649E-001    2.06892606E-001
   -2.33858268E-002   -7.15748031E-002   -3.00000000E-003   -3.43455211E-001    3.89866861E-001    9.26017441E-002   -1.28886389E-001   -4.63763993E-001    2.24425906E-001
   -2.19685039E-002   -7.15748031E-002   -3.00000000E-003   -3.45175907E-001    3.91906065E-001    8.64936871E-002   -1.21770188E-001   -4.79040510E-001    2.42487745E-001
   -2.05511811E-002   -7.15748031E-002   -3.00000000E-003   -3.46879522E-001    3.93714317E-001    8.03977869E-002   -1.14493598E-001   -4.94606695E-001    2.61067488E-001
   -1.91338583E-002   -7.15748031E-002   -3.00000000E-003   -3.48563185E-001    3.95289223E-001    7.43133999E-002   -1.07070081E-001   -5.10474911E-001    2.80152637E-001
   -1.77165354E-002   -7.15748031E-002   -3.00000000E-003   -3.50224522E-001    3.96629455E-001    6.82387209E-002   -9.95131112E-002   -5.26658771E-001    2.99728872E-001
   -1.62992126E-002   -7.15748031E-002   -3.00000000E-003   -3.51861202E-001    3.97733756E-001    6.21745838E-002   -9.18378951E-002   -5.43170500E-001    3.19779139E-001
   -1.48818898E-002   -7.15748031E-002   -3.00000000E-003   -3.53469659E-001    3.98599634E-001    5.61190097E-002   -8.40593545E-002   -5.60025161E-001    3.40284943E-001
   -1.34645669E-002   -7.15748031E-002   -3.00000000E-003   -3.55048135E-001    3.99227911E-001    5.00696357E-002   -7.61909134E-002   -5.77236238E-001    3.61225275E-001
   -1.20472441E-002   -7.15748031E-002   -3.00000000E-003   -3.56592693E-001    3.99616423E-001    4.40254832E-002   -6.82490133E-002   -5.94815880E-001    3.82576186E-001
   -1.06299213E-002   -7.15748031E-002   -3.00000000E-003   -3.58100287E-001    3.99764339E-001    3.79838527E-002   -6.02481181E-002   -6.12778557E-001    4.04312218E-001
   -9.21259843E-003   -7.15748031E-002   -3.00000000E-003   -3.59568613E-001    3.99671596E-001    3.19425290E-002   -5.22040970E-002   -6.31137413E-001    4.26405218E-001
   -7.79527559E-003   -7.15748031E-002   -3.00000000E-003   -3.60993257E-001    3.99336261E-001    2.58998282E-002   -4.41316602E-002   -6.49905745E-001    4.48824997E-001
   -6.37795276E-003   -7.15748031E-002   -3.00000000E-003   -3.62372051E-001    3.98758837E-001    1.98517703E-002   -3.60470083E-002   -6.69096453E-001    4.71539285E-001
   -4.96062992E-003   -7.15748031E-002   -3.00000000E-003   -3.63701229E-001    3.97938056E-001    1.37958522E-002   -2.79651958E-002   -6.88721329E-001    4.94512865E-001
   -3.54330709E-003   -7.15748031E-002   -3.00000000E-003   -3.64977410E-001    3.96872969E-001    7.72782124E-003   -1.99007244E-002   -7.08793100E-001    5.17709727E-001
   -2.12598425E-003   -7.15748031E-002   -3.00000000E-003   -3.66199524E-001    3.95565025E-001    1.64663099E-003   -1.18713151E-002   -7.29321532E-001    5.41090325E-001
   -7.08661417E-004   -7.15748031E-002   -3.00000000E-003   -3.67362886E-001    3.94011446E-001   -4.45127977E-003   -3.88995239E-003   -7.50319201E-001    5.64615171E-001
    7.08661417E-004   -7.15748031E-002   -3.00000000E-003   -3.68465853E-001    3.92213963E-001   -1.05696673E-002    4.02736774E-003   -7.71794273E-001    5.88241161E-001
    2.12598425E-003   -7.15748031E-002   -3.00000000E-003   -3.69505320E-001    3.90171436E-001   -1.67107974E-002    1.18655426E-002   -7.93755715E-001    6.11924599E-001
    3.54330709E-003   -7.15748031E-002   -3.00000000E-003   -3.70479083E-001    3.87884717E-001   -2.28778877E-002    1.96099231E-002   -8.16211460E-001    6.35620249E-001
    4.96062992E-003   -7.15748031E-002   -3.00000000E-003   -3.71384221E-001    3.85352901E-001   -2.90735223E-002    2.72473401E-002   -8.39168954E-001    6.59281617E-001
    6.37795276E-003   -7.15748031E-002   -3.00000000E-003   -3.72219503E-001    3.82577722E-001   -3.52992929E-002    3.47631018E-002   -8.62633980E-001    6.82861179E-001
    7.79527559E-003   -7.15748031E-002   -3.00000000E-003   -3.72982455E-001    3.79559768E-001   -4.15574880E-002    4.21434661E-002   -8.86610455E-001    7.06309700E-001
    9.21259843E-003   -7.15748031E-002   -3.00000000E-003   -3.73670623E-001    3.76299972E-001   -4.78501706E-002    4.93754044E-002   -9.11102747E-001    7.29577630E-001
    1.06299213E-002   -7.15748031E-002   -3.00000000E-003   -3.74280921E-001    3.72798493E-001   -5.41784410E-002    5.64468049E-002   -9.36113265E-001    7.52614879E-001
    1.20472441E-002   -7.15748031E-002   -3.00000000E-003   -3.74812254E-001    3.69058146E-001   -6.05440786E-002    6.33459981E-002   -9.61641255E-001    7.75369504E-001
    1.34645669E-002   -7.15748031E-002   -3.00000000E-003   -3.75260690E-001    3.65079393E-001   -6.69460349E-002    7.00601985E-002   -9.87686761E-001    7.97789990E-001
    1.48818898E-002   -7.15748031E-002   -3.00000000E-003   -3.75625493E-001    3.60866320E-001   -7.33848019E-002    7.65784512E-002   -1.01424684E+000    8.19823886E-001
    1.62992126E-002   -7.15748031E-002   -3.00000000E-003   -3.75903365E-001    3.56421355E-001   -7.98611201E-002    8.28900992E-002   -1.04131946E+000    8.41419267E-001
    1.77165354E-002   -7.15748031E-002   -3.00000000E-003   -3.76091348E-001    3.51747059E-001   -8.63749344E-002    8.89864420E-002   -1.06890014E+000    8.62523795E-001
    1.91338583E-002   -7.15748031E-002   -3.00000000E-003   -3.76186577E-001    3.46846499E-001   -9.29235055E-002    9.48573717E-002   -1.09698075E+000    8.83083615E-001
    2.05511811E-002   -7.15748031E-002   -3.00000000E-003   -3.76186271E-001    3.41724521E-001   -9.95073748E-002    1.00495000E-001   -1.12555743E+000    9.03047649E-001
    2.19685039E-002   -7.15748031E-002   -3.00000000E-003   -3.76085533E-001    3.36384213E-001   -1.06122908E-001    1.05890120E-001   -1.15461575E+000    9.22360952E-001
    2.33858268E-002   -7.15748031E-002   -3.00000000E-003   -3.75883693E-001    3.30832114E-001   -1.12768333E-001    1.11035242E-001   -1.18414779E+000    9.40971952E-001
    2.48031496E-002   -7.15748031E-002   -3.00000000E-003   -3.75574494E-001    3.25071014E-001   -1.19440632E-001    1.15923987E-001   -1.21414211E+000    9.58827991E-001
    2.62204724E-002   -7.15748031E-002   -3.00000000E-003   -3.75153758E-001    3.19106149E-001   -1.26137629E-001    1.20550652E-001   -1.24458391E+000    9.75876802E-001
    2.76377953E-002   -7.15748031E-002   -3.00000000E-003   -3.74616508E-001    3.12942270E-001   -1.32856967E-001    1.24911698E-001   -1.27545934E+000    9.92066627E-001
    2.90551181E-002   -7.15748031E-002   -3.00000000E-003   -3.73960133E-001    3.06586377E-001   -1.39592197E-001    1.29000031E-001   -1.30675007E+000    1.00734512E+000
    3.04724409E-002   -7.15748031E-002   -3.00000000E-003   -3.73179408E-001    3.00043276E-001   -1.46341100E-001    1.32813988E-001   -1.33843818E+000    1.02166095E+000
    3.18897638E-002   -7.15748031E-002   -3.00000000E-003   -3.72268369E-001    2.93317792E-001   -1.53099260E-001    1.36351789E-001   -1.37050337E+000    1.03496240E+000
    3.33070866E-002   -7.15748031E-002   -3.00000000E-003   -3.71220847E-001    2.86414373E-001   -1.59860809E-001    1.39611529E-001   -1.40292445E+000    1.04719850E+000
    3.47244094E-002   -7.15748031E-002   -3.00000000E-003   -3.70029131E-001    2.79336222E-001   -1.66622740E-001    1.42593452E-001   -1.43567725E+000    1.05831941E+000
    3.61417323E-002   -7.15748031E-002   -3.00000000E-003   -3.68683433E-001    2.72081504E-001   -1.73380916E-001    1.45300237E-001   -1.46874162E+000    1.06827694E+000
    3.75590551E-002   -7.15748031E-002   -3.00000000E-003   -3.67178089E-001    2.64648716E-001   -1.80141808E-001    1.47743543E-001   -1.50209864E+000    1.07702693E+000
    3.89763780E-002   -7.15748031E-002   -3.00000000E-003   -3.65516632E-001    2.57039848E-001   -1.86908981E-001    1.49942145E-001   -1.53571497E+000    1.08451897E+000
    4.03937008E-002   -7.15748031E-002   -3.00000000E-003   -3.63713326E-001    2.49266059E-001   -1.93673208E-001    1.51914641E-001   -1.56953031E+000    1.09068965E+000
    4.18110236E-002   -7.15748031E-002   -3.00000000E-003   -3.61778767E-001    2.41345021E-001   -2.00398560E-001    1.53664223E-001   -1.60346072E+000    1.09546432E+000
    4.32283465E-002   -7.15748031E-002   -3.00000000E-003   -3.59689876E-001    2.33277748E-001   -2.07019795E-001    1.55164949E-001   -1.63742230E+000    1.09877021E+000
    4.46456693E-002   -7.15748031E-002   -3.00000000E-003   -3.57340898E-001    2.24997246E-001   -2.13494367E-001    1.56377450E-001   -1.67142226E+000    1.10057673E+000
    4.60629921E-002   -7.15748031E-002   -3.00000000E-003   -3.54552334E-001    2.16321464E-001   -2.19858566E-001    1.57282524E-001   -1.70567812E+000    1.10093841E+000
    4.74803150E-002   -7.15748031E-002   -3.00000000E-003   -3.51104224E-001    2.06873022E-001   -2.26352503E-001    1.58004700E-001   -1.74073003E+000    1.10001274E+000
    4.88976378E-002   -7.15748031E-002   -3.00000000E-003   -3.47000293E-001    1.96092864E-001   -2.33560650E-001    1.59106241E-001   -1.77731253E+000    1.09793584E+000
    5.03149606E-002   -7.15748031E-002   -3.00000000E-003   -3.43080354E-001    1.83747688E-001   -2.42052008E-001    1.61898387E-001   -1.81514796E+000    1.09420187E+000
    5.17322835E-002   -7.15748031E-002   -3.00000000E-003   -3.40417995E-001    1.70452926E-001   -2.51185237E-001    1.67708994E-001   -1.85168608E+000    1.08692263E+000
    5.31496063E-002   -7.15748031E-002   -3.00000000E-003   -3.38226587E-001    1.56429520E-001   -2.60439056E-001    1.77370288E-001   -1.88435649E+000    1.07200602E+000
    5.45669291E-002   -7.15748031E-002   -3.00000000E-003   -1.09406638E+000   -5.44208690E-001    7.50925011E-001    1.07722095E+000   -1.99618269E+000    1.06987679E+000
    5.59842520E-002   -7.15748031E-002   -3.00000000E-003   -1.07687870E+000   -5.66150491E-001    7.01773656E-001    1.08772112E+000   -1.96607289E+000    1.05441960E+000
    5.74015748E-002   -7.15748031E-002   -3.00000000E-003   -1.08295169E+000   -5.84950185E-001    6.77018304E-001    1.08601026E+000   -1.94913961E+000    1.03361247E+000
    5.88188976E-002   -7.15748031E-002   -3.00000000E-003   -1.09884239E+000   -6.04573396E-001    6.55923613E-001    1.07568351E+000   -1.94226686E+000    1.01344701E+000
    6.02362205E-002   -7.15748031E-002   -3.00000000E-003   -1.11883694E+000   -6.23770412E-001    6.30253334E-001    1.05784289E+000   -1.93732460E+000    9.93134672E-001
    6.16535433E-002   -7.15748031E-002   -3.00000000E-003   -1.13650499E+000   -6.40124687E-001    5.99018678E-001    1.03483312E+000   -1.93037465E+000    9.71762850E-001
    6.30708661E-002   -7.15748031E-002   -3.00000000E-003   -1.14958312E+000   -6.53263655E-001    5.65977842E-001    1.00946807E+000   -1.92148222E+000    9.49255846E-001
    6.44881890E-002   -7.15748031E-002   -3.00000000E-003   -1.15941480E+000   -6.64121141E-001    5.33684655E-001    9.83192552E-001   -1.91182097E+000    9.25930999E-001
    6.59055118E-002   -7.15748031E-002   -3.00000000E-003   -1.16757440E+000   -6.73528633E-001    5.02622841E-001    9.56352600E-001   -1.90219212E+000    9.02072523E-001
    6.73228346E-002   -7.15748031E-002   -3.00000000E-003   -1.17490755E+000   -6.81913101E-001    4.72435464E-001    9.28899677E-001   -1.89292034E+000    8.77847722E-001
    6.87401575E-002   -7.15748031E-002   -3.00000000E-003   -1.18170892E+000   -6.89397324E-001    4.42639182E-001    9.00736204E-001   -1.88405032E+000    8.53341544E-001
    7.01574803E-002   -7.15748031E-002   -3.00000000E-003   -1.18796905E+000   -6.95960254E-001    4.12840013E-001    8.71816702E-001   -1.87552284E+000    8.28595527E-001
    7.15748031E-002   -7.15748031E-002   -3.00000000E-003   -1.19354385E+000   -7.01529595E-001    3.82774266E-001    8.42152150E-001   -1.86725485E+000    8.03630368E-001
    7.29921260E-002   -7.15748031E-002   -3.00000000E-003   -1.19825052E+000   -7.06037649E-001    3.52290863E-001    8.11787453E-001   -1.85917930E+000    7.78471924E-001
    7.44094488E-002   -7.15748031E-002   -3.00000000E-003   -1.20189876E+000   -7.09421419E-001    3.21337166E-001    7.80792053E-001   -1.85126465E+000    7.53132949E-001
    7.58267717E-002   -7.15748031E-002   -3.00000000E-003   -1.20433285E+000   -7.11633542E-001    2.89914372E-001    7.49225846E-001   -1.84350046E+000    7.27632690E-001
    7.72440945E-002   -7.15748031E-002   -3.00000000E-003   -1.20542623E+000   -7.12639784E-001    2.58061219E-001    7.17150376E-001   -1.83590527E+000    7.01989603E-001
    7.86614173E-002   -7.15748031E-002   -3.00000000E-003   -1.20508546E+000   -7.12404837E-001    2.25842690E-001    6.84616742E-001   -1.82850655E+000    6.76221687E-001
    8.00787402E-002   -7.15748031E-002   -3.00000000E-003   -1.20324398E+000   -7.10905386E-001    1.93327657E-001    6.51680643E-001   -1.82135085E+000    6.50355815E-001
    8.14960630E-002   -7.15748031E-002   -3.00000000E-003   -1.19987178E+000   -7.08125116E-001    1.60594061E-001    6.18394738E-001   -1.81449016E+000    6.24414640E-001
    8.29133858E-002   -7.15748031E-002   -3.00000000E-003   -1.19494350E+000   -7.04042899E-001    1.27710961E-001    5.84807156E-001   -1.80796508E+000    5.98420334E-001
    8.43307087E-002   -7.15748031E-002   -3.00000000E-003   -1.18844670E+000   -6.98646188E-001    9.47446839E-002    5.50972907E-001   -1.80182911E+000    5.72394515E-001
    8.57480315E-002   -7.15748031E-002   -3.00000000E-003   -1.18038085E+000   -6.91929907E-001    6.17605077E-002    5.16949518E-001   -1.79613627E+000    5.46360300E-001
    8.71653543E-002   -7.15748031E-002   -3.00000000E-003   -1.17076533E+000   -6.83888111E-001    2.88296700E-002    4.82794256E-001   -1.79092661E+000    5.20347475E-001
    8.85826772E-002   -7.15748031E-002   -3.00000000E-003   -1.15962186E+000   -6.74525854E-001   -3.98749898E-003    4.48566564E-001   -1.78624279E+000    4.94380258E-001
    9.00000000E-002   -7.15748031E-002   -3.00000000E-003   -1.14697438E+000   -6.63854445E-001   -3.66342063E-002    4.14328873E-001   -1.78212052E+000    4.68482335E-001
   -9.00000000E-002   -7.01574803E-002   -3.00000000E-003   -3.34375064E-001   -3.61422642E-001    2.42390315E-001    5.76453466E-002   -1.54611348E-002   -1.01301370E-002
   -8.85826772E-002   -7.01574803E-002   -3.00000000E-003   -3.38157234E-001   -3.47878843E-001    2.37631542E-001    4.40734208E-002   -1.54700088E-002   -1.56095071E-002
   -8.71653543E-002   -7.01574803E-002   -3.00000000E-003   -3.41949882E-001   -3.32346291E-001    2.32597097E-001    3.09108603E-002   -1.57581533E-002   -2.08306117E-002
   -8.57480315E-002   -7.01574803E-002   -3.00000000E-003   -3.45749015E-001   -3.14812646E-001    2.27280577E-001    1.82267593E-002   -1.63643335E-002   -2.57869361E-002
   -8.43307087E-002   -7.01574803E-002   -3.00000000E-003   -3.49551742E-001   -2.95274626E-001    2.21677053E-001    6.09431327E-003   -1.73264965E-002   -3.04716937E-002
   -8.29133858E-002   -7.01574803E-002   -3.00000000E-003   -3.53357733E-001   -2.73732842E-001    2.15783256E-001   -5.41591743E-003   -1.86835908E-002   -3.48776302E-002
   -8.14960630E-002   -7.01574803E-002   -3.00000000E-003   -3.57167055E-001   -2.50195169E-001    2.09596883E-001   -1.62292426E-002   -2.04745744E-002   -3.89964909E-002
   -8.00787402E-002   -7.01574803E-002   -3.00000000E-003   -3.60982699E-001   -2.24674976E-001    2.03117624E-001   -2.62734297E-002   -2.27382186E-002   -4.28192729E-002
   -7.86614173E-002   -7.01574803E-002   -3.00000000E-003   -3.64808781E-001   -1.97191833E-001    1.96344898E-001   -3.54738269E-002   -2.55123498E-002   -4.63359923E-002
   -7.72440945E-002   -7.01574803E-002   -3.00000000E-003   -3.68651254E-001   -1.67775125E-001    1.89280573E-001   -4.37547650E-002   -2.88355904E-002   -4.95335595E-002
   -7.58267717E-002   -7.01574803E-002   -3.00000000E-003   -3.72518806E-001   -1.36456016E-001    1.81927467E-001   -5.10439555E-002   -3.27458366E-002   -5.24003628E-002
   -7.44094488E-002   -7.01574803E-002   -3.00000000E-003   -3.76421289E-001   -1.03271137E-001    1.74289994E-001   -5.72676469E-002   -3.72798463E-002   -5.49170124E-002
   -7.29921260E-002   -7.01574803E-002   -3.00000000E-003   -3.80372781E-001   -6.82556885E-002    1.66373870E-001   -6.23573567E-002   -4.24763099E-002   -5.70632872E-002
   -7.15748031E-002   -7.01574803E-002   -3.00000000E-003   -3.84391359E-001   -3.14393264E-002    1.58184358E-001   -6.62414934E-002   -4.83752964E-002   -5.88124019E-002
   -7.01574803E-002   -7.01574803E-002   -3.00000000E-003   -3.88497817E-001    7.15685770E-003    1.49723029E-001   -6.88323468E-002   -5.50187895E-002   -6.01302437E-002
   -6.87401575E-002   -7.01574803E-002   -3.00000000E-003   -3.92712219E-001    4.75124326E-002    1.40986275E-001   -7.00043576E-002   -6.24563295E-002   -6.09699962E-002
   -6.73228346E-002   -7.01574803E-002   -3.00000000E-003   -3.97045551E-001    8.95553967E-002    1.31962749E-001   -6.95649788E-002   -7.07432005E-002   -6.12706258E-002
   -6.59055118E-002   -7.01574803E-002   -3.00000000E-003   -4.01483198E-001    1.33062288E-001    1.22645126E-001   -6.72809150E-002   -7.99341604E-002   -6.09737988E-002
   -6.44881890E-002   -7.01574803E-002   -3.00000000E-003   -4.05976370E-001    1.77522638E-001    1.13063679E-001   -6.30499357E-002   -9.00674658E-002   -6.00617651E-002
   -6.30708661E-002   -7.01574803E-002   -3.00000000E-003   -4.10466763E-001    2.22169804E-001    1.03338357E-001   -5.72909991E-002   -1.01155683E-001   -5.86143882E-002
   -6.16535433E-002   -7.01574803E-002   -3.00000000E-003   -4.14976413E-001    2.66466761E-001    9.37225001E-002   -5.13506158E-002   -1.13230237E-001   -5.68087902E-002
   -6.02362205E-002   -7.01574803E-002   -3.00000000E-003   -4.19729872E-001    3.10921720E-001    8.45821947E-002   -4.75734422E-002   -1.26484675E-001   -5.48608093E-002
   -5.88188976E-002   -7.01574803E-002   -3.00000000E-003   -4.25250799E-001    3.57988402E-001    7.64161103E-002   -4.94978359E-002   -1.41567880E-001   -5.30304878E-002
   -5.74015748E-002   -7.01574803E-002   -3.00000000E-003   -4.32470587E-001    4.15172026E-001    7.04301155E-002   -6.53854300E-002   -1.60386599E-001   -5.23893328E-002
   -5.59842520E-002   -7.01574803E-002   -3.00000000E-003   -2.72903250E-001    2.64996444E-001    2.29207703E-001   -2.17323863E-001   -1.68249295E-001   -4.48505146E-002
   -5.45669291E-002   -7.01574803E-002   -3.00000000E-003   -2.95425314E-001    2.95907205E-001    2.24642077E-001   -2.19978145E-001   -1.79328561E-001   -3.27263339E-002
   -5.31496063E-002   -7.01574803E-002   -3.00000000E-003   -2.99703833E-001    3.03369618E-001    2.21184247E-001   -2.23712672E-001   -1.89027369E-001   -2.66919025E-002
   -5.17322835E-002   -7.01574803E-002   -3.00000000E-003   -3.02037633E-001    3.09045793E-001    2.16170632E-001   -2.24721950E-001   -1.99402037E-001   -2.03951868E-002
   -5.03149606E-002   -7.01574803E-002   -3.00000000E-003   -3.03839946E-001    3.14254284E-001    2.10384511E-001   -2.24172998E-001   -2.10325236E-001   -1.33524131E-002
   -4.88976378E-002   -7.01574803E-002   -3.00000000E-003   -3.05604588E-001    3.19419761E-001    2.04153504E-001   -2.22540732E-001   -2.21700509E-001   -5.50198791E-003
   -4.74803150E-002   -7.01574803E-002   -3.00000000E-003   -3.07514004E-001    3.24705275E-001    1.97755692E-001   -2.20198047E-001   -2.33418018E-001    3.07296676E-003
   -4.60629921E-002   -7.01574803E-002   -3.00000000E-003   -3.09540778E-001    3.30064802E-001    1.91393892E-001   -2.17431985E-001   -2.45365959E-001    1.22471162E-002
   -4.46456693E-002   -7.01574803E-002   -3.00000000E-003   -3.11580145E-001    3.35359194E-001    1.85130797E-001   -2.14368547E-001   -2.57475200E-001    2.19429962E-002
   -4.32283465E-002   -7.01574803E-002   -3.00000000E-003   -3.13565338E-001    3.40486485E-001    1.78936655E-001   -2.11011659E-001   -2.69727953E-001    3.21493135E-002
   -4.18110236E-002   -7.01574803E-002   -3.00000000E-003   -3.15486037E-001    3.45410071E-001    1.72763871E-001   -2.07331360E-001   -2.82132993E-001    4.28858301E-002
   -4.03937008E-002   -7.01574803E-002   -3.00000000E-003   -3.17361070E-001    3.50133133E-001    1.66587037E-001   -2.03312084E-001   -2.94703620E-001    5.41732496E-002
   -3.89763780E-002   -7.01574803E-002   -3.00000000E-003   -3.19208277E-001    3.54663139E-001    1.60401831E-001   -1.98960122E-001   -3.07448516E-001    6.60224991E-002
   -3.75590551E-002   -7.01574803E-002   -3.00000000E-003   -3.21038929E-001    3.59003715E-001    1.54214205E-001   -1.94292958E-001   -3.20373181E-001    7.84367988E-002
   -3.61417323E-002   -7.01574803E-002   -3.00000000E-003   -3.22856936E-001    3.63150981E-001    1.48029574E-001   -1.89327064E-001   -3.33482758E-001    9.14160663E-002
   -3.47244094E-002   -7.01574803E-002   -3.00000000E-003   -3.24662213E-001    3.67097870E-001    1.41849615E-001   -1.84075670E-001   -3.46783494E-001    1.04960072E-001
   -3.33070866E-002   -7.01574803E-002   -3.00000000E-003   -3.26455456E-001    3.70839322E-001    1.35676834E-001   -1.78551425E-001   -3.60282732E-001    1.19068969E-001
   -3.18897638E-002   -7.01574803E-002   -3.00000000E-003   -3.28237574E-001    3.74370930E-001    1.29510827E-001   -1.72764825E-001   -3.73988737E-001    1.33742416E-001
   -3.04724409E-002   -7.01574803E-002   -3.00000000E-003   -3.30008694E-001    3.77687853E-001    1.23353441E-001   -1.66727991E-001   -3.87910372E-001    1.48978909E-001
   -2.90551181E-002   -7.01574803E-002   -3.00000000E-003   -3.31769595E-001    3.80787354E-001    1.17205252E-001   -1.60452537E-001   -4.02057948E-001    1.64776195E-001
   -2.76377953E-002   -7.01574803E-002   -3.00000000E-003   -3.33521058E-001    3.83667196E-001    1.11067748E-001   -1.53951935E-001   -4.16441433E-001    1.81130163E-001
   -2.62204724E-002   -7.01574803E-002   -3.00000000E-003   -3.35262184E-001    3.86324276E-001    1.04940597E-001   -1.47237249E-001   -4.31071621E-001    1.98035783E-001
   -2.48031496E-002   -7.01574803E-002   -3.00000000E-003   -3.36991447E-001    3.88755483E-001    9.88248610E-002   -1.40321969E-001   -4.45959057E-001    2.15486402E-001
   -2.33858268E-002   -7.01574803E-002   -3.00000000E-003   -3.38709111E-001    3.90959596E-001    9.27214068E-002   -1.33219665E-001   -4.61115674E-001    2.33473665E-001
   -2.19685039E-002   -7.01574803E-002   -3.00000000E-003   -3.40413021E-001    3.92933671E-001    8.66300739E-002   -1.25944354E-001   -4.76553918E-001    2.51988132E-001
   -2.05511811E-002   -7.01574803E-002   -3.00000000E-003   -3.42101332E-001    3.94675538E-001    8.05501536E-002   -1.18508830E-001   -4.92285840E-001    2.71017889E-001
   -1.91338583E-002   -7.01574803E-002   -3.00000000E-003   -3.43772640E-001    3.96184055E-001    7.44814930E-002   -1.10927364E-001   -5.08324391E-001    2.90549687E-001
   -1.77165354E-002   -7.01574803E-002   -3.00000000E-003   -3.45423445E-001    3.97456370E-001    6.84225523E-002   -1.03213751E-001   -5.24681817E-001    3.10568021E-001
   -1.62992126E-002   -7.01574803E-002   -3.00000000E-003   -3.47053304E-001    3.98492753E-001    6.23727905E-002   -9.53829376E-002   -5.41372051E-001    3.31055476E-001
   -1.48818898E-002   -7.01574803E-002   -3.00000000E-003   -3.48657965E-001    3.99290658E-001    5.63305988E-002   -8.74495483E-002   -5.58408493E-001    3.51992521E-001
   -1.34645669E-002   -7.01574803E-002   -3.00000000E-003   -3.50235628E-001    3.99849211E-001    5.02952977E-002   -7.94293649E-002   -5.75804478E-001    3.73357621E-001
   -1.20472441E-002   -7.01574803E-002   -3.00000000E-003   -3.51783048E-001    4.00167560E-001    4.42632883E-002   -7.13357185E-002   -5.93573194E-001    3.95126904E-001
   -1.06299213E-002   -7.01574803E-002   -3.00000000E-003   -3.53296884E-001    4.00244030E-001    3.82329673E-002   -6.31848634E-002   -6.11727777E-001    4.17274255E-001
   -9.21259843E-003   -7.01574803E-002   -3.00000000E-003   -3.54775282E-001    4.00078960E-001    3.22022383E-002   -5.49925401E-002   -6.30281458E-001    4.39771422E-001
   -7.79527559E-003   -7.01574803E-002   -3.00000000E-003   -3.56213778E-001    3.99669922E-001    2.61682047E-002   -4.67728507E-002   -6.49248260E-001    4.62588654E-001
   -6.37795276E-003   -7.01574803E-002   -3.00000000E-003   -3.57610745E-001    3.99017961E-001    2.01286714E-002   -3.85432486E-002   -6.68640248E-001    4.85693358E-001
   -4.96062992E-003   -7.01574803E-002   -3.00000000E-003   -3.58962286E-001    3.98121695E-001    1.40793549E-002   -3.03171919E-002   -6.88469458E-001    5.09051062E-001
   -3.54330709E-003   -7.01574803E-002   -3.00000000E-003   -3.60264958E-001    3.96980214E-001    8.01780960E-003   -2.21109536E-002   -7.08747752E-001    5.32625407E-001
   -2.12598425E-003   -7.01574803E-002   -3.00000000E-003   -3.61517736E-001    3.95594807E-001    1.94163034E-003   -1.39409509E-002   -7.29485838E-001    5.56378069E-001
   -7.08661417E-004   -7.01574803E-002   -3.00000000E-003   -3.62716295E-001    3.93963198E-001   -4.15221500E-003   -5.82075300E-003   -7.50696817E-001    5.80269949E-001
    7.08661417E-004   -7.01574803E-002   -3.00000000E-003   -3.63858292E-001    3.92086876E-001   -1.02675152E-002    2.23363264E-003   -7.72387331E-001    6.04258141E-001
    2.12598425E-003   -7.01574803E-002   -3.00000000E-003   -3.64941092E-001    3.89965385E-001   -1.64057038E-002    1.02064268E-002   -7.94566845E-001    6.28299503E-001
    3.54330709E-003   -7.01574803E-002   -3.00000000E-003   -3.65961287E-001    3.87598718E-001   -2.25716452E-002    1.80845701E-002   -8.17244497E-001    6.52350056E-001
    4.96062992E-003   -7.01574803E-002   -3.00000000E-003   -3.66918060E-001    3.84988174E-001   -2.87659110E-002    2.58524529E-002   -8.40427259E-001    6.76363908E-001
    6.37795276E-003   -7.01574803E-002   -3.00000000E-003   -3.67807904E-001    3.82134086E-001   -3.49921916E-002    3.34969503E-002   -8.64122190E-001    7.00294287E-001
    7.79527559E-003   -7.01574803E-002   -3.00000000E-003   -3.68629063E-001    3.79038085E-001   -4.12505851E-002    4.10028689E-002   -8.88331441E-001    7.24091728E-001
    9.21259843E-003   -7.01574803E-002   -3.00000000E-003   -3.69377869E-001    3.75700379E-001   -4.75447428E-002    4.83582568E-002   -9.13062318E-001    7.47708768E-001
    1.06299213E-002   -7.01574803E-002   -3.00000000E-003   -3.70052044E-001    3.72122708E-001   -5.38758530E-002    5.55500338E-002   -9.38315946E-001    7.71094830E-001
    1.20472441E-002   -7.01574803E-002   -3.00000000E-003   -3.70650081E-001    3.68307484E-001   -6.02437241E-002    6.25656049E-002   -9.64093300E-001    7.94199206E-001
    1.34645669E-002   -7.01574803E-002   -3.00000000E-003   -3.71168084E-001    3.64256774E-001   -6.66501078E-002    6.93928975E-002   -9.90393970E-001    8.16970507E-001
    1.48818898E-002   -7.01574803E-002   -3.00000000E-003   -3.71604221E-001    3.59973570E-001   -7.30946332E-002    7.60204743E-002   -1.01721797E+000    8.39357824E-001
    1.62992126E-002   -7.01574803E-002   -3.00000000E-003   -3.71955326E-001    3.55461034E-001   -7.95776275E-002    8.24371424E-002   -1.04456186E+000    8.61308495E-001
    1.77165354E-002   -7.01574803E-002   -3.00000000E-003   -3.72218294E-001    3.50722267E-001   -8.60987129E-002    8.86329277E-002   -1.07242243E+000    8.82770953E-001
    1.91338583E-002   -7.01574803E-002   -3.00000000E-003   -3.72390059E-001    3.45760732E-001   -9.26564478E-002    9.45984469E-002   -1.10079339E+000    9.03691911E-001
    2.05511811E-002   -7.01574803E-002   -3.00000000E-003   -3.72466742E-001    3.40580859E-001   -9.92503319E-002    1.00324558E-001   -1.12966976E+000    9.24019752E-001
    2.19685039E-002   -7.01574803E-002   -3.00000000E-003   -3.72445408E-001    3.35188225E-001   -1.05877847E-001    1.05801856E-001   -1.15904033E+000    9.43700924E-001
    2.33858268E-002   -7.01574803E-002   -3.00000000E-003   -3.72322106E-001    3.29586710E-001   -1.12536834E-001    1.11022923E-001   -1.18889804E+000    9.62683213E-001
    2.48031496E-002   -7.01574803E-002   -3.00000000E-003   -3.72092971E-001    3.23782113E-001   -1.19225110E-001    1.15980351E-001   -1.21923120E+000    9.80914500E-001
    2.62204724E-002   -7.01574803E-002   -3.00000000E-003   -3.71753307E-001    3.17779626E-001   -1.25940738E-001    1.20668943E-001   -1.25002832E+000    9.98342852E-001
    2.76377953E-002   -7.01574803E-002   -3.00000000E-003   -3.71298019E-001    3.11584515E-001   -1.32680027E-001    1.25082573E-001   -1.28127407E+000    1.01491554E+000
    2.90551181E-002   -7.01574803E-002   -3.00000000E-003   -3.70723339E-001    3.05203384E-001   -1.39437544E-001    1.29215023E-001   -1.31295141E+000    1.03058000E+000
    3.04724409E-002   -7.01574803E-002   -3.00000000E-003   -3.70025376E-001    2.98643004E-001   -1.46209541E-001    1.33062207E-001   -1.34504472E+000    1.04528527E+000
    3.18897638E-002   -7.01574803E-002   -3.00000000E-003   -3.69196621E-001    2.91907533E-001   -1.52993854E-001    1.36623061E-001   -1.37753467E+000    1.05897977E+000
    3.33070866E-002   -7.01574803E-002   -3.00000000E-003   -3.68232987E-001    2.85003670E-001   -1.59783722E-001    1.39893682E-001   -1.41040163E+000    1.07161285E+000
    3.47244094E-002   -7.01574803E-002   -3.00000000E-003   -3.67125115E-001    2.77933371E-001   -1.66578443E-001    1.42876659E-001   -1.44362238E+000    1.08313386E+000
    3.61417323E-002   -7.01574803E-002   -3.00000000E-003   -3.65870169E-001    2.70702129E-001   -1.73370763E-001    1.45570575E-001   -1.47717585E+000    1.09349364E+000
    3.75590551E-002   -7.01574803E-002   -3.00000000E-003   -3.64461810E-001    2.63311381E-001   -1.80161295E-001    1.47983217E-001   -1.51103511E+000    1.10264267E+000
    3.89763780E-002   -7.01574803E-002   -3.00000000E-003   -3.62899169E-001    2.55765682E-001   -1.86945486E-001    1.50122125E-001   -1.54516661E+000    1.11052833E+000
    4.03937008E-002   -7.01574803E-002   -3.00000000E-003   -3.61182775E-001    2.48071462E-001   -1.93711363E-001    1.51993436E-001   -1.57952616E+000    1.11709422E+000
    4.18110236E-002   -7.01574803E-002   -3.00000000E-003   -3.59306586E-001    2.40230751E-001   -2.00437796E-001    1.53597323E-001   -1.61406654E+000    1.12228200E+000
    4.32283465E-002   -7.01574803E-002   -3.00000000E-003   -3.57241472E-001    2.32226673E-001   -2.07099484E-001    1.54926027E-001   -1.64875403E+000    1.12603974E+000
    4.46456693E-002   -7.01574803E-002   -3.00000000E-003   -3.54928414E-001    2.24003427E-001   -2.13692710E-001    1.55977606E-001   -1.68361440E+000    1.12834026E+000
    4.60629921E-002   -7.01574803E-002   -3.00000000E-003   -3.52291619E-001    2.15445519E-001   -2.20268205E-001    1.56788422E-001   -1.71875835E+000    1.12918568E+000
    4.74803150E-002   -7.01574803E-002   -3.00000000E-003   -3.49294021E-001    2.06378057E-001   -2.26964191E-001    1.57500094E-001   -1.75436379E+000    1.12858559E+000
    4.88976378E-002   -7.01574803E-002   -3.00000000E-003   -3.46059606E-001    1.96639144E-001   -2.33985009E-001    1.58448059E-001   -1.79048117E+000    1.12645630E+000
    5.03149606E-002   -7.01574803E-002   -3.00000000E-003   -3.42975346E-001    1.86266471E-001   -2.41385534E-001    1.60138551E-001   -1.82663503E+000    1.12243864E+000
    5.17322835E-002   -7.01574803E-002   -3.00000000E-003   -3.40425199E-001    1.75542982E-001   -2.48837681E-001    1.63009860E-001   -1.86168898E+000    1.11582197E+000
    5.31496063E-002   -7.01574803E-002   -3.00000000E-003   -3.38352483E-001    1.64644338E-001   -2.55905514E-001    1.67350840E-001   -1.89443792E+000    1.10558779E+000
    5.45669291E-002   -7.01574803E-002   -3.00000000E-003   -3.36317068E-001    1.53561149E-001   -2.62641138E-001    1.73516352E-001   -1.92380923E+000    1.08948434E+000
    5.59842520E-002   -7.01574803E-002   -3.00000000E-003   -3.34409912E-001    1.45329511E-001   -2.69380742E-001    1.78531701E-001   -1.94711381E+000    1.06208964E+000
    5.74015748E-002   -7.01574803E-002   -3.00000000E-003   -1.10025185E+000   -5.84341843E-001    7.23014719E-001    1.08218938E+000   -2.02849156E+000    1.06824595E+000
    5.88188976E-002   -7.01574803E-002   -3.00000000E-003   -1.11376638E+000   -6.15616030E-001    6.99080724E-001    1.08161369E+000   -2.02396022E+000    1.05178203E+000
    6.02362205E-002   -7.01574803E-002   -3.00000000E-003   -1.14397664E+000   -6.44344467E-001    6.69291700E-001    1.06533497E+000   -2.01891041E+000    1.03267106E+000
    6.16535433E-002   -7.01574803E-002   -3.00000000E-003   -1.16607284E+000   -6.64530705E-001    6.27337734E-001    1.04081451E+000   -2.00714207E+000    1.01053823E+000
    6.30708661E-002   -7.01574803E-002   -3.00000000E-003   -1.17744130E+000   -6.78518989E-001    5.86927443E-001    1.01512127E+000   -1.99244086E+000    9.86271853E-001
    6.44881890E-002   -7.01574803E-002   -3.00000000E-003   -1.18473322E+000   -6.89735397E-001    5.51430376E-001    9.89515338E-001   -1.97808362E+000    9.60973545E-001
    6.59055118E-002   -7.01574803E-002   -3.00000000E-003   -1.19115509E+000   -6.99692402E-001    5.19403174E-001    9.63583414E-001   -1.96510164E+000    9.35209365E-001
    6.73228346E-002   -7.01574803E-002   -3.00000000E-003   -1.19764343E+000   -7.08834116E-001    4.89221062E-001    9.36908534E-001   -1.95351620E+000    9.09198122E-001
    6.87401575E-002   -7.01574803E-002   -3.00000000E-003   -1.20426497E+000   -7.17181721E-001    4.59758151E-001    9.09274022E-001   -1.94304568E+000    8.83009901E-001
    7.01574803E-002   -7.01574803E-002   -3.00000000E-003   -1.21077758E+000   -7.24612057E-001    4.30323804E-001    8.80641030E-001   -1.93338108E+000    8.56660039E-001
    7.15748031E-002   -7.01574803E-002   -3.00000000E-003   -1.21685367E+000   -7.30989884E-001    4.00516461E-001    8.51069139E-001   -1.92426824E+000    8.30146216E-001
    7.29921260E-002   -7.01574803E-002   -3.00000000E-003   -1.22217492E+000   -7.36226945E-001    3.70138225E-001    8.20662999E-001   -1.91553613E+000    8.03478004E-001
    7.44094488E-002   -7.01574803E-002   -3.00000000E-003   -1.22646624E+000   -7.40255696E-001    3.39128474E-001    7.89530276E-001   -1.90708429E+000    7.76659347E-001
    7.58267717E-002   -7.01574803E-002   -3.00000000E-003   -1.22951179E+000   -7.43042879E-001    3.07506842E-001    7.57757314E-001   -1.89887127E+000    7.49701458E-001
    7.72440945E-002   -7.01574803E-002   -3.00000000E-003   -1.23115333E+000   -7.44559789E-001    2.75339297E-001    7.25414786E-001   -1.89089298E+000    7.22617544E-001
    7.86614173E-002   -7.01574803E-002   -3.00000000E-003   -1.23128825E+000   -7.44783628E-001    2.42712874E-001    6.92569058E-001   -1.88317780E+000    6.95431030E-001
    8.00787402E-002   -7.01574803E-002   -3.00000000E-003   -1.22984400E+000   -7.43687155E-001    2.09717577E-001    6.59270720E-001   -1.87575997E+000    6.68155752E-001
    8.14960630E-002   -7.01574803E-002   -3.00000000E-003   -1.22679519E+000   -7.41258174E-001    1.76445395E-001    6.25570874E-001   -1.86868490E+000    6.40821883E-001
    8.29133858E-002   -7.01574803E-002   -3.00000000E-003   -1.22212096E+000   -7.37472323E-001    1.42983611E-001    5.91522814E-001   -1.86199928E+000    6.13450709E-001
    8.43307087E-002   -7.01574803E-002   -3.00000000E-003   -1.21580820E+000   -7.32315323E-001    1.09398874E-001    5.57184491E-001   -1.85575314E+000    5.86060422E-001
    8.57480315E-002   -7.01574803E-002   -3.00000000E-003   -1.20787335E+000   -7.25780929E-001    7.57731210E-002    5.22613937E-001   -1.84999521E+000    5.58682958E-001
    8.71653543E-002   -7.01574803E-002   -3.00000000E-003   -1.19831717E+000   -7.17861854E-001    4.21632917E-002    4.87870576E-001   -1.84476631E+000    5.31333223E-001
    8.85826772E-002   -7.01574803E-002   -3.00000000E-003   -1.18718023E+000   -7.08558838E-001    8.64780643E-003    4.53015481E-001   -1.84010306E+000    5.04048630E-001
    9.00000000E-002   -7.01574803E-002   -3.00000000E-003   -1.17448211E+000   -6.97883365E-001   -2.47173812E-002    4.18115069E-001   -1.83604116E+000    4.76849836E-001
   -9.00000000E-002   -6.87401575E-002   -3.00000000E-003   -3.32170719E-001   -3.74188535E-001    2.42872727E-001    3.70546566E-002   -1.29575533E-002   -7.75407336E-003
   -8.85826772E-002   -6.87401575E-002   -3.00000000E-003   -3.36051565E-001   -3.60245737E-001    2.38243772E-001    2.21093405E-002   -1.28707256E-002   -1.37353704E-002
   -8.71653543E-002   -6.87401575E-002   -3.00000000E-003   -3.39952581E-001   -3.44245505E-001    2.33337763E-001    7.55869989E-003   -1.30694517E-002   -1.94326780E-002
   -8.57480315E-002   -6.87401575E-002   -3.00000000E-003   -3.43869399E-001   -3.26172212E-001    2.28149321E-001   -6.52799725E-003   -1.35931543E-002   -2.48355366E-002
   -8.43307087E-002   -6.87401575E-002   -3.00000000E-003   -3.47797597E-001   -3.06023491E-001    2.22672215E-001   -2.00745698E-002   -1.44813446E-002   -2.99362262E-002
   -8.29133858E-002   -6.87401575E-002   -3.00000000E-003   -3.51735684E-001   -2.83798783E-001    2.16903584E-001   -3.30095370E-002   -1.57737292E-002   -3.47236709E-002
   -8.14960630E-002   -6.87401575E-002   -3.00000000E-003   -3.55683129E-001   -2.59503965E-001    2.10841470E-001   -4.52596976E-002   -1.75103900E-002   -3.91897500E-002
   -8.00787402E-002   -6.87401575E-002   -3.00000000E-003   -3.59641230E-001   -2.33152917E-001    2.04485421E-001   -5.67499338E-002   -1.97315842E-002   -4.33225818E-002
   -7.86614173E-002   -6.87401575E-002   -3.00000000E-003   -3.63612467E-001   -2.04765821E-001    1.97834750E-001   -6.74036217E-002   -2.24763462E-002   -4.71121429E-002
   -7.72440945E-002   -6.87401575E-002   -3.00000000E-003   -3.67602418E-001   -1.74368930E-001    1.90892462E-001   -7.71452220E-002   -2.57848231E-002   -5.05433570E-002
   -7.58267717E-002   -6.87401575E-002   -3.00000000E-003   -3.71616787E-001   -1.41998175E-001    1.83661364E-001   -8.58997250E-002   -2.96967302E-002   -5.36034559E-002
   -7.44094488E-002   -6.87401575E-002   -3.00000000E-003   -3.75664696E-001   -1.07692919E-001    1.76147276E-001   -9.35977008E-002   -3.42508472E-002   -5.62760096E-002
   -7.29921260E-002   -6.87401575E-002   -3.00000000E-003   -3.79758652E-001   -7.14937031E-002    1.68357875E-001   -1.00176998E-001   -3.94876234E-002   -5.85425369E-002
   -7.15748031E-002   -6.87401575E-002   -3.00000000E-003   -3.83918494E-001   -3.34267935E-002    1.60302815E-001   -1.05586617E-001   -4.54497258E-002   -6.03800622E-002
   -7.01574803E-002   -6.87401575E-002   -3.00000000E-003   -3.88169936E-001    6.51287993E-003    1.51985550E-001   -1.09765200E-001   -5.21849488E-002   -6.17565769E-002
   -6.87401575E-002   -6.87401575E-002   -3.00000000E-003   -3.92546357E-001    4.83839213E-002    1.43398397E-001   -1.12599688E-001   -5.97551580E-002   -6.26163963E-002
   -6.73228346E-002   -6.87401575E-002   -3.00000000E-003   -3.97073422E-001    9.22519438E-002    1.34507690E-001   -1.13816791E-001   -6.82438094E-002   -6.28737667E-002
   -6.59055118E-002   -6.87401575E-002   -3.00000000E-003   -4.01733593E-001    1.38002755E-001    1.25254412E-001   -1.12881708E-001   -7.77527575E-002   -6.24101267E-002
   -6.44881890E-002   -6.87401575E-002   -3.00000000E-003   -4.06406892E-001    1.84870659E-001    1.15598038E-001   -1.09121998E-001   -8.83660608E-002   -6.11468264E-002
   -6.30708661E-002   -6.87401575E-002   -3.00000000E-003   -4.10858360E-001    2.31028212E-001    1.05654326E-001   -1.02586897E-001   -1.00078939E-001   -5.92247433E-002
   -6.16535433E-002   -6.87401575E-002   -3.00000000E-003   -4.14888242E-001    2.74348865E-001    9.58510570E-002   -9.53689913E-002   -1.12834149E-001   -5.71100510E-002
   -6.02362205E-002   -6.87401575E-002   -3.00000000E-003   -4.18527176E-001    3.14110109E-001    8.69316661E-002   -9.15630603E-002   -1.26852454E-001   -5.54342707E-002
   -5.88188976E-002   -6.87401575E-002   -3.00000000E-003   -4.21527819E-001    3.50863727E-001    8.03692535E-002   -9.63322410E-002   -1.43156666E-001   -5.52448136E-002
   -5.74015748E-002   -6.87401575E-002   -3.00000000E-003   -2.82928316E-001    2.83245345E-001    2.48026236E-001   -2.39897581E-001   -1.49521428E-001   -5.27032003E-002
   -5.59842520E-002   -6.87401575E-002   -3.00000000E-003   -2.85018642E-001    2.87005028E-001    2.36324181E-001   -2.35838397E-001   -1.59348619E-001   -4.32529117E-002
   -5.45669291E-002   -6.87401575E-002   -3.00000000E-003   -2.90652356E-001    2.95770145E-001    2.27256779E-001   -2.32979158E-001   -1.71187580E-001   -3.43572472E-002
   -5.31496063E-002   -6.87401575E-002   -3.00000000E-003   -2.94807655E-001    3.03562088E-001    2.21252234E-001   -2.32803562E-001   -1.82483460E-001   -2.70420897E-002
   -5.17322835E-002   -6.87401575E-002   -3.00000000E-003   -2.97529867E-001    3.09933263E-001    2.15618467E-001   -2.32448235E-001   -1.93648493E-001   -1.99370406E-002
   -5.03149606E-002   -6.87401575E-002   -3.00000000E-003   -2.99644311E-001    3.15656241E-001    2.09778977E-001   -2.31352956E-001   -2.04976151E-001   -1.24023495E-002
   -4.88976378E-002   -6.87401575E-002   -3.00000000E-003   -3.01562311E-001    3.21116750E-001    2.03713277E-001   -2.29539990E-001   -2.16546867E-001   -4.25030573E-003
   -4.74803150E-002   -6.87401575E-002   -3.00000000E-003   -3.03459363E-001    3.26477028E-001    1.97518840E-001   -2.27146767E-001   -2.28354940E-001    4.54074913E-003
   -4.60629921E-002   -6.87401575E-002   -3.00000000E-003   -3.05378139E-001    3.31767566E-001    1.91290625E-001   -2.24307328E-001   -2.40366208E-001    1.39357519E-002
   -4.46456693E-002   -6.87401575E-002   -3.00000000E-003   -3.07298465E-001    3.36950244E-001    1.85079369E-001   -2.21105579E-001   -2.52550655E-001    2.39001807E-002
   -4.32283465E-002   -6.87401575E-002   -3.00000000E-003   -3.09195720E-001    3.41980214E-001    1.78891417E-001   -2.17571237E-001   -2.64896025E-001    3.44202147E-002
   -4.18110236E-002   -6.87401575E-002   -3.00000000E-003   -3.11058836E-001    3.46829620E-001    1.72716019E-001   -2.13708166E-001   -2.77402657E-001    4.54984898E-002
   -4.03937008E-002   -6.87401575E-002   -3.00000000E-003   -3.12892348E-001    3.51489436E-001    1.66541757E-001   -2.09515726E-001   -2.90077564E-001    5.71428357E-002
   -3.89763780E-002   -6.87401575E-002   -3.00000000E-003   -3.14703213E-001    3.55957059E-001    1.60365293E-001   -2.04999849E-001   -3.02927671E-001    6.93592664E-002
   -3.75590551E-002   -6.87401575E-002   -3.00000000E-003   -3.16498642E-001    3.60231839E-001    1.54188931E-001   -2.00173411E-001   -3.15959579E-001    8.21507046E-002
   -3.61417323E-002   -6.87401575E-002   -3.00000000E-003   -3.18282330E-001    3.64310548E-001    1.48015662E-001   -1.95048989E-001   -3.29179491E-001    9.55176112E-002
   -3.47244094E-002   -6.87401575E-002   -3.00000000E-003   -3.20054943E-001    3.68187223E-001    1.41847099E-001   -1.89637973E-001   -3.42594420E-001    1.09459713E-001
   -3.33070866E-002   -6.87401575E-002   -3.00000000E-003   -3.21818529E-001    3.71858621E-001    1.35685023E-001   -1.83953202E-001   -3.56212553E-001    1.23975883E-001
   -3.18897638E-002   -6.87401575E-002   -3.00000000E-003   -3.23572927E-001    3.75319946E-001    1.29531141E-001   -1.78006230E-001   -3.70041377E-001    1.39064367E-001
   -3.04724409E-002   -6.87401575E-002   -3.00000000E-003   -3.25318751E-001    3.78567189E-001    1.23386139E-001   -1.71808119E-001   -3.84090778E-001    1.54722496E-001
   -2.90551181E-002   -6.87401575E-002   -3.00000000E-003   -3.27057008E-001    3.81597798E-001    1.17252724E-001   -1.65373476E-001   -3.98369896E-001    1.70946413E-001
   -2.76377953E-002   -6.87401575E-002   -3.00000000E-003   -3.28787040E-001    3.84408437E-001    1.11129781E-001   -1.58712206E-001   -4.12889288E-001    1.87731113E-001
   -2.62204724E-002   -6.87401575E-002   -3.00000000E-003   -3.30508681E-001    3.86996048E-001    1.05018559E-001   -1.51838205E-001   -4.27659915E-001    2.05070450E-001
   -2.48031496E-002   -6.87401575E-002   -3.00000000E-003   -3.32221305E-001    3.89358508E-001    9.89191287E-002   -1.44763950E-001   -4.42692360E-001    2.22956514E-001
   -2.33858268E-002   -6.87401575E-002   -3.00000000E-003   -3.33923492E-001    3.91493144E-001    9.28322535E-002   -1.37502996E-001   -4.57998245E-001    2.41380058E-001
   -2.19685039E-002   -6.87401575E-002   -3.00000000E-003   -3.35613813E-001    3.93396926E-001    8.67574801E-002   -1.30069176E-001   -4.73589886E-001    2.60330154E-001
   -2.05511811E-002   -6.87401575E-002   -3.00000000E-003   -3.37291482E-001    3.95069026E-001    8.06949847E-002   -1.22476995E-001   -4.89479575E-001    2.79794343E-001
   -1.91338583E-002   -6.87401575E-002   -3.00000000E-003   -3.38953721E-001    3.96506710E-001    7.46431728E-002   -1.14738950E-001   -5.05679755E-001    2.99758394E-001
   -1.77165354E-002   -6.87401575E-002   -3.00000000E-003   -3.40599302E-001    3.97708836E-001    6.86010037E-002   -1.06870221E-001   -5.22203511E-001    3.20205937E-001
   -1.62992126E-002   -6.87401575E-002   -3.00000000E-003   -3.42225715E-001    3.98673908E-001    6.25679098E-002   -9.88854494E-002   -5.39063646E-001    3.41118806E-001
   -1.48818898E-002   -6.87401575E-002   -3.00000000E-003   -3.43830215E-001    3.99400028E-001    5.65415454E-002   -9.07989463E-002   -5.56273911E-001    3.62477104E-001
   -1.34645669E-002   -6.87401575E-002   -3.00000000E-003   -3.45410391E-001    3.99885639E-001    5.05209652E-002   -8.26266791E-002   -5.73847609E-001    3.84258697E-001
   -1.20472441E-002   -6.87401575E-002   -3.00000000E-003   -3.46963626E-001    4.00130320E-001    4.45034904E-002   -7.43828168E-002   -5.91797473E-001    4.06439197E-001
   -1.06299213E-002   -6.87401575E-002   -3.00000000E-003   -3.48486810E-001    4.00132533E-001    3.84868691E-002   -6.60831742E-002   -6.10136905E-001    4.28992418E-001
   -9.21259843E-003   -6.87401575E-002   -3.00000000E-003   -3.49978018E-001    3.99892118E-001    3.24690002E-002   -5.77431359E-002   -6.28879030E-001    4.51890158E-001
   -7.79527559E-003   -6.87401575E-002   -3.00000000E-003   -3.51433131E-001    3.99407304E-001    2.64468162E-002   -4.93776468E-002   -6.48037114E-001    4.75102293E-001
   -6.37795276E-003   -6.87401575E-002   -3.00000000E-003   -3.52849993E-001    3.98677981E-001    2.04180047E-002   -4.10035073E-002   -6.67623622E-001    4.98596346E-001
   -4.96062992E-003   -6.87401575E-002   -3.00000000E-003   -3.54225690E-001    3.97703822E-001    1.43788767E-002   -3.26350785E-002   -6.87651165E-001    5.22338479E-001
   -3.54330709E-003   -6.87401575E-002   -3.00000000E-003   -3.55556467E-001    3.96483797E-001    8.32621650E-003   -2.42876646E-002   -7.08131232E-001    5.46292531E-001
   -2.12598425E-003   -6.87401575E-002   -3.00000000E-003   -3.56840620E-001    3.95018326E-001    2.25834401E-003   -1.59781732E-002   -7.29074661E-001    5.70420408E-001
   -7.08661417E-004   -6.87401575E-002   -3.00000000E-003   -3.58075093E-001    3.93307153E-001   -3.82822320E-003   -7.72118481E-003   -7.50492210E-001    5.94682685E-001
    7.08661417E-004   -6.87401575E-002   -3.00000000E-003   -3.59256644E-001    3.91350241E-001   -9.93722404E-003    4.68248688E-004   -7.72394853E-001    6.19038518E-001
    2.12598425E-003   -6.87401575E-002   -3.00000000E-003   -3.60382488E-001    3.89147772E-001   -1.60698991E-002    8.57416553E-003   -7.94789188E-001    6.43444328E-001
    3.54330709E-003   -6.87401575E-002   -3.00000000E-003   -3.61449679E-001    3.86700273E-001   -2.22310446E-002    1.65832118E-002   -8.17685925E-001    6.67856976E-001
    4.96062992E-003   -6.87401575E-002   -3.00000000E-003   -3.62456707E-001    3.84008721E-001   -2.84217859E-002    2.44796339E-002   -8.41091865E-001    6.92231088E-001
    6.37795276E-003   -6.87401575E-002   -3.00000000E-003   -3.63400925E-001    3.81074668E-001   -3.46446836E-002    3.22491961E-002   -8.65014716E-001    7.16520665E-001
    7.79527559E-003   -6.87401575E-002   -3.00000000E-003   -3.64278204E-001    3.77898247E-001   -4.09015352E-002    3.98786765E-002   -8.89456601E-001    7.40676835E-001
    9.21259843E-003   -6.87401575E-002   -3.00000000E-003   -3.65086015E-001    3.74481003E-001   -4.71950447E-002    4.73542978E-002   -9.14425339E-001    7.64652457E-001
    1.06299213E-002   -6.87401575E-002   -3.00000000E-003   -3.65823237E-001    3.70825883E-001   -5.35253599E-002    5.46620926E-002   -9.39922779E-001    7.88397711E-001
    1.20472441E-002   -6.87401575E-002   -3.00000000E-003   -3.66485868E-001    3.66934059E-001   -5.98936647E-002    6.17901154E-002   -9.65949045E-001    8.11861789E-001
    1.34645669E-002   -6.87401575E-002   -3.00000000E-003   -3.67071011E-001    3.62808896E-001   -6.63025461E-002    6.87264878E-002   -9.92508038E-001    8.34995541E-001
    1.48818898E-002   -6.87401575E-002   -3.00000000E-003   -3.67576041E-001    3.58453286E-001   -7.27497098E-002    7.54579436E-002   -1.01959596E+000    8.57746188E-001
    1.62992126E-002   -6.87401575E-002   -3.00000000E-003   -3.67997937E-001    3.53870662E-001   -7.92370486E-002    8.19745315E-002   -1.04721413E+000    8.80063692E-001
    1.77165354E-002   -6.87401575E-002   -3.00000000E-003   -3.68333058E-001    3.49064489E-001   -8.57630277E-002    8.82645887E-002   -1.07535603E+000    9.01894437E-001
    1.91338583E-002   -6.87401575E-002   -3.00000000E-003   -3.68578429E-001    3.44039133E-001   -9.23291197E-002    9.43196289E-002   -1.10402236E+000    9.23188804E-001
    2.05511811E-002   -6.87401575E-002   -3.00000000E-003   -3.68729376E-001    3.38799119E-001   -9.89317691E-002    1.00128452E-001   -1.13320124E+000    9.43891556E-001
    2.19685039E-002   -6.87401575E-002   -3.00000000E-003   -3.68784191E-001    3.33350169E-001   -1.05569832E-001    1.05682489E-001   -1.16288955E+000    9.63952149E-001
    2.33858268E-002   -6.87401575E-002   -3.00000000E-003   -3.68737131E-001    3.27696470E-001   -1.12241046E-001    1.10973564E-001   -1.19307631E+000    9.83316943E-001
    2.48031496E-002   -6.87401575E-002   -3.00000000E-003   -3.68585108E-001    3.21844669E-001   -1.18943853E-001    1.15993877E-001   -1.22375353E+000    1.00193456E+000
    2.62204724E-002   -6.87401575E-002   -3.00000000E-003   -3.68321995E-001    3.15799260E-001   -1.25675470E-001    1.20737549E-001   -1.25490855E+000    1.01975220E+000
    2.76377953E-002   -6.87401575E-002   -3.00000000E-003   -3.67944651E-001    3.09567857E-001   -1.32432458E-001    1.25197610E-001   -1.28652812E+000    1.03671758E+000
    2.90551181E-002   -6.87401575E-002   -3.00000000E-003   -3.67449340E-001    3.03157835E-001   -1.39212123E-001    1.29368836E-001   -1.31859879E+000    1.05277923E+000
    3.04724409E-002   -6.87401575E-002   -3.00000000E-003   -3.66829934E-001    2.96574147E-001   -1.46007257E-001    1.33245485E-001   -1.35110225E+000    1.06788395E+000
    3.18897638E-002   -6.87401575E-002   -3.00000000E-003   -3.66079946E-001    2.89822772E-001   -1.52816934E-001    1.36825756E-001   -1.38402288E+000    1.08198139E+000
    3.33070866E-002   -6.87401575E-002   -3.00000000E-003   -3.65195521E-001    2.82911068E-001   -1.59635075E-001    1.40106004E-001   -1.41733904E+000    1.09501970E+000
    3.47244094E-002   -6.87401575E-002   -3.00000000E-003   -3.64169757E-001    2.75843768E-001   -1.66459614E-001    1.43086879E-001   -1.45103159E+000    1.10694858E+000
    3.61417323E-002   -6.87401575E-002   -3.00000000E-003   -3.62998383E-001    2.68626412E-001   -1.73283412E-001    1.45767244E-001   -1.48507617E+000    1.11771666E+000
    3.75590551E-002   -6.87401575E-002   -3.00000000E-003   -3.61674249E-001    2.61262899E-001   -1.80104942E-001    1.48151195E-001   -1.51944938E+000    1.12727446E+000
    3.89763780E-002   -6.87401575E-002   -3.00000000E-003   -3.60195007E-001    2.53758540E-001   -1.86915175E-001    1.50241006E-001   -1.55411614E+000    1.13556804E+000
    4.03937008E-002   -6.87401575E-002   -3.00000000E-003   -3.58555111E-001    2.46116443E-001   -1.93705709E-001    1.52040610E-001   -1.58904759E+000    1.14254655E+000
    4.18110236E-002   -6.87401575E-002   -3.00000000E-003   -3.56746747E-001    2.38335437E-001   -2.00464117E-001    1.53551862E-001   -1.62420812E+000    1.14815620E+000
    4.32283465E-002   -6.87401575E-002   -3.00000000E-003   -3.54744043E-001    2.30397228E-001   -2.07181708E-001    1.54779287E-001   -1.65957668E+000    1.15234976E+000
    4.46456693E-002   -6.87401575E-002   -3.00000000E-003   -3.52519475E-001    2.22266145E-001   -2.13863208E-001    1.55738500E-001   -1.69515470E+000    1.15508829E+000
    4.60629921E-002   -6.87401575E-002   -3.00000000E-003   -3.50048936E-001    2.13882774E-001   -2.20540853E-001    1.56477019E-001   -1.73096621E+000    1.15633832E+000
    4.74803150E-002   -6.87401575E-002   -3.00000000E-003   -3.47344151E-001    2.05177682E-001   -2.27269959E-001    1.57100290E-001   -1.76701406E+000    1.15604791E+000
    4.88976378E-002   -6.87401575E-002   -3.00000000E-003   -3.44494227E-001    1.96117684E-001   -2.34099187E-001    1.57789297E-001   -1.80317715E+000    1.15409983E+000
    5.03149606E-002   -6.87401575E-002   -3.00000000E-003   -3.41668373E-001    1.86765646E-001   -2.40970137E-001    1.58758422E-001   -1.83908498E+000    1.15026077E+000
    5.17322835E-002   -6.87401575E-002   -3.00000000E-003   -3.39005843E-001    1.77273557E-001   -2.47657663E-001    1.60169001E-001   -1.87412466E+000    1.14418299E+000
    5.31496063E-002   -6.87401575E-002   -3.00000000E-003   -3.36489626E-001    1.67774304E-001   -2.53815034E-001    1.62086645E-001   -1.90760368E+000    1.13543222E+000
    5.45669291E-002   -6.87401575E-002   -3.00000000E-003   -3.33977134E-001    1.58306134E-001   -2.59066949E-001    1.64557308E-001   -1.93882490E+000    1.12334803E+000
    5.59842520E-002   -6.87401575E-002   -3.00000000E-003   -3.31513576E-001    1.49096994E-001   -2.62941055E-001    1.67535150E-001   -1.96665048E+000    1.10633592E+000
    5.74015748E-002   -6.87401575E-002   -3.00000000E-003   -3.31050601E-001    1.42672440E-001   -2.64407844E-001    1.69113475E-001   -1.98760023E+000    1.08069463E+000
    5.88188976E-002   -6.87401575E-002   -3.00000000E-003   -1.11993404E+000   -6.19288730E-001    7.76000221E-001    1.09370679E+000   -2.11712388E+000    1.08371539E+000
    6.02362205E-002   -6.87401575E-002   -3.00000000E-003   -1.19254852E+000   -6.70043675E-001    7.37285810E-001    1.07084756E+000   -2.12203349E+000    1.07413306E+000
    6.16535433E-002   -6.87401575E-002   -3.00000000E-003   -1.21139876E+000   -6.90074918E-001    6.56698574E-001    1.04127878E+000   -2.09669136E+000    1.05234212E+000
    6.30708661E-002   -6.87401575E-002   -3.00000000E-003   -1.21099091E+000   -7.02732531E-001    6.03747543E-001    1.01731714E+000   -2.06981865E+000    1.02567855E+000
    6.44881890E-002   -6.87401575E-002   -3.00000000E-003   -1.21148522E+000   -7.13982450E-001    5.65509243E-001    9.94091253E-001   -2.04770460E+000    9.97765075E-001
    6.59055118E-002   -6.87401575E-002   -3.00000000E-003   -1.21459341E+000   -7.24735118E-001    5.33662617E-001    9.70025751E-001   -2.03004476E+000    9.69683027E-001
    6.73228346E-002   -6.87401575E-002   -3.00000000E-003   -1.21974258E+000   -7.35021154E-001    5.04447081E-001    9.44584414E-001   -2.01562067E+000    9.41634382E-001
    6.87401575E-002   -6.87401575E-002   -3.00000000E-003   -1.22614027E+000   -7.44591352E-001    4.76015348E-001    9.17634477E-001   -2.00338063E+000    9.13600527E-001
    7.01574803E-002   -6.87401575E-002   -3.00000000E-003   -1.23304543E+000   -7.53162175E-001    4.47409929E-001    8.89271355E-001   -1.99255305E+000    8.85523923E-001
    7.15748031E-002   -6.87401575E-002   -3.00000000E-003   -1.23982592E+000   -7.60528936E-001    4.18152025E-001    8.59710178E-001   -1.98262074E+000    8.57361235E-001
    7.29921260E-002   -6.87401575E-002   -3.00000000E-003   -1.24596873E+000   -7.66601099E-001    3.88042944E-001    8.29173097E-001   -1.97326515E+000    8.29093563E-001
    7.44094488E-002   -6.87401575E-002   -3.00000000E-003   -1.25108184E+000   -7.71344955E-001    3.57054792E-001    7.97832103E-001   -1.96430932E+000    8.00711830E-001
    7.58267717E-002   -6.87401575E-002   -3.00000000E-003   -1.25488365E+000   -7.74756127E-001    3.25256512E-001    7.65805747E-001   -1.95567718E+000    7.72219769E-001
    7.72440945E-002   -6.87401575E-002   -3.00000000E-003   -1.25718687E+000   -7.76831146E-001    2.92762465E-001    7.33172477E-001   -1.94735091E+000    7.43627895E-001
    7.86614173E-002   -6.87401575E-002   -3.00000000E-003   -1.25787892E+000   -7.77556802E-001    2.59699882E-001    6.99990565E-001   -1.93934837E+000    7.14949990E-001
    8.00787402E-002   -6.87401575E-002   -3.00000000E-003   -1.25689314E+000   -7.76907661E-001    2.26193171E-001    6.66307004E-001   -1.93169878E+000    6.86199433E-001
    8.14960630E-002   -6.87401575E-002   -3.00000000E-003   -1.25421304E+000   -7.74874705E-001    1.92350535E-001    6.32178349E-001   -1.92445427E+000    6.57408750E-001
    8.29133858E-002   -6.87401575E-002   -3.00000000E-003   -1.24982181E+000   -7.71431801E-001    1.58267549E-001    5.97657181E-001   -1.91765880E+000    6.28592058E-001
    8.43307087E-002   -6.87401575E-002   -3.00000000E-003   -1.24373090E+000   -7.66558410E-001    1.24037156E-001    5.62795722E-001   -1.91135192E+000    5.99777689E-001
    8.57480315E-002   -6.87401575E-002   -3.00000000E-003   -1.23594093E+000   -7.60244529E-001    8.97286974E-002    5.27656294E-001   -1.90558282E+000    5.70985004E-001
    8.71653543E-002   -6.87401575E-002   -3.00000000E-003   -1.22647556E+000   -7.52482869E-001    5.54190199E-002    4.92302371E-001   -1.90038998E+000    5.42241732E-001
    8.85826772E-002   -6.87401575E-002   -3.00000000E-003   -1.21535705E+000   -7.43275487E-001    2.11736535E-002    4.56798318E-001   -1.89581556E+000    5.13571683E-001
    9.00000000E-002   -6.87401575E-002   -3.00000000E-003   -1.20262320E+000   -7.32629469E-001   -1.29369046E-002    4.21214019E-001   -1.89188784E+000    4.85008186E-001
   -9.00000000E-002   -6.73228346E-002   -3.00000000E-003   -3.29684032E-001   -3.88326840E-001    2.43435750E-001    1.57483271E-002   -9.98190252E-003   -5.19315991E-003
   -8.85826772E-002   -6.73228346E-002   -3.00000000E-003   -3.33665203E-001   -3.74001044E-001    2.38946075E-001   -6.35967275E-004   -9.78062218E-003   -1.17345528E-002
   -8.71653543E-002   -6.73228346E-002   -3.00000000E-003   -3.37677118E-001   -3.57546713E-001    2.34177507E-001   -1.66419537E-002   -9.87135192E-003   -1.79642774E-002
   -8.57480315E-002   -6.73228346E-002   -3.00000000E-003   -3.41713500E-001   -3.38948316E-001    2.29123604E-001   -3.21965457E-002   -1.02934694E-002   -2.38705022E-002
   -8.43307087E-002   -6.73228346E-002   -3.00000000E-003   -3.45769663E-001   -3.18201230E-001    2.23779225E-001   -4.72263325E-002   -1.10881457E-002   -2.94419595E-002
   -8.29133858E-002   -6.73228346E-002   -3.00000000E-003   -3.49842501E-001   -2.95304464E-001    2.18141080E-001   -6.16570258E-002   -1.22958030E-002   -3.46678570E-002
   -8.14960630E-002   -6.73228346E-002   -3.00000000E-003   -3.53930528E-001   -2.70264051E-001    2.12207039E-001   -7.54136112E-002   -1.39576855E-002   -3.95355845E-002
   -8.00787402E-002   -6.73228346E-002   -3.00000000E-003   -3.58033820E-001   -2.43091893E-001    2.05976570E-001   -8.84210033E-002   -1.61150462E-002   -4.40339139E-002
   -7.86614173E-002   -6.73228346E-002   -3.00000000E-003   -3.62153390E-001   -2.13807172E-001    1.99449151E-001   -1.00599642E-001   -1.88092264E-002   -4.81478854E-002
   -7.72440945E-002   -6.73228346E-002   -3.00000000E-003   -3.66292977E-001   -1.82434895E-001    1.92627456E-001   -1.11872610E-001   -2.20812447E-002   -5.18649652E-002
   -7.58267717E-002   -6.73228346E-002   -3.00000000E-003   -3.70456439E-001   -1.49014687E-001    1.85514156E-001   -1.22160477E-001   -2.59726532E-002   -5.51707674E-002
   -7.44094488E-002   -6.73228346E-002   -3.00000000E-003   -3.74649442E-001   -1.13595532E-001    1.78115899E-001   -1.31390153E-001   -3.05244545E-002   -5.80495448E-002
   -7.29921260E-002   -6.73228346E-002   -3.00000000E-003   -3.78882379E-001   -7.62355420E-002    1.70443528E-001   -1.39509249E-001   -3.57784031E-002   -6.04896298E-002
   -7.15748031E-002   -6.73228346E-002   -3.00000000E-003   -3.83173493E-001   -3.69782874E-002    1.62513303E-001   -1.46500348E-001   -4.17776227E-002   -6.24754469E-002
   -7.01574803E-002   -6.73228346E-002   -3.00000000E-003   -3.87555035E-001    4.18591133E-003    1.54338142E-001   -1.52377353E-001   -4.85715531E-002   -6.39895762E-002
   -6.87401575E-002   -6.73228346E-002   -3.00000000E-003   -3.92084813E-001    4.74182429E-002    1.45918211E-001   -1.57143202E-001   -5.62327258E-002   -6.49840322E-002
   -6.73228346E-002   -6.73228346E-002   -3.00000000E-003   -3.96837070E-001    9.30954796E-002    1.37203807E-001   -1.60580795E-001   -6.48836436E-002   -6.53506946E-002
   -6.59055118E-002   -6.73228346E-002   -3.00000000E-003   -4.01853864E-001    1.41700404E-001    1.28049062E-001   -1.61816852E-001   -7.47334165E-002   -6.48525180E-002
   -6.44881890E-002   -6.73228346E-002   -3.00000000E-003   -4.06980957E-001    1.92829890E-001    1.18208166E-001   -1.58762900E-001   -8.60625969E-002   -6.31516087E-002
   -6.30708661E-002   -6.73228346E-002   -3.00000000E-003   -4.11628886E-001    2.42807353E-001    1.07614897E-001   -1.49378355E-001   -9.89759274E-002   -6.03081235E-002
   -6.16535433E-002   -6.73228346E-002   -3.00000000E-003   -4.14966324E-001    2.85412364E-001    9.70515305E-002   -1.36761773E-001   -1.13281634E-001   -5.75113220E-002
   -6.02362205E-002   -6.73228346E-002   -3.00000000E-003   -4.16193447E-001    3.18963307E-001    8.86666055E-002   -1.28584382E-001   -1.29531857E-001   -5.65177429E-002
   -5.88188976E-002   -6.73228346E-002   -3.00000000E-003   -2.81887589E-001    2.83746323E-001    2.52220380E-001   -2.45341859E-001   -1.34350261E-001   -5.50844177E-002
   -5.74015748E-002   -6.73228346E-002   -3.00000000E-003   -2.82775545E-001    2.86990529E-001    2.44199154E-001   -2.45819578E-001   -1.42648378E-001   -4.91391603E-002
   -5.59842520E-002   -6.73228346E-002   -3.00000000E-003   -2.84743310E-001    2.91701099E-001    2.35795878E-001   -2.44381595E-001   -1.53322681E-001   -4.24257171E-002
   -5.45669291E-002   -6.73228346E-002   -3.00000000E-003   -2.87706636E-001    2.98039335E-001    2.28188032E-001   -2.42640683E-001   -1.64763976E-001   -3.51273161E-002
   -5.31496063E-002   -6.73228346E-002   -3.00000000E-003   -2.90665100E-001    3.04686092E-001    2.21645830E-001   -2.41398191E-001   -1.76254450E-001   -2.77766656E-002
   -5.17322835E-002   -6.73228346E-002   -3.00000000E-003   -2.93166091E-001    3.10921471E-001    2.15576436E-001   -2.40184399E-001   -1.87729696E-001   -2.02664634E-002
   -5.03149606E-002   -6.73228346E-002   -3.00000000E-003   -2.95312021E-001    3.16749565E-001    2.09573845E-001   -2.38604289E-001   -1.99295783E-001   -1.23527009E-002
   -4.88976378E-002   -6.73228346E-002   -3.00000000E-003   -2.97275449E-001    3.22308259E-001    2.03507297E-001   -2.36538293E-001   -2.11022105E-001   -3.89592445E-003
   -4.74803150E-002   -6.73228346E-002   -3.00000000E-003   -2.99168018E-001    3.27693188E-001    1.97372687E-001   -2.33998151E-001   -2.22931419E-001    5.15311489E-003
   -4.60629921E-002   -6.73228346E-002   -3.00000000E-003   -3.01036694E-001    3.32938986E-001    1.91202411E-001   -2.31036446E-001   -2.35021131E-001    1.47987677E-002
   -4.46456693E-002   -6.73228346E-002   -3.00000000E-003   -3.02891452E-001    3.38043406E-001    1.85022941E-001   -2.27697734E-001   -2.47282840E-001    2.50317586E-002
   -4.32283465E-002   -6.73228346E-002   -3.00000000E-003   -3.04727838E-001    3.42988581E-001    1.78846433E-001   -2.24009872E-001   -2.59711345E-001    3.58456470E-002
   -4.18110236E-002   -6.73228346E-002   -3.00000000E-003   -3.06543671E-001    3.47759404E-001    1.72672438E-001   -2.19984858E-001   -2.72308289E-001    4.72394087E-002
   -4.03937008E-002   -6.73228346E-002   -3.00000000E-003   -3.08338634E-001    3.52345205E-001    1.66500449E-001   -2.15631801E-001   -2.85077118E-001    5.92154487E-002
   -3.89763780E-002   -6.73228346E-002   -3.00000000E-003   -3.10116853E-001    3.56741112E-001    1.60328658E-001   -2.10957817E-001   -2.98024541E-001    7.17763865E-002
   -3.75590551E-002   -6.73228346E-002   -3.00000000E-003   -3.11882257E-001    3.60943708E-001    1.54159055E-001   -2.05974841E-001   -3.11156779E-001    8.49235155E-002
   -3.61417323E-002   -6.73228346E-002   -3.00000000E-003   -3.13636428E-001    3.64947905E-001    1.47993833E-001   -2.00694036E-001   -3.24480234E-001    9.86568677E-002
   -3.47244094E-002   -6.73228346E-002   -3.00000000E-003   -3.15382495E-001    3.68750851E-001    1.41835166E-001   -1.95127318E-001   -3.38002632E-001    1.12975386E-001
   -3.33070866E-002   -6.73228346E-002   -3.00000000E-003   -3.17120920E-001    3.72347504E-001    1.35683503E-001   -1.89285493E-001   -3.51732178E-001    1.27877073E-001
   -3.18897638E-002   -6.73228346E-002   -3.00000000E-003   -3.18852874E-001    3.75735140E-001    1.29540765E-001   -1.83180646E-001   -3.65677155E-001    1.43359142E-001
   -3.04724409E-002   -6.73228346E-002   -3.00000000E-003   -3.20578310E-001    3.78909226E-001    1.23409052E-001   -1.76825381E-001   -3.79846514E-001    1.59417700E-001
   -2.90551181E-002   -6.73228346E-002   -3.00000000E-003   -3.22297982E-001    3.81866628E-001    1.17289223E-001   -1.70232631E-001   -3.94250251E-001    1.76047725E-001
   -2.76377953E-002   -6.73228346E-002   -3.00000000E-003   -3.24011134E-001    3.84604075E-001    1.11181394E-001   -1.63413896E-001   -4.08898426E-001    1.93243415E-001
   -2.62204724E-002   -6.73228346E-002   -3.00000000E-003   -3.25717632E-001    3.87118452E-001    1.05086799E-001   -1.56382725E-001   -4.23801805E-001    2.10997186E-001
   -2.48031496E-002   -6.73228346E-002   -3.00000000E-003   -3.27416970E-001    3.89407507E-001    9.90042268E-002   -1.49151405E-001   -4.38971583E-001    2.29300385E-001
   -2.33858268E-002   -6.73228346E-002   -3.00000000E-003   -3.29107727E-001    3.91468630E-001    9.29344354E-002   -1.41733676E-001   -4.54419130E-001    2.48142650E-001
   -2.19685039E-002   -6.73228346E-002   -3.00000000E-003   -3.30789634E-001    3.93299957E-001    8.68783154E-002   -1.34143895E-001   -4.70156665E-001    2.67512080E-001
   -2.05511811E-002   -6.73228346E-002   -3.00000000E-003   -3.32460296E-001    3.94898717E-001    8.08336072E-002   -1.26395500E-001   -4.86196580E-001    2.87395619E-001
   -1.91338583E-002   -6.73228346E-002   -3.00000000E-003   -3.34118012E-001    3.96262476E-001    7.47999297E-002   -1.18502803E-001   -5.02551229E-001    3.07777760E-001
   -1.77165354E-002   -6.73228346E-002   -3.00000000E-003   -3.35761141E-001    3.97390242E-001    6.87759926E-002   -1.10480122E-001   -5.19233108E-001    3.28641690E-001
   -1.62992126E-002   -6.73228346E-002   -3.00000000E-003   -3.37387902E-001    3.98280630E-001    6.27609024E-002   -1.02342612E-001   -5.36255879E-001    3.49968699E-001
   -1.48818898E-002   -6.73228346E-002   -3.00000000E-003   -3.38995224E-001    3.98931316E-001    5.67523201E-002   -9.41041427E-002   -5.53632131E-001    3.71737906E-001
   -1.34645669E-002   -6.73228346E-002   -3.00000000E-003   -3.40581479E-001    3.99341338E-001    5.07494433E-002   -8.57816295E-002   -5.71375405E-001    3.93927042E-001
   -1.20472441E-002   -6.73228346E-002   -3.00000000E-003   -3.42143426E-001    3.99509285E-001    4.47479554E-002   -7.73882326E-002   -5.89499698E-001    4.16511758E-001
   -1.06299213E-002   -6.73228346E-002   -3.00000000E-003   -3.43678943E-001    3.99434347E-001    3.87472510E-002   -6.89405798E-002   -6.08017147E-001    4.39465116E-001
   -9.21259843E-003   -6.73228346E-002   -3.00000000E-003   -3.45185276E-001    3.99115626E-001    3.27451512E-002   -6.04543770E-002   -6.26940714E-001    4.62758815E-001
   -7.79527559E-003   -6.73228346E-002   -3.00000000E-003   -3.46659023E-001    3.98552061E-001    2.67367727E-002   -5.19438013E-002   -6.46284044E-001    4.86362910E-001
   -6.37795276E-003   -6.73228346E-002   -3.00000000E-003   -3.48098180E-001    3.97743316E-001    2.07216994E-002   -4.34266619E-002   -6.66059093E-001    5.10244949E-001
   -4.96062992E-003   -6.73228346E-002   -3.00000000E-003   -3.49499377E-001    3.96688762E-001    1.46953988E-002   -3.49168607E-002   -6.86278673E-001    5.34370955E-001
   -3.54330709E-003   -6.73228346E-002   -3.00000000E-003   -3.50859607E-001    3.95387687E-001    8.65518200E-003   -2.64302492E-002   -7.06954703E-001    5.58705340E-001
   -2.12598425E-003   -6.73228346E-002   -3.00000000E-003   -3.52176311E-001    3.93840263E-001    2.59800640E-003   -1.79827847E-002   -7.28098128E-001    5.83210503E-001
   -7.08661417E-004   -6.73228346E-002   -3.00000000E-003   -3.53447122E-001    3.92047103E-001   -3.47867695E-003   -9.59021746E-003   -7.49719052E-001    6.07846987E-001
    7.08661417E-004   -6.73228346E-002   -3.00000000E-003   -3.54668638E-001    3.90007782E-001   -9.57813771E-003   -1.26762343E-003   -7.71828896E-001    6.32574390E-001
    2.12598425E-003   -6.73228346E-002   -3.00000000E-003   -3.55837485E-001    3.87722168E-001   -1.57028059E-002    6.96963155E-003   -7.94435257E-001    6.57350094E-001
    3.54330709E-003   -6.73228346E-002   -3.00000000E-003   -3.56951622E-001    3.85191688E-001   -2.18557034E-002    1.51064971E-002   -8.17548013E-001    6.82130770E-001
    4.96062992E-003   -6.73228346E-002   -3.00000000E-003   -3.58008250E-001    3.82417475E-001   -2.80403484E-002    2.31290109E-002   -8.41174984E-001    7.06872387E-001
    6.37795276E-003   -6.73228346E-002   -3.00000000E-003   -3.59005100E-001    3.79400870E-001   -3.42573397E-002    3.10212958E-002   -8.65322749E-001    7.31528246E-001
    7.79527559E-003   -6.73228346E-002   -3.00000000E-003   -3.59937949E-001    3.76142366E-001   -4.05090389E-002    3.87699838E-002   -8.89996500E-001    7.56051459E-001
    9.21259843E-003   -6.73228346E-002   -3.00000000E-003   -3.60804073E-001    3.72643807E-001   -4.67992237E-002    4.63624140E-002   -9.15202643E-001    7.80394629E-001
    1.06299213E-002   -6.73228346E-002   -3.00000000E-003   -3.61601367E-001    3.68908266E-001   -5.31270035E-002    5.37828410E-002   -9.40942431E-001    8.04507790E-001
    1.20472441E-002   -6.73228346E-002   -3.00000000E-003   -3.62327157E-001    3.64937937E-001   -5.94940582E-002    6.10194726E-002   -9.67219795E-001    8.28342236E-001
    1.34645669E-002   -6.73228346E-002   -3.00000000E-003   -3.62977223E-001    3.60735732E-001   -6.59017645E-002    6.80594413E-002   -9.94036418E-001    8.51847693E-001
    1.48818898E-002   -6.73228346E-002   -3.00000000E-003   -3.63549446E-001    3.56305257E-001   -7.23497956E-002    7.48904598E-002   -1.02139142E+000    8.74972970E-001
    1.62992126E-002   -6.73228346E-002   -3.00000000E-003   -3.64038901E-001    3.51649528E-001   -7.88401862E-002    8.15017872E-002   -1.04928427E+000    8.97667238E-001
    1.77165354E-002   -6.73228346E-002   -3.00000000E-003   -3.64444076E-001    3.46773262E-001   -8.53699527E-002    8.78809532E-002   -1.07771181E+000    9.19878101E-001
    1.91338583E-002   -6.73228346E-002   -3.00000000E-003   -3.64760597E-001    3.41681143E-001   -9.19406462E-002    9.40185516E-002   -1.10667309E+000    9.41555260E-001
    2.05511811E-002   -6.73228346E-002   -3.00000000E-003   -3.64983319E-001    3.36377249E-001   -9.85502804E-002    9.99045858E-002   -1.13616000E+000    9.62644817E-001
    2.19685039E-002   -6.73228346E-002   -3.00000000E-003   -3.65110828E-001    3.30868351E-001   -1.05197297E-001    1.05528902E-001   -1.16616770E+000    9.83095297E-001
    2.33858268E-002   -6.73228346E-002   -3.00000000E-003   -3.65137336E-001    3.25158981E-001   -1.11878999E-001    1.10883130E-001   -1.19668801E+000    1.00285376E+000
    2.48031496E-002   -6.73228346E-002   -3.00000000E-003   -3.65058901E-001    3.19255560E-001   -1.18594746E-001    1.15959815E-001   -1.22771214E+000    1.02186824E+000
    2.62204724E-002   -6.73228346E-002   -3.00000000E-003   -3.64869929E-001    3.13163918E-001   -1.25341632E-001    1.20751888E-001   -1.25922957E+000    1.04008642E+000
    2.76377953E-002   -6.73228346E-002   -3.00000000E-003   -3.64567731E-001    3.06892344E-001   -1.32114871E-001    1.25251309E-001   -1.29122723E+000    1.05745530E+000
    2.90551181E-002   -6.73228346E-002   -3.00000000E-003   -3.64147185E-001    3.00447200E-001   -1.38912401E-001    1.29453344E-001   -1.32369389E+000    1.07392369E+000
    3.04724409E-002   -6.73228346E-002   -3.00000000E-003   -3.63602607E-001    2.93835268E-001   -1.45730523E-001    1.33353243E-001   -1.35661202E+000    1.08943863E+000
    3.18897638E-002   -6.73228346E-002   -3.00000000E-003   -3.62928497E-001    2.87063582E-001   -1.52564103E-001    1.36946366E-001   -1.38996621E+000    1.10394881E+000
    3.33070866E-002   -6.73228346E-002   -3.00000000E-003   -3.62119486E-001    2.80138494E-001   -1.59409571E-001    1.40230824E-001   -1.42373796E+000    1.11740268E+000
    3.47244094E-002   -6.73228346E-002   -3.00000000E-003   -3.61170204E-001    2.73067240E-001   -1.66262002E-001    1.43204326E-001   -1.45790524E+000    1.12974797E+000
    3.61417323E-002   -6.73228346E-002   -3.00000000E-003   -3.60078262E-001    2.65857206E-001   -1.73115914E-001    1.45866705E-001   -1.49245005E+000    1.14093563E+000
    3.75590551E-002   -6.73228346E-002   -3.00000000E-003   -3.58830175E-001    2.58510356E-001   -1.79969347E-001    1.48220628E-001   -1.52734275E+000    1.15091156E+000
    3.89763780E-002   -6.73228346E-002   -3.00000000E-003   -3.57427940E-001    2.51035670E-001   -1.86811079E-001    1.50265291E-001   -1.56255707E+000    1.15962526E+000
    4.03937008E-002   -6.73228346E-002   -3.00000000E-003   -3.55864656E-001    2.43435705E-001   -1.93634144E-001    1.52004230E-001   -1.59806693E+000    1.16702586E+000
    4.18110236E-002   -6.73228346E-002   -3.00000000E-003   -3.54125748E-001    2.35705982E-001   -2.00433952E-001    1.53444129E-001   -1.63384215E+000    1.17306162E+000
    4.32283465E-002   -6.73228346E-002   -3.00000000E-003   -3.52198861E-001    2.27837409E-001   -2.07206295E-001    1.54594828E-001   -1.66986008E+000    1.17768425E+000
    4.46456693E-002   -6.73228346E-002   -3.00000000E-003   -3.50071490E-001    2.19812472E-001   -2.13950814E-001    1.55474024E-001   -1.70609921E+000    1.18084539E+000
    4.60629921E-002   -6.73228346E-002   -3.00000000E-003   -3.47736245E-001    2.11604498E-001   -2.20679346E-001    1.56122691E-001   -1.74253764E+000    1.18249440E+000
    4.74803150E-002   -6.73228346E-002   -3.00000000E-003   -3.45205152E-001    2.03191145E-001   -2.27408541E-001    1.56611304E-001   -1.77911833E+000    1.18256304E+000
    4.88976378E-002   -6.73228346E-002   -3.00000000E-003   -3.42522856E-001    1.94576958E-001   -2.34125203E-001    1.57033076E-001   -1.81570575E+000    1.18094684E+000
    5.03149606E-002   -6.73228346E-002   -3.00000000E-003   -3.39744002E-001    1.85809142E-001   -2.40757576E-001    1.57480655E-001   -1.85205545E+000    1.17749392E+000
    5.17322835E-002   -6.73228346E-002   -3.00000000E-003   -3.36877854E-001    1.76963381E-001   -2.47140566E-001    1.58005035E-001   -1.88783428E+000    1.17201355E+000
    5.31496063E-002   -6.73228346E-002   -3.00000000E-003   -3.33813658E-001    1.68095365E-001   -2.53010834E-001    1.58582111E-001   -1.92269804E+000    1.16429192E+000
    5.45669291E-002   -6.73228346E-002   -3.00000000E-003   -3.30244805E-001    1.59181290E-001   -2.57971295E-001    1.59096185E-001   -1.95637488E+000    1.15406878E+000
    5.59842520E-002   -6.73228346E-002   -3.00000000E-003   -3.25535626E-001    1.50094950E-001   -2.61179854E-001    1.59213263E-001   -1.98866353E+000    1.14088012E+000
    5.74015748E-002   -6.73228346E-002   -3.00000000E-003   -3.17938309E-001    1.40646889E-001   -2.59704919E-001    1.57554075E-001   -2.01943723E+000    1.12359663E+000
    5.88188976E-002   -6.73228346E-002   -3.00000000E-003   -2.91096549E-001    1.29945635E-001   -2.33817985E-001    1.44497942E-001   -2.05182353E+000    1.09952192E+000
    6.02362205E-002   -6.73228346E-002   -3.00000000E-003   -1.37348020E+000   -7.15672428E-001    8.18647807E-001    1.03204028E+000   -2.25612003E+000    1.11058738E+000
    6.16535433E-002   -6.73228346E-002   -3.00000000E-003   -1.28063545E+000   -7.08814055E-001    6.63528920E-001    1.02821005E+000   -2.20503067E+000    1.10026077E+000
    6.30708661E-002   -6.73228346E-002   -3.00000000E-003   -1.24744750E+000   -7.22323175E-001    6.06907935E-001    1.01582440E+000   -2.15336704E+000    1.06875451E+000
    6.44881890E-002   -6.73228346E-002   -3.00000000E-003   -1.23708067E+000   -7.35307598E-001    5.72061738E-001    9.97805657E-001   -2.11956068E+000    1.03675514E+000
    6.59055118E-002   -6.73228346E-002   -3.00000000E-003   -1.23615373E+000   -7.47993606E-001    5.43731392E-001    9.76604411E-001   -2.09607650E+000    1.00568197E+000
    6.73228346E-002   -6.73228346E-002   -3.00000000E-003   -1.24008769E+000   -7.60273341E-001    5.17383703E-001    9.52686924E-001   -2.07858035E+000    9.75265124E-001
    6.87401575E-002   -6.73228346E-002   -3.00000000E-003   -1.24662422E+000   -7.71678037E-001    4.91109536E-001    9.26345004E-001   -2.06463750E+000    9.45193210E-001
    7.01574803E-002   -6.73228346E-002   -3.00000000E-003   -1.25433491E+000   -7.81759102E-001    4.64013811E-001    8.98025835E-001   -2.05278814E+000    9.15255238E-001
    7.15748031E-002   -6.73228346E-002   -3.00000000E-003   -1.26221182E+000   -7.90297532E-001    4.35701525E-001    8.68238661E-001   -2.04216130E+000    8.85330893E-001
    7.29921260E-002   -6.73228346E-002   -3.00000000E-003   -1.26951263E+000   -7.97276032E-001    4.06068613E-001    8.37390979E-001   -2.03227066E+000    8.55363745E-001
    7.44094488E-002   -6.73228346E-002   -3.00000000E-003   -1.27571378E+000   -8.02761836E-001    3.75185808E-001    8.05731914E-001   -2.02286954E+000    8.25327897E-001
    7.58267717E-002   -6.73228346E-002   -3.00000000E-003   -1.28046709E+000   -8.06820238E-001    3.43218905E-001    7.73389772E-001   -2.01385895E+000    7.95217141E-001
    7.72440945E-002   -6.73228346E-002   -3.00000000E-003   -1.28356578E+000   -8.09482661E-001    3.10367515E-001    7.40428433E-001   -2.00521789E+000    7.65035473E-001
    7.86614173E-002   -6.73228346E-002   -3.00000000E-003   -1.28490453E+000   -8.10748831E-001    2.76822460E-001    7.06886754E-001   -1.99696489E+000    7.34791412E-001
    8.00787402E-002   -6.73228346E-002   -3.00000000E-003   -1.28443942E+000   -8.10595550E-001    2.42754019E-001    6.72805100E-001   -1.98913095E+000    7.04502480E-001
    8.14960630E-002   -6.73228346E-002   -3.00000000E-003   -1.28216877E+000   -8.09000237E-001    2.08297035E-001    6.38225804E-001   -1.98175852E+000    6.74179246E-001
    8.29133858E-002   -6.73228346E-002   -3.00000000E-003   -1.27809937E+000   -8.05942147E-001    1.73559551E-001    6.03206766E-001   -1.97490012E+000    6.43853346E-001
    8.43307087E-002   -6.73228346E-002   -3.00000000E-003   -1.27224977E+000   -8.01397611E-001    1.38639699E-001    5.67803513E-001   -1.96859485E+000    6.13543372E-001
    8.57480315E-002   -6.73228346E-002   -3.00000000E-003   -1.26462886E+000   -7.95346116E-001    1.03617299E-001    5.32074127E-001   -1.96288004E+000    5.83270050E-001
    8.71653543E-002   -6.73228346E-002   -3.00000000E-003   -1.25526437E+000   -7.87782611E-001    6.85679846E-002    4.96087828E-001   -1.95779910E+000    5.53059670E-001
    8.85826772E-002   -6.73228346E-002   -3.00000000E-003   -1.24418862E+000   -7.78705691E-001    3.35659072E-002    4.59911387E-001   -1.95338345E+000    5.22942853E-001
    9.00000000E-002   -6.73228346E-002   -3.00000000E-003   -1.23143311E+000   -7.68118900E-001   -1.32093365E-003    4.23613782E-001   -1.94965927E+000    4.92946387E-001
   -9.00000000E-002   -6.59055118E-002   -3.00000000E-003   -3.26907774E-001   -4.03903322E-001    2.44094555E-001   -6.21259211E-003   -6.52096840E-003   -2.44755263E-003
   -8.85826772E-002   -6.59055118E-002   -3.00000000E-003   -3.30992518E-001   -3.89210939E-001    2.39753786E-001   -2.41032060E-002   -6.18580611E-003   -9.60991162E-003
   -8.71653543E-002   -6.59055118E-002   -3.00000000E-003   -3.35118234E-001   -3.72317939E-001    2.35130357E-001   -4.16309947E-002   -6.14814944E-003   -1.64328894E-002
   -8.57480315E-002   -6.59055118E-002   -3.00000000E-003   -3.39278234E-001   -3.53208010E-001    2.30218601E-001   -5.87239306E-002   -6.44828823E-003   -2.29022165E-002
   -8.43307087E-002   -6.59055118E-002   -3.00000000E-003   -3.43465861E-001   -3.31876129E-001    2.25012946E-001   -7.53049529E-002   -7.12843710E-003   -2.90040428E-002
   -8.29133858E-002   -6.59055118E-002   -3.00000000E-003   -3.47677162E-001   -3.08320138E-001    2.19510159E-001   -9.13003257E-002   -8.22987505E-003   -3.47254120E-002
   -8.14960630E-002   -6.59055118E-002   -3.00000000E-003   -3.51909731E-001   -2.82546022E-001    2.13707965E-001   -1.06634025E-001   -9.79458245E-003   -4.00517704E-002
   -8.00787402E-002   -6.59055118E-002   -3.00000000E-003   -3.56162044E-001   -2.54562803E-001    2.07605112E-001   -1.21229708E-001   -1.18654651E-002   -4.49701608E-002
   -7.86614173E-002   -6.59055118E-002   -3.00000000E-003   -3.60434711E-001   -2.24387271E-001    2.01201300E-001   -1.35007773E-001   -1.44850483E-002   -4.94653633E-002
   -7.72440945E-002   -6.59055118E-002   -3.00000000E-003   -3.64729501E-001   -1.92042929E-001    1.94497631E-001   -1.47885434E-001   -1.76962690E-002   -5.35226958E-002
   -7.58267717E-002   -6.59055118E-002   -3.00000000E-003   -3.69047927E-001   -1.57569320E-001    1.87495348E-001   -1.59774257E-001   -2.15429225E-002   -5.71258834E-002
   -7.44094488E-002   -6.59055118E-002   -3.00000000E-003   -3.73391676E-001   -1.21025957E-001    1.80200113E-001   -1.70589481E-001   -2.60684561E-002   -6.02623041E-002
   -7.29921260E-002   -6.59055118E-002   -3.00000000E-003   -3.77763762E-001   -8.25050010E-002    1.72624722E-001   -1.80270115E-001   -3.13156647E-002   -6.29239838E-002
   -7.15748031E-002   -6.59055118E-002   -3.00000000E-003   -3.82173358E-001   -4.21203668E-002    1.64793546E-001   -1.88823850E-001   -3.73262824E-002   -6.51128480E-002
   -7.01574803E-002   -6.59055118E-002   -3.00000000E-003   -3.86653760E-001    6.09064845E-005    1.56742192E-001   -1.96390233E-001   -4.41426663E-002   -6.68418235E-002
   -6.87401575E-002   -6.59055118E-002   -3.00000000E-003   -3.91286729E-001    4.41978625E-002    1.48505118E-001   -2.03262231E-001   -5.18291309E-002   -6.81170144E-002
   -6.73228346E-002   -6.59055118E-002   -3.00000000E-003   -3.96233803E-001    9.10291327E-002    1.40066090E-001   -2.09733448E-001   -6.05263935E-002   -6.88746483E-002
   -6.59055118E-002   -6.59055118E-002   -3.00000000E-003   -4.01739586E-001    1.42408217E-001    1.31227723E-001   -2.15356238E-001   -7.05935168E-002   -6.88122773E-002
   -6.44881890E-002   -6.59055118E-002   -3.00000000E-003   -4.07893449E-001    2.01227316E-001    1.21359077E-001   -2.16217955E-001   -8.29098470E-002   -6.69315548E-002
   -6.30708661E-002   -6.59055118E-002   -3.00000000E-003   -4.13523688E-001    2.63012421E-001    1.09604276E-001   -2.00990244E-001   -9.86010202E-002   -6.20002329E-002
   -6.16535433E-002   -6.59055118E-002   -3.00000000E-003   -4.14889998E-001    3.05506564E-001    9.82216069E-002   -1.73782365E-001   -1.16514011E-001   -5.83183375E-002
   -6.02362205E-002   -6.59055118E-002   -3.00000000E-003   -2.78187283E-001    2.80906973E-001    2.54429086E-001   -2.48956460E-001   -1.18957942E-001   -5.79199475E-002
   -5.88188976E-002   -6.59055118E-002   -3.00000000E-003   -2.79126993E-001    2.84502356E-001    2.48549317E-001   -2.51725498E-001   -1.26731857E-001   -5.38051383E-002
   -5.74015748E-002   -6.59055118E-002   -3.00000000E-003   -2.80405957E-001    2.88817900E-001    2.41935425E-001   -2.52470803E-001   -1.36535908E-001   -4.88782646E-002
   -5.59842520E-002   -6.59055118E-002   -3.00000000E-003   -2.82151964E-001    2.93942077E-001    2.35024680E-001   -2.51872116E-001   -1.47309777E-001   -4.29110086E-002
   -5.45669291E-002   -6.59055118E-002   -3.00000000E-003   -2.84339085E-001    2.99747843E-001    2.28249593E-001   -2.50665203E-001   -1.58575400E-001   -3.61676521E-002
   -5.31496063E-002   -6.59055118E-002   -3.00000000E-003   -2.86658622E-001    3.05810277E-001    2.21813426E-001   -2.49266745E-001   -1.70045589E-001   -2.89207574E-002
   -5.17322835E-002   -6.59055118E-002   -3.00000000E-003   -2.88870872E-001    3.11775741E-001    2.15621830E-001   -2.47678607E-001   -1.81623461E-001   -2.12402592E-002
   -5.03149606E-002   -6.59055118E-002   -3.00000000E-003   -2.90925553E-001    3.17523713E-001    2.09518847E-001   -2.45774145E-001   -1.93317388E-001   -1.30744691E-002
   -4.88976378E-002   -6.59055118E-002   -3.00000000E-003   -2.92862723E-001    3.23059247E-001    2.03416367E-001   -2.43476023E-001   -2.05155444E-001   -4.36121424E-003
   -4.74803150E-002   -6.59055118E-002   -3.00000000E-003   -2.94732309E-001    3.28413024E-001    1.97286222E-001   -2.40765647E-001   -2.17155680E-001    4.93582610E-003
   -4.60629921E-002   -6.59055118E-002   -3.00000000E-003   -2.96566119E-001    3.33604385E-001    1.91132578E-001   -2.37658885E-001   -2.29324352E-001    1.48298147E-002
   -4.46456693E-002   -6.59055118E-002   -3.00000000E-003   -2.98378071E-001    3.38635810E-001    1.84966524E-001   -2.34178477E-001   -2.41662012E-001    2.53226128E-002
   -4.32283465E-002   -6.59055118E-002   -3.00000000E-003   -3.00172796E-001    3.43501585E-001    1.78795525E-001   -2.30343170E-001   -2.54169433E-001    3.64128523E-002
   -4.18110236E-002   -6.59055118E-002   -3.00000000E-003   -3.01950510E-001    3.48191272E-001    1.72624778E-001   -2.26167358E-001   -2.66848641E-001    4.81001762E-002
   -4.03937008E-002   -6.59055118E-002   -3.00000000E-003   -3.03713423E-001    3.52698013E-001    1.66454181E-001   -2.21661277E-001   -2.79704372E-001    6.03850658E-002
   -3.89763780E-002   -6.59055118E-002   -3.00000000E-003   -3.05463218E-001    3.57015801E-001    1.60285432E-001   -2.16833991E-001   -2.92741931E-001    7.32681477E-002
   -3.75590551E-002   -6.59055118E-002   -3.00000000E-003   -3.07202503E-001    3.61140010E-001    1.54120683E-001   -2.11697536E-001   -3.05967758E-001    8.67492506E-002
   -3.61417323E-002   -6.59055118E-002   -3.00000000E-003   -3.08933153E-001    3.65066246E-001    1.47962237E-001   -2.06263511E-001   -3.19388717E-001    1.00827584E-001
   -3.47244094E-002   -6.59055118E-002   -3.00000000E-003   -3.10657466E-001    3.68791317E-001    1.41812104E-001   -2.00543134E-001   -3.33012258E-001    1.15501058E-001
   -3.33070866E-002   -6.59055118E-002   -3.00000000E-003   -3.12375909E-001    3.72310372E-001    1.35671195E-001   -1.94547557E-001   -3.46846500E-001    1.30767016E-001
   -3.18897638E-002   -6.59055118E-002   -3.00000000E-003   -3.14089614E-001    3.75620036E-001    1.29540154E-001   -1.88288070E-001   -3.60900621E-001    1.46621716E-001
   -3.04724409E-002   -6.59055118E-002   -3.00000000E-003   -3.15798833E-001    3.78716618E-001    1.23421638E-001   -1.81777660E-001   -3.75183300E-001    1.63060123E-001
   -2.90551181E-002   -6.59055118E-002   -3.00000000E-003   -3.17503667E-001    3.81596815E-001    1.17316118E-001   -1.75029182E-001   -3.89704526E-001    1.80076357E-001
   -2.76377953E-002   -6.59055118E-002   -3.00000000E-003   -3.19203902E-001    3.84257198E-001    1.11224271E-001   -1.68055254E-001   -4.04474179E-001    1.97663446E-001
   -2.62204724E-002   -6.59055118E-002   -3.00000000E-003   -3.20899624E-001    3.86695102E-001    1.05145722E-001   -1.60867757E-001   -4.19503744E-001    2.15813146E-001
   -2.48031496E-002   -6.59055118E-002   -3.00000000E-003   -3.22589546E-001    3.88907234E-001    9.90812646E-002   -1.53481285E-001   -4.34803424E-001    2.34515488E-001
   -2.33858268E-002   -6.59055118E-002   -3.00000000E-003   -3.24273256E-001    3.90891641E-001    9.30301068E-002   -1.45908831E-001   -4.50385567E-001    2.53759452E-001
   -2.19685039E-002   -6.59055118E-002   -3.00000000E-003   -3.25949478E-001    3.92645914E-001    8.69931260E-002   -1.38164519E-001   -4.66261541E-001    2.73532274E-001
   -2.05511811E-002   -6.59055118E-002   -3.00000000E-003   -3.27616431E-001    3.94167289E-001    8.09679858E-002   -1.30262102E-001   -4.82443807E-001    2.93819940E-001
   -1.91338583E-002   -6.59055118E-002   -3.00000000E-003   -3.29273346E-001    3.95454339E-001    7.49537706E-002   -1.22215594E-001   -4.98945421E-001    3.14606454E-001
   -1.77165354E-002   -6.59055118E-002   -3.00000000E-003   -3.30917815E-001    3.96504627E-001    6.89495965E-002   -1.14040709E-001   -5.15778654E-001    3.35874144E-001
   -1.62992126E-002   -6.59055118E-002   -3.00000000E-003   -3.32547954E-001    3.97316690E-001    6.29541068E-002   -1.05751328E-001   -5.32956329E-001    3.57603719E-001
   -1.48818898E-002   -6.59055118E-002   -3.00000000E-003   -3.34161788E-001    3.97889136E-001    5.69653707E-002   -9.73628277E-002   -5.50492239E-001    3.79774014E-001
   -1.34645669E-002   -6.59055118E-002   -3.00000000E-003   -3.35756960E-001    3.98220435E-001    5.09816450E-002   -8.88909771E-002   -5.68398492E-001    4.02361917E-001
   -1.20472441E-002   -6.59055118E-002   -3.00000000E-003   -3.37330409E-001    3.98308799E-001    4.49992611E-002   -8.03495499E-002   -5.86689341E-001    4.25343076E-001
   -1.06299213E-002   -6.59055118E-002   -3.00000000E-003   -3.38880809E-001    3.98153983E-001    3.90166815E-002   -7.17551685E-002   -6.05378218E-001    4.48690429E-001
   -9.21259843E-003   -6.59055118E-002   -3.00000000E-003   -3.40404073E-001    3.97753904E-001    3.30313914E-002   -6.31233014E-002   -6.24476066E-001    4.72375133E-001
   -7.79527559E-003   -6.59055118E-002   -3.00000000E-003   -3.41898956E-001    3.97109108E-001    2.70403156E-002   -5.44696567E-002   -6.43998389E-001    4.96367671E-001
   -6.37795276E-003   -6.59055118E-002   -3.00000000E-003   -3.43362306E-001    3.96218390E-001    2.10419920E-002   -4.58108675E-002   -6.63956199E-001    5.20635299E-001
   -4.96062992E-003   -6.59055118E-002   -3.00000000E-003   -3.44790414E-001    3.95080829E-001    1.50305529E-002   -3.71606694E-002   -6.84362399E-001    5.45144435E-001
   -3.54330709E-003   -6.59055118E-002   -3.00000000E-003   -3.46181211E-001    3.93696339E-001    9.00490079E-003   -2.85360728E-002   -7.05229233E-001    5.69859396E-001
   -2.12598425E-003   -6.59055118E-002   -3.00000000E-003   -3.47531821E-001    3.92065135E-001    2.96133305E-003   -1.99526537E-002   -7.26567644E-001    5.94743067E-001
   -7.08661417E-004   -6.59055118E-002   -3.00000000E-003   -3.48838966E-001    3.90186819E-001   -3.10192658E-003   -1.14265314E-002   -7.48387084E-001    6.19755795E-001
    7.08661417E-004   -6.59055118E-002   -3.00000000E-003   -3.50100916E-001    3.88062850E-001   -9.18889635E-003   -2.97313784E-003   -7.70700384E-001    6.44858398E-001
    2.12598425E-003   -6.59055118E-002   -3.00000000E-003   -3.51313614E-001    3.85692615E-001   -1.53026969E-002    5.39311290E-003   -7.93515702E-001    6.70008274E-001
    3.54330709E-003   -6.59055118E-002   -3.00000000E-003   -3.52473828E-001    3.83076755E-001   -2.14458002E-002    1.36564967E-002   -8.16841170E-001    6.95162364E-001
    4.96062992E-003   -6.59055118E-002   -3.00000000E-003   -3.53578884E-001    3.80216795E-001   -2.76207351E-002    2.18017757E-002   -8.40685558E-001    7.20276724E-001
    6.37795276E-003   -6.59055118E-002   -3.00000000E-003   -3.54628199E-001    3.77115783E-001   -3.38293532E-002    2.98138412E-002   -8.65057427E-001    7.45306395E-001
    7.79527559E-003   -6.59055118E-002   -3.00000000E-003   -3.55615164E-001    3.73772728E-001   -4.00744016E-002    3.76792085E-002   -8.89960224E-001    7.70203338E-001
    9.21259843E-003   -6.59055118E-002   -3.00000000E-003   -3.56538299E-001    3.70190573E-001   -4.63578231E-002    4.53837927E-002   -9.15402209E-001    7.94921737E-001
    1.06299213E-002   -6.59055118E-002   -3.00000000E-003   -3.57395517E-001    3.66372504E-001   -5.26797119E-002    5.29128091E-002   -9.41385585E-001    8.19412103E-001
    1.20472441E-002   -6.59055118E-002   -3.00000000E-003   -3.58182066E-001    3.62320869E-001   -5.90433693E-002    6.02535929E-002   -9.67913310E-001    8.43625524E-001
    1.34645669E-002   -6.59055118E-002   -3.00000000E-003   -3.58894725E-001    3.58038330E-001   -6.54490461E-002    6.73935555E-002   -9.94988670E-001    8.67512399E-001
    1.48818898E-002   -6.59055118E-002   -3.00000000E-003   -3.59531489E-001    3.53529688E-001   -7.18951714E-002    7.43185452E-002   -1.02261023E+000    8.91021255E-001
    1.62992126E-002   -6.59055118E-002   -3.00000000E-003   -3.60087580E-001    3.48798553E-001   -7.83853317E-002    8.10184878E-002   -1.05077954E+000    9.14102362E-001
    1.77165354E-002   -6.59055118E-002   -3.00000000E-003   -3.60559820E-001    3.43848629E-001   -8.49172096E-002    8.74813883E-002   -1.07949467E+000    9.36703849E-001
    1.91338583E-002   -6.59055118E-002   -3.00000000E-003   -3.60944712E-001    3.38685893E-001   -9.14906735E-002    9.36956614E-002   -1.10875354E+000    9.58774370E-001
    2.05511811E-002   -6.59055118E-002   -3.00000000E-003   -3.61236618E-001    3.33314575E-001   -9.81060278E-002    9.96526132E-002   -1.13855069E+000    9.80261378E-001
    2.19685039E-002   -6.59055118E-002   -3.00000000E-003   -3.61434081E-001    3.27741712E-001   -1.04759099E-001    1.05340085E-001   -1.16887909E+000    1.00111169E+000
    2.33858268E-002   -6.59055118E-002   -3.00000000E-003   -3.61530829E-001    3.21972405E-001   -1.11450903E-001    1.10751091E-001   -1.19973654E+000    1.02127523E+000
    2.48031496E-002   -6.59055118E-002   -3.00000000E-003   -3.61522439E-001    3.16012977E-001   -1.18177388E-001    1.15876581E-001   -1.23111046E+000    1.04069729E+000
    2.62204724E-002   -6.59055118E-002   -3.00000000E-003   -3.61405514E-001    3.09871462E-001   -1.24937025E-001    1.20708733E-001   -1.26299395E+000    1.05932704E+000
    2.76377953E-002   -6.59055118E-002   -3.00000000E-003   -3.61174707E-001    3.03554593E-001   -1.31725898E-001    1.25240426E-001   -1.29537391E+000    1.07711065E+000
    2.90551181E-002   -6.59055118E-002   -3.00000000E-003   -3.60825851E-001    2.97070078E-001   -1.38540855E-001    1.29465997E-001   -1.32824051E+000    1.09399707E+000
    3.04724409E-002   -6.59055118E-002   -3.00000000E-003   -3.60352586E-001    2.90424901E-001   -1.45378606E-001    1.33380096E-001   -1.36157790E+000    1.10993300E+000
    3.18897638E-002   -6.59055118E-002   -3.00000000E-003   -3.59749949E-001    2.83626883E-001   -1.52235740E-001    1.36979525E-001   -1.39536887E+000    1.12486635E+000
    3.33070866E-002   -6.59055118E-002   -3.00000000E-003   -3.59013520E-001    2.76684167E-001   -1.59106159E-001    1.40259468E-001   -1.42959914E+000    1.13874593E+000
    3.47244094E-002   -6.59055118E-002   -3.00000000E-003   -3.58137008E-001    2.69603886E-001   -1.65985635E-001    1.43218287E-001   -1.46424651E+000    1.15151869E+000
    3.61417323E-002   -6.59055118E-002   -3.00000000E-003   -3.57116237E-001    2.62393088E-001   -1.72869425E-001    1.45856537E-001   -1.49929382E+000    1.16313489E+000
    3.75590551E-002   -6.59055118E-002   -3.00000000E-003   -3.55942054E-001    2.55057772E-001   -1.79753027E-001    1.48173587E-001   -1.53471264E+000    1.17354040E+000
    3.89763780E-002   -6.59055118E-002   -3.00000000E-003   -3.54612685E-001    2.47605153E-001   -1.86627561E-001    1.50170425E-001   -1.57048083E+000    1.18268481E+000
    4.03937008E-002   -6.59055118E-002   -3.00000000E-003   -3.53119786E-001    2.40038605E-001   -1.93487501E-001    1.51850964E-001   -1.60657191E+000    1.19051705E+000
    4.18110236E-002   -6.59055118E-002   -3.00000000E-003   -3.51453668E-001    2.32357857E-001   -2.00328319E-001    1.53222073E-001   -1.64295878E+000    1.19698569E+000
    4.32283465E-002   -6.59055118E-002   -3.00000000E-003   -3.49604585E-001    2.24559875E-001   -2.07147108E-001    1.54294839E-001   -1.67961337E+000    1.20204013E+000
    4.46456693E-002   -6.59055118E-002   -3.00000000E-003   -3.47566557E-001    2.16638686E-001   -2.13938955E-001    1.55086276E-001   -1.71650437E+000    1.20562803E+000
    4.60629921E-002   -6.59055118E-002   -3.00000000E-003   -3.45334301E-001    2.08585363E-001   -2.20703933E-001    1.55626647E-001   -1.75359077E+000    1.20769307E+000
    4.74803150E-002   -6.59055118E-002   -3.00000000E-003   -3.42910726E-001    2.00396564E-001   -2.27439809E-001    1.55960042E-001   -1.79080888E+000    1.20816879E+000
    4.88976378E-002   -6.59055118E-002   -3.00000000E-003   -3.40306524E-001    1.92084576E-001   -2.34119868E-001    1.56133520E-001   -1.82805296E+000    1.20697072E+000
    5.03149606E-002   -6.59055118E-002   -3.00000000E-003   -3.37514612E-001    1.83673486E-001   -2.40687215E-001    1.56188514E-001   -1.86518140E+000    1.20399974E+000
    5.17322835E-002   -6.59055118E-002   -3.00000000E-003   -3.34474497E-001    1.75188271E-001   -2.47037900E-001    1.56133047E-001   -1.90203846E+000    1.19914848E+000
    5.31496063E-002   -6.59055118E-002   -3.00000000E-003   -3.30996929E-001    1.66611441E-001   -2.53030705E-001    1.55927099E-001   -1.93853212E+000    1.19232065E+000
    5.45669291E-002   -6.59055118E-002   -3.00000000E-003   -3.26649682E-001    1.57811496E-001   -2.58486886E-001    1.55459071E-001   -1.97474704E+000    1.18344419E+000
    5.59842520E-002   -6.59055118E-002   -3.00000000E-003   -3.20398827E-001    1.48355733E-001   -2.63237221E-001    1.54509995E-001   -2.01118888E+000    1.17248536E+000
    5.74015748E-002   -6.59055118E-002   -3.00000000E-003   -3.09371935E-001    1.36824351E-001   -2.67637124E-001    1.52706666E-001   -2.04945489E+000    1.15950522E+000
    5.88188976E-002   -6.59055118E-002   -3.00000000E-003   -2.86074537E-001    1.17718887E-001   -2.77741534E-001    1.50958104E-001   -2.09370545E+000    1.14496648E+000
    6.02362205E-002   -6.59055118E-002   -3.00000000E-003   -2.48751236E-001    7.74042313E-002   -3.18395297E-001    1.68632052E-001   -2.14943119E+000    1.13390524E+000
    6.16535433E-002   -6.59055118E-002   -3.00000000E-003   -1.31714077E+000   -7.04171719E-001    5.78597829E-001    1.02651250E+000   -2.34243887E+000    1.17438596E+000
    6.30708661E-002   -6.59055118E-002   -3.00000000E-003   -1.27016814E+000   -7.34767665E-001    5.83592527E-001    1.01821428E+000   -2.23799332E+000    1.11781398E+000
    6.44881890E-002   -6.59055118E-002   -3.00000000E-003   -1.25494117E+000   -7.52966650E-001    5.67308413E-001    1.00407393E+000   -2.19028956E+000    1.07831005E+000
    6.59055118E-002   -6.59055118E-002   -3.00000000E-003   -1.25265063E+000   -7.69286013E-001    5.48275025E-001    9.85346154E-001   -2.16124550E+000    1.04328499E+000
    6.73228346E-002   -6.59055118E-002   -3.00000000E-003   -1.25694856E+000   -7.84780288E-001    5.27569171E-001    9.62552716E-001   -2.14127954E+000    1.01014731E+000
    6.87401575E-002   -6.59055118E-002   -3.00000000E-003   -1.26472851E+000   -7.98838242E-001    5.04939965E-001    9.36215247E-001   -2.12620131E+000    9.77858224E-001
    7.01574803E-002   -6.59055118E-002   -3.00000000E-003   -1.27407810E+000   -8.10815158E-001    4.80199120E-001    9.07292804E-001   -2.11376155E+000    9.45925812E-001
    7.15748031E-002   -6.59055118E-002   -3.00000000E-003   -1.28370644E+000   -8.20597168E-001    4.53308624E-001    8.76783378E-001   -2.10271604E+000    9.14116169E-001
    7.29921260E-002   -6.59055118E-002   -3.00000000E-003   -1.29268025E+000   -8.28430712E-001    4.24378050E-001    8.45332982E-001   -2.09244706E+000    8.82335530E-001
    7.44094488E-002   -6.59055118E-002   -3.00000000E-003   -1.30034752E+000   -8.34600478E-001    3.93660285E-001    8.13216200E-001   -2.08268404E+000    8.50540397E-001
    7.58267717E-002   -6.59055118E-002   -3.00000000E-003   -1.30630456E+000   -8.39283020E-001    3.61491525E-001    7.80500268E-001   -2.07334450E+000    8.18715856E-001
    7.72440945E-002   -6.59055118E-002   -3.00000000E-003   -1.31035436E+000   -8.42544787E-001    3.28211578E-001    7.47184869E-001   -2.06442759E+000    7.86857780E-001
    7.86614173E-002   -6.59055118E-002   -3.00000000E-003   -1.31242812E+000   -8.44381124E-001    2.94111211E-001    7.13269050E-001   -2.05596119E+000    7.54969606E-001
    8.00787402E-002   -6.59055118E-002   -3.00000000E-003   -1.31254050E+000   -8.44768150E-001    2.59412025E-001    6.78770703E-001   -2.04798835E+000    7.23060290E-001
    8.14960630E-002   -6.59055118E-002   -3.00000000E-003   -1.31071740E+000   -8.43662076E-001    2.24282246E-001    6.43725692E-001   -2.04054690E+000    6.91142055E-001
    8.29133858E-002   -6.59055118E-002   -3.00000000E-003   -1.30699300E+000   -8.41034258E-001    1.88841859E-001    6.08186714E-001   -2.03368485E+000    6.59232040E-001
    8.43307087E-002   -6.59055118E-002   -3.00000000E-003   -1.30140219E+000   -8.36857429E-001    1.53192239E-001    5.72213607E-001   -2.02744189E+000    6.27355141E-001
    8.57480315E-002   -6.59055118E-002   -3.00000000E-003   -1.29397438E+000   -8.31114461E-001    1.17418127E-001    5.35871397E-001   -2.02185761E+000    5.95532771E-001
    8.71653543E-002   -6.59055118E-002   -3.00000000E-003   -1.28472956E+000   -8.23787922E-001    8.15952748E-002    4.99225481E-001   -2.01696343E+000    5.63785752E-001
    8.85826772E-002   -6.59055118E-002   -3.00000000E-003   -1.27371166E+000   -8.14875714E-001    4.58035726E-002    4.62345817E-001   -2.01278650E+000    5.32150615E-001
    9.00000000E-002   -6.59055118E-002   -3.00000000E-003   -1.26094090E+000   -8.04385972E-001    1.01039130E-002    4.25310199E-001   -2.00936309E+000    5.00646075E-001
   -9.00000000E-002   -6.44881890E-002   -3.00000000E-003   -3.23835126E-001   -4.20985294E-001    2.44865035E-001   -2.87678623E-002   -2.56285322E-003    4.82571102E-004
   -8.85826772E-002   -6.44881890E-002   -3.00000000E-003   -3.28027525E-001   -4.05943036E-001    2.40682308E-001   -4.82316574E-002   -2.07288209E-003   -7.36576100E-003
   -8.71653543E-002   -6.44881890E-002   -3.00000000E-003   -3.32271673E-001   -3.88626959E-001    2.36212619E-001   -6.73494037E-002   -1.88563946E-003   -1.48462290E-002
   -8.57480315E-002   -6.44881890E-002   -3.00000000E-003   -3.36559011E-001   -3.69021285E-001    2.31449684E-001   -8.60461309E-002   -2.04209563E-003   -2.19419057E-002
   -8.43307087E-002   -6.44881890E-002   -3.00000000E-003   -3.40883066E-001   -3.47118502E-001    2.26388361E-001   -1.04247455E-001   -2.58530416E-003   -2.86365916E-002
   -8.29133858E-002   -6.44881890E-002   -3.00000000E-003   -3.45237867E-001   -3.22917197E-001    2.21025333E-001   -1.21876632E-001   -3.55741030E-003   -3.49146376E-002
   -8.14960630E-002   -6.44881890E-002   -3.00000000E-003   -3.49620212E-001   -2.96421786E-001    2.15358032E-001   -1.38858708E-001   -5.00139718E-003   -4.07617149E-002
   -8.00787402E-002   -6.44881890E-002   -3.00000000E-003   -3.54027762E-001   -2.67639562E-001    2.09385089E-001   -1.55116922E-001   -6.96062514E-003   -4.61608277E-002
   -7.86614173E-002   -6.44881890E-002   -3.00000000E-003   -3.58460647E-001   -2.36583775E-001    2.03105044E-001   -1.70572337E-001   -9.47891473E-003   -5.10977570E-002
   -7.72440945E-002   -6.44881890E-002   -3.00000000E-003   -3.62919322E-001   -2.03270640E-001    1.96516657E-001   -1.85136826E-001   -1.26020122E-002   -5.55532218E-002
   -7.58267717E-002   -6.44881890E-002   -3.00000000E-003   -3.67405005E-001   -1.67728817E-001    1.89618362E-001   -1.98709383E-001   -1.63753430E-002   -5.95104317E-002
   -7.44094488E-002   -6.44881890E-002   -3.00000000E-003   -3.71913812E-001   -1.30019139E-001    1.82409575E-001   -2.11172205E-001   -2.08477427E-002   -6.29524822E-002
   -7.29921260E-002   -6.44881890E-002   -3.00000000E-003   -3.76436948E-001   -9.02729078E-002    1.74898621E-001   -2.22411647E-001   -2.60663108E-002   -6.58747101E-002
   -7.15748031E-002   -6.44881890E-002   -3.00000000E-003   -3.80962577E-001   -4.87340689E-002    1.67112862E-001   -2.32398297E-001   -3.20711632E-002   -6.82961725E-002
   -7.01574803E-002   -6.44881890E-002   -3.00000000E-003   -3.85500367E-001   -5.72349183E-003    1.59118538E-001   -2.41362294E-001   -3.88876739E-002   -7.02855692E-002
   -6.87401575E-002   -6.44881890E-002   -3.00000000E-003   -3.90125835E-001    3.85781214E-002    1.51018194E-001   -2.50012965E-001   -4.65358656E-002   -7.19631619E-002
   -6.73228346E-002   -6.44881890E-002   -3.00000000E-003   -3.95072368E-001    8.47242982E-002    1.42924207E-001   -2.59735717E-001   -5.50910585E-002   -7.34743964E-002
[truncated: 2,418,837 more chars]
