# Supplementary material for: Optimized radiofrequency shimming using low-heating B1+-mapping in the presence of deep brain stimulation implants: Proof of concept
Source: PLoS One. 2024 Dec 18;19(12):e0316002. doi: 10.1371/journal.pone.0316002 (PMC11654958; doi:10.1371/journal.pone.0316002)
Supplement: S3 File — (ZIP) [file pone.0316002.s004.zip › PX4_simplified_Ele2_NearField1(CH2).efe]

##File Type: Electric near field
##File Format: 7
##Source: PX4_simplified
##Date: 2021-08-05 09:14:08  
** File exported by Altair Feko - Solver (seq) Version 2019.3.2-682 from 2020-04-01


#Configuration Name: StandardConfiguration1
#Request Name: NearField1
#Frequency:   1.23250000E+008
#Coordinate System: Cartesian
#No. of X Samples: 128
#No. of Y Samples: 128
#No. of Z Samples: 1
#Result Type: Electric Field Values
#No. of Header Lines: 1
#         "X"                "Y"                "Z"              "Re(Ex)"           "Im(Ex)"           "Re(Ey)"           "Im(Ey)"           "Re(Ez)"           "Im(Ez)"    
   -9.00000000E-002   -9.00000000E-002   -3.00000000E-003   -6.86683882E-001   -1.97661519E-001    1.47981519E-001   -4.73296574E-001    1.17165181E+000   -4.21571207E-001
   -8.85826772E-002   -9.00000000E-002   -3.00000000E-003   -6.95416011E-001   -2.04271133E-001    1.24330866E-001   -5.00310990E-001    1.17452105E+000   -4.33800211E-001
   -8.71653543E-002   -9.00000000E-002   -3.00000000E-003   -7.03408862E-001   -2.10313482E-001    1.00123282E-001   -5.27730347E-001    1.17744348E+000   -4.45918122E-001
   -8.57480315E-002   -9.00000000E-002   -3.00000000E-003   -7.10648045E-001   -2.15767556E-001    7.53721687E-002   -5.55538377E-001    1.18037565E+000   -4.57901528E-001
   -8.43307087E-002   -9.00000000E-002   -3.00000000E-003   -7.17123198E-001   -2.20614695E-001    5.00905633E-002   -5.83718816E-001    1.18327451E+000   -4.69727553E-001
   -8.29133858E-002   -9.00000000E-002   -3.00000000E-003   -7.22833358E-001   -2.24840464E-001    2.42879797E-002   -6.12256593E-001    1.18609287E+000   -4.81375118E-001
   -8.14960630E-002   -9.00000000E-002   -3.00000000E-003   -7.27778095E-001   -2.28430933E-001   -2.02610266E-003   -6.41137979E-001    1.18878344E+000   -4.92821452E-001
   -8.00787402E-002   -9.00000000E-002   -3.00000000E-003   -7.31965265E-001   -2.31378891E-001   -2.88441054E-002   -6.70354689E-001    1.19129981E+000   -5.04042519E-001
   -7.86614173E-002   -9.00000000E-002   -3.00000000E-003   -7.35404503E-001   -2.33676142E-001   -5.61569183E-002   -6.99897333E-001    1.19359566E+000   -5.15012683E-001
   -7.72440945E-002   -9.00000000E-002   -3.00000000E-003   -7.38109827E-001   -2.35319096E-001   -8.39569953E-002   -7.29760762E-001    1.19562706E+000   -5.25704505E-001
   -7.58267717E-002   -9.00000000E-002   -3.00000000E-003   -7.40105356E-001   -2.36306633E-001   -1.12247095E-001   -7.59941400E-001    1.19734641E+000   -5.36096791E-001
   -7.44094488E-002   -9.00000000E-002   -3.00000000E-003   -7.41416950E-001   -2.36643078E-001   -1.41024673E-001   -7.90439117E-001    1.19871107E+000   -5.46161003E-001
   -7.29921260E-002   -9.00000000E-002   -3.00000000E-003   -7.42076805E-001   -2.36334720E-001   -1.70296772E-001   -8.21256529E-001    1.19967648E+000   -5.55873355E-001
   -7.15748031E-002   -9.00000000E-002   -3.00000000E-003   -7.42119821E-001   -2.35392382E-001   -2.00067402E-001   -8.52403107E-001    1.20020526E+000   -5.65204967E-001
   -7.01574803E-002   -9.00000000E-002   -3.00000000E-003   -7.41585492E-001   -2.33830752E-001   -2.30345997E-001   -8.83888040E-001    1.20025868E+000   -5.74125031E-001
   -6.87401575E-002   -9.00000000E-002   -3.00000000E-003   -7.40523816E-001   -2.31666093E-001   -2.61153555E-001   -9.15728751E-001    1.19980190E+000   -5.82613955E-001
   -6.73228346E-002   -9.00000000E-002   -3.00000000E-003   -7.38980985E-001   -2.28921708E-001   -2.92503683E-001   -9.47939759E-001    1.19879975E+000   -5.90637406E-001
   -6.59055118E-002   -9.00000000E-002   -3.00000000E-003   -7.37010170E-001   -2.25623477E-001   -3.24419482E-001   -9.80547152E-001    1.19722225E+000   -5.98166988E-001
   -6.44881890E-002   -9.00000000E-002   -3.00000000E-003   -7.34672135E-001   -2.21803071E-001   -3.56929158E-001   -1.01357913E+000    1.19504321E+000   -6.05174773E-001
   -6.30708661E-002   -9.00000000E-002   -3.00000000E-003   -7.32031411E-001   -2.17495247E-001   -3.90065780E-001   -1.04706934E+000    1.19224092E+000   -6.11633472E-001
   -6.16535433E-002   -9.00000000E-002   -3.00000000E-003   -7.29153410E-001   -2.12736293E-001   -4.23867378E-001   -1.08105510E+000    1.18879368E+000   -6.17515027E-001
   -6.02362205E-002   -9.00000000E-002   -3.00000000E-003   -7.26110390E-001   -2.07571853E-001   -4.58374117E-001   -1.11558054E+000    1.18468631E+000   -6.22789570E-001
   -5.88188976E-002   -9.00000000E-002   -3.00000000E-003   -7.22977726E-001   -2.02049451E-001   -4.93635248E-001   -1.15069519E+000    1.17990577E+000   -6.27430656E-001
   -5.74015748E-002   -9.00000000E-002   -3.00000000E-003   -7.19838791E-001   -1.96226277E-001   -5.29698066E-001   -1.18645323E+000    1.17444449E+000   -6.31412362E-001
   -5.59842520E-002   -9.00000000E-002   -3.00000000E-003   -7.16772603E-001   -1.90150872E-001   -5.66619408E-001   -1.22291250E+000    1.16829993E+000   -6.34707498E-001
   -5.45669291E-002   -9.00000000E-002   -3.00000000E-003   -7.13866836E-001   -1.83885829E-001   -6.04456056E-001   -1.26013768E+000    1.16147310E+000   -6.37291979E-001
   -5.31496063E-002   -9.00000000E-002   -3.00000000E-003   -7.11213280E-001   -1.77495985E-001   -6.43268486E-001   -1.29819630E+000    1.15396872E+000   -6.39145202E-001
   -5.17322835E-002   -9.00000000E-002   -3.00000000E-003   -7.08905070E-001   -1.71052379E-001   -6.83116885E-001   -1.33716188E+000    1.14579983E+000   -6.40249367E-001
   -5.03149606E-002   -9.00000000E-002   -3.00000000E-003   -7.07038642E-001   -1.64627643E-001   -7.24062179E-001   -1.37710873E+000    1.13698337E+000   -6.40584480E-001
   -4.88976378E-002   -9.00000000E-002   -3.00000000E-003   -7.05714591E-001   -1.58299481E-001   -7.66165603E-001   -1.41812245E+000    1.12754695E+000   -6.40141808E-001
   -4.74803150E-002   -9.00000000E-002   -3.00000000E-003   -7.05020225E-001   -1.52138988E-001   -8.09486132E-001   -1.46028725E+000    1.11751776E+000   -6.38906354E-001
   -4.60629921E-002   -9.00000000E-002   -3.00000000E-003   -7.05045235E-001   -1.46221117E-001   -8.54075543E-001   -1.50369537E+000    1.10692728E+000   -6.36876585E-001
   -4.46456693E-002   -9.00000000E-002   -3.00000000E-003   -7.05863830E-001   -1.40605939E-001   -8.99962006E-001   -1.54843343E+000    1.09581593E+000   -6.34046595E-001
   -4.32283465E-002   -9.00000000E-002   -3.00000000E-003   -7.07540195E-001   -1.35349686E-001   -9.47154056E-001   -1.59456884E+000    1.08422399E+000   -6.30426119E-001
   -4.18110236E-002   -9.00000000E-002   -3.00000000E-003   -7.10150222E-001   -1.30522542E-001   -9.95617463E-001   -1.64215223E+000    1.07221671E+000   -6.26035376E-001
   -4.03937008E-002   -9.00000000E-002   -3.00000000E-003   -7.13779536E-001   -1.26205632E-001   -1.04530570E+000   -1.69122386E+000    1.05988225E+000   -6.20912603E-001
   -3.89763780E-002   -9.00000000E-002   -3.00000000E-003   -7.18518118E-001   -1.22509998E-001   -1.09617933E+000   -1.74186525E+000    1.04733483E+000   -6.15110602E-001
   -3.75590551E-002   -9.00000000E-002   -3.00000000E-003   -7.24390153E-001   -1.19500625E-001   -1.14823504E+000   -1.79422056E+000    1.03466766E+000   -6.08679700E-001
   -3.61417323E-002   -9.00000000E-002   -3.00000000E-003   -7.31269489E-001   -1.17101542E-001   -1.20143964E+000   -1.84845290E+000    1.02191442E+000   -6.01638807E-001
   -3.47244094E-002   -9.00000000E-002   -3.00000000E-003   -7.38854239E-001   -1.15059808E-001   -1.25557277E+000   -1.90459640E+000    1.00905071E+000   -5.93988198E-001
   -3.33070866E-002   -9.00000000E-002   -3.00000000E-003   -7.46835888E-001   -1.13085037E-001   -1.31008061E+000   -1.96235584E+000    9.96101429E-001   -5.85784661E-001
   -3.18897638E-002   -9.00000000E-002   -3.00000000E-003   -7.55206309E-001   -1.11221722E-001   -1.36419457E+000   -2.02117479E+000    9.83321847E-001   -5.77238322E-001
   -3.04724409E-002   -9.00000000E-002   -3.00000000E-003   -7.64315694E-001   -1.10026075E-001   -1.41740504E+000   -2.08074727E+000    9.71207257E-001   -5.68720272E-001
   -2.90551181E-002   -9.00000000E-002   -3.00000000E-003   -7.74370222E-001   -1.10090396E-001   -1.46985517E+000   -2.14158640E+000    9.60190316E-001   -5.60552542E-001
   -2.76377953E-002   -9.00000000E-002   -3.00000000E-003   -7.84553565E-001   -1.11012799E-001   -1.52208936E+000   -2.20496932E+000    9.50142291E-001   -5.52700326E-001
   -2.62204724E-002   -9.00000000E-002   -3.00000000E-003   -7.92533163E-001   -1.10454550E-001   -1.57362588E+000   -2.27160364E+000    9.40059346E-001   -5.44577528E-001
   -2.48031496E-002   -9.00000000E-002   -3.00000000E-003   -7.96426811E-001   -1.05439372E-001   -1.62124092E+000   -2.33892867E+000    9.29008473E-001   -5.35699824E-001
   -2.33858268E-002   -9.00000000E-002   -3.00000000E-003   -7.97853278E-001   -9.71720113E-002   -1.66160250E+000   -2.40211882E+000    9.18234431E-001   -5.27156368E-001
   -2.19685039E-002   -9.00000000E-002   -3.00000000E-003   -7.99291679E-001   -9.05031019E-002   -1.69509708E+000   -2.46043449E+000    9.10398366E-001   -5.21078507E-001
   -2.05511811E-002   -9.00000000E-002   -3.00000000E-003   -8.00440790E-001   -8.82127896E-002   -1.72442717E+000   -2.51797358E+000    9.07173240E-001   -5.19010997E-001
   -1.91338583E-002   -9.00000000E-002   -3.00000000E-003   -7.96032607E-001   -8.78516426E-002   -1.75197092E+000   -2.58157207E+000    9.07466415E-001   -5.20526637E-001
   -1.77165354E-002   -9.00000000E-002   -3.00000000E-003   -7.76954453E-001   -7.45018124E-002   -1.76790006E+000   -2.65418733E+000    9.02405174E-001   -5.18681398E-001
   -1.62992126E-002   -9.00000000E-002   -3.00000000E-003   -7.59691818E-001   -4.11602897E-002   -1.76141010E+000   -2.71092354E+000    8.88905894E-001   -5.10520197E-001
   -1.48818898E-002   -9.00000000E-002   -3.00000000E-003   -7.48250096E-001   -1.29302547E-002   -1.75023257E+000   -2.74695972E+000    8.79876410E-001   -5.06785507E-001
   -1.34645669E-002   -9.00000000E-002   -3.00000000E-003   -7.31783769E-001    5.61338385E-003   -1.73934938E+000   -2.77646917E+000    8.79529381E-001   -5.12270688E-001
   -1.20472441E-002   -9.00000000E-002   -3.00000000E-003   -6.97699137E-001    1.96823051E-002   -1.73033345E+000   -2.80715358E+000    8.89666956E-001   -5.31582024E-001
   -1.06299213E-002   -9.00000000E-002   -3.00000000E-003   -5.92297926E-001    3.58168108E-002   -1.68738396E+000   -2.84538320E+000    9.01474551E-001   -5.58770920E-001
   -9.21259843E-003   -9.00000000E-002   -3.00000000E-003   -5.94446385E-001    1.04038169E-001   -1.53987016E+000   -2.87067905E+000    8.64177335E-001   -5.35338874E-001
   -7.79527559E-003   -9.00000000E-002   -3.00000000E-003   -6.08086170E-001    1.43311691E-001   -1.47615472E+000   -2.86095096E+000    8.44490801E-001   -5.26235289E-001
   -6.37795276E-003   -9.00000000E-002   -3.00000000E-003   -5.93394180E-001    1.71542746E-001   -1.42867501E+000   -2.85412807E+000    8.37252557E-001   -5.30076371E-001
   -4.96062992E-003   -9.00000000E-002   -3.00000000E-003   -5.43098266E-001    2.03161206E-001   -1.39033486E+000   -2.85339223E+000    8.40053641E-001   -5.50803675E-001
   -3.54330709E-003   -9.00000000E-002   -3.00000000E-003   -3.58852684E-001    3.53293418E-001   -1.39716948E+000   -2.82263328E+000    8.71311260E-001   -6.41058671E-001
   -2.12598425E-003   -9.00000000E-002   -3.00000000E-003   -4.19049903E-001    3.17461529E-001   -9.59492172E-001   -2.77995574E+000    7.97568384E-001   -5.53544981E-001
   -7.08661417E-004   -9.00000000E-002   -3.00000000E-003   -4.76956913E-001    3.37123471E-001   -8.83681781E-001   -2.74793624E+000    7.70041268E-001   -5.32843733E-001
    7.08661417E-004   -9.00000000E-002   -3.00000000E-003   -4.80681044E-001    3.60022506E-001   -8.16690808E-001   -2.73192152E+000    7.57477863E-001   -5.30396408E-001
    2.12598425E-003   -9.00000000E-002   -3.00000000E-003   -4.44787232E-001    3.96901757E-001   -7.53746483E-001   -2.72650012E+000    7.54176935E-001   -5.45794630E-001
    3.54330709E-003   -9.00000000E-002   -3.00000000E-003   -3.15293263E-001    5.10723835E-001   -6.89514627E-001   -2.73462780E+000    7.66157005E-001   -6.08099284E-001
    4.96062992E-003   -9.00000000E-002   -3.00000000E-003   -3.71148103E-001    5.29400572E-001   -3.26480928E-001   -2.60336879E+000    7.03406735E-001   -5.23327456E-001
    6.37795276E-003   -9.00000000E-002   -3.00000000E-003   -4.40272452E-001    5.27032890E-001   -2.57323060E-001   -2.57848332E+000    6.63235461E-001   -4.58008308E-001
    7.79527559E-003   -9.00000000E-002   -3.00000000E-003   -4.57918560E-001    5.40910294E-001   -1.98080324E-001   -2.55991450E+000    6.36455975E-001   -4.14067100E-001
    9.21259843E-003   -9.00000000E-002   -3.00000000E-003   -4.49961966E-001    5.74541390E-001   -1.42416923E-001   -2.53709905E+000    6.16400199E-001   -3.84560054E-001
    1.06299213E-002   -9.00000000E-002   -3.00000000E-003   -4.17133466E-001    6.45522458E-001   -7.49956229E-002   -2.48718679E+000    6.00244590E-001   -3.67972301E-001
    1.20472441E-002   -9.00000000E-002   -3.00000000E-003   -4.23683659E-001    6.69771145E-001    4.06058708E-002   -2.36191649E+000    5.61147476E-001   -2.97602258E-001
    1.34645669E-002   -9.00000000E-002   -3.00000000E-003   -4.58085306E-001    6.50585282E-001    8.76213813E-002   -2.28391404E+000    5.22580620E-001   -2.22424268E-001
    1.48818898E-002   -9.00000000E-002   -3.00000000E-003   -4.69972183E-001    6.45523001E-001    1.14528832E-001   -2.22178581E+000    4.96155052E-001   -1.74924413E-001
    1.62992126E-002   -9.00000000E-002   -3.00000000E-003   -4.71858298E-001    6.55041378E-001    1.34765073E-001   -2.15756010E+000    4.75574036E-001   -1.41950857E-001
    1.77165354E-002   -9.00000000E-002   -3.00000000E-003   -4.68793718E-001    6.73755955E-001    1.51109238E-001   -2.07779761E+000    4.57087062E-001   -1.14982062E-001
    1.91338583E-002   -9.00000000E-002   -3.00000000E-003   -4.64955930E-001    6.78889826E-001    1.65248733E-001   -1.97839927E+000    4.35630645E-001   -8.23186834E-002
    2.05511811E-002   -9.00000000E-002   -3.00000000E-003   -4.63424214E-001    6.63060653E-001    1.73699113E-001   -1.88631797E+000    4.11775891E-001   -4.58943386E-002
    2.19685039E-002   -9.00000000E-002   -3.00000000E-003   -4.61091134E-001    6.46058217E-001    1.75060899E-001   -1.80720622E+000    3.90228848E-001   -1.70423714E-002
    2.33858268E-002   -9.00000000E-002   -3.00000000E-003   -4.57307546E-001    6.34147506E-001    1.71393150E-001   -1.73199235E+000    3.71146664E-001    4.09501125E-003
    2.48031496E-002   -9.00000000E-002   -3.00000000E-003   -4.52311955E-001    6.24999765E-001    1.63750700E-001   -1.65471322E+000    3.53299585E-001    2.05230684E-002
    2.62204724E-002   -9.00000000E-002   -3.00000000E-003   -4.46027870E-001    6.13493628E-001    1.53130812E-001   -1.57441458E+000    3.35580201E-001    3.48455227E-002
    2.76377953E-002   -9.00000000E-002   -3.00000000E-003   -4.38766963E-001    5.96736931E-001    1.40754725E-001   -1.49503079E+000    3.17728422E-001    4.78975006E-002
    2.90551181E-002   -9.00000000E-002   -3.00000000E-003   -4.31271865E-001    5.76683407E-001    1.27296683E-001   -1.42010655E+000    3.00296331E-001    5.88810141E-002
    3.04724409E-002   -9.00000000E-002   -3.00000000E-003   -4.24010278E-001    5.56132110E-001    1.12874325E-001   -1.34956556E+000    2.83683285E-001    6.72303868E-002
    3.18897638E-002   -9.00000000E-002   -3.00000000E-003   -4.17057571E-001    5.35948853E-001    9.75453660E-002   -1.28192661E+000    2.67843847E-001    7.31826487E-002
    3.33070866E-002   -9.00000000E-002   -3.00000000E-003   -4.10311545E-001    5.15629122E-001    8.15189088E-002   -1.21629034E+000    2.52565622E-001    7.72713067E-002
    3.47244094E-002   -9.00000000E-002   -3.00000000E-003   -4.03709347E-001    4.94486416E-001    6.51367823E-002   -1.15270809E+000    2.37691107E-001    7.99276904E-002
    3.61417323E-002   -9.00000000E-002   -3.00000000E-003   -3.97314717E-001    4.72324218E-001    4.87298433E-002   -1.09168335E+000    2.23188578E-001    8.13796453E-002
    3.75590551E-002   -9.00000000E-002   -3.00000000E-003   -3.91249716E-001    4.49392482E-001    3.25090061E-002   -1.03356456E+000    2.09095241E-001    8.17400439E-002
    3.89763780E-002   -9.00000000E-002   -3.00000000E-003   -3.85606239E-001    4.26036702E-001    1.65663151E-002   -9.78357521E-001    1.95444694E-001    8.11110099E-002
    4.03937008E-002   -9.00000000E-002   -3.00000000E-003   -3.80410009E-001    4.02421410E-001    9.47102255E-004   -9.25889075E-001    1.82243101E-001    7.96296930E-002
    4.18110236E-002   -9.00000000E-002   -3.00000000E-003   -3.75642382E-001    3.78564299E-001   -1.43079318E-002   -8.75997664E-001    1.69479475E-001    7.74410753E-002
    4.32283465E-002   -9.00000000E-002   -3.00000000E-003   -3.71279309E-001    3.54436006E-001   -2.91522271E-002   -8.28602850E-001    1.57145897E-001    7.46708994E-002
    4.46456693E-002   -9.00000000E-002   -3.00000000E-003   -3.67298011E-001    3.30028987E-001   -4.35428617E-002   -7.83676737E-001    1.45243155E-001    7.14330510E-002
    4.60629921E-002   -9.00000000E-002   -3.00000000E-003   -3.63683123E-001    3.05385332E-001   -5.74511786E-002   -7.41198566E-001    1.33777410E-001    6.78180517E-002
    4.74803150E-002   -9.00000000E-002   -3.00000000E-003   -3.60418876E-001    2.80561321E-001   -7.08635520E-002   -7.01125156E-001    1.22759116E-001    6.39046942E-002
    4.88976378E-002   -9.00000000E-002   -3.00000000E-003   -3.57484776E-001    2.55616632E-001   -8.37781211E-002   -6.63392071E-001    1.12197558E-001    5.97678124E-002
    5.03149606E-002   -9.00000000E-002   -3.00000000E-003   -3.54858631E-001    2.30603719E-001   -9.62009051E-002   -6.27924934E-001    1.02101198E-001    5.54677926E-002
    5.17322835E-002   -9.00000000E-002   -3.00000000E-003   -3.52512313E-001    2.05566884E-001   -1.08139370E-001   -5.94648747E-001    9.24773916E-002    5.10657918E-002
    5.31496063E-002   -9.00000000E-002   -3.00000000E-003   -3.50417377E-001    1.80556450E-001   -1.19603800E-001   -5.63493113E-001    8.33312504E-002    4.66139502E-002
    5.45669291E-002   -9.00000000E-002   -3.00000000E-003   -3.48546437E-001    1.55619792E-001   -1.30603933E-001   -5.34391764E-001    7.46675800E-002    4.21552760E-002
    5.59842520E-002   -9.00000000E-002   -3.00000000E-003   -3.46872104E-001    1.30809155E-001   -1.41150457E-001   -5.07278967E-001    6.64906221E-002    3.77307521E-002
    5.74015748E-002   -9.00000000E-002   -3.00000000E-003   -3.45371068E-001    1.06183777E-001   -1.51254891E-001   -4.82090963E-001    5.88066675E-002    3.33712843E-002
    5.88188976E-002   -9.00000000E-002   -3.00000000E-003   -3.44017870E-001    8.18041955E-002   -1.60930137E-001   -4.58759752E-001    5.16174808E-002    2.91061936E-002
    6.02362205E-002   -9.00000000E-002   -3.00000000E-003   -3.42790718E-001    5.77364269E-002   -1.70189183E-001   -4.37217679E-001    4.49236804E-002    2.49617631E-002
    6.16535433E-002   -9.00000000E-002   -3.00000000E-003   -3.41666333E-001    3.40417469E-002   -1.79044417E-001   -4.17396762E-001    3.87240378E-002    2.09572369E-002
    6.30708661E-002   -9.00000000E-002   -3.00000000E-003   -3.40623212E-001    1.07853289E-002   -1.87508154E-001   -3.99229422E-001    3.30163317E-002    1.71079016E-002
    6.44881890E-002   -9.00000000E-002   -3.00000000E-003   -3.39640127E-001   -1.19691697E-002   -1.95591990E-001   -3.82648303E-001    2.77963575E-002    1.34273628E-002
    6.59055118E-002   -9.00000000E-002   -3.00000000E-003   -3.38697248E-001   -3.41600860E-002   -2.03306975E-001   -3.67588868E-001    2.30574449E-002    9.92284270E-003
    6.73228346E-002   -9.00000000E-002   -3.00000000E-003   -3.37776910E-001   -5.57201965E-002   -2.10663999E-001   -3.53985248E-001    1.87911821E-002    6.60143210E-003
    6.87401575E-002   -9.00000000E-002   -3.00000000E-003   -3.36861156E-001   -7.65888326E-002   -2.17671997E-001   -3.41770749E-001    1.49863170E-002    3.46293296E-003
    7.01574803E-002   -9.00000000E-002   -3.00000000E-003   -3.35934720E-001   -9.67007368E-002   -2.24341284E-001   -3.30880873E-001    1.16311602E-002    5.04495061E-004
    7.15748031E-002   -9.00000000E-002   -3.00000000E-003   -3.34981347E-001   -1.16001378E-001   -2.30679555E-001   -3.21250857E-001    8.71040506E-003   -2.27664995E-003
    7.29921260E-002   -9.00000000E-002   -3.00000000E-003   -3.33988156E-001   -1.34433594E-001   -2.36695940E-001   -3.12816696E-001    6.20769063E-003   -4.88970197E-003
    7.44094488E-002   -9.00000000E-002   -3.00000000E-003   -3.32943852E-001   -1.51942759E-001   -2.42398442E-001   -3.05514443E-001    4.10433828E-003   -7.34313016E-003
    7.58267717E-002   -9.00000000E-002   -3.00000000E-003   -3.31837222E-001   -1.68479678E-001   -2.47795033E-001   -2.99280132E-001    2.38006425E-003   -9.65198727E-003
    7.72440945E-002   -9.00000000E-002   -3.00000000E-003   -3.30658117E-001   -1.84003641E-001   -2.52892234E-001   -2.94051009E-001    1.01276464E-003   -1.18294778E-002
    7.86614173E-002   -9.00000000E-002   -3.00000000E-003   -3.29399756E-001   -1.98468920E-001   -2.57699284E-001   -2.89765110E-001   -2.06496715E-005   -1.38947485E-002
    8.00787402E-002   -9.00000000E-002   -3.00000000E-003   -3.28055301E-001   -2.11846128E-001   -2.62222331E-001   -2.86360993E-001   -7.45154564E-004   -1.58667650E-002
    8.14960630E-002   -9.00000000E-002   -3.00000000E-003   -3.26620612E-001   -2.24103880E-001   -2.66469080E-001   -2.83778079E-001   -1.18609109E-003   -1.77628579E-002
    8.29133858E-002   -9.00000000E-002   -3.00000000E-003   -3.25092379E-001   -2.35218641E-001   -2.70447131E-001   -2.81956408E-001   -1.37020998E-003   -1.96069809E-002
    8.43307087E-002   -9.00000000E-002   -3.00000000E-003   -3.23469039E-001   -2.45173126E-001   -2.74163898E-001   -2.80837242E-001   -1.32460347E-003   -2.14199683E-002
    8.57480315E-002   -9.00000000E-002   -3.00000000E-003   -3.21751084E-001   -2.53954894E-001   -2.77627468E-001   -2.80362258E-001   -1.07690048E-003   -2.32238047E-002
    8.71653543E-002   -9.00000000E-002   -3.00000000E-003   -3.19939033E-001   -2.61560788E-001   -2.80845423E-001   -2.80476214E-001   -6.54417725E-004   -2.50402342E-002
    8.85826772E-002   -9.00000000E-002   -3.00000000E-003   -3.18036869E-001   -2.67990266E-001   -2.83826585E-001   -2.81122574E-001   -8.49082179E-005   -2.68902764E-002
    9.00000000E-002   -9.00000000E-002   -3.00000000E-003   -3.16048535E-001   -2.73250333E-001   -2.86579300E-001   -2.82247061E-001    6.04254041E-004   -2.87939759E-002
   -9.00000000E-002   -8.85826772E-002   -3.00000000E-003   -7.05328281E-001   -2.23152741E-001    1.39703295E-001   -4.87314949E-001    1.20048879E+000   -4.34818291E-001
   -8.85826772E-002   -8.85826772E-002   -3.00000000E-003   -7.14431944E-001   -2.30135089E-001    1.15655249E-001   -5.14873962E-001    1.20386718E+000   -4.47790714E-001
   -8.71653543E-002   -8.85826772E-002   -3.00000000E-003   -7.22782804E-001   -2.36532928E-001    9.10638077E-002   -5.42821031E-001    1.20731688E+000   -4.60667062E-001
   -8.57480315E-002   -8.85826772E-002   -3.00000000E-003   -7.30368230E-001   -2.42323486E-001    6.59409812E-002   -5.71133819E-001    1.21079290E+000   -4.73427322E-001
   -8.43307087E-002   -8.85826772E-002   -3.00000000E-003   -7.37177765E-001   -2.47490413E-001    4.03023211E-002   -5.99795365E-001    1.21424981E+000   -4.86047495E-001
   -8.29133858E-002   -8.85826772E-002   -3.00000000E-003   -7.43212814E-001   -2.52022405E-001    1.41609562E-002   -6.28790458E-001    1.21763976E+000   -4.98505664E-001
   -8.14960630E-002   -8.85826772E-002   -3.00000000E-003   -7.48474917E-001   -2.55907179E-001   -1.24745946E-002   -6.58102995E-001    1.22091596E+000   -5.10780140E-001
   -8.00787402E-002   -8.85826772E-002   -3.00000000E-003   -7.52971219E-001   -2.59139079E-001   -3.95895835E-002   -6.87720964E-001    1.22403050E+000   -5.22845642E-001
   -7.86614173E-002   -8.85826772E-002   -3.00000000E-003   -7.56713130E-001   -2.61711960E-001   -6.71741409E-002   -7.17634121E-001    1.22693585E+000   -5.34676913E-001
   -7.72440945E-002   -8.85826772E-002   -3.00000000E-003   -7.59720552E-001   -2.63625633E-001   -9.52220231E-002   -7.47834997E-001    1.22958498E+000   -5.46248752E-001
   -7.58267717E-002   -8.85826772E-002   -3.00000000E-003   -7.62019217E-001   -2.64881846E-001   -1.23732043E-001   -7.78317459E-001    1.23193001E+000   -5.57539525E-001
   -7.44094488E-002   -8.85826772E-002   -3.00000000E-003   -7.63637069E-001   -2.65487199E-001   -1.52698539E-001   -8.09079907E-001    1.23392671E+000   -5.68520595E-001
   -7.29921260E-002   -8.85826772E-002   -3.00000000E-003   -7.64611235E-001   -2.65453576E-001   -1.82128196E-001   -8.40126704E-001    1.23553291E+000   -5.79170707E-001
   -7.15748031E-002   -8.85826772E-002   -3.00000000E-003   -7.64978148E-001   -2.64793198E-001   -2.12018353E-001   -8.71458752E-001    1.23670616E+000   -5.89457527E-001
   -7.01574803E-002   -8.85826772E-002   -3.00000000E-003   -7.64783846E-001   -2.63527650E-001   -2.42376807E-001   -9.03088271E-001    1.23741124E+000   -5.99354612E-001
   -6.87401575E-002   -8.85826772E-002   -3.00000000E-003   -7.64077263E-001   -2.61672260E-001   -2.73220093E-001   -9.35025699E-001    1.23760752E+000   -6.08838911E-001
   -6.73228346E-002   -8.85826772E-002   -3.00000000E-003   -7.62911838E-001   -2.59258151E-001   -3.04559308E-001   -9.67287392E-001    1.23726213E+000   -6.17878004E-001
   -6.59055118E-002   -8.85826772E-002   -3.00000000E-003   -7.61346454E-001   -2.56316839E-001   -3.36415619E-001   -9.99896008E-001    1.23634539E+000   -6.26446502E-001
   -6.44881890E-002   -8.85826772E-002   -3.00000000E-003   -7.59447286E-001   -2.52884219E-001   -3.68809415E-001   -1.03287843E+000    1.23483372E+000   -6.34516127E-001
   -6.30708661E-002   -8.85826772E-002   -3.00000000E-003   -7.57282194E-001   -2.48997243E-001   -4.01777737E-001   -1.06626671E+000    1.23270188E+000   -6.42061556E-001
   -6.16535433E-002   -8.85826772E-002   -3.00000000E-003   -7.54918874E-001   -2.44699328E-001   -4.35349587E-001   -1.10009530E+000    1.22993163E+000   -6.49054217E-001
   -6.02362205E-002   -8.85826772E-002   -3.00000000E-003   -7.52437597E-001   -2.40042439E-001   -4.69562739E-001   -1.13440549E+000    1.22650923E+000   -6.55467758E-001
   -5.88188976E-002   -8.85826772E-002   -3.00000000E-003   -7.49917685E-001   -2.35079681E-001   -5.04460532E-001   -1.16924486E+000    1.22242419E+000   -6.61276165E-001
   -5.74015748E-002   -8.85826772E-002   -3.00000000E-003   -7.47446245E-001   -2.29871469E-001   -5.40091645E-001   -1.20466697E+000    1.21767071E+000   -6.66457407E-001
   -5.59842520E-002   -8.85826772E-002   -3.00000000E-003   -7.45105340E-001   -2.24471605E-001   -5.76509586E-001   -1.24072735E+000    1.21224866E+000   -6.70986412E-001
   -5.45669291E-002   -8.85826772E-002   -3.00000000E-003   -7.42987409E-001   -2.18947414E-001   -6.13765825E-001   -1.27749132E+000    1.20616500E+000   -6.74844574E-001
   -5.31496063E-002   -8.85826772E-002   -3.00000000E-003   -7.41182576E-001   -2.13367048E-001   -6.51918540E-001   -1.31501973E+000    1.19942587E+000   -6.78008120E-001
   -5.17322835E-002   -8.85826772E-002   -3.00000000E-003   -7.39785724E-001   -2.07806363E-001   -6.91025482E-001   -1.35338424E+000    1.19205053E+000   -6.80466731E-001
   -5.03149606E-002   -8.85826772E-002   -3.00000000E-003   -7.38896980E-001   -2.02343652E-001   -7.31146937E-001   -1.39265603E+000    1.18406231E+000   -6.82207158E-001
   -4.88976378E-002   -8.85826772E-002   -3.00000000E-003   -7.38613844E-001   -1.97063142E-001   -7.72347073E-001   -1.43291816E+000    1.17549844E+000   -6.83224901E-001
   -4.74803150E-002   -8.85826772E-002   -3.00000000E-003   -7.39029003E-001   -1.92048116E-001   -8.14693722E-001   -1.47426542E+000    1.16640242E+000   -6.83520718E-001
   -4.60629921E-002   -8.85826772E-002   -3.00000000E-003   -7.40218988E-001   -1.87369909E-001   -8.58256792E-001   -1.51680284E+000    1.15681545E+000   -6.83091531E-001
   -4.46456693E-002   -8.85826772E-002   -3.00000000E-003   -7.42230060E-001   -1.83078958E-001   -9.03090653E-001   -1.56062870E+000    1.14677049E+000   -6.81941709E-001
   -4.32283465E-002   -8.85826772E-002   -3.00000000E-003   -7.45087307E-001   -1.79200583E-001   -9.49203273E-001   -1.60581816E+000    1.13630823E+000   -6.80079891E-001
   -4.18110236E-002   -8.85826772E-002   -3.00000000E-003   -7.48819080E-001   -1.75773203E-001   -9.96542413E-001   -1.65238896E+000    1.12549448E+000   -6.77534624E-001
   -4.03937008E-002   -8.85826772E-002   -3.00000000E-003   -7.53519090E-001   -1.72890281E-001   -1.04502305E+000   -1.70032624E+000    1.11445868E+000   -6.74380158E-001
   -3.89763780E-002   -8.85826772E-002   -3.00000000E-003   -7.59345286E-001   -1.70749318E-001   -1.09462205E+000   -1.74968041E+000    1.10339611E+000   -6.70726398E-001
   -3.75590551E-002   -8.85826772E-002   -3.00000000E-003   -7.66412310E-001   -1.69551937E-001   -1.14547863E+000   -1.80069004E+000    1.09249518E+000   -6.66682999E-001
   -3.61417323E-002   -8.85826772E-002   -3.00000000E-003   -7.74543608E-001   -1.69243845E-001   -1.19787221E+000   -1.85380107E+000    1.08179889E+000   -6.62278160E-001
   -3.47244094E-002   -8.85826772E-002   -3.00000000E-003   -7.83048969E-001   -1.69251514E-001   -1.25187020E+000   -1.90936231E+000    1.07110480E+000   -6.57418475E-001
   -3.33070866E-002   -8.85826772E-002   -3.00000000E-003   -7.90999239E-001   -1.68613966E-001   -1.30672311E+000   -1.96695705E+000    1.06016825E+000   -6.52031787E-001
   -3.18897638E-002   -8.85826772E-002   -3.00000000E-003   -7.98273033E-001   -1.67061884E-001   -1.36086482E+000   -2.02509026E+000    1.04930374E+000   -6.46421606E-001
   -3.04724409E-002   -8.85826772E-002   -3.00000000E-003   -8.06121791E-001   -1.66057040E-001   -1.41328912E+000   -2.08250444E+000    1.03966821E+000   -6.41428649E-001
   -2.90551181E-002   -8.85826772E-002   -3.00000000E-003   -8.16068117E-001   -1.67830317E-001   -1.46487184E+000   -2.14000499E+000    1.03258365E+000   -6.37985502E-001
   -2.76377953E-002   -8.85826772E-002   -3.00000000E-003   -8.27956188E-001   -1.73273784E-001   -1.51860812E+000   -2.20096651E+000    1.02846558E+000   -6.36451378E-001
   -2.62204724E-002   -8.85826772E-002   -3.00000000E-003   -8.36294677E-001   -1.78318342E-001   -1.57764048E+000   -2.27057074E+000    1.02498626E+000   -6.35463106E-001
   -2.48031496E-002   -8.85826772E-002   -3.00000000E-003   -8.32303440E-001   -1.70413850E-001   -1.63405366E+000   -2.34549096E+000    1.01694023E+000   -6.31746751E-001
   -2.33858268E-002   -8.85826772E-002   -3.00000000E-003   -8.24077215E-001   -1.51810982E-001   -1.67688867E+000   -2.40699146E+000    1.00766710E+000   -6.27876705E-001
   -2.19685039E-002   -8.85826772E-002   -3.00000000E-003   -8.20364912E-001   -1.39154733E-001   -1.71172714E+000   -2.45451626E+000    1.00503275E+000   -6.29638870E-001
   -2.05511811E-002   -8.85826772E-002   -3.00000000E-003   -8.22147940E-001   -1.37964636E-001   -1.74647486E+000   -2.49654842E+000    1.01273643E+000   -6.40387307E-001
   -1.91338583E-002   -8.85826772E-002   -3.00000000E-003   -8.30147661E-001   -1.51261736E-001   -1.79549584E+000   -2.54113964E+000    1.03585823E+000   -6.65679723E-001
   -1.77165354E-002   -8.85826772E-002   -3.00000000E-003   -7.51397851E-001   -1.65498870E-001   -1.87279655E+000   -2.65132129E+000    1.05095344E+000   -6.88609221E-001
   -1.62992126E-002   -8.85826772E-002   -3.00000000E-003   -7.43248045E-001   -6.12859222E-002   -1.84838614E+000   -2.67161971E+000    1.00844019E+000   -6.64543562E-001
   -1.48818898E-002   -8.85826772E-002   -3.00000000E-003   -4.09452332E-001    3.79968810E-001    7.69599799E-002   -9.23362782E-002    8.73922142E-001   -5.33417230E-001
   -1.34645669E-002   -8.85826772E-002   -3.00000000E-003   -4.08537433E-001    3.80234268E-001    7.44428027E-002   -9.09440755E-002    8.57096926E-001   -5.20613797E-001
   -1.20472441E-002   -8.85826772E-002   -3.00000000E-003   -4.05150822E-001    3.77062603E-001    7.06076814E-002   -8.90554859E-002    8.38229422E-001   -5.05266212E-001
   -1.06299213E-002   -8.85826772E-002   -3.00000000E-003   -3.98161581E-001    3.66899886E-001    5.72226666E-002   -7.55273193E-002    8.11950972E-001   -4.79407051E-001
   -9.21259843E-003   -8.85826772E-002   -3.00000000E-003   -4.07467432E-001    3.78227346E-001    4.71730046E-002   -6.31771285E-002    7.87240466E-001   -4.54268836E-001
   -7.79527559E-003   -8.85826772E-002   -3.00000000E-003   -4.10219166E-001    3.82057866E-001    4.41354578E-002   -6.01666493E-002    7.68793524E-001   -4.37823613E-001
   -6.37795276E-003   -8.85826772E-002   -3.00000000E-003   -4.10249475E-001    3.82476046E-001    4.07286506E-002   -5.68611455E-002    7.51085024E-001   -4.22368918E-001
   -4.96062992E-003   -8.85826772E-002   -3.00000000E-003   -4.08286235E-001    3.80115829E-001    3.64089957E-002   -5.26263740E-002    7.32627722E-001   -4.05694493E-001
   -3.54330709E-003   -8.85826772E-002   -3.00000000E-003   -4.05097129E-001    3.75415714E-001    2.84409056E-002   -4.35295734E-002    7.11409329E-001   -3.84600254E-001
   -2.12598425E-003   -8.85826772E-002   -3.00000000E-003   -4.07215684E-001    3.77840883E-001    1.93525961E-002   -3.20187915E-002    6.90055236E-001   -3.62458460E-001
   -7.08661417E-004   -8.85826772E-002   -3.00000000E-003   -4.09171894E-001    3.80375547E-001    1.44819073E-002   -2.60860758E-002    6.72304811E-001   -3.45391459E-001
    7.08661417E-004   -8.85826772E-002   -3.00000000E-003   -4.09217996E-001    3.80391647E-001    1.04839196E-002   -2.13014748E-002    6.55786224E-001   -3.30205831E-001
    2.12598425E-003   -8.85826772E-002   -3.00000000E-003   -4.07522342E-001    3.78112489E-001    6.23372852E-003   -1.62530118E-002    6.39107890E-001   -3.14904983E-001
    3.54330709E-003   -8.85826772E-002   -3.00000000E-003   -4.04199061E-001    3.73576521E-001   -3.75167980E-004   -8.26176193E-003    6.20558384E-001   -2.96972086E-001
    4.96062992E-003   -8.85826772E-002   -3.00000000E-003   -4.04436241E-001    3.73599689E-001   -9.43359099E-003    2.92626798E-003    6.01203189E-001   -2.77502877E-001
    6.37795276E-003   -8.85826772E-002   -3.00000000E-003   -4.05985158E-001    3.75053780E-001   -1.49566498E-002    9.53448364E-003    5.85072596E-001   -2.62565999E-001
    7.79527559E-003   -8.85826772E-002   -3.00000000E-003   -4.06034528E-001    3.74411859E-001   -1.89795927E-002    1.44613167E-002    5.70287365E-001   -2.49802470E-001
    9.21259843E-003   -8.85826772E-002   -3.00000000E-003   -4.04257742E-001    3.71528361E-001   -2.25090886E-002    1.89165846E-002    5.55680238E-001   -2.37694615E-001
    1.06299213E-002   -8.85826772E-002   -3.00000000E-003   -3.98692902E-001    3.64277289E-001   -2.72717909E-002    2.47393089E-002    5.39476043E-001   -2.24160451E-001
    1.20472441E-002   -8.85826772E-002   -3.00000000E-003   -3.97642729E-001    3.62216396E-001   -4.10418650E-002    4.06166405E-002    5.19444021E-001   -2.05945212E-001
    1.34645669E-002   -8.85826772E-002   -3.00000000E-003   -4.01176640E-001    3.64531479E-001   -4.66159020E-002    4.68832453E-002    5.05071295E-001   -1.95194198E-001
    1.48818898E-002   -8.85826772E-002   -3.00000000E-003   -4.02253724E-001    3.63726558E-001   -5.01297763E-002    5.08586989E-002    4.91990567E-001   -1.86945674E-001
    1.62992126E-002   -8.85826772E-002   -3.00000000E-003   -4.42050235E-001    7.04214664E-001    9.72690065E-002   -2.06994176E+000    5.37656549E-001   -3.65553587E-001
    1.77165354E-002   -8.85826772E-002   -3.00000000E-003   -4.42481356E-001    7.65866694E-001    1.20316151E-001   -2.04836771E+000    5.22091218E-001   -3.36489158E-001
    1.91338583E-002   -8.85826772E-002   -3.00000000E-003   -4.34466933E-001    7.89460397E-001    1.52021242E-001   -1.91238799E+000    4.92551179E-001   -2.72716269E-001
    2.05511811E-002   -8.85826772E-002   -3.00000000E-003   -4.48828203E-001    7.42131342E-001    1.66021041E-001   -1.83806974E+000    4.53219478E-001   -1.91326308E-001
    2.19685039E-002   -8.85826772E-002   -3.00000000E-003   -4.52518730E-001    7.17521899E-001    1.67441924E-001   -1.77955478E+000    4.26118421E-001   -1.43772440E-001
    2.33858268E-002   -8.85826772E-002   -3.00000000E-003   -4.53235766E-001    7.08365692E-001    1.64067858E-001   -1.71799902E+000    4.04255432E-001   -1.11359428E-001
    2.48031496E-002   -8.85826772E-002   -3.00000000E-003   -4.52265676E-001    7.07201903E-001    1.55961697E-001   -1.64531926E+000    3.84530997E-001   -8.61751812E-002
    2.62204724E-002   -8.85826772E-002   -3.00000000E-003   -4.48309907E-001    6.99994054E-001    1.44087043E-001   -1.55910981E+000    3.64062821E-001   -6.19101851E-002
    2.76377953E-002   -8.85826772E-002   -3.00000000E-003   -4.41867505E-001    6.77693735E-001    1.31536391E-001   -1.47404673E+000    3.42287209E-001   -3.71587521E-002
    2.90551181E-002   -8.85826772E-002   -3.00000000E-003   -4.35249371E-001    6.50722161E-001    1.18766152E-001   -1.39969944E+000    3.21685763E-001   -1.63823387E-002
    3.04724409E-002   -8.85826772E-002   -3.00000000E-003   -4.29094464E-001    6.26319865E-001    1.05063836E-001   -1.33179412E+000    3.03009959E-001   -7.07049169E-004
    3.18897638E-002   -8.85826772E-002   -3.00000000E-003   -4.23207096E-001    6.04470377E-001    9.01453457E-002   -1.26579754E+000    2.85691789E-001    1.11601848E-002
    3.33070866E-002   -8.85826772E-002   -3.00000000E-003   -4.17174004E-001    5.82842258E-001    7.42292396E-002   -1.20010808E+000    2.69085022E-001    2.05618081E-002
    3.47244094E-002   -8.85826772E-002   -3.00000000E-003   -4.10805595E-001    5.59522309E-001    5.79105440E-002   -1.13556733E+000    2.52846189E-001    2.82520005E-002
    3.61417323E-002   -8.85826772E-002   -3.00000000E-003   -4.04317873E-001    5.34326035E-001    4.17376544E-002   -1.07379146E+000    2.36991289E-001    3.44067703E-002
    3.75590551E-002   -8.85826772E-002   -3.00000000E-003   -3.98050657E-001    5.08185474E-001    2.59206745E-002   -1.01551390E+000    2.21666926E-001    3.90131482E-002
    3.89763780E-002   -8.85826772E-002   -3.00000000E-003   -3.92194943E-001    4.81890689E-001    1.04402381E-002   -9.60484254E-001    2.06940061E-001    4.21630986E-002
    4.03937008E-002   -8.85826772E-002   -3.00000000E-003   -3.86774164E-001    4.55633385E-001   -4.74281355E-003   -9.08206621E-001    1.92786888E-001    4.40673942E-002
    4.18110236E-002   -8.85826772E-002   -3.00000000E-003   -3.81740510E-001    4.29277693E-001   -1.96123531E-002   -8.58384967E-001    1.79153974E-001    4.49532669E-002
    4.32283465E-002   -8.85826772E-002   -3.00000000E-003   -3.77057910E-001    4.02667737E-001   -3.41083314E-002   -8.10971786E-001    1.66009004E-001    4.49973501E-002
    4.46456693E-002   -8.85826772E-002   -3.00000000E-003   -3.72714395E-001    3.75762391E-001   -4.81681077E-002   -7.66023947E-001    1.53346958E-001    4.43380597E-002
    4.60629921E-002   -8.85826772E-002   -3.00000000E-003   -3.68717169E-001    3.48637952E-001   -6.17558382E-002   -7.23575163E-001    1.41175332E-001    4.30830996E-002
    4.74803150E-002   -8.85826772E-002   -3.00000000E-003   -3.65069082E-001    3.21392532E-001   -7.48612632E-002   -6.83589075E-001    1.29505263E-001    4.13277135E-002
    4.88976378E-002   -8.85826772E-002   -3.00000000E-003   -3.61757497E-001    2.94106560E-001   -8.74901808E-002   -6.45981604E-001    1.18343380E-001    3.91629366E-002
    5.03149606E-002   -8.85826772E-002   -3.00000000E-003   -3.58764541E-001    2.66835214E-001   -9.96529170E-002   -6.10661199E-001    1.07693733E-001    3.66695899E-002
    5.17322835E-002   -8.85826772E-002   -3.00000000E-003   -3.56061853E-001    2.39613720E-001   -1.11358314E-001   -5.77544841E-001    9.75585265E-002    3.39229088E-002
    5.31496063E-002   -8.85826772E-002   -3.00000000E-003   -3.53620873E-001    2.12485014E-001   -1.22615376E-001   -5.46562270E-001    8.79395951E-002    3.09889283E-002
    5.45669291E-002   -8.85826772E-002   -3.00000000E-003   -3.51414947E-001    1.85493133E-001   -1.33430810E-001   -5.17651759E-001    7.88388545E-002    2.79227765E-002
    5.59842520E-002   -8.85826772E-002   -3.00000000E-003   -3.49417618E-001    1.58691306E-001   -1.43812769E-001   -4.90752038E-001    7.02588498E-002    2.47733185E-002
    5.74015748E-002   -8.85826772E-002   -3.00000000E-003   -3.47607005E-001    1.32139691E-001   -1.53770277E-001   -4.65799789E-001    6.22032079E-002    2.15825291E-002
    5.88188976E-002   -8.85826772E-002   -3.00000000E-003   -3.45958061E-001    1.05901360E-001   -1.63314831E-001   -4.42726545E-001    5.46719202E-002    1.83878117E-002
    6.02362205E-002   -8.85826772E-002   -3.00000000E-003   -3.44449774E-001    8.00436233E-002   -1.72457722E-001   -4.21464113E-001    4.76653658E-002    1.52211863E-002
    6.16535433E-002   -8.85826772E-002   -3.00000000E-003   -3.43058110E-001    5.46265462E-002   -1.81210053E-001   -4.01943119E-001    4.11801222E-002    1.21091062E-002
    6.30708661E-002   -8.85826772E-002   -3.00000000E-003   -3.41761196E-001    2.97151654E-002   -1.89583043E-001   -3.84094823E-001    3.52126400E-002    9.07230826E-003
    6.44881890E-002   -8.85826772E-002   -3.00000000E-003   -3.40537234E-001    5.37230191E-003   -1.97586222E-001   -3.67851550E-001    2.97568486E-002    6.13007190E-003
    6.59055118E-002   -8.85826772E-002   -3.00000000E-003   -3.39366178E-001   -1.83426418E-002   -2.05228788E-001   -3.53147110E-001    2.48051241E-002    3.29458343E-003
    6.73228346E-002   -8.85826772E-002   -3.00000000E-003   -3.38229373E-001   -4.13606894E-002   -2.12520411E-001   -3.39914686E-001    2.03476376E-002    5.76244800E-004
    6.87401575E-002   -8.85826772E-002   -3.00000000E-003   -3.37108480E-001   -6.36210323E-002   -2.19469727E-001   -3.28089741E-001    1.63720001E-002   -2.02123776E-003
    7.01574803E-002   -8.85826772E-002   -3.00000000E-003   -3.35987182E-001   -8.50615559E-002   -2.26084468E-001   -3.17605544E-001    1.28647102E-002   -4.49605736E-003
    7.15748031E-002   -8.85826772E-002   -3.00000000E-003   -3.34850100E-001   -1.05624418E-001   -2.32372483E-001   -3.08396450E-001    9.80997548E-003   -6.84907364E-003
    7.29921260E-002   -8.85826772E-002   -3.00000000E-003   -3.33682203E-001   -1.25255919E-001   -2.38340730E-001   -3.00398019E-001    7.18965030E-003   -9.08550362E-003
    7.44094488E-002   -8.85826772E-002   -3.00000000E-003   -3.32472738E-001   -1.43900198E-001   -2.43996954E-001   -2.93544643E-001    4.98421091E-003   -1.12114552E-002
    7.58267717E-002   -8.85826772E-002   -3.00000000E-003   -3.31210426E-001   -1.61508493E-001   -2.49348294E-001   -2.87771469E-001    3.17210989E-003   -1.32395046E-002
    7.72440945E-002   -8.85826772E-002   -3.00000000E-003   -3.29885404E-001   -1.78040501E-001   -2.54400985E-001   -2.83014498E-001    1.73025113E-003   -1.51802976E-002
    7.86614173E-002   -8.85826772E-002   -3.00000000E-003   -3.28489530E-001   -1.93452236E-001   -2.59162987E-001   -2.79211089E-001    6.34027252E-004   -1.70505199E-002
    8.00787402E-002   -8.85826772E-002   -3.00000000E-003   -3.27016736E-001   -2.07713911E-001   -2.63640802E-001   -2.76298187E-001   -1.41749322E-004   -1.88663542E-002
    8.14960630E-002   -8.85826772E-002   -3.00000000E-003   -3.25462550E-001   -2.20795707E-001   -2.67841390E-001   -2.74214610E-001   -6.24225565E-004   -2.06439649E-002
    8.29133858E-002   -8.85826772E-002   -3.00000000E-003   -3.23823607E-001   -2.32674826E-001   -2.71772150E-001   -2.72899286E-001   -8.40895964E-004   -2.24049012E-002
    8.43307087E-002   -8.85826772E-002   -3.00000000E-003   -3.22098620E-001   -2.43334589E-001   -2.75440500E-001   -2.72292500E-001   -8.20126315E-004   -2.41683601E-002
    8.57480315E-002   -8.85826772E-002   -3.00000000E-003   -3.20287160E-001   -2.52764532E-001   -2.78854077E-001   -2.72335435E-001   -5.89625337E-004   -2.59538436E-002
    8.71653543E-002   -8.85826772E-002   -3.00000000E-003   -3.18391392E-001   -2.60961441E-001   -2.82020931E-001   -2.72970567E-001   -1.78302134E-004   -2.77813671E-002
    8.85826772E-002   -8.85826772E-002   -3.00000000E-003   -3.16413995E-001   -2.67926782E-001   -2.84949146E-001   -2.74141828E-001    3.85569407E-004   -2.96698169E-002
    9.00000000E-002   -8.85826772E-002   -3.00000000E-003   -3.14359912E-001   -2.73668203E-001   -2.87648050E-001   -2.75793150E-001    1.07376780E-003   -3.16383937E-002
   -9.00000000E-002   -8.71653543E-002   -3.00000000E-003   -7.24179313E-001   -2.49160923E-001    1.31367882E-001   -5.00967822E-001    1.23055939E+000   -4.48120990E-001
   -8.85826772E-002   -8.71653543E-002   -3.00000000E-003   -7.33639564E-001   -2.56498334E-001    1.06937081E-001   -5.29062106E-001    1.23444948E+000   -4.61859990E-001
   -8.71653543E-002   -8.71653543E-002   -3.00000000E-003   -7.42332978E-001   -2.63227890E-001    8.19739251E-002   -5.57520546E-001    1.23842768E+000   -4.75522931E-001
   -8.57480315E-002   -8.71653543E-002   -3.00000000E-003   -7.50246629E-001   -2.69331807E-001    5.64963748E-002   -5.86323550E-001    1.24244907E+000   -4.89085598E-001
   -8.43307087E-002   -8.71653543E-002   -3.00000000E-003   -7.57371186E-001   -2.74794600E-001    3.05210211E-002   -6.15451186E-001    1.24646698E+000   -5.02525092E-001
   -8.29133858E-002   -8.71653543E-002   -3.00000000E-003   -7.63710705E-001   -2.79605300E-001    4.05928856E-003   -6.44884360E-001    1.25043266E+000   -5.15821711E-001
   -8.14960630E-002   -8.71653543E-002   -3.00000000E-003   -7.69265689E-001   -2.83754492E-001   -2.28718457E-002   -6.74605466E-001    1.25429696E+000   -5.28951264E-001
   -8.00787402E-002   -8.71653543E-002   -3.00000000E-003   -7.74044342E-001   -2.87238490E-001   -5.02567418E-002   -7.04601898E-001    1.25801240E+000   -5.41888443E-001
   -7.86614173E-002   -8.71653543E-002   -3.00000000E-003   -7.78064914E-001   -2.90052869E-001   -7.80914439E-002   -7.34858919E-001    1.26152598E+000   -5.54611953E-001
   -7.72440945E-002   -8.71653543E-002   -3.00000000E-003   -7.81346703E-001   -2.92201922E-001   -1.06359386E-001   -7.65369054E-001    1.26479488E+000   -5.67095121E-001
   -7.58267717E-002   -8.71653543E-002   -3.00000000E-003   -7.83915828E-001   -2.93687739E-001   -1.35055933E-001   -7.96121274E-001    1.26776656E+000   -5.79313367E-001
   -7.44094488E-002   -8.71653543E-002   -3.00000000E-003   -7.85807608E-001   -2.94523097E-001   -1.64177579E-001   -8.27114930E-001    1.27039828E+000   -5.91244186E-001
   -7.29921260E-002   -8.71653543E-002   -3.00000000E-003   -7.87058633E-001   -2.94721108E-001   -1.93722801E-001   -8.58349563E-001    1.27264552E+000   -6.02860567E-001
   -7.15748031E-002   -8.71653543E-002   -3.00000000E-003   -7.87709224E-001   -2.94299428E-001   -2.23689939E-001   -8.89825900E-001    1.27446251E+000   -6.14132353E-001
   -7.01574803E-002   -8.71653543E-002   -3.00000000E-003   -7.87811413E-001   -2.93280219E-001   -2.54087377E-001   -9.21552911E-001    1.27581490E+000   -6.25037791E-001
   -6.87401575E-002   -8.71653543E-002   -3.00000000E-003   -7.87415137E-001   -2.91687670E-001   -2.84921156E-001   -9.53538638E-001    1.27666252E+000   -6.35548051E-001
   -6.73228346E-002   -8.71653543E-002   -3.00000000E-003   -7.86579967E-001   -2.89554252E-001   -3.16202204E-001   -9.85799146E-001    1.27697215E+000   -6.45635120E-001
   -6.59055118E-002   -8.71653543E-002   -3.00000000E-003   -7.85369053E-001   -2.86915845E-001   -3.47948214E-001   -1.01835396E+000    1.27671345E+000   -6.55273369E-001
   -6.44881890E-002   -8.71653543E-002   -3.00000000E-003   -7.83851243E-001   -2.83815443E-001   -3.80178235E-001   -1.05122827E+000    1.27586377E+000   -6.64436058E-001
   -6.30708661E-002   -8.71653543E-002   -3.00000000E-003   -7.82100457E-001   -2.80293704E-001   -4.12920240E-001   -1.08444761E+000    1.27439668E+000   -6.73097395E-001
   -6.16535433E-002   -8.71653543E-002   -3.00000000E-003   -7.80189519E-001   -2.76399055E-001   -4.46202260E-001   -1.11804915E+000    1.27229734E+000   -6.81230636E-001
   -6.02362205E-002   -8.71653543E-002   -3.00000000E-003   -7.78205248E-001   -2.72187686E-001   -4.80059658E-001   -1.15207138E+000    1.26955227E+000   -6.88812491E-001
   -5.88188976E-002   -8.71653543E-002   -3.00000000E-003   -7.76230184E-001   -2.67720357E-001   -5.14529905E-001   -1.18655820E+000    1.26615537E+000   -6.95816814E-001
   -5.74015748E-002   -8.71653543E-002   -3.00000000E-003   -7.74355384E-001   -2.63062566E-001   -5.49664139E-001   -1.22156209E+000    1.26210191E+000   -7.02225019E-001
   -5.59842520E-002   -8.71653543E-002   -3.00000000E-003   -7.72668939E-001   -2.58274294E-001   -5.85510174E-001   -1.25713990E+000    1.25739851E+000   -7.08016517E-001
   -5.45669291E-002   -8.71653543E-002   -3.00000000E-003   -7.71262090E-001   -2.53423108E-001   -6.22122604E-001   -1.29335016E+000    1.25204968E+000   -7.13167362E-001
   -5.31496063E-002   -8.71653543E-002   -3.00000000E-003   -7.70228782E-001   -2.48581789E-001   -6.59558933E-001   -1.33025805E+000    1.24606913E+000   -7.17669006E-001
   -5.17322835E-002   -8.71653543E-002   -3.00000000E-003   -7.69664015E-001   -2.43825885E-001   -6.97869592E-001   -1.36792366E+000    1.23947881E+000   -7.21502970E-001
   -5.03149606E-002   -8.71653543E-002   -3.00000000E-003   -7.69671211E-001   -2.39242938E-001   -7.37114013E-001   -1.40641478E+000    1.23231342E+000   -7.24670630E-001
   -4.88976378E-002   -8.71653543E-002   -3.00000000E-003   -7.70358303E-001   -2.34930462E-001   -7.77356902E-001   -1.44580653E+000    1.22462554E+000   -7.27174389E-001
   -4.74803150E-002   -8.71653543E-002   -3.00000000E-003   -7.71829613E-001   -2.30991082E-001   -8.18682422E-001   -1.48619986E+000    1.21648128E+000   -7.29028883E-001
   -4.60629921E-002   -8.71653543E-002   -3.00000000E-003   -7.74164759E-001   -2.27511580E-001   -8.61199084E-001   -1.52772204E+000    1.20793789E+000   -7.30242580E-001
   -4.46456693E-002   -8.71653543E-002   -3.00000000E-003   -7.77382074E-001   -2.24531364E-001   -9.05014353E-001   -1.57052344E+000    1.19903571E+000   -7.30819955E-001
   -4.32283465E-002   -8.71653543E-002   -3.00000000E-003   -7.81426346E-001   -2.22009081E-001   -9.50173891E-001   -1.61470824E+000    1.18978243E+000   -7.30764276E-001
   -4.18110236E-002   -8.71653543E-002   -3.00000000E-003   -7.86228149E-001   -2.19881022E-001   -9.96573213E-001   -1.66024550E+000    1.18021403E+000   -7.30095559E-001
   -4.03937008E-002   -8.71653543E-002   -3.00000000E-003   -7.91863124E-001   -2.18208347E-001   -1.04399297E+000   -1.70695392E+000    1.17049824E+000   -7.28922811E-001
   -3.89763780E-002   -8.71653543E-002   -3.00000000E-003   -7.98679568E-001   -2.17364880E-001   -1.09229819E+000   -1.75469067E+000    1.16101214E+000   -7.27470381E-001
   -3.75590551E-002   -8.71653543E-002   -3.00000000E-003   -8.07157120E-001   -2.17942356E-001   -1.14180066E+000   -1.80373027E+000    1.15222491E+000   -7.26021734E-001
   -3.61417323E-002   -8.71653543E-002   -3.00000000E-003   -8.17377446E-001   -2.20262323E-001   -1.19345153E+000   -1.85504643E+000    1.14436203E+000   -7.24704910E-001
   -3.47244094E-002   -8.71653543E-002   -3.00000000E-003   -8.28085832E-001   -2.23440870E-001   -1.24841844E+000   -1.91008115E+000    1.13693349E+000   -7.23255631E-001
   -3.33070866E-002   -8.71653543E-002   -3.00000000E-003   -8.36386886E-001   -2.24578840E-001   -1.30602475E+000   -1.96895748E+000    1.12870647E+000   -7.21059091E-001
   -3.18897638E-002   -8.71653543E-002   -3.00000000E-003   -8.41202738E-001   -2.21458896E-001   -1.36211760E+000   -2.02759389E+000    1.11965137E+000   -7.18307510E-001
   -3.04724409E-002   -8.71653543E-002   -3.00000000E-003   -8.46288403E-001   -2.17698013E-001   -1.41382622E+000   -2.08129426E+000    1.11266358E+000   -7.17011240E-001
   -2.90551181E-002   -8.71653543E-002   -3.00000000E-003   -8.56370700E-001   -2.19319971E-001   -1.46305413E+000   -2.13077692E+000    1.11122020E+000   -7.19495611E-001
   -2.76377953E-002   -8.71653543E-002   -3.00000000E-003   -8.75509403E-001   -2.30870640E-001   -1.51612128E+000   -2.18074702E+000    1.11819464E+000   -7.27823916E-001
   -2.62204724E-002   -8.71653543E-002   -3.00000000E-003   -9.03453398E-001   -2.56512622E-001   -1.59478038E+000   -2.24469411E+000    1.13488007E+000   -7.43318904E-001
   -2.48031496E-002   -8.71653543E-002   -3.00000000E-003   -8.75310641E-001   -2.42616489E-001   -1.69077283E+000   -2.35257549E+000    1.12974913E+000   -7.46003556E-001
   -2.33858268E-002   -8.71653543E-002   -3.00000000E-003   -8.54818506E-001   -1.87314819E-001   -1.74275519E+000   -2.38808165E+000    1.11530166E+000   -7.43269319E-001
   -2.19685039E-002   -8.71653543E-002   -3.00000000E-003   -3.99526242E-001    3.76633180E-001    1.09184246E-001   -1.23905396E-001    1.00330683E+000   -6.61541609E-001
   -2.05511811E-002   -8.71653543E-002   -3.00000000E-003   -3.97851455E-001    3.77276934E-001    1.05866523E-001   -1.22389741E-001    9.85305486E-001   -6.50244123E-001
   -1.91338583E-002   -8.71653543E-002   -3.00000000E-003   -3.93894555E-001    3.74585443E-001    1.00024547E-001   -1.19435197E-001    9.63473636E-001   -6.34814428E-001
   -1.77165354E-002   -8.71653543E-002   -3.00000000E-003   -3.91500119E-001    3.71717480E-001    8.48566636E-002   -1.05559271E-001    9.33383704E-001   -6.09016162E-001
   -1.62992126E-002   -8.71653543E-002   -3.00000000E-003   -3.99123998E-001    3.80858535E-001    7.69682968E-002   -9.80190453E-002    9.07166127E-001   -5.86838616E-001
   -1.48818898E-002   -8.71653543E-002   -3.00000000E-003   -4.01626300E-001    3.84645939E-001    7.30775995E-002   -9.49910097E-002    8.85834497E-001   -5.70287153E-001
   -1.34645669E-002   -8.71653543E-002   -3.00000000E-003   -4.01802302E-001    3.85691897E-001    6.86624779E-002   -9.13871450E-002    8.65045983E-001   -5.53994120E-001
   -1.20472441E-002   -8.71653543E-002   -3.00000000E-003   -4.00697811E-001    3.84848028E-001    6.29395162E-002   -8.62031034E-002    8.43326666E-001   -5.35921043E-001
   -1.06299213E-002   -8.71653543E-002   -3.00000000E-003   -4.00078513E-001    3.84081800E-001    5.50827099E-002   -7.79642426E-002    8.20044840E-001   -5.14977316E-001
   -9.21259843E-003   -8.71653543E-002   -3.00000000E-003   -4.01800606E-001    3.86268513E-001    4.76214528E-002   -6.95286831E-002    7.97237003E-001   -4.93838560E-001
   -7.79527559E-003   -8.71653543E-002   -3.00000000E-003   -4.03341762E-001    3.88443358E-001    4.21535772E-002   -6.33900646E-002    7.76409070E-001   -4.74857563E-001
   -6.37795276E-003   -8.71653543E-002   -3.00000000E-003   -4.03648568E-001    3.89046044E-001    3.72013219E-002   -5.78773528E-002    7.56572825E-001   -4.56853016E-001
   -4.96062992E-003   -8.71653543E-002   -3.00000000E-003   -4.03008353E-001    3.88273388E-001    3.17674207E-002   -5.17032203E-002    7.36711010E-001   -4.38414339E-001
   -3.54330709E-003   -8.71653543E-002   -3.00000000E-003   -4.02298526E-001    3.87209094E-001    2.53037691E-002   -4.40037351E-002    7.16378617E-001   -4.18835495E-001
   -2.12598425E-003   -8.71653543E-002   -3.00000000E-003   -4.02535183E-001    3.87369957E-001    1.86373970E-002   -3.57813018E-002    6.96338214E-001   -3.99192237E-001
   -7.08661417E-004   -8.71653543E-002   -3.00000000E-003   -4.03023314E-001    3.87917892E-001    1.28772101E-002   -2.86644657E-002    6.77469979E-001   -3.80930323E-001
    7.08661417E-004   -8.71653543E-002   -3.00000000E-003   -4.02875235E-001    3.87604996E-001    7.65943734E-003   -2.22620102E-002    6.59447312E-001   -3.63751947E-001
    2.12598425E-003   -8.71653543E-002   -3.00000000E-003   -4.01965332E-001    3.86221152E-001    2.26649546E-003   -1.56546779E-002    6.41581510E-001   -3.46730869E-001
    3.54330709E-003   -8.71653543E-002   -3.00000000E-003   -4.00788900E-001    3.84395605E-001   -3.90433557E-003   -8.05613305E-003    6.23428681E-001   -3.29204617E-001
    4.96062992E-003   -8.71653543E-002   -3.00000000E-003   -4.00299758E-001    3.83382121E-001   -1.04906967E-002    5.41236678E-005    6.05462327E-001   -3.11788416E-001
    6.37795276E-003   -8.71653543E-002   -3.00000000E-003   -4.00251146E-001    3.82819208E-001   -1.63966121E-002    7.23814050E-003    5.88511002E-001   -2.95741408E-001
    7.79527559E-003   -8.71653543E-002   -3.00000000E-003   -3.99733015E-001    3.81530979E-001   -2.16372817E-002    1.35529213E-002    5.72388766E-001   -2.80962228E-001
    9.21259843E-003   -8.71653543E-002   -3.00000000E-003   -3.98311456E-001    3.79036291E-001   -2.68709752E-002    1.98058027E-002    5.56444514E-001   -2.66666988E-001
    1.06299213E-002   -8.71653543E-002   -3.00000000E-003   -3.96213030E-001    3.75636290E-001   -3.31534878E-002    2.71901603E-002    5.39991944E-001   -2.51977079E-001
    1.20472441E-002   -8.71653543E-002   -3.00000000E-003   -3.95265785E-001    3.73418974E-001   -4.06233148E-002    3.57986520E-002    5.23349150E-001   -2.37151090E-001
    1.34645669E-002   -8.71653543E-002   -3.00000000E-003   -3.95626436E-001    3.72409855E-001   -4.69128731E-002    4.29461401E-002    5.08006035E-001   -2.24013586E-001
    1.48818898E-002   -8.71653543E-002   -3.00000000E-003   -3.95505910E-001    3.70578774E-001   -5.17465072E-002    4.84999934E-002    4.93782767E-001   -2.12496130E-001
    1.62992126E-002   -8.71653543E-002   -3.00000000E-003   -3.93993555E-001    3.67080111E-001   -5.58008155E-002    5.32641650E-002    4.79924132E-001   -2.01859631E-001
    1.77165354E-002   -8.71653543E-002   -3.00000000E-003   -3.89538579E-001    3.60437031E-001   -6.03394462E-002    5.84813321E-002    4.65280611E-001   -1.91070756E-001
    1.91338583E-002   -8.71653543E-002   -3.00000000E-003   -3.85651025E-001    3.54107549E-001   -7.29518524E-002    7.17558731E-002    4.47475919E-001   -1.77621754E-001
    2.05511811E-002   -8.71653543E-002   -3.00000000E-003   -3.89842567E-001    3.55449586E-001   -8.05015331E-002    7.97449202E-002    4.33072964E-001   -1.68144609E-001
    2.19685039E-002   -8.71653543E-002   -3.00000000E-003   -3.91818251E-001    3.54210810E-001   -8.44634494E-002    8.36845279E-002    4.20683073E-001   -1.61684432E-001
    2.33858268E-002   -8.71653543E-002   -3.00000000E-003   -4.45481612E-001    7.60648416E-001    1.43199947E-001   -1.66623896E+000    4.46969659E-001   -2.53237703E-001
    2.48031496E-002   -8.71653543E-002   -3.00000000E-003   -4.52516522E-001    7.87199883E-001    1.42510647E-001   -1.62676215E+000    4.26846195E-001   -2.19732841E-001
    2.62204724E-002   -8.71653543E-002   -3.00000000E-003   -4.51245177E-001    8.03283937E-001    1.28459094E-001   -1.52421647E+000    4.02418985E-001   -1.79919701E-001
    2.76377953E-002   -8.71653543E-002   -3.00000000E-003   -4.43320037E-001    7.57839800E-001    1.19557127E-001   -1.43174851E+000    3.70166456E-001   -1.28980433E-001
    2.90551181E-002   -8.71653543E-002   -3.00000000E-003   -4.37742436E-001    7.18996096E-001    1.09505488E-001   -1.36835855E+000    3.44638438E-001   -9.42330154E-002
    3.04724409E-002   -8.71653543E-002   -3.00000000E-003   -4.33244202E-001    6.92315461E-001    9.74671314E-002   -1.30935934E+000    3.23700942E-001   -7.03835886E-002
    3.18897638E-002   -8.71653543E-002   -3.00000000E-003   -4.29089278E-001    6.71954013E-001    8.31183409E-002   -1.24741819E+000    3.04969930E-001   -5.23392466E-002
    3.33070866E-002   -8.71653543E-002   -3.00000000E-003   -4.24110888E-001    6.51473102E-001    6.68649349E-002   -1.18103209E+000    2.86937475E-001   -3.71680166E-002
    3.47244094E-002   -8.71653543E-002   -3.00000000E-003   -4.17760710E-001    6.26137993E-001    5.01558136E-002   -1.11387410E+000    2.68916781E-001   -2.36225851E-002
    3.61417323E-002   -8.71653543E-002   -3.00000000E-003   -4.10828097E-001    5.96760638E-001    3.41561278E-002   -1.05087770E+000    2.51250872E-001   -1.20328817E-002
    3.75590551E-002   -8.71653543E-002   -3.00000000E-003   -4.04205671E-001    5.66630133E-001    1.88835118E-002   -9.93030108E-001    2.34428180E-001   -2.82452833E-003
    3.89763780E-002   -8.71653543E-002   -3.00000000E-003   -3.98160503E-001    5.37303725E-001    3.98015978E-003   -9.38883442E-001    2.18516685E-001    4.19432009E-003
    4.03937008E-002   -8.71653543E-002   -3.00000000E-003   -3.92596289E-001    5.08640268E-001   -1.07433620E-002   -8.87178593E-001    2.03363080E-001    9.47972824E-003
    4.18110236E-002   -8.71653543E-002   -3.00000000E-003   -3.87356518E-001    4.80002994E-001   -2.52626811E-002   -8.37505599E-001    1.88815213E-001    1.34224116E-002
    4.32283465E-002   -8.71653543E-002   -3.00000000E-003   -3.82373717E-001    4.50970236E-001   -3.94521166E-002   -7.90034116E-001    1.74802233E-001    1.62694908E-002
    4.46456693E-002   -8.71653543E-002   -3.00000000E-003   -3.77666694E-001    4.21505816E-001   -5.31986510E-002   -7.45058857E-001    1.61323380E-001    1.81739580E-002
    4.60629921E-002   -8.71653543E-002   -3.00000000E-003   -3.73287940E-001    3.91809602E-001   -6.64573615E-002   -7.02709044E-001    1.48399631E-001    1.92501883E-002
    4.74803150E-002   -8.71653543E-002   -3.00000000E-003   -3.69268357E-001    3.62081265E-001   -7.92344168E-002   -6.62923938E-001    1.36046262E-001    1.96096940E-002
    4.88976378E-002   -8.71653543E-002   -3.00000000E-003   -3.65604223E-001    3.32430648E-001   -9.15541538E-002   -6.25562008E-001    1.24264598E-001    1.93672853E-002
    5.03149606E-002   -8.71653543E-002   -3.00000000E-003   -3.62271072E-001    3.02892107E-001   -1.03437351E-001   -5.90489735E-001    1.13047420E-001    1.86305488E-002
    5.17322835E-002   -8.71653543E-002   -3.00000000E-003   -3.59237634E-001    2.73479690E-001   -1.14893753E-001   -5.57616035E-001    1.02391240E-001    1.74915428E-002
    5.31496063E-002   -8.71653543E-002   -3.00000000E-003   -3.56473535E-001    2.44219560E-001   -1.25928302E-001   -5.26880226E-001    9.22913800E-002    1.60304436E-002
    5.45669291E-002   -8.71653543E-002   -3.00000000E-003   -3.53952051E-001    2.15152254E-001   -1.36543315E-001   -4.98232738E-001    8.27468551E-002    1.43136547E-002
    5.59842520E-002   -8.71653543E-002   -3.00000000E-003   -3.51649499E-001    1.86336627E-001   -1.46743515E-001   -4.71619999E-001    7.37589719E-002    1.23995210E-002
    5.74015748E-002   -8.71653543E-002   -3.00000000E-003   -3.49544033E-001    1.57835479E-001   -1.56536150E-001   -4.46979792E-001    6.53278976E-002    1.03407286E-002
    5.88188976E-002   -8.71653543E-002   -3.00000000E-003   -3.47614399E-001    1.29717544E-001   -1.65931566E-001   -4.24243201E-001    5.74542702E-002    8.17959854E-003
    6.02362205E-002   -8.71653543E-002   -3.00000000E-003   -3.45837216E-001    1.02048356E-001   -1.74939901E-001   -4.03336803E-001    5.01342461E-002    5.95767076E-003
    6.16535433E-002   -8.71653543E-002   -3.00000000E-003   -3.44190395E-001    7.48921022E-002   -1.83571605E-001   -3.84189543E-001    4.33644489E-002    3.70578944E-003
    6.30708661E-002   -8.71653543E-002   -3.00000000E-003   -3.42650159E-001    4.83072186E-002   -1.91835988E-001   -3.66732389E-001    3.71385121E-002    1.45120776E-003
    6.44881890E-002   -8.71653543E-002   -3.00000000E-003   -3.41194227E-001    2.23579450E-002   -1.99741714E-001   -3.50897054E-001    3.14491427E-002   -7.81485850E-004
    6.59055118E-002   -8.71653543E-002   -3.00000000E-003   -3.39802327E-001   -2.89651056E-003   -2.07296542E-001   -3.36617059E-001    2.62874029E-002   -2.97629321E-003
    6.73228346E-002   -8.71653543E-002   -3.00000000E-003   -3.38454643E-001   -2.73892685E-002   -2.14508240E-001   -3.23826432E-001    2.16416587E-002   -5.11900407E-003
    6.87401575E-002   -8.71653543E-002   -3.00000000E-003   -3.37133089E-001   -5.10583766E-002   -2.21383963E-001   -3.12458439E-001    1.74986056E-002   -7.20210789E-003
    7.01574803E-002   -8.71653543E-002   -3.00000000E-003   -3.35820697E-001   -7.38426151E-002   -2.27929992E-001   -3.02446375E-001    1.38432373E-002   -9.22037966E-003
    7.15748031E-002   -8.71653543E-002   -3.00000000E-003   -3.34501750E-001   -9.56820929E-002   -2.34154025E-001   -2.93724682E-001    1.06585691E-002   -1.11719888E-002
    7.29921260E-002   -8.71653543E-002   -3.00000000E-003   -3.33162077E-001   -1.16525922E-001   -2.40060983E-001   -2.86226752E-001    7.92538362E-003   -1.30581070E-002
    7.44094488E-002   -8.71653543E-002   -3.00000000E-003   -3.31789356E-001   -1.36316986E-001   -2.45658395E-001   -2.79886445E-001    5.62259896E-003   -1.48835697E-002
    7.58267717E-002   -8.71653543E-002   -3.00000000E-003   -3.30371939E-001   -1.55008084E-001   -2.50952176E-001   -2.74637775E-001    3.72754201E-003   -1.66572631E-002
    7.72440945E-002   -8.71653543E-002   -3.00000000E-003   -3.28901143E-001   -1.72557489E-001   -2.55948602E-001   -2.70415290E-001    2.21578760E-003   -1.83881372E-002
    7.86614173E-002   -8.71653543E-002   -3.00000000E-003   -3.27368175E-001   -1.88925534E-001   -2.60653966E-001   -2.67155123E-001    1.06228580E-003   -2.00898504E-002
    8.00787402E-002   -8.71653543E-002   -3.00000000E-003   -3.25766640E-001   -2.04080279E-001   -2.65075136E-001   -2.64793975E-001    2.39950988E-004   -2.17774734E-002
    8.14960630E-002   -8.71653543E-002   -3.00000000E-003   -3.24092409E-001   -2.17993413E-001   -2.69218666E-001   -2.63269435E-001   -2.78993425E-004   -2.34647243E-002
    8.29133858E-002   -8.71653543E-002   -3.00000000E-003   -3.22342370E-001   -2.30643101E-001   -2.73091576E-001   -2.62518918E-001   -5.23145909E-004   -2.51707951E-002
    8.43307087E-002   -8.71653543E-002   -3.00000000E-003   -3.20515141E-001   -2.42013725E-001   -2.76701005E-001   -2.62482018E-001   -5.21800254E-004   -2.69130146E-002
    8.57480315E-002   -8.71653543E-002   -3.00000000E-003   -3.18610388E-001   -2.52096041E-001   -2.80054633E-001   -2.63099350E-001   -3.03524382E-004   -2.87089305E-002
    8.71653543E-002   -8.71653543E-002   -3.00000000E-003   -3.16630595E-001   -2.60887424E-001   -2.83160227E-001   -2.64311683E-001    1.01594816E-004   -3.05769223E-002
    8.85826772E-002   -8.71653543E-002   -3.00000000E-003   -3.14578918E-001   -2.68390725E-001   -2.86026462E-001   -2.66062067E-001    6.64758992E-004   -3.25337315E-002
    9.00000000E-002   -8.71653543E-002   -3.00000000E-003   -3.12459574E-001   -2.74615138E-001   -2.88661837E-001   -2.68294279E-001    1.35727928E-003   -3.45954123E-002
   -9.00000000E-002   -8.57480315E-002   -3.00000000E-003   -7.43223539E-001   -2.75676668E-001    1.22987601E-001   -5.14236736E-001    1.26191966E+000   -4.61462435E-001
   -8.85826772E-002   -8.57480315E-002   -3.00000000E-003   -7.53024915E-001   -2.83347350E-001    9.81842809E-002   -5.42854206E-001    1.26632147E+000   -4.75995966E-001
   -8.71653543E-002   -8.57480315E-002   -3.00000000E-003   -7.62043123E-001   -2.90386650E-001    7.28640438E-002   -5.71813889E-001    1.27082809E+000   -4.90470707E-001
   -8.57480315E-002   -8.57480315E-002   -3.00000000E-003   -7.70265189E-001   -2.96778330E-001    4.70494232E-002   -6.01093112E-001    1.27539551E+000   -5.04861743E-001
   -8.43307087E-002   -8.57480315E-002   -3.00000000E-003   -7.77686403E-001   -3.02510201E-001    2.07523071E-002   -6.30672188E-001    1.27997435E+000   -5.19149482E-001
   -8.29133858E-002   -8.57480315E-002   -3.00000000E-003   -7.84306164E-001   -3.07569370E-001   -6.00896762E-003   -6.60525952E-001    1.28451494E+000   -5.33311850E-001
   -8.14960630E-002   -8.57480315E-002   -3.00000000E-003   -7.90129332E-001   -3.11951162E-001   -3.32152091E-002   -6.90636725E-001    1.28896848E+000   -5.47325501E-001
   -8.00787402E-002   -8.57480315E-002   -3.00000000E-003   -7.95165305E-001   -3.15652091E-001   -6.08508146E-002   -7.20987270E-001    1.29328364E+000   -5.61165943E-001
   -7.86614173E-002   -8.57480315E-002   -3.00000000E-003   -7.99433917E-001   -3.18672291E-001   -8.89048207E-002   -7.51562752E-001    1.29740802E+000   -5.74810451E-001
   -7.72440945E-002   -8.57480315E-002   -3.00000000E-003   -8.02957188E-001   -3.21016653E-001   -1.17363881E-001   -7.82352136E-001    1.30129510E+000   -5.88233601E-001
   -7.58267717E-002   -8.57480315E-002   -3.00000000E-003   -8.05766042E-001   -3.22692772E-001   -1.46221277E-001   -8.13346918E-001    1.30489675E+000   -6.01415163E-001
   -7.44094488E-002   -8.57480315E-002   -3.00000000E-003   -8.07895632E-001   -3.23713687E-001   -1.75467421E-001   -8.44537576E-001    1.30816128E+000   -6.14325739E-001
   -7.29921260E-002   -8.57480315E-002   -3.00000000E-003   -8.09383154E-001   -3.24097797E-001   -2.05096815E-001   -8.75923335E-001    1.31104628E+000   -6.26939555E-001
   -7.15748031E-002   -8.57480315E-002   -3.00000000E-003   -8.10276817E-001   -3.23867798E-001   -2.35105917E-001   -9.07504931E-001    1.31350739E+000   -6.39230604E-001
   -7.01574803E-002   -8.57480315E-002   -3.00000000E-003   -8.10630582E-001   -3.23047328E-001   -2.65499781E-001   -9.39285817E-001    1.31550560E+000   -6.51174081E-001
   -6.87401575E-002   -8.57480315E-002   -3.00000000E-003   -8.10495800E-001   -3.21664238E-001   -2.96281357E-001   -9.71274396E-001    1.31700215E+000   -6.62742186E-001
   -6.73228346E-002   -8.57480315E-002   -3.00000000E-003   -8.09939769E-001   -3.19757631E-001   -3.27459730E-001   -1.00348390E+000    1.31796438E+000   -6.73909446E-001
   -6.59055118E-002   -8.57480315E-002   -3.00000000E-003   -8.09028366E-001   -3.17366785E-001   -3.59048142E-001   -1.03593125E+000    1.31836082E+000   -6.84649563E-001
   -6.44881890E-002   -8.57480315E-002   -3.00000000E-003   -8.07834704E-001   -3.14539634E-001   -3.91062199E-001   -1.06863883E+000    1.31816803E+000   -6.94936533E-001
   -6.30708661E-002   -8.57480315E-002   -3.00000000E-003   -8.06438514E-001   -3.11321302E-001   -4.23526064E-001   -1.10163159E+000    1.31736273E+000   -7.04745773E-001
   -6.16535433E-002   -8.57480315E-002   -3.00000000E-003   -8.04916734E-001   -3.07764719E-001   -4.56464510E-001   -1.13494283E+000    1.31593017E+000   -7.14054430E-001
   -6.02362205E-002   -8.57480315E-002   -3.00000000E-003   -8.03359046E-001   -3.03933818E-001   -4.89908456E-001   -1.16860502E+000    1.31385942E+000   -7.22833839E-001
   -5.88188976E-002   -8.57480315E-002   -3.00000000E-003   -8.01855899E-001   -2.99894051E-001   -5.23896613E-001   -1.20266201E+000    1.31114497E+000   -7.31065311E-001
   -5.74015748E-002   -8.57480315E-002   -3.00000000E-003   -8.00508436E-001   -2.95717675E-001   -5.58473085E-001   -1.23716752E+000    1.30778924E+000   -7.38735048E-001
   -5.59842520E-002   -8.57480315E-002   -3.00000000E-003   -7.99404864E-001   -2.91469005E-001   -5.93687462E-001   -1.27217336E+000    1.30380220E+000   -7.45814899E-001
   -5.45669291E-002   -8.57480315E-002   -3.00000000E-003   -7.98639926E-001   -2.87220841E-001   -6.29600427E-001   -1.30774416E+000    1.29919417E+000   -7.52293570E-001
   -5.31496063E-002   -8.57480315E-002   -3.00000000E-003   -7.98307671E-001   -2.83044819E-001   -6.66267737E-001   -1.34394130E+000    1.29397988E+000   -7.58162015E-001
   -5.17322835E-002   -8.57480315E-002   -3.00000000E-003   -7.98498874E-001   -2.79013139E-001   -7.03736515E-001   -1.38082108E+000    1.28818599E+000   -7.63401940E-001
   -5.03149606E-002   -8.57480315E-002   -3.00000000E-003   -7.99317342E-001   -2.75211023E-001   -7.42061535E-001   -1.41843085E+000    1.28185253E+000   -7.68024398E-001
   -4.88976378E-002   -8.57480315E-002   -3.00000000E-003   -8.00894122E-001   -2.71760668E-001   -7.81290518E-001   -1.45682093E+000    1.27505649E+000   -7.72042701E-001
   -4.74803150E-002   -8.57480315E-002   -3.00000000E-003   -8.03372607E-001   -2.68802480E-001   -8.21525273E-001   -1.49608530E+000    1.26791002E+000   -7.75500234E-001
   -4.60629921E-002   -8.57480315E-002   -3.00000000E-003   -8.06877208E-001   -2.66480614E-001   -8.62938379E-001   -1.53638916E+000    1.26052383E+000   -7.78430873E-001
   -4.46456693E-002   -8.57480315E-002   -3.00000000E-003   -8.11420069E-001   -2.64853923E-001   -9.05765714E-001   -1.57798572E+000    1.25295723E+000   -7.80847759E-001
   -4.32283465E-002   -8.57480315E-002   -3.00000000E-003   -8.16802074E-001   -2.63774918E-001   -9.50185660E-001   -1.62111243E+000    1.24515533E+000   -7.82717644E-001
   -4.18110236E-002   -8.57480315E-002   -3.00000000E-003   -8.22675241E-001   -2.62896086E-001   -9.96064647E-001   -1.66573906E+000    1.23700742E+000   -7.84002869E-001
   -4.03937008E-002   -8.57480315E-002   -3.00000000E-003   -8.28947890E-001   -2.62013332E-001   -1.04281041E+000   -1.71131507E+000    1.22864980E+000   -7.84815847E-001
   -3.89763780E-002   -8.57480315E-002   -3.00000000E-003   -8.36304379E-001   -2.61708389E-001   -1.08981307E+000   -1.75704027E+000    1.22079781E+000   -7.85604632E-001
   -3.75590551E-002   -8.57480315E-002   -3.00000000E-003   -8.46149042E-001   -2.63472868E-001   -1.13734117E+000   -1.80283052E+000    1.21464090E+000   -7.87058761E-001
   -3.61417323E-002   -8.57480315E-002   -3.00000000E-003   -8.59853573E-001   -2.68916253E-001   -1.18737226E+000   -1.85019795E+000    1.21122144E+000   -7.89769652E-001
   -3.47244094E-002   -8.57480315E-002   -3.00000000E-003   -8.76750797E-001   -2.78242248E-001   -1.24446885E+000   -1.90302935E+000    1.21032038E+000   -7.93599919E-001
   -3.33070866E-002   -8.57480315E-002   -3.00000000E-003   -8.87980158E-001   -2.84734010E-001   -1.31217565E+000   -1.96675377E+000    1.20775728E+000   -7.96269275E-001
   -3.18897638E-002   -8.57480315E-002   -3.00000000E-003   -8.85892459E-001   -2.74403172E-001   -1.37652599E+000   -2.03042734E+000    1.19991413E+000   -7.96066761E-001
   -3.04724409E-002   -8.57480315E-002   -3.00000000E-003   -8.85097880E-001   -2.59726358E-001   -1.43023246E+000   -2.07512947E+000    1.19633298E+000   -7.99154970E-001
   -2.90551181E-002   -8.57480315E-002   -3.00000000E-003   -8.95514693E-001   -2.54295729E-001   -1.48276481E+000   -2.10453558E+000    1.20297710E+000   -8.09157384E-001
   -2.76377953E-002   -8.57480315E-002   -3.00000000E-003   -9.24989703E-001   -2.60722794E-001   -1.54416040E+000   -2.11915817E+000    1.21624760E+000   -8.23949545E-001
   -2.62204724E-002   -8.57480315E-002   -3.00000000E-003   -3.77599454E-001    3.61589785E-001    1.37190276E-001   -1.52356117E-001    1.10320098E+000   -7.58216238E-001
   -2.48031496E-002   -8.57480315E-002   -3.00000000E-003   -3.81208548E-001    3.65798572E-001    1.09404577E-001   -1.27547242E-001    1.06292841E+000   -7.26620994E-001
   -2.33858268E-002   -8.57480315E-002   -3.00000000E-003   -3.90415480E-001    3.77046907E-001    1.07281488E-001   -1.27475243E-001    1.03787529E+000   -7.10359241E-001
   -2.19685039E-002   -8.57480315E-002   -3.00000000E-003   -3.92244414E-001    3.80942799E-001    1.03746331E-001   -1.25937139E-001    1.01572905E+000   -6.97020521E-001
   -2.05511811E-002   -8.57480315E-002   -3.00000000E-003   -3.92156237E-001    3.82692480E-001    9.88460599E-002   -1.22893980E-001    9.93012789E-001   -6.82569872E-001
   -1.91338583E-002   -8.57480315E-002   -3.00000000E-003   -3.91265650E-001    3.83179412E-001    9.22839301E-002   -1.17892610E-001    9.68660814E-001   -6.65526242E-001
   -1.77165354E-002   -8.57480315E-002   -3.00000000E-003   -3.91509179E-001    3.84460164E-001    8.39967977E-002   -1.10482740E-001    9.42636212E-001   -6.45573637E-001
   -1.62992126E-002   -8.57480315E-002   -3.00000000E-003   -3.93608865E-001    3.87753253E-001    7.66496940E-002   -1.03516386E-001    9.17336516E-001   -6.25535212E-001
   -1.48818898E-002   -8.57480315E-002   -3.00000000E-003   -3.95279493E-001    3.90598609E-001    7.08877322E-002   -9.80489197E-002    8.93843545E-001   -6.06912986E-001
   -1.34645669E-002   -8.57480315E-002   -3.00000000E-003   -3.95923763E-001    3.92160156E-001    6.54039763E-002   -9.27330466E-002    8.71209640E-001   -5.88646557E-001
   -1.20472441E-002   -8.57480315E-002   -3.00000000E-003   -3.95973923E-001    3.92811461E-001    5.94594424E-002   -8.66766667E-002    8.48611474E-001   -5.69697462E-001
   -1.06299213E-002   -8.57480315E-002   -3.00000000E-003   -3.96140475E-001    3.93401071E-001    5.29450287E-002   -7.96324466E-002    8.25868845E-001   -5.49808411E-001
   -9.21259843E-003   -8.57480315E-002   -3.00000000E-003   -3.96801571E-001    3.94524233E-001    4.64916769E-002   -7.23469690E-002    8.03508371E-001   -5.29717865E-001
   -7.79527559E-003   -8.57480315E-002   -3.00000000E-003   -3.97495123E-001    3.95670120E-001    4.05738593E-002   -6.55266040E-002    7.81986779E-001   -5.10155322E-001
   -6.37795276E-003   -8.57480315E-002   -3.00000000E-003   -3.97775651E-001    3.96229571E-001    3.49403961E-002   -5.89441336E-002    7.61150110E-001   -4.91011472E-001
   -4.96062992E-003   -8.57480315E-002   -3.00000000E-003   -3.97658260E-001    3.96167418E-001    2.91911751E-002   -5.20981172E-002    7.40639743E-001   -4.71838615E-001
   -3.54330709E-003   -8.57480315E-002   -3.00000000E-003   -3.97451837E-001    3.95880993E-001    2.31604242E-002   -4.47475469E-002    7.20310316E-001   -4.52456443E-001
   -2.12598425E-003   -8.57480315E-002   -3.00000000E-003   -3.97409440E-001    3.95748401E-001    1.70699320E-002   -3.71884452E-002    7.00361971E-001   -4.33195796E-001
   -7.08661417E-004   -8.57480315E-002   -3.00000000E-003   -3.97399949E-001    3.95620008E-001    1.12079842E-002   -2.98589252E-002    6.81032109E-001   -4.14487779E-001
    7.08661417E-004   -8.57480315E-002   -3.00000000E-003   -3.97153712E-001    3.95120603E-001    5.53402027E-003   -2.27563548E-002    6.62264779E-001   -3.96350769E-001
    2.12598425E-003   -8.57480315E-002   -3.00000000E-003   -3.96604501E-001    3.94139312E-001   -1.97626912E-004   -1.55822818E-002    6.43829842E-001   -3.78517538E-001
    3.54330709E-003   -8.57480315E-002   -3.00000000E-003   -3.95935995E-001    3.92908565E-001   -6.15666264E-003   -8.12793076E-003    6.25600717E-001   -3.60830364E-001
    4.96062992E-003   -8.57480315E-002   -3.00000000E-003   -3.95382408E-001    3.91732489E-001   -1.22232372E-002   -5.68523938E-004    6.07711882E-001   -3.43501029E-001
    6.37795276E-003   -8.57480315E-002   -3.00000000E-003   -3.94894958E-001    3.90534300E-001   -1.81278580E-002    6.72543517E-003    5.90369796E-001   -3.26878835E-001
    7.79527559E-003   -8.57480315E-002   -3.00000000E-003   -3.94211257E-001    3.88966767E-001   -2.38453538E-002    1.37095443E-002    5.73536593E-001   -3.10997674E-001
    9.21259843E-003   -8.57480315E-002   -3.00000000E-003   -3.93192565E-001    3.86856841E-001   -2.96250005E-002    2.06789027E-002    5.56975760E-001   -2.95601195E-001
    1.06299213E-002   -8.57480315E-002   -3.00000000E-003   -3.92029421E-001    3.84429683E-001   -3.57577974E-002    2.79612715E-002    5.40503655E-001   -2.80458189E-001
    1.20472441E-002   -8.57480315E-002   -3.00000000E-003   -3.91158280E-001    3.82178459E-001   -4.21339502E-002    3.54077719E-002    5.24271614E-001   -2.65729064E-001
    1.34645669E-002   -8.57480315E-002   -3.00000000E-003   -3.90597486E-001    3.80090862E-001   -4.82121657E-002    4.23976310E-002    5.08623419E-001   -2.51847209E-001
    1.48818898E-002   -8.57480315E-002   -3.00000000E-003   -3.89837327E-001    3.77584164E-001   -5.37999195E-002    4.87417576E-002    4.93561602E-001   -2.38885693E-001
    1.62992126E-002   -8.57480315E-002   -3.00000000E-003   -3.88406748E-001    3.74175201E-001   -5.92574845E-002    5.48412136E-002    4.78736262E-001   -2.26520736E-001
    1.77165354E-002   -8.57480315E-002   -3.00000000E-003   -3.86285106E-001    3.69859931E-001   -6.54640717E-002    6.15920204E-002    4.63655344E-001   -2.14252678E-001
    1.91338583E-002   -8.57480315E-002   -3.00000000E-003   -3.84911456E-001    3.66081182E-001   -7.29877114E-002    6.95610746E-002    4.48323009E-001   -2.02001833E-001
    2.05511811E-002   -8.57480315E-002   -3.00000000E-003   -3.85214527E-001    3.63715983E-001   -7.97910495E-002    7.67145420E-002    4.33877138E-001   -1.90844293E-001
    2.19685039E-002   -8.57480315E-002   -3.00000000E-003   -3.85521016E-001    3.61058903E-001   -8.48623197E-002    8.21344964E-002    4.20567433E-001   -1.81107715E-001
    2.33858268E-002   -8.57480315E-002   -3.00000000E-003   -3.84716107E-001    3.57074584E-001   -8.86228718E-002    8.63040251E-002    4.07858706E-001   -1.72448173E-001
    2.48031496E-002   -8.57480315E-002   -3.00000000E-003   -3.81282325E-001    3.50389505E-001   -9.11332435E-002    8.92163917E-002    3.95094459E-001   -1.64596045E-001
    2.62204724E-002   -8.57480315E-002   -3.00000000E-003   -3.66681997E-001    3.32339033E-001   -1.04662722E-001    1.01969405E-001    3.77169747E-001   -1.53360758E-001
    2.76377953E-002   -8.57480315E-002   -3.00000000E-003   -4.36682270E-001    8.02888341E-001    9.17366931E-002   -1.32825080E+000    3.97416865E-001   -2.23003968E-001
    2.90551181E-002   -8.57480315E-002   -3.00000000E-003   -4.35662430E-001    7.67324776E-001    9.39122705E-002   -1.31580180E+000    3.71595390E-001   -1.81991380E-001
    3.04724409E-002   -8.57480315E-002   -3.00000000E-003   -4.35135317E-001    7.47985322E-001    8.80839662E-002   -1.28091074E+000    3.48434246E-001   -1.48650751E-001
    3.18897638E-002   -8.57480315E-002   -3.00000000E-003   -4.34777952E-001    7.37451063E-001    7.59279588E-002   -1.22897879E+000    3.28115570E-001   -1.22782679E-001
    3.33070866E-002   -8.57480315E-002   -3.00000000E-003   -4.32044285E-001    7.24951517E-001    5.85161004E-002   -1.15951088E+000    3.08282964E-001   -9.99672842E-002
    3.47244094E-002   -8.57480315E-002   -3.00000000E-003   -4.24748669E-001    6.96231618E-001    4.05971365E-002   -1.08452099E+000    2.87011182E-001   -7.75346869E-002
    3.61417323E-002   -8.57480315E-002   -3.00000000E-003   -4.16499648E-001    6.58722029E-001    2.53121930E-002   -1.02064611E+000    2.66316935E-001   -5.84871452E-002
    3.75590551E-002   -8.57480315E-002   -3.00000000E-003   -4.09415998E-001    6.23380791E-001    1.12254791E-002   -9.65571657E-001    2.47556585E-001   -4.40444786E-002
    3.89763780E-002   -8.57480315E-002   -3.00000000E-003   -4.03391490E-001    5.91506583E-001   -2.78240916E-003   -9.13881622E-001    2.30356460E-001   -3.30508977E-002
    4.03937008E-002   -8.57480315E-002   -3.00000000E-003   -3.97906479E-001    5.61284652E-001   -1.70039698E-002   -8.63245829E-001    2.14160259E-001   -2.43707308E-002
    4.18110236E-002   -8.57480315E-002   -3.00000000E-003   -3.92564727E-001    5.30882987E-001   -3.12642160E-002   -8.13544097E-001    1.98614889E-001   -1.73166886E-002
    4.32283465E-002   -8.57480315E-002   -3.00000000E-003   -3.87272074E-001    4.99464813E-001   -4.52290956E-002   -7.65717606E-001    1.83613465E-001   -1.15873137E-002
    4.46456693E-002   -8.57480315E-002   -3.00000000E-003   -3.82154728E-001    4.67231863E-001   -5.86758757E-002   -7.20625069E-001    1.69203473E-001   -7.06769737E-003
    4.60629921E-002   -8.57480315E-002   -3.00000000E-003   -3.77370236E-001    4.34771121E-001   -7.15695479E-002   -6.78490518E-001    1.55447938E-001   -3.65791384E-003
    4.74803150E-002   -8.57480315E-002   -3.00000000E-003   -3.72989966E-001    4.02476836E-001   -8.39712497E-002   -6.39096939E-001    1.42365369E-001   -1.21708345E-003
    4.88976378E-002   -8.57480315E-002   -3.00000000E-003   -3.69002854E-001    3.70460408E-001   -9.59464607E-002   -6.02142512E-001    1.29937981E-001    4.14868812E-004
    5.03149606E-002   -8.57480315E-002   -3.00000000E-003   -3.65365700E-001    3.38682736E-001   -1.07528096E-001   -5.67428485E-001    1.18137382E-001    1.38387423E-003
    5.17322835E-002   -8.57480315E-002   -3.00000000E-003   -3.62032177E-001    3.07093463E-001   -1.18722261E-001   -5.34869376E-001    1.06945925E-001    1.80408647E-003
    5.31496063E-002   -8.57480315E-002   -3.00000000E-003   -3.58968003E-001    2.75693544E-001   -1.29523002E-001   -5.04438988E-001    9.63528078E-002    1.77257960E-003
    5.45669291E-002   -8.57480315E-002   -3.00000000E-003   -3.56149074E-001    2.44526827E-001   -1.39924597E-001   -4.76117698E-001    8.63545797E-002    1.36395439E-003
    5.59842520E-002   -8.57480315E-002   -3.00000000E-003   -3.53555600E-001    2.13666582E-001   -1.49927965E-001   -4.49864370E-001    7.69512248E-002    6.44620344E-004
    5.74015748E-002   -8.57480315E-002   -3.00000000E-003   -3.51170258E-001    1.83190066E-001   -1.59538621E-001   -4.25615119E-001    6.81410392E-002   -3.23546731E-004
    5.88188976E-002   -8.57480315E-002   -3.00000000E-003   -3.48973653E-001    1.53170571E-001   -1.68766529E-001   -4.03294206E-001    5.99225061E-002   -1.48939617E-003
    6.02362205E-002   -8.57480315E-002   -3.00000000E-003   -3.46941889E-001    1.23674580E-001   -1.77622970E-001   -3.82823181E-001    5.22896548E-002   -2.80480686E-003
    6.16535433E-002   -8.57480315E-002   -3.00000000E-003   -3.45051339E-001    9.47612945E-002   -1.86117564E-001   -3.64125957E-001    4.52353628E-002   -4.23027478E-003
    6.30708661E-002   -8.57480315E-002   -3.00000000E-003   -3.43278461E-001    6.64894061E-002   -1.94258119E-001   -3.47132807E-001    3.87529379E-002   -5.73451668E-003
    6.44881890E-002   -8.57480315E-002   -3.00000000E-003   -3.41599845E-001    3.89175559E-002   -2.02051476E-001   -3.31776159E-001    3.28326878E-002   -7.28938259E-003
    6.59055118E-002   -8.57480315E-002   -3.00000000E-003   -3.39994706E-001    1.21073602E-002   -2.09504213E-001   -3.17990092E-001    2.74641802E-002   -8.87367131E-003
    6.73228346E-002   -8.57480315E-002   -3.00000000E-003   -3.38442582E-001   -1.38761632E-002   -2.16622010E-001   -3.05709224E-001    2.26342054E-002   -1.04700149E-002
    6.87401575E-002   -8.57480315E-002   -3.00000000E-003   -3.36925560E-001   -3.89693381E-002   -2.23410818E-001   -2.94866235E-001    1.83281733E-002   -1.20672971E-002
    7.01574803E-002   -8.57480315E-002   -3.00000000E-003   -3.35426277E-001   -6.31101980E-002   -2.29876207E-001   -2.85394876E-001    1.45298652E-002   -1.36580780E-002
    7.15748031E-002   -8.57480315E-002   -3.00000000E-003   -3.33928594E-001   -8.62421336E-002   -2.36022704E-001   -2.77227185E-001    1.12202035E-002   -1.52366254E-002
    7.29921260E-002   -8.57480315E-002   -3.00000000E-003   -3.32418940E-001   -1.08309907E-001   -2.41856553E-001   -2.70296359E-001    8.37951589E-003   -1.68019414E-002
    7.44094488E-002   -8.57480315E-002   -3.00000000E-003   -3.30884106E-001   -1.29259756E-001   -2.47382942E-001   -2.64534932E-001    5.98481128E-003   -1.83556598E-002
    7.58267717E-002   -8.57480315E-002   -3.00000000E-003   -3.29313821E-001   -1.49042443E-001   -2.52608170E-001   -2.59874667E-001    4.01255644E-003   -1.99048067E-002
    7.72440945E-002   -8.57480315E-002   -3.00000000E-003   -3.27697120E-001   -1.67619903E-001   -2.57536701E-001   -2.56250969E-001    2.43689162E-003   -2.14555375E-002
    7.86614173E-002   -8.57480315E-002   -3.00000000E-003   -3.26027064E-001   -1.84951333E-001   -2.62174873E-001   -2.53597074E-001    1.23162589E-003   -2.30187586E-002
    8.00787402E-002   -8.57480315E-002   -3.00000000E-003   -3.24296412E-001   -2.01006103E-001   -2.66528634E-001   -2.51849375E-001    3.68668334E-004   -2.46079945E-002
    8.14960630E-002   -8.57480315E-002   -3.00000000E-003   -3.22502039E-001   -2.15756746E-001   -2.70604560E-001   -2.50943939E-001   -1.80916643E-004   -2.62347424E-002
    8.29133858E-002   -8.57480315E-002   -3.00000000E-003   -3.20640442E-001   -2.29182249E-001   -2.74409311E-001   -2.50817908E-001   -4.46605309E-004   -2.79162784E-002
    8.43307087E-002   -8.57480315E-002   -3.00000000E-003   -3.18710649E-001   -2.41268288E-001   -2.77949792E-001   -2.51409677E-001   -4.58444135E-004   -2.96672803E-002
    8.57480315E-002   -8.57480315E-002   -3.00000000E-003   -3.16712554E-001   -2.52006224E-001   -2.81233461E-001   -2.52658603E-001   -2.46463732E-004   -3.15042435E-002
    8.71653543E-002   -8.57480315E-002   -3.00000000E-003   -3.14648752E-001   -2.61394786E-001   -2.84268138E-001   -2.54505196E-001    1.58561724E-004   -3.34436774E-002
    8.85826772E-002   -8.57480315E-002   -3.00000000E-003   -3.12522691E-001   -2.69437565E-001   -2.87062365E-001   -2.56891055E-001    7.27199842E-004   -3.54992826E-002
    9.00000000E-002   -8.57480315E-002   -3.00000000E-003   -3.10339139E-001   -2.76145277E-001   -2.89625203E-001   -2.59759220E-001    1.43005769E-003   -3.76857631E-002
   -9.00000000E-002   -8.43307087E-002   -3.00000000E-003   -7.62453240E-001   -3.02691948E-001    1.14574732E-001   -5.27101833E-001    1.29461774E+000   -4.74830393E-001
   -8.85826772E-002   -8.43307087E-002   -3.00000000E-003   -7.72578135E-001   -3.10672992E-001    8.94103743E-002   -5.56234914E-001    1.29952999E+000   -4.90183772E-001
   -8.71653543E-002   -8.43307087E-002   -3.00000000E-003   -7.81902074E-001   -3.17997199E-001    6.37459635E-002   -5.85686163E-001    1.30456460E+000   -5.05497002E-001
   -8.57480315E-002   -8.43307087E-002   -3.00000000E-003   -7.90416053E-001   -3.24650218E-001    3.75993272E-002   -6.15432547E-001    1.30967585E+000   -5.20747474E-001
   -8.43307087E-002   -8.43307087E-002   -3.00000000E-003   -7.98107186E-001   -3.30618862E-001    1.09988218E-002   -6.45446176E-001    1.31481491E+000   -5.35910900E-001
   -8.29133858E-002   -8.43307087E-002   -3.00000000E-003   -8.04983351E-001   -3.35895343E-001   -1.60427618E-002   -6.75704247E-001    1.31993018E+000   -5.50968185E-001
   -8.14960630E-002   -8.43307087E-002   -3.00000000E-003   -8.11046379E-001   -3.40474628E-001   -4.35036850E-002   -7.06186305E-001    1.32497217E+000   -5.65895131E-001
   -8.00787402E-002   -8.43307087E-002   -3.00000000E-003   -8.16312292E-001   -3.44355683E-001   -7.13699805E-002   -7.36870409E-001    1.32988401E+000   -5.80670149E-001
   -7.86614173E-002   -8.43307087E-002   -3.00000000E-003   -8.20798805E-001   -3.47542708E-001   -9.96225419E-002   -7.67742591E-001    1.33461867E+000   -5.95266925E-001
   -7.72440945E-002   -8.43307087E-002   -3.00000000E-003   -8.24533017E-001   -3.50042372E-001   -1.28249541E-001   -7.98789531E-001    1.33912628E+000   -6.09665237E-001
   -7.58267717E-002   -8.43307087E-002   -3.00000000E-003   -8.27544064E-001   -3.51863891E-001   -1.57238883E-001   -8.29994593E-001    1.34335223E+000   -6.23837550E-001
   -7.44094488E-002   -8.43307087E-002   -3.00000000E-003   -8.29870660E-001   -3.53026156E-001   -1.86577708E-001   -8.61351633E-001    1.34725015E+000   -6.37758675E-001
   -7.29921260E-002   -8.43307087E-002   -3.00000000E-003   -8.31554076E-001   -3.53548629E-001   -2.16258479E-001   -8.92854532E-001    1.35077140E+000   -6.51402739E-001
   -7.15748031E-002   -8.43307087E-002   -3.00000000E-003   -8.32646251E-001   -3.53458817E-001   -2.46276484E-001   -9.24503586E-001    1.35387430E+000   -6.64745455E-001
   -7.01574803E-002   -8.43307087E-002   -3.00000000E-003   -8.33203962E-001   -3.52784123E-001   -2.76631827E-001   -9.56299122E-001    1.35651788E+000   -6.77760926E-001
   -6.87401575E-002   -8.43307087E-002   -3.00000000E-003   -8.33281266E-001   -3.51556021E-001   -3.07325786E-001   -9.88247713E-001    1.35866283E+000   -6.90421867E-001
   -6.73228346E-002   -8.43307087E-002   -3.00000000E-003   -8.32951437E-001   -3.49818156E-001   -3.38361935E-001   -1.02035904E+000    1.36027510E+000   -7.02703558E-001
   -6.59055118E-002   -8.43307087E-002   -3.00000000E-003   -8.32282605E-001   -3.47614790E-001   -3.69749962E-001   -1.05264832E+000    1.36132556E+000   -7.14578855E-001
   -6.44881890E-002   -8.43307087E-002   -3.00000000E-003   -8.31355370E-001   -3.44998813E-001   -4.01504149E-001   -1.08513673E+000    1.36178858E+000   -7.26028254E-001
   -6.30708661E-002   -8.43307087E-002   -3.00000000E-003   -8.30248215E-001   -3.42017330E-001   -4.33642685E-001   -1.11784310E+000    1.36164279E+000   -7.37018278E-001
   -6.16535433E-002   -8.43307087E-002   -3.00000000E-003   -8.29046158E-001   -3.38730106E-001   -4.66188119E-001   -1.15079679E+000    1.36087311E+000   -7.47529806E-001
   -6.02362205E-002   -8.43307087E-002   -3.00000000E-003   -8.27845302E-001   -3.35208502E-001   -4.99167004E-001   -1.18403060E+000    1.35947315E+000   -7.57541265E-001
   -5.88188976E-002   -8.43307087E-002   -3.00000000E-003   -8.26744636E-001   -3.31520686E-001   -5.32615676E-001   -1.21758529E+000    1.35744342E+000   -7.67036564E-001
   -5.74015748E-002   -8.43307087E-002   -3.00000000E-003   -8.25848336E-001   -3.27750656E-001   -5.66576178E-001   -1.25150660E+000    1.35479216E+000   -7.75995082E-001
   -5.59842520E-002   -8.43307087E-002   -3.00000000E-003   -8.25257346E-001   -3.23970932E-001   -6.01106626E-001   -1.28585244E+000    1.35153493E+000   -7.84405287E-001
   -5.45669291E-002   -8.43307087E-002   -3.00000000E-003   -8.25072386E-001   -3.20257950E-001   -6.36268244E-001   -1.32069591E+000    1.34769419E+000   -7.92255672E-001
   -5.31496063E-002   -8.43307087E-002   -3.00000000E-003   -8.25380268E-001   -3.16675537E-001   -6.72125953E-001   -1.35609743E+000    1.34328366E+000   -7.99529898E-001
   -5.17322835E-002   -8.43307087E-002   -3.00000000E-003   -8.26257727E-001   -3.13280916E-001   -7.08736019E-001   -1.39211200E+000    1.33832382E+000   -8.06220874E-001
   -5.03149606E-002   -8.43307087E-002   -3.00000000E-003   -8.27800256E-001   -3.10144073E-001   -7.46120164E-001   -1.42875654E+000    1.33285775E+000   -8.12335012E-001
   -4.88976378E-002   -8.43307087E-002   -3.00000000E-003   -8.30157995E-001   -3.07391053E-001   -7.84296726E-001   -1.46602161E+000    1.32698673E+000   -8.17909370E-001
   -4.74803150E-002   -8.43307087E-002   -3.00000000E-003   -8.33561637E-001   -3.05241804E-001   -8.23340142E-001   -1.50393586E+000    1.32091053E+000   -8.23027497E-001
   -4.60629921E-002   -8.43307087E-002   -3.00000000E-003   -8.38278916E-001   -3.03986394E-001   -8.63497702E-001   -1.54267643E+000    1.31487985E+000   -8.27789433E-001
   -4.46456693E-002   -8.43307087E-002   -3.00000000E-003   -8.44441078E-001   -3.03829974E-001   -9.05268890E-001   -1.58267829E+000    1.30907411E+000   -8.32269189E-001
   -4.32283465E-002   -8.43307087E-002   -3.00000000E-003   -8.51695587E-001   -3.04563269E-001   -9.49285396E-001   -1.62457566E+000    1.30336639E+000   -8.36386340E-001
   -4.18110236E-002   -8.43307087E-002   -3.00000000E-003   -8.58967903E-001   -3.05215310E-001   -9.95655797E-001   -1.66869688E+000    1.29722457E+000   -8.39887303E-001
   -4.03937008E-002   -8.43307087E-002   -3.00000000E-003   -8.65318820E-001   -3.04462182E-001   -1.04297956E+000   -1.71388338E+000    1.29033792E+000   -8.42698858E-001
   -3.89763780E-002   -8.43307087E-002   -3.00000000E-003   -8.71953054E-001   -3.02839827E-001   -1.08917841E+000   -1.75741344E+000    1.28402651E+000   -8.45658971E-001
   -3.75590551E-002   -8.43307087E-002   -3.00000000E-003   -8.82118833E-001   -3.03595553E-001   -1.13403200E+000   -1.79780010E+000    1.28113808E+000   -8.50398478E-001
   -3.61417323E-002   -8.43307087E-002   -3.00000000E-003   -9.00024498E-001   -3.10615036E-001   -1.18007384E+000   -1.83615034E+000    1.28472815E+000   -8.58611450E-001
   -3.47244094E-002   -8.43307087E-002   -3.00000000E-003   -9.32705568E-001   -3.28674165E-001   -1.23584968E+000   -1.87600806E+000    1.29826157E+000   -8.72160717E-001
   -3.33070866E-002   -8.43307087E-002   -3.00000000E-003   -9.74129346E-001   -3.67318819E-001   -1.34864057E+000   -1.94077092E+000    1.31807326E+000   -8.88935232E-001
   -3.18897638E-002   -8.43307087E-002   -3.00000000E-003   -9.40298039E-001   -3.15441607E-001   -1.44705261E+000   -2.02882203E+000    1.29175371E+000   -8.79213915E-001
   -3.04724409E-002   -8.43307087E-002   -3.00000000E-003   -3.83015360E-001    3.67737311E-001    1.42154600E-001   -1.55752628E-001    1.17771580E+000   -8.18670392E-001
   -2.90551181E-002   -8.43307087E-002   -3.00000000E-003   -3.82534191E-001    3.70596149E-001    1.38559987E-001   -1.55152027E-001    1.15794819E+000   -8.11134100E-001
   -2.76377953E-002   -8.43307087E-002   -3.00000000E-003   -3.81113528E-001    3.72181198E-001    1.32884118E-001   -1.52762052E-001    1.13472575E+000   -8.00557442E-001
   -2.62204724E-002   -8.43307087E-002   -3.00000000E-003   -3.79135076E-001    3.72762692E-001    1.24550448E-001   -1.47495775E-001    1.10763038E+000   -7.85653813E-001
   -2.48031496E-002   -8.43307087E-002   -3.00000000E-003   -3.80418960E-001    3.76155729E-001    1.13929979E-001   -1.39245746E-001    1.07770912E+000   -7.66826225E-001
   -2.33858268E-002   -8.43307087E-002   -3.00000000E-003   -3.83978014E-001    3.81853060E-001    1.06508538E-001   -1.33559616E-001    1.04998505E+000   -7.49187163E-001
   -2.19685039E-002   -8.43307087E-002   -3.00000000E-003   -3.85992161E-001    3.85970336E-001    1.00913763E-001   -1.29416837E-001    1.02458465E+000   -7.33087959E-001
   -2.05511811E-002   -8.43307087E-002   -3.00000000E-003   -3.86761019E-001    3.88644251E-001    9.52336457E-002   -1.24955333E-001    9.99781378E-001   -7.16749877E-001
   -1.91338583E-002   -8.43307087E-002   -3.00000000E-003   -3.87067725E-001    3.90584404E-001    8.89191273E-002   -1.19558312E-001    9.74722538E-001   -6.99206446E-001
   -1.77165354E-002   -8.43307087E-002   -3.00000000E-003   -3.87646034E-001    3.92582237E-001    8.21049099E-002   -1.13280140E-001    9.49398867E-001   -6.80420255E-001
   -1.62992126E-002   -8.43307087E-002   -3.00000000E-003   -3.88679595E-001    3.94930653E-001    7.54615270E-002   -1.06844923E-001    9.24446641E-001   -6.61170462E-001
   -1.48818898E-002   -8.43307087E-002   -3.00000000E-003   -3.89689663E-001    3.97137117E-001    6.93011398E-002   -1.00677705E-001    9.00287829E-001   -6.42039956E-001
   -1.34645669E-002   -8.43307087E-002   -3.00000000E-003   -3.90354724E-001    3.98807694E-001    6.33573820E-002   -9.45322583E-002    8.76776829E-001   -6.22916751E-001
   -1.20472441E-002   -8.43307087E-002   -3.00000000E-003   -3.90744272E-001    3.99992843E-001    5.73307399E-002   -8.80645082E-002    8.53629623E-001   -6.03486783E-001
   -1.06299213E-002   -8.43307087E-002   -3.00000000E-003   -3.91087047E-001    4.00972706E-001    5.11605710E-002   -8.11862477E-002    8.30756886E-001   -5.83673122E-001
   -9.21259843E-003   -8.43307087E-002   -3.00000000E-003   -3.91502188E-001    4.01929513E-001    4.50110996E-002   -7.41078312E-002    8.08293466E-001   -5.63707798E-001
   -7.79527559E-003   -8.43307087E-002   -3.00000000E-003   -3.91889498E-001    4.02761013E-001    3.90263618E-002   -6.70514376E-002    7.86380521E-001   -5.43853367E-001
   -6.37795276E-003   -8.43307087E-002   -3.00000000E-003   -3.92106293E-001    4.03280159E-001    3.31629687E-002   -6.00045174E-002    7.65000131E-001   -5.24156447E-001
   -4.96062992E-003   -8.43307087E-002   -3.00000000E-003   -3.92135878E-001    4.03452956E-001    2.72954369E-002   -5.28251084E-002    7.44045637E-001   -5.04527207E-001
   -3.54330709E-003   -8.43307087E-002   -3.00000000E-003   -3.92066844E-001    4.03396730E-001    2.13614319E-002   -4.54432210E-002    7.23461862E-001   -4.84940737E-001
   -2.12598425E-003   -8.43307087E-002   -3.00000000E-003   -3.91975484E-001    4.03225070E-001    1.54127468E-002   -3.79468066E-002    7.03295166E-001   -4.65520692E-001
   -7.08661417E-004   -8.43307087E-002   -3.00000000E-003   -3.91835093E-001    4.02909283E-001    9.52823016E-003   -3.04738848E-002    6.83608568E-001   -4.46425480E-001
    7.08661417E-004   -8.43307087E-002   -3.00000000E-003   -3.91569823E-001    4.02343263E-001    3.70222542E-003   -2.30497627E-002    6.64387130E-001   -4.27704550E-001
    2.12598425E-003   -8.43307087E-002   -3.00000000E-003   -3.91157749E-001    4.01487076E-001   -2.14076816E-003   -1.55998916E-002    6.45557664E-001   -4.09311488E-001
    3.54330709E-003   -8.43307087E-002   -3.00000000E-003   -3.90655055E-001    4.00408616E-001   -8.05155766E-003   -8.07752086E-003    6.27077452E-001   -3.91228416E-001
    4.96062992E-003   -8.43307087E-002   -3.00000000E-003   -3.90126648E-001    3.99188465E-001   -1.39992920E-002   -5.43686694E-004    6.08976375E-001   -3.73539841E-001
    6.37795276E-003   -8.43307087E-002   -3.00000000E-003   -3.89562136E-001    3.97804693E-001   -1.99142543E-002    6.88977311E-003    5.91303325E-001   -3.56364882E-001
    7.79527559E-003   -8.43307087E-002   -3.00000000E-003   -3.88889866E-001    3.96155880E-001   -2.57939220E-002    1.42004013E-002    5.74038727E-001   -3.39734376E-001
    9.21259843E-003   -8.43307087E-002   -3.00000000E-003   -3.88080331E-001    3.94196174E-001   -3.17181526E-002    2.14719094E-002    5.57103139E-001   -3.23586233E-001
    1.06299213E-002   -8.43307087E-002   -3.00000000E-003   -3.87208573E-001    3.92007649E-001   -3.77605771E-002    2.87787558E-002    5.40443104E-001   -3.07871926E-001
    1.20472441E-002   -8.43307087E-002   -3.00000000E-003   -3.86389359E-001    3.89716158E-001   -4.38671683E-002    3.60450503E-002    5.24104030E-001   -2.92656911E-001
    1.34645669E-002   -8.43307087E-002   -3.00000000E-003   -3.85612157E-001    3.87299630E-001   -4.98916919E-002    4.30938311E-002    5.08168763E-001   -2.78065275E-001
    1.48818898E-002   -8.43307087E-002   -3.00000000E-003   -3.84718875E-001    3.84573611E-001   -5.57888819E-002    4.98696002E-002    4.92622487E-001   -2.64120082E-001
    1.62992126E-002   -8.43307087E-002   -3.00000000E-003   -3.83577112E-001    3.81392651E-001   -6.17174225E-002    5.65381087E-002    4.77328838E-001   -2.50703416E-001
    1.77165354E-002   -8.43307087E-002   -3.00000000E-003   -3.82298916E-001    3.77870589E-001   -6.79381139E-002    6.33663096E-002    4.62150170E-001   -2.37671258E-001
    1.91338583E-002   -8.43307087E-002   -3.00000000E-003   -3.81289312E-001    3.74413063E-001   -7.44362968E-002    7.03360933E-002    4.47160041E-001   -2.25067890E-001
    2.05511811E-002   -8.43307087E-002   -3.00000000E-003   -3.80701311E-001    3.71161488E-001   -8.06912676E-002    7.69241493E-002    4.32642427E-001   -2.13158556E-001
    2.19685039E-002   -8.43307087E-002   -3.00000000E-003   -3.80070576E-001    3.67645144E-001   -8.63302175E-002    8.27740795E-002    4.18690235E-001   -2.02061279E-001
    2.33858268E-002   -8.43307087E-002   -3.00000000E-003   -3.78763733E-001    3.63250190E-001   -9.15365694E-002    8.80767128E-002    4.05052311E-001   -1.91595855E-001
    2.48031496E-002   -8.43307087E-002   -3.00000000E-003   -3.76250207E-001    3.57448517E-001   -9.71962565E-002    9.36771469E-002    3.91175862E-001   -1.81309931E-001
    2.62204724E-002   -8.43307087E-002   -3.00000000E-003   -3.73743338E-001    3.51288385E-001   -1.05273510E-001    1.01515855E-001    3.76492127E-001   -1.70659852E-001
    2.76377953E-002   -8.43307087E-002   -3.00000000E-003   -3.74615765E-001    3.47966104E-001   -1.13374514E-001    1.09526006E-001    3.62480371E-001   -1.60956493E-001
    2.90551181E-002   -8.43307087E-002   -3.00000000E-003   -3.76243773E-001    3.45034405E-001   -1.18590314E-001    1.15008137E-001    3.50098845E-001   -1.53345954E-001
    3.04724409E-002   -8.43307087E-002   -3.00000000E-003   -3.77056548E-001    3.41101349E-001   -1.21844466E-001    1.18579112E-001    3.38551795E-001   -1.47872296E-001
    3.18897638E-002   -8.43307087E-002   -3.00000000E-003   -4.36430733E-001    7.89810063E-001    5.96030574E-002   -1.19598171E+000    3.59041730E-001   -2.11535145E-001
    3.33070866E-002   -8.43307087E-002   -3.00000000E-003   -4.44446021E-001    8.17067458E-001    4.33815251E-002   -1.13228170E+000    3.40475645E-001   -1.81465648E-001
    3.47244094E-002   -8.43307087E-002   -3.00000000E-003   -4.30080484E-001    7.70299247E-001    2.46205454E-002   -1.03241031E+000    3.09159341E-001   -1.36591812E-001
    3.61417323E-002   -8.43307087E-002   -3.00000000E-003   -4.19786133E-001    7.14963065E-001    1.39926017E-002   -9.78783669E-001    2.82678921E-001   -1.05763260E-001
    3.75590551E-002   -8.43307087E-002   -3.00000000E-003   -4.12936357E-001    6.75234597E-001    2.82388562E-003   -9.33376984E-001    2.61547020E-001   -8.54647935E-002
    3.89763780E-002   -8.43307087E-002   -3.00000000E-003   -4.07692629E-001    6.43349785E-001   -9.69044660E-003   -8.86829611E-001    2.42991484E-001   -7.03847363E-002
    4.03937008E-002   -8.43307087E-002   -3.00000000E-003   -4.02823572E-001    6.13793053E-001   -2.34312585E-002   -8.37477992E-001    2.25675246E-001   -5.81567171E-002
    4.18110236E-002   -8.43307087E-002   -3.00000000E-003   -3.97537633E-001    5.82603126E-001   -3.77005525E-002   -7.86714360E-001    2.08917719E-001   -4.76892281E-002
    4.32283465E-002   -8.43307087E-002   -3.00000000E-003   -3.91808684E-001    5.48509308E-001   -5.16007329E-002   -7.37643021E-001    1.92629246E-001   -3.87496718E-002
    4.46456693E-002   -8.43307087E-002   -3.00000000E-003   -3.86131806E-001    5.12851227E-001   -6.47118894E-002   -6.92319112E-001    1.77049048E-001   -3.14219552E-002
    4.60629921E-002   -8.43307087E-002   -3.00000000E-003   -3.80891391E-001    4.77247546E-001   -7.71252385E-002   -6.50745637E-001    1.62329283E-001   -2.56327721E-002
    4.74803150E-002   -8.43307087E-002   -3.00000000E-003   -3.76179630E-001    4.42334356E-001   -8.90543192E-002   -6.12118010E-001    1.48458671E-001   -2.11403323E-002
    4.88976378E-002   -8.43307087E-002   -3.00000000E-003   -3.71928625E-001    4.08049010E-001   -1.00631313E-001   -5.75803081E-001    1.35356921E-001   -1.76843152E-002
    5.03149606E-002   -8.43307087E-002   -3.00000000E-003   -3.68040528E-001    3.74132953E-001   -1.11892609E-001   -5.41543112E-001    1.22951626E-001   -1.50569650E-002
    5.17322835E-002   -8.43307087E-002   -3.00000000E-003   -3.64443848E-001    3.40409575E-001   -1.22820388E-001   -5.09329485E-001    1.11204097E-001   -1.31161598E-002
    5.31496063E-002   -8.43307087E-002   -3.00000000E-003   -3.61100683E-001    3.06856440E-001   -1.33384011E-001   -4.79231142E-001    1.00097092E-001   -1.17584135E-002
    5.45669291E-002   -8.43307087E-002   -3.00000000E-003   -3.57997884E-001    2.73549535E-001   -1.43563472E-001   -4.51286053E-001    8.96286315E-002   -1.08996299E-002
    5.59842520E-002   -8.43307087E-002   -3.00000000E-003   -3.55126386E-001    2.40603925E-001   -1.53354474E-001   -4.25464923E-001    7.97983978E-002   -1.04651113E-002
    5.74015748E-002   -8.43307087E-002   -3.00000000E-003   -3.52474620E-001    2.08121079E-001   -1.62765437E-001   -4.01692639E-001    7.06031992E-002   -1.03853236E-002
    5.88188976E-002   -8.43307087E-002   -3.00000000E-003   -3.50024004E-001    1.76178467E-001   -1.71808364E-001   -3.79875568E-001    6.20360653E-002   -1.05955048E-002
    6.02362205E-002   -8.43307087E-002   -3.00000000E-003   -3.47751457E-001    1.44841344E-001   -1.80496118E-001   -3.59922041E-001    5.40894162E-002   -1.10421781E-002
    6.16535433E-002   -8.43307087E-002   -3.00000000E-003   -3.45631046E-001    1.14160698E-001   -1.88838173E-001   -3.41751262E-001    4.67524227E-002   -1.16785502E-002
    6.30708661E-002   -8.43307087E-002   -3.00000000E-003   -3.43636828E-001    8.41883867E-002   -1.96840707E-001   -3.25293858E-001    4.00151731E-002   -1.24662587E-002
    6.44881890E-002   -8.43307087E-002   -3.00000000E-003   -3.41745675E-001    5.49810656E-002   -2.04508812E-001   -3.10485208E-001    3.38671427E-002   -1.33756541E-002
    6.59055118E-002   -8.43307087E-002   -3.00000000E-003   -3.39935388E-001    2.65991305E-002   -2.11846615E-001   -2.97262020E-001    2.82955742E-002   -1.43810301E-002
    6.73228346E-002   -8.43307087E-002   -3.00000000E-003   -3.38185435E-001   -8.90517142E-004   -2.18858388E-001   -2.85559542E-001    2.32859358E-002   -1.54624174E-002
    6.87401575E-002   -8.43307087E-002   -3.00000000E-003   -3.36477751E-001   -2.74236150E-002   -2.25548409E-001   -2.75311187E-001    1.88221171E-002   -1.66056432E-002
    7.01574803E-002   -8.43307087E-002   -3.00000000E-003   -3.34795749E-001   -5.29362880E-002   -2.31920905E-001   -2.66448309E-001    1.48862918E-002   -1.77997297E-002
    7.15748031E-002   -8.43307087E-002   -3.00000000E-003   -3.33122610E-001   -7.73719761E-002   -2.37979358E-001   -2.58903917E-001    1.14580640E-002   -1.90365088E-002
    7.29921260E-002   -8.43307087E-002   -3.00000000E-003   -3.31445397E-001   -1.00675786E-001   -2.43728349E-001   -2.52607516E-001    8.51593525E-003   -2.03120627E-002
    7.44094488E-002   -8.43307087E-002   -3.00000000E-003   -3.29749984E-001   -1.22794775E-001   -2.49172906E-001   -2.47491811E-001    6.03611366E-003   -2.16258288E-002
    7.58267717E-002   -8.43307087E-002   -3.00000000E-003   -3.28026897E-001   -1.43679477E-001   -2.54318432E-001   -2.43486879E-001    3.99321449E-003   -2.29811493E-002
    7.72440945E-002   -8.43307087E-002   -3.00000000E-003   -3.26265418E-001   -1.63291713E-001   -2.59168780E-001   -2.40526429E-001    2.36067401E-003   -2.43840070E-002
    7.86614173E-002   -8.43307087E-002   -3.00000000E-003   -3.24458343E-001   -1.81593621E-001   -2.63729358E-001   -2.38542574E-001    1.11045424E-003   -2.58407318E-002
    8.00787402E-002   -8.43307087E-002   -3.00000000E-003   -3.22599045E-001   -1.98553964E-001   -2.68005914E-001   -2.37470983E-001    2.13611573E-004   -2.73637845E-002
    8.14960630E-002   -8.43307087E-002   -3.00000000E-003   -3.20683739E-001   -2.14147403E-001   -2.72004267E-001   -2.37246788E-001   -3.59578910E-004   -2.89627385E-002
    8.29133858E-002   -8.43307087E-002   -3.00000000E-003   -3.18709957E-001   -2.28353182E-001   -2.75730748E-001   -2.37806046E-001   -6.39899491E-004   -3.06519320E-002
    8.43307087E-002   -8.43307087E-002   -3.00000000E-003   -3.16677025E-001   -2.41157795E-001   -2.79192388E-001   -2.39086328E-001   -6.58271263E-004   -3.24448824E-002
    8.57480315E-002   -8.43307087E-002   -3.00000000E-003   -3.14585445E-001   -2.52554028E-001   -2.82396327E-001   -2.41026135E-001   -4.45744302E-004   -3.43556139E-002
    8.71653543E-002   -8.43307087E-002   -3.00000000E-003   -3.12437109E-001   -2.62541261E-001   -2.85350292E-001   -2.43564976E-001   -3.33013357E-005   -3.63985212E-002
    8.85826772E-002   -8.43307087E-002   -3.00000000E-003   -3.10236728E-001   -2.71124509E-001   -2.88062886E-001   -2.46643874E-001    5.48185890E-004   -3.85852521E-002
    9.00000000E-002   -8.43307087E-002   -3.00000000E-003   -3.07989346E-001   -2.78314917E-001   -2.90543163E-001   -2.50203753E-001    1.26803166E-003   -4.09295148E-002
   -9.00000000E-002   -8.29133858E-002   -3.00000000E-003   -7.81858424E-001   -3.30199505E-001    1.06140149E-001   -5.39549459E-001    1.32870666E+000   -4.88208660E-001
   -8.85826772E-002   -8.29133858E-002   -3.00000000E-003   -7.92288520E-001   -3.38466155E-001    8.06234850E-002   -5.69190954E-001    1.33412607E+000   -5.04409758E-001
   -8.71653543E-002   -8.29133858E-002   -3.00000000E-003   -8.01902029E-001   -3.46049527E-001    5.46206935E-002   -5.99127131E-001    1.33968442E+000   -5.20591533E-001
   -8.57480315E-002   -8.29133858E-002   -3.00000000E-003   -8.10678548E-001   -3.52933968E-001    2.81660182E-002   -6.29328227E-001    1.34533887E+000   -5.36725698E-001
   -8.43307087E-002   -8.29133858E-002   -3.00000000E-003   -8.18617489E-001   -3.59108456E-001    1.27431195E-003   -6.59766158E-001    1.35103557E+000   -5.52795334E-001
   -8.29133858E-002   -8.29133858E-002   -3.00000000E-003   -8.25724102E-001   -3.64568255E-001   -2.60333255E-002   -6.90416073E-001    1.35672337E+000   -5.68778056E-001
   -8.14960630E-002   -8.29133858E-002   -3.00000000E-003   -8.32001170E-001   -3.69307532E-001   -5.37348954E-002   -7.21251690E-001    1.36234775E+000   -5.84650116E-001
   -8.00787402E-002   -8.29133858E-002   -3.00000000E-003   -8.37468187E-001   -3.73330398E-001   -8.18135340E-002   -7.52253379E-001    1.36785731E+000   -6.00392844E-001
   -7.86614173E-002   -8.29133858E-002   -3.00000000E-003   -8.42141580E-001   -3.76643331E-001   -1.10245795E-001   -7.83401507E-001    1.37319866E+000   -6.15975024E-001
   -7.72440945E-002   -8.29133858E-002   -3.00000000E-003   -8.46049152E-001   -3.79252922E-001   -1.39018597E-001   -8.14680627E-001    1.37832277E+000   -6.31378231E-001
   -7.58267717E-002   -8.29133858E-002   -3.00000000E-003   -8.49225742E-001   -3.81174839E-001   -1.68115813E-001   -8.46071789E-001    1.38317259E+000   -6.46575825E-001
   -7.44094488E-002   -8.29133858E-002   -3.00000000E-003   -8.51708037E-001   -3.82428440E-001   -1.97521935E-001   -8.77565790E-001    1.38770014E+000   -6.61540403E-001
   -7.29921260E-002   -8.29133858E-002   -3.00000000E-003   -8.53545757E-001   -3.83038334E-001   -2.27228106E-001   -9.09155270E-001    1.39185720E+000   -6.76250534E-001
   -7.15748031E-002   -8.29133858E-002   -3.00000000E-003   -8.54791642E-001   -3.83035384E-001   -2.57226143E-001   -9.40837225E-001    1.39559983E+000   -6.90679850E-001
   -7.01574803E-002   -8.29133858E-002   -3.00000000E-003   -8.55502383E-001   -3.82449169E-001   -2.87511228E-001   -9.72610450E-001    1.39888773E+000   -7.04801588E-001
   -6.87401575E-002   -8.29133858E-002   -3.00000000E-003   -8.55740677E-001   -3.81318022E-001   -3.18081212E-001   -1.00447699E+000    1.40167983E+000   -7.18590379E-001
   -6.73228346E-002   -8.29133858E-002   -3.00000000E-003   -8.55580419E-001   -3.79688769E-001   -3.48938129E-001   -1.03644573E+000    1.40394326E+000   -7.32021015E-001
   -6.59055118E-002   -8.29133858E-002   -3.00000000E-003   -8.55096705E-001   -3.77611320E-001   -3.80088099E-001   -1.06853102E+000    1.40564911E+000   -7.45071042E-001
   -6.44881890E-002   -8.29133858E-002   -3.00000000E-003   -8.54369708E-001   -3.75136932E-001   -4.11544168E-001   -1.10074524E+000    1.40676802E+000   -7.57711746E-001
   -6.30708661E-002   -8.29133858E-002   -3.00000000E-003   -8.53487055E-001   -3.72322450E-001   -4.43317954E-001   -1.13310983E+000    1.40728293E+000   -7.69920286E-001
   -6.16535433E-002   -8.29133858E-002   -3.00000000E-003   -8.52536032E-001   -3.69231204E-001   -4.75427677E-001   -1.16564875E+000    1.40718167E+000   -7.81673606E-001
   -6.02362205E-002   -8.29133858E-002   -3.00000000E-003   -8.51619150E-001   -3.65939308E-001   -5.07897037E-001   -1.19838982E+000    1.40645918E+000   -7.92957312E-001
   -5.88188976E-002   -8.29133858E-002   -3.00000000E-003   -8.50842052E-001   -3.62519996E-001   -5.40756055E-001   -1.23136411E+000    1.40512116E+000   -8.03747995E-001
   -5.74015748E-002   -8.29133858E-002   -3.00000000E-003   -8.50323654E-001   -3.59071240E-001   -5.74047359E-001   -1.26461585E+000    1.40318846E+000   -8.14041100E-001
   -5.59842520E-002   -8.29133858E-002   -3.00000000E-003   -8.50180938E-001   -3.55681825E-001   -6.07830811E-001   -1.29820743E+000    1.40069729E+000   -8.23826039E-001
   -5.45669291E-002   -8.29133858E-002   -3.00000000E-003   -8.50523251E-001   -3.52436972E-001   -6.42190709E-001   -1.33221753E+000    1.39768361E+000   -8.33100763E-001
   -5.31496063E-002   -8.29133858E-002   -3.00000000E-003   -8.51432733E-001   -3.49393539E-001   -6.77220951E-001   -1.36673411E+000    1.39416555E+000   -8.41850981E-001
   -5.17322835E-002   -8.29133858E-002   -3.00000000E-003   -8.52957124E-001   -3.46569121E-001   -7.12991143E-001   -1.40182505E+000    1.39014626E+000   -8.50062127E-001
   -5.03149606E-002   -8.29133858E-002   -3.00000000E-003   -8.55134008E-001   -3.43967336E-001   -7.49494578E-001   -1.43747141E+000    1.38563814E+000   -8.57727978E-001
   -4.88976378E-002   -8.29133858E-002   -3.00000000E-003   -8.58102599E-001   -3.41667912E-001   -7.86649080E-001   -1.47353713E+000    1.38074736E+000   -8.64898023E-001
   -4.74803150E-002   -8.29133858E-002   -3.00000000E-003   -8.62226083E-001   -3.39974917E-001   -8.24398230E-001   -1.50985404E+000    1.37581498E+000   -8.71729934E-001
   -4.60629921E-002   -8.29133858E-002   -3.00000000E-003   -8.68110573E-001   -3.39467990E-001   -8.62991616E-001   -1.54646487E+000    1.37141459E+000   -8.78485959E-001
   -4.46456693E-002   -8.29133858E-002   -3.00000000E-003   -8.76378395E-001   -3.40826202E-001   -9.03301532E-001   -1.58395004E+000    1.36815251E+000   -8.85431204E-001
   -4.32283465E-002   -8.29133858E-002   -3.00000000E-003   -8.86972906E-001   -3.44248670E-001   -9.47124293E-001   -1.62371548E+000    1.36613895E+000   -8.92580665E-001
   -4.18110236E-002   -8.29133858E-002   -3.00000000E-003   -8.97426349E-001   -3.48056008E-001   -9.96432872E-001   -1.66782864E+000    1.36400964E+000   -8.99234649E-001
   -4.03937008E-002   -8.29133858E-002   -3.00000000E-003   -9.03032781E-001   -3.46858252E-001   -1.04850390E+000   -1.71532172E+000    1.35915408E+000   -9.04204302E-001
   -3.89763780E-002   -8.29133858E-002   -3.00000000E-003   -9.06383587E-001   -3.39310213E-001   -1.09659651E+000   -1.75693452E+000    1.35400342E+000   -9.09088255E-001
   -3.75590551E-002   -8.29133858E-002   -3.00000000E-003   -9.15413445E-001   -3.33676073E-001   -1.14180916E+000   -1.78746774E+000    1.35571121E+000   -9.17804796E-001
   -3.61417323E-002   -8.29133858E-002   -3.00000000E-003   -9.37543248E-001   -3.34588148E-001   -1.19107552E+000   -1.80660561E+000    1.36741492E+000   -9.31977413E-001
   -3.47244094E-002   -8.29133858E-002   -3.00000000E-003   -3.66876749E-001    3.52570627E-001    1.74668553E-001   -1.83795531E-001    1.29006438E+000   -9.03644538E-001
   -3.33070866E-002   -8.29133858E-002   -3.00000000E-003   -3.55751519E-001    3.46746705E-001    1.60601404E-001   -1.74541567E-001    1.25813391E+000   -8.89134088E-001
   -3.18897638E-002   -8.29133858E-002   -3.00000000E-003   -3.69334323E-001    3.61823247E-001    1.41049029E-001   -1.60226355E-001    1.21958151E+000   -8.67976889E-001
   -3.04724409E-002   -8.29133858E-002   -3.00000000E-003   -3.75032633E-001    3.70250241E-001    1.37659846E-001   -1.59739974E-001    1.19292861E+000   -8.56556772E-001
   -2.90551181E-002   -8.29133858E-002   -3.00000000E-003   -3.76477697E-001    3.74782463E-001    1.33123445E-001   -1.57907479E-001    1.16764807E+000   -8.45696206E-001
   -2.76377953E-002   -8.29133858E-002   -3.00000000E-003   -3.76619078E-001    3.77924282E-001    1.27332596E-001   -1.54598802E-001    1.14160593E+000   -8.33267553E-001
   -2.62204724E-002   -8.29133858E-002   -3.00000000E-003   -3.76617159E-001    3.80678728E-001    1.20284362E-001   -1.49738798E-001    1.11427215E+000   -8.18582689E-001
   -2.48031496E-002   -8.29133858E-002   -3.00000000E-003   -3.77503866E-001    3.84073805E-001    1.12623291E-001   -1.43870449E-001    1.08621225E+000   -8.02088059E-001
   -2.33858268E-002   -8.29133858E-002   -3.00000000E-003   -3.79109713E-001    3.88029847E-001    1.05570099E-001   -1.38223665E-001    1.05871572E+000   -7.85102698E-001
   -2.19685039E-002   -8.29133858E-002   -3.00000000E-003   -3.80513505E-001    3.91636906E-001    9.92433931E-002   -1.33001750E-001    1.03221740E+000   -7.68150780E-001
   -2.05511811E-002   -8.29133858E-002   -3.00000000E-003   -3.81446272E-001    3.94581003E-001    9.31056733E-002   -1.27701624E-001    1.00634185E+000   -7.50887372E-001
   -1.91338583E-002   -8.29133858E-002   -3.00000000E-003   -3.82110183E-001    3.97040944E-001    8.68295828E-002   -1.21982370E-001    9.80721268E-001   -7.32941928E-001
   -1.77165354E-002   -8.29133858E-002   -3.00000000E-003   -3.82771059E-001    3.99302459E-001    8.04126948E-002   -1.15826962E-001    9.55292618E-001   -7.14276315E-001
   -1.62992126E-002   -8.29133858E-002   -3.00000000E-003   -3.83518419E-001    4.01486137E-001    7.40395383E-002   -1.09442112E-001    9.30230534E-001   -6.95138504E-001
   -1.48818898E-002   -8.29133858E-002   -3.00000000E-003   -3.84243340E-001    4.03486097E-001    6.78293839E-002   -1.02986858E-001    9.05689931E-001   -6.75768196E-001
   -1.34645669E-002   -8.29133858E-002   -3.00000000E-003   -3.84831654E-001    4.05171518E-001    6.17359831E-002   -9.64330197E-002    8.81670452E-001   -6.56217554E-001
   -1.20472441E-002   -8.29133858E-002   -3.00000000E-003   -3.85279352E-001    4.06535643E-001    5.56615083E-002   -8.96799727E-002    8.58092820E-001   -6.36438290E-001
   -1.06299213E-002   -8.29133858E-002   -3.00000000E-003   -3.85650118E-001    4.07661466E-001    4.95724431E-002   -8.26969345E-002    8.34919494E-001   -6.16434316E-001
   -9.21259843E-003   -8.29133858E-002   -3.00000000E-003   -3.85984377E-001    4.08611855E-001    4.35071878E-002   -7.55476648E-002    8.12182652E-001   -5.96304285E-001
   -7.79527559E-003   -8.29133858E-002   -3.00000000E-003   -3.86259932E-001    4.09369637E-001    3.75079294E-002   -6.83099511E-002    7.89925783E-001   -5.76167993E-001
   -6.37795276E-003   -8.29133858E-002   -3.00000000E-003   -3.86433213E-001    4.09881154E-001    3.15674711E-002   -6.10020432E-002    7.68148397E-001   -5.56087477E-001
   -4.96062992E-003   -8.29133858E-002   -3.00000000E-003   -3.86495003E-001    4.10133481E-001    2.56456185E-002   -5.35933938E-002    7.46821560E-001   -5.36079475E-001
   -3.54330709E-003   -8.29133858E-002   -3.00000000E-003   -3.86466950E-001    4.10158201E-001    1.97188928E-002   -4.60727673E-002    7.25921518E-001   -5.16170487E-001
   -2.12598425E-003   -8.29133858E-002   -3.00000000E-003   -3.86373657E-001    4.09992251E-001    1.37942831E-002   -3.84720462E-002    7.05455099E-001   -4.96428930E-001
   -7.08661417E-004   -8.29133858E-002   -3.00000000E-003   -3.86210574E-001    4.09631390E-001    7.89149286E-003   -3.08440682E-002    6.85435363E-001   -4.76934145E-001
    7.08661417E-004   -8.29133858E-002   -3.00000000E-003   -3.85958164E-001    4.09047346E-001    2.00809242E-003   -2.32114295E-002    6.65854569E-001   -4.57735321E-001
    2.12598425E-003   -8.29133858E-002   -3.00000000E-003   -3.85610878E-001    4.08227206E-001   -3.88073798E-003   -1.55649372E-002    6.46686073E-001   -4.38849780E-001
    3.54330709E-003   -8.29133858E-002   -3.00000000E-003   -3.85185889E-001    4.07189128E-001   -9.79222447E-003   -7.90423602E-003    6.27910287E-001   -4.20299412E-001
    4.96062992E-003   -8.29133858E-002   -3.00000000E-003   -3.84702799E-001    4.05954041E-001   -1.57214526E-002   -2.56757087E-004    6.09528088E-001   -4.02132393E-001
    6.37795276E-003   -8.29133858E-002   -3.00000000E-003   -3.84161918E-001    4.04515755E-001   -2.16520400E-002    7.33608878E-003    5.91545057E-001   -3.84404017E-001
    7.79527559E-003   -8.29133858E-002   -3.00000000E-003   -3.83546361E-001    4.02844879E-001   -2.75871953E-002    1.48586265E-002    5.73947464E-001   -3.67142043E-001
    9.21259843E-003   -8.29133858E-002   -3.00000000E-003   -3.82854515E-001    4.00931054E-001   -3.35513016E-002    2.23254790E-002    5.56705555E-001   -3.50345249E-001
    1.06299213E-002   -8.29133858E-002   -3.00000000E-003   -3.82113090E-001    3.98799339E-001   -3.95625077E-002    2.97440728E-002    5.39797336E-001   -3.34014440E-001
    1.20472441E-002   -8.29133858E-002   -3.00000000E-003   -3.81354367E-001    3.96481368E-001   -4.56006984E-002    3.70779136E-002    5.23230397E-001   -3.18181142E-001
    1.34645669E-002   -8.29133858E-002   -3.00000000E-003   -3.80570793E-001    3.93963038E-001   -5.16262392E-002    4.42695700E-002    5.07017809E-001   -3.02887254E-001
    1.48818898E-002   -8.29133858E-002   -3.00000000E-003   -3.79717442E-001    3.91187613E-001   -5.76344487E-002    5.13027386E-002    4.91143080E-001   -2.88141098E-001
    1.62992126E-002   -8.29133858E-002   -3.00000000E-003   -3.78768617E-001    3.88121291E-001   -6.36816695E-002    5.82293707E-002    4.75554898E-001   -2.73906897E-001
    1.77165354E-002   -8.29133858E-002   -3.00000000E-003   -3.77782884E-001    3.84820575E-001   -6.98318591E-002    6.51108398E-002    4.60213913E-001   -2.60148763E-001
    1.91338583E-002   -8.29133858E-002   -3.00000000E-003   -3.76873572E-001    3.81397279E-001   -7.60452423E-002    7.19018411E-002    4.45150547E-001   -2.46891607E-001
    2.05511811E-002   -8.29133858E-002   -3.00000000E-003   -3.76053380E-001    3.77861050E-001   -8.21632078E-002    7.84373780E-002    4.30438029E-001   -2.34208353E-001
    2.19685039E-002   -8.29133858E-002   -3.00000000E-003   -3.75155513E-001    3.74041673E-001   -8.80873733E-002    8.46179607E-002    4.16083247E-001   -2.22120272E-001
    2.33858268E-002   -8.29133858E-002   -3.00000000E-003   -3.73964001E-001    3.69722314E-001   -9.39507490E-002    9.05721607E-002    4.01964392E-001   -2.10533925E-001
    2.48031496E-002   -8.29133858E-002   -3.00000000E-003   -3.72480010E-001    3.64889971E-001   -1.00130308E-001    9.66700145E-002    3.87892070E-001   -1.99282215E-001
    2.62204724E-002   -8.29133858E-002   -3.00000000E-003   -3.71257121E-001    3.60054841E-001   -1.06868460E-001    1.03174432E-001    3.73853908E-001   -1.88330261E-001
    2.76377953E-002   -8.29133858E-002   -3.00000000E-003   -3.70884600E-001    3.55782720E-001   -1.13475477E-001    1.09476336E-001    3.60253489E-001   -1.78017399E-001
    2.90551181E-002   -8.29133858E-002   -3.00000000E-003   -3.70867775E-001    3.51624126E-001   -1.19065372E-001    1.14766345E-001    3.47408150E-001   -1.68656739E-001
    3.04724409E-002   -8.29133858E-002   -3.00000000E-003   -3.70304738E-001    3.46738872E-001   -1.23495716E-001    1.18931121E-001    3.35174790E-001   -1.60222452E-001
    3.18897638E-002   -8.29133858E-002   -3.00000000E-003   -3.68069821E-001    3.40056024E-001   -1.26841555E-001    1.22022762E-001    3.23120555E-001   -1.52551902E-001
    3.33070866E-002   -8.29133858E-002   -3.00000000E-003   -3.59231758E-001    3.26529893E-001   -1.31334252E-001    1.25781729E-001    3.09135176E-001   -1.44151017E-001
    3.47244094E-002   -8.29133858E-002   -3.00000000E-003   -3.61242214E-001    3.21814084E-001   -1.49494605E-001    1.42856381E-001    2.91494434E-001   -1.34369928E-001
    3.61417323E-002   -8.29133858E-002   -3.00000000E-003   -4.15936600E-001    7.49559032E-001   -4.06045173E-003   -9.21473751E-001    3.02560125E-001   -1.58551025E-001
    3.75590551E-002   -8.29133858E-002   -3.00000000E-003   -4.13182906E-001    7.16962501E-001   -7.19985013E-003   -8.98445626E-001    2.78667093E-001   -1.31070165E-001
    3.89763780E-002   -8.29133858E-002   -3.00000000E-003   -4.10719912E-001    6.91644001E-001   -1.66951925E-002   -8.60673221E-001    2.58114864E-001   -1.10563758E-001
    4.03937008E-002   -8.29133858E-002   -3.00000000E-003   -4.07725297E-001    6.67653943E-001   -2.99868071E-002   -8.11983058E-001    2.39246948E-001   -9.37826466E-002
    4.18110236E-002   -8.29133858E-002   -3.00000000E-003   -4.02679478E-001    6.37291288E-001   -4.49850864E-002   -7.56731012E-001    2.20591704E-001   -7.87146484E-002
    4.32283465E-002   -8.29133858E-002   -3.00000000E-003   -3.95977759E-001    5.98700364E-001   -5.90413797E-002   -7.04358498E-001    2.02187563E-001   -6.55188190E-002
    4.46456693E-002   -8.29133858E-002   -3.00000000E-003   -3.89398064E-001    5.57841997E-001   -7.15314180E-002   -6.59248374E-001    1.84938932E-001   -5.49299333E-002
    4.60629921E-002   -8.29133858E-002   -3.00000000E-003   -3.83677000E-001    5.18587542E-001   -8.31523016E-002   -6.19314303E-001    1.69068331E-001   -4.66898264E-002
    4.74803150E-002   -8.29133858E-002   -3.00000000E-003   -3.78746606E-001    4.81257104E-001   -9.44282670E-002   -5.82180413E-001    1.54353295E-001   -4.01927743E-002
    4.88976378E-002   -8.29133858E-002   -3.00000000E-003   -3.74356343E-001    4.45058299E-001   -1.05545378E-001   -5.46780666E-001    1.40550265E-001   -3.49648922E-002
    5.03149606E-002   -8.29133858E-002   -3.00000000E-003   -3.70303211E-001    4.09241148E-001   -1.16489160E-001   -5.12975001E-001    1.27507966E-001   -3.07115565E-002
    5.17322835E-002   -8.29133858E-002   -3.00000000E-003   -3.66483355E-001    3.73446158E-001   -1.27171168E-001   -4.81027737E-001    1.15164203E-001   -2.72715787E-002
    5.31496063E-002   -8.29133858E-002   -3.00000000E-003   -3.62874191E-001    3.37687189E-001   -1.37507485E-001   -4.51224520E-001    1.03505545E-001   -2.45460087E-002
    5.45669291E-002   -8.29133858E-002   -3.00000000E-003   -3.59491412E-001    3.02155050E-001   -1.47457488E-001   -4.23693695E-001    9.25381086E-002   -2.24513282E-002
    5.59842520E-002   -8.29133858E-002   -3.00000000E-003   -3.56347633E-001    2.67056021E-001   -1.57018978E-001   -3.98394777E-001    8.22628522E-002   -2.09040872E-002
    5.74015748E-002   -8.29133858E-002   -3.00000000E-003   -3.53441624E-001    2.32528237E-001   -1.66208678E-001   -3.75205695E-001    7.26727219E-002   -1.98185769E-002
    5.88188976E-002   -8.29133858E-002   -3.00000000E-003   -3.50752756E-001    1.98649739E-001   -1.75046547E-001   -3.53992168E-001    6.37539994E-002   -1.91166869E-002
    6.02362205E-002   -8.29133858E-002   -3.00000000E-003   -3.48255815E-001    1.65467283E-001   -1.83548613E-001   -3.34643186E-001    5.54926541E-002   -1.87356268E-002
    6.16535433E-002   -8.29133858E-002   -3.00000000E-003   -3.45920779E-001    1.33015434E-001   -1.91723705E-001   -3.17074908E-001    4.78741051E-002   -1.86191931E-002
    6.30708661E-002   -8.29133858E-002   -3.00000000E-003   -3.43719114E-001    1.01335398E-001   -1.99576162E-001   -3.01222633E-001    4.08850331E-002   -1.87269387E-002
    6.44881890E-002   -8.29133858E-002   -3.00000000E-003   -3.41624930E-001    7.04783087E-002   -2.07107787E-001   -2.87028842E-001    3.45116146E-002   -1.90231434E-002
    6.59055118E-002   -8.29133858E-002   -3.00000000E-003   -3.39617863E-001    4.05096773E-002   -2.14320094E-001   -2.74435152E-001    2.87412188E-002   -1.94825377E-002
    6.73228346E-002   -8.29133858E-002   -3.00000000E-003   -3.37676709E-001    1.14975527E-002   -2.21215184E-001   -2.63379246E-001    2.35570593E-002   -2.00818872E-002
    6.87401575E-002   -8.29133858E-002   -3.00000000E-003   -3.35783986E-001   -1.64898911E-002   -2.27795985E-001   -2.53794319E-001    1.89414662E-002   -2.08041358E-002
    7.01574803E-002   -8.29133858E-002   -3.00000000E-003   -3.33922301E-001   -4.33901706E-002   -2.34064668E-001   -2.45611599E-001    1.48748078E-002   -2.16348813E-002
    7.15748031E-002   -8.29133858E-002   -3.00000000E-003   -3.32076945E-001   -6.91425706E-002   -2.40024540E-001   -2.38760069E-001    1.13351743E-002   -2.25635465E-002
    7.29921260E-002   -8.29133858E-002   -3.00000000E-003   -3.30234043E-001   -9.36933931E-002   -2.45678783E-001   -2.33168877E-001    8.29931781E-003   -2.35827163E-002
    7.44094488E-002   -8.29133858E-002   -3.00000000E-003   -3.28380106E-001   -1.16990269E-001   -2.51031416E-001   -2.28766763E-001    5.74197907E-003   -2.46900814E-002
    7.58267717E-002   -8.29133858E-002   -3.00000000E-003   -3.26505192E-001   -1.38984936E-001   -2.56087130E-001   -2.25484267E-001    3.63628148E-003   -2.58857503E-002
    7.72440945E-002   -8.29133858E-002   -3.00000000E-003   -3.24599563E-001   -1.59638563E-001   -2.60849738E-001   -2.23252392E-001    1.95449490E-003   -2.71736877E-002
    7.86614173E-002   -8.29133858E-002   -3.00000000E-003   -3.22655341E-001   -1.78915823E-001   -2.65323571E-001   -2.22003726E-001    6.67353485E-004   -2.85589004E-002
    8.00787402E-002   -8.29133858E-002   -3.00000000E-003   -3.20667128E-001   -1.96787888E-001   -2.69513036E-001   -2.21671792E-001   -2.55352696E-004   -3.00492100E-002
    8.14960630E-002   -8.29133858E-002   -3.00000000E-003   -3.18630421E-001   -2.13228175E-001   -2.73424104E-001   -2.22191588E-001   -8.44382589E-004   -3.16545090E-002
    8.29133858E-002   -8.29133858E-002   -3.00000000E-003   -3.16543870E-001   -2.28217335E-001   -2.77062912E-001   -2.23498144E-001   -1.13154007E-003   -3.33864267E-002
    8.43307087E-002   -8.29133858E-002   -3.00000000E-003   -3.14407024E-001   -2.41742811E-001   -2.80435968E-001   -2.25528146E-001   -1.14858131E-003   -3.52559454E-002
    8.57480315E-002   -8.29133858E-002   -3.00000000E-003   -3.12220882E-001   -2.53798618E-001   -2.83550423E-001   -2.28218673E-001   -9.27477374E-004   -3.72752897E-002
    8.71653543E-002   -8.29133858E-002   -3.00000000E-003   -3.09987917E-001   -2.64385125E-001   -2.86413972E-001   -2.31508759E-001   -5.00126040E-004   -3.94570879E-002
    8.85826772E-002   -8.29133858E-002   -3.00000000E-003   -3.07713270E-001   -2.73508312E-001   -2.89035141E-001   -2.35338258E-001    1.01792425E-004   -4.18107258E-002
    9.00000000E-002   -8.29133858E-002   -3.00000000E-003   -3.05402208E-001   -2.81180577E-001   -2.91423190E-001   -2.39647801E-001    8.47054373E-004   -4.43473258E-002
   -9.00000000E-002   -8.14960630E-002   -3.00000000E-003   -8.01435463E-001   -3.58194355E-001    9.76987952E-002   -5.51565344E-001    1.36423410E+000   -5.01582368E-001
   -8.85826772E-002   -8.14960630E-002   -3.00000000E-003   -8.12153357E-001   -3.66722200E-001    7.18362936E-002   -5.81712483E-001    1.37015560E+000   -5.18659932E-001
   -8.71653543E-002   -8.14960630E-002   -3.00000000E-003   -8.22027228E-001   -3.74534524E-001    4.55137339E-002   -6.12125101E-001    1.37623539E+000   -5.35735500E-001
   -8.57480315E-002   -8.14960630E-002   -3.00000000E-003   -8.31046903E-001   -3.81619974E-001    1.87565437E-002   -6.42774607E-001    1.38242759E+000   -5.52785798E-001
   -8.43307087E-002   -8.14960630E-002   -3.00000000E-003   -8.39211526E-001   -3.87967727E-001   -8.41618497E-003   -6.73627931E-001    1.38867519E+000   -5.69793304E-001
   -8.29133858E-002   -8.14960630E-002   -3.00000000E-003   -8.46520584E-001   -3.93572287E-001   -3.59776822E-002   -7.04656301E-001    1.39492916E+000   -5.86732946E-001
   -8.14960630E-002   -8.14960630E-002   -3.00000000E-003   -8.52984650E-001   -3.98434134E-001   -6.39064689E-002   -7.35834491E-001    1.40113555E+000   -6.03585146E-001
   -8.00787402E-002   -8.14960630E-002   -3.00000000E-003   -8.58616410E-001   -4.02557600E-001   -9.21782442E-002   -7.67136039E-001    1.40723684E+000   -6.20322341E-001
   -7.86614173E-002   -8.14960630E-002   -3.00000000E-003   -8.63444004E-001   -4.05953235E-001   -1.20774529E-001   -7.98543751E-001    1.41318502E+000   -6.36925855E-001
   -7.72440945E-002   -8.14960630E-002   -3.00000000E-003   -8.67489648E-001   -4.08627908E-001   -1.49673404E-001   -8.30032481E-001    1.41892200E+000   -6.53366895E-001
   -7.58267717E-002   -8.14960630E-002   -3.00000000E-003   -8.70790187E-001   -4.10598849E-001   -1.78858607E-001   -8.61588369E-001    1.42439386E+000   -6.69623761E-001
   -7.44094488E-002   -8.14960630E-002   -3.00000000E-003   -8.73389302E-001   -4.11891969E-001   -2.08312123E-001   -8.93194811E-001    1.42954939E+000   -6.85669646E-001
   -7.29921260E-002   -8.14960630E-002   -3.00000000E-003   -8.75335479E-001   -4.12535462E-001   -2.38020247E-001   -9.24843521E-001    1.43434184E+000   -7.01480729E-001
   -7.15748031E-002   -8.14960630E-002   -3.00000000E-003   -8.76686687E-001   -4.12561824E-001   -2.67973294E-001   -9.56526358E-001    1.43872289E+000   -7.17032997E-001
   -7.01574803E-002   -8.14960630E-002   -3.00000000E-003   -8.77499883E-001   -4.12004270E-001   -2.98161135E-001   -9.88241868E-001    1.44265369E+000   -7.32298195E-001
   -6.87401575E-002   -8.14960630E-002   -3.00000000E-003   -8.77843641E-001   -4.10908307E-001   -3.28578571E-001   -1.01998853E+000    1.44609470E+000   -7.47250794E-001
   -6.73228346E-002   -8.14960630E-002   -3.00000000E-003   -8.77797127E-001   -4.09325141E-001   -3.59225141E-001   -1.05177376E+000    1.44901159E+000   -7.61871898E-001
   -6.59055118E-002   -8.14960630E-002   -3.00000000E-003   -8.77436612E-001   -4.07302153E-001   -3.90105573E-001   -1.08360636E+000    1.45137424E+000   -7.76128706E-001
   -6.44881890E-002   -8.14960630E-002   -3.00000000E-003   -8.76849443E-001   -4.04902323E-001   -4.21227253E-001   -1.11549913E+000    1.45315772E+000   -7.90002883E-001
   -6.30708661E-002   -8.14960630E-002   -3.00000000E-003   -8.76124563E-001   -4.02183632E-001   -4.52601393E-001   -1.14747001E+000    1.45434535E+000   -8.03469035E-001
   -6.16535433E-002   -8.14960630E-002   -3.00000000E-003   -8.75352566E-001   -3.99209807E-001   -4.84242861E-001   -1.17953953E+000    1.45492572E+000   -8.16505363E-001
   -6.02362205E-002   -8.14960630E-002   -3.00000000E-003   -8.74640543E-001   -3.96057201E-001   -5.16169965E-001   -1.21172650E+000    1.45489522E+000   -8.29099710E-001
   -5.88188976E-002   -8.14960630E-002   -3.00000000E-003   -8.74105011E-001   -3.92812478E-001   -5.48399846E-001   -1.24404968E+000    1.45426908E+000   -8.41233004E-001
   -5.74015748E-002   -8.14960630E-002   -3.00000000E-003   -8.73880917E-001   -3.89584440E-001   -5.80968994E-001   -1.27654279E+000    1.45308755E+000   -8.52906756E-001
   -5.59842520E-002   -8.14960630E-002   -3.00000000E-003   -8.74115550E-001   -3.86489271E-001   -6.13942830E-001   -1.30925994E+000    1.45141771E+000   -8.64124866E-001
   -5.45669291E-002   -8.14960630E-002   -3.00000000E-003   -8.74952758E-001   -3.83643793E-001   -6.47437573E-001   -1.34230168E+000    1.44933949E+000   -8.74902420E-001
   -5.31496063E-002   -8.14960630E-002   -3.00000000E-003   -8.76486056E-001   -3.81113862E-001   -6.81616467E-001   -1.37581002E+000    1.44690106E+000   -8.85235540E-001
   -5.17322835E-002   -8.14960630E-002   -3.00000000E-003   -8.78698830E-001   -3.78858812E-001   -7.16632192E-001   -1.40992205E+000    1.44407986E+000   -8.95096643E-001
   -5.03149606E-002   -8.14960630E-002   -3.00000000E-003   -8.81475739E-001   -3.76710094E-001   -7.52488770E-001   -1.44463577E+000    1.44077383E+000   -9.04434451E-001
   -4.88976378E-002   -8.14960630E-002   -3.00000000E-003   -8.84805440E-001   -3.74523656E-001   -7.88895634E-001   -1.47960938E+000    1.43698762E+000   -9.13259732E-001
   -4.74803150E-002   -8.14960630E-002   -3.00000000E-003   -8.89176765E-001   -3.72582272E-001   -8.25421803E-001   -1.51418279E+000    1.43322159E+000   -9.21828172E-001
   -4.60629921E-002   -8.14960630E-002   -3.00000000E-003   -8.95804060E-001   -3.71921166E-001   -8.62053406E-001   -1.54786206E+000    1.43070735E+000   -9.30718862E-001
   -4.46456693E-002   -8.14960630E-002   -3.00000000E-003   -9.06462529E-001   -3.74109484E-001   -8.99884970E-001   -1.58097446E+000    1.43114013E+000   -9.40718580E-001
   -4.32283465E-002   -8.14960630E-002   -3.00000000E-003   -9.23310523E-001   -3.80880264E-001   -9.42305087E-001   -1.61521398E+000    1.43616985E+000   -9.52527819E-001
   -4.18110236E-002   -8.14960630E-002   -3.00000000E-003   -9.45894744E-001   -3.93332115E-001   -9.99501598E-001   -1.65601801E+000    1.44541565E+000   -9.65765618E-001
   -4.03937008E-002   -8.14960630E-002   -3.00000000E-003   -9.49225146E-001   -3.94965574E-001   -1.07504794E+000   -1.71590872E+000    1.44457511E+000   -9.73424700E-001
   -3.89763780E-002   -8.14960630E-002   -3.00000000E-003   -9.47458135E-001   -3.64083658E-001   -1.13730382E+000   -1.75094746E+000    1.43355479E+000   -9.76444838E-001
   -3.75590551E-002   -8.14960630E-002   -3.00000000E-003   -3.67762212E-001    3.53906059E-001    1.75805928E-001   -1.86361105E-001    1.34398623E+000   -9.43036920E-001
   -3.61417323E-002   -8.14960630E-002   -3.00000000E-003   -3.66268574E-001    3.56993762E-001    1.70871633E-001   -1.85247929E-001    1.32278810E+000   -9.39578715E-001
   -3.47244094E-002   -8.14960630E-002   -3.00000000E-003   -3.64283991E-001    3.59240466E-001    1.63707320E-001   -1.82293275E-001    1.29668420E+000   -9.32297091E-001
   -3.33070866E-002   -8.14960630E-002   -3.00000000E-003   -3.63059761E-001    3.61945113E-001    1.53615186E-001   -1.76321366E-001    1.26599841E+000   -9.20495636E-001
   -3.18897638E-002   -8.14960630E-002   -3.00000000E-003   -3.65771395E-001    3.67970782E-001    1.43424223E-001   -1.69721362E-001    1.23400757E+000   -9.06404140E-001
   -3.04724409E-002   -8.14960630E-002   -3.00000000E-003   -3.69021594E-001    3.74390064E-001    1.36462443E-001   -1.65551180E-001    1.20451049E+000   -8.93295479E-001
   -2.90551181E-002   -8.14960630E-002   -3.00000000E-003   -3.70807387E-001    3.79356944E-001    1.30537955E-001   -1.61970677E-001    1.17662512E+000   -8.80517732E-001
   -2.76377953E-002   -8.14960630E-002   -3.00000000E-003   -3.71697045E-001    3.83319616E-001    1.24403020E-001   -1.57875446E-001    1.14904718E+000   -8.66930809E-001
   -2.62204724E-002   -8.14960630E-002   -3.00000000E-003   -3.72346150E-001    3.86853946E-001    1.17806987E-001   -1.53022874E-001    1.12127236E+000   -8.52056983E-001
   -2.48031496E-002   -8.14960630E-002   -3.00000000E-003   -3.73185724E-001    3.90374254E-001    1.10968191E-001   -1.47610152E-001    1.09341591E+000   -8.36010915E-001
   -2.33858268E-002   -8.14960630E-002   -3.00000000E-003   -3.74238555E-001    3.93919121E-001    1.04259591E-001   -1.42013652E-001    1.06587625E+000   -8.19218319E-001
   -2.19685039E-002   -8.14960630E-002   -3.00000000E-003   -3.75267010E-001    3.97256377E-001    9.78082817E-002   -1.36385811E-001    1.03888052E+000   -8.01956659E-001
   -2.05511811E-002   -8.14960630E-002   -3.00000000E-003   -3.76128431E-001    4.00231909E-001    9.14976183E-002   -1.30627091E-001    1.01238952E+000   -7.84226346E-001
   -1.91338583E-002   -8.14960630E-002   -3.00000000E-003   -3.76845781E-001    4.02862411E-001    8.52001216E-002   -1.24614040E-001    9.86290593E-001   -7.65945759E-001
   -1.77165354E-002   -8.14960630E-002   -3.00000000E-003   -3.77502813E-001    4.05239112E-001    7.88885627E-002   -1.18321311E-001    9.60545432E-001   -7.47116721E-001
   -1.62992126E-002   -8.14960630E-002   -3.00000000E-003   -3.78140557E-001    4.07414220E-001    7.26075651E-002   -1.11808018E-001    9.35199761E-001   -7.27841461E-001
   -1.48818898E-002   -8.14960630E-002   -3.00000000E-003   -3.78734742E-001    4.09367877E-001    6.64003616E-002   -1.05137762E-001    9.10311259E-001   -7.08238687E-001
   -1.34645669E-002   -8.14960630E-002   -3.00000000E-003   -3.79250089E-001    4.11063814E-001    6.02614266E-002   -9.83192172E-002    8.85896272E-001   -6.88378491E-001
   -1.20472441E-002   -8.14960630E-002   -3.00000000E-003   -3.79676913E-001    4.12493917E-001    5.41604189E-002   -9.13332347E-002    8.61939105E-001   -6.68292595E-001
   -1.06299213E-002   -8.14960630E-002   -3.00000000E-003   -3.80031150E-001    4.13684304E-001    4.80818813E-002   -8.41741608E-002    8.38426702E-001   -6.48019160E-001
   -9.21259843E-003   -8.14960630E-002   -3.00000000E-003   -3.80323832E-001    4.14655491E-001    4.20323669E-002   -7.68689384E-002    8.15366407E-001   -6.27623855E-001
   -7.79527559E-003   -8.14960630E-002   -3.00000000E-003   -3.80550259E-001    4.15408002E-001    3.60214247E-002   -6.94500166E-002    7.92770859E-001   -6.07181614E-001
   -6.37795276E-003   -8.14960630E-002   -3.00000000E-003   -3.80697574E-001    4.15928741E-001    3.00476029E-002   -6.19373145E-002    7.70642194E-001   -5.86752561E-001
   -4.96062992E-003   -8.14960630E-002   -3.00000000E-003   -3.80761549E-001    4.16214175E-001    2.40955368E-002   -5.43326849E-002    7.48969727E-001   -5.66380215E-001
   -3.54330709E-003   -8.14960630E-002   -3.00000000E-003   -3.80747368E-001    4.16273384E-001    1.81543960E-002   -4.66429391E-002    7.27743393E-001   -5.46108219E-001
   -2.12598425E-003   -8.14960630E-002   -3.00000000E-003   -3.80662759E-001    4.16119532E-001    1.22227549E-002   -3.88878612E-002    7.06959102E-001   -5.25989689E-001
   -7.08661417E-004   -8.14960630E-002   -3.00000000E-003   -3.80507775E-001    4.15752873E-001    6.30241393E-003   -3.10946721E-002    6.86616788E-001   -5.06080927E-001
    7.08661417E-004   -8.14960630E-002   -3.00000000E-003   -3.80278385E-001    4.15166775E-001    3.90408949E-004   -2.32813523E-002    6.66709259E-001   -4.86428176E-001
    2.12598425E-003   -8.14960630E-002   -3.00000000E-003   -3.79974534E-001    4.14357915E-001   -5.52360128E-003   -1.54583711E-002    6.47223276E-001   -4.67065757E-001
    3.54330709E-003   -8.14960630E-002   -3.00000000E-003   -3.79601823E-001    4.13330221E-001   -1.14477194E-002   -7.63642144E-003    6.28145923E-001   -4.48026732E-001
    4.96062992E-003   -8.14960630E-002   -3.00000000E-003   -3.79168038E-001    4.12089662E-001   -1.73822859E-002    1.64619709E-004    6.09470437E-001   -4.29348825E-001
    6.37795276E-003   -8.14960630E-002   -3.00000000E-003   -3.78676033E-001    4.10634617E-001   -2.33262992E-002    7.92360143E-003    5.91191160E-001   -4.11069731E-001
    7.79527559E-003   -8.14960630E-002   -3.00000000E-003   -3.78123983E-001    4.08956526E-001   -2.92829768E-002    1.56254729E-002    5.73296825E-001   -3.93216800E-001
    9.21259843E-003   -8.14960630E-002   -3.00000000E-003   -3.77515177E-001    4.07053361E-001   -3.52605717E-002    2.32641977E-002    5.55771649E-001   -3.75806555E-001
    1.06299213E-002   -8.14960630E-002   -3.00000000E-003   -3.76859929E-001    4.04931771E-001   -4.12634406E-002    3.08298949E-002    5.38601716E-001   -3.58853676E-001
    1.20472441E-002   -8.14960630E-002   -3.00000000E-003   -3.76169312E-001    4.02599563E-001   -4.72869645E-002    3.83031866E-002    5.21781983E-001   -3.42379127E-001
    1.34645669E-002   -8.14960630E-002   -3.00000000E-003   -3.75440902E-001    4.00049588E-001   -5.33185257E-002    4.56567478E-002    5.05307515E-001   -3.26403282E-001
    1.48818898E-002   -8.14960630E-002   -3.00000000E-003   -3.74665429E-001    3.97266323E-001   -5.93607552E-002    5.28811625E-002    4.89164743E-001   -3.10933872E-001
    1.62992126E-002   -8.14960630E-002   -3.00000000E-003   -3.73841338E-001    3.94243156E-001   -6.54317365E-002    5.99860353E-002    4.73331148E-001   -2.95964535E-001
    1.77165354E-002   -8.14960630E-002   -3.00000000E-003   -3.72992826E-001    3.91001624E-001   -7.15430041E-002    6.69754309E-002    4.57790703E-001   -2.81489122E-001
    1.91338583E-002   -8.14960630E-002   -3.00000000E-003   -3.72151153E-001    3.87571144E-001   -7.76735448E-002    7.38208243E-002    4.42549672E-001   -2.67518917E-001
    2.05511811E-002   -8.14960630E-002   -3.00000000E-003   -3.71308527E-001    3.83942114E-001   -8.37733057E-002    8.04647895E-002    4.27620693E-001   -2.54073151E-001
    2.19685039E-002   -8.14960630E-002   -3.00000000E-003   -3.70407398E-001    3.80054326E-001   -8.98246508E-002    8.68838503E-002    4.12991476E-001   -2.41149762E-001
    2.33858268E-002   -8.14960630E-002   -3.00000000E-003   -3.69394619E-001    3.75851291E-001   -9.58907690E-002    9.31365491E-002    3.98609939E-001   -2.28708590E-001
    2.48031496E-002   -8.14960630E-002   -3.00000000E-003   -3.68318919E-001    3.71374846E-001   -1.02081240E-001    9.93319975E-002    3.84422338E-001   -2.16701145E-001
    2.62204724E-002   -8.14960630E-002   -3.00000000E-003   -3.67362829E-001    3.66797370E-001   -1.08393614E-001    1.05476854E-001    3.70454451E-001   -2.05141116E-001
    2.76377953E-002   -8.14960630E-002   -3.00000000E-003   -3.66639887E-001    3.62232658E-001   -1.14586026E-001    1.11351661E-001    3.56829486E-001   -1.94131548E-001
    2.90551181E-002   -8.14960630E-002   -3.00000000E-003   -3.65950791E-001    3.57499587E-001   -1.20378550E-001    1.16693468E-001    3.43628061E-001   -1.83752505E-001
    3.04724409E-002   -8.14960630E-002   -3.00000000E-003   -3.64858787E-001    3.52181552E-001   -1.25766454E-001    1.21491183E-001    3.30744482E-001   -1.73935967E-001
    3.18897638E-002   -8.14960630E-002   -3.00000000E-003   -3.62871701E-001    3.45765554E-001   -1.31232825E-001    1.26192040E-001    3.17827434E-001   -1.64397530E-001
    3.33070866E-002   -8.14960630E-002   -3.00000000E-003   -3.60226688E-001    3.38307821E-001   -1.38237296E-001    1.32254151E-001    3.04312751E-001   -1.54621927E-001
    3.47244094E-002   -8.14960630E-002   -3.00000000E-003   -3.59907677E-001    3.32517039E-001   -1.46678046E-001    1.39952222E-001    2.90758595E-001   -1.45180893E-001
    3.61417323E-002   -8.14960630E-002   -3.00000000E-003   -3.61697513E-001    3.28281852E-001   -1.52884503E-001    1.46097532E-001    2.78663307E-001   -1.37916450E-001
    3.75590551E-002   -8.14960630E-002   -3.00000000E-003   -3.63404559E-001    3.23611939E-001   -1.56756381E-001    1.50278873E-001    2.67486690E-001   -1.33926684E-001
    3.89763780E-002   -8.14960630E-002   -3.00000000E-003   -4.09528199E-001    7.31914338E-001   -2.87889836E-002   -8.33192000E-001    2.80871848E-001   -1.63302289E-001
    4.03937008E-002   -8.14960630E-002   -3.00000000E-003   -4.13251239E-001    7.26704851E-001   -3.76204665E-002   -7.90400889E-001    2.58943816E-001   -1.37475131E-001
    4.18110236E-002   -8.14960630E-002   -3.00000000E-003   -4.08872581E-001    7.01379941E-001   -5.51269261E-002   -7.19941601E-001    2.35970177E-001   -1.13014761E-001
    4.32283465E-002   -8.14960630E-002   -3.00000000E-003   -3.99193845E-001    6.49563525E-001   -6.88143655E-002   -6.61096972E-001    2.12741074E-001   -9.21746141E-002
    4.46456693E-002   -8.14960630E-002   -3.00000000E-003   -3.91326252E-001    6.00053063E-001   -7.94251408E-002   -6.20093153E-001    1.92943490E-001   -7.76247216E-002
    4.60629921E-002   -8.14960630E-002   -3.00000000E-003   -3.85389002E-001    5.57409728E-001   -8.95718661E-002   -5.84530820E-001    1.75755950E-001   -6.69552788E-002
    4.74803150E-002   -8.14960630E-002   -3.00000000E-003   -3.80575611E-001    5.18728023E-001   -9.99411346E-002   -5.49986900E-001    1.60169680E-001   -5.85368427E-002
    4.88976378E-002   -8.14960630E-002   -3.00000000E-003   -3.76294342E-001    4.81501552E-001   -1.10574951E-001   -5.15612152E-001    1.45630321E-001   -5.15633762E-002
    5.03149606E-002   -8.14960630E-002   -3.00000000E-003   -3.72202580E-001    4.44205351E-001   -1.21272320E-001   -4.81944140E-001    1.31881196E-001   -4.56591187E-002
    5.17322835E-002   -8.14960630E-002   -3.00000000E-003   -3.68187942E-001    4.06348751E-001   -1.31776810E-001   -4.49941415E-001    1.18855321E-001   -4.06859526E-002
    5.31496063E-002   -8.14960630E-002   -3.00000000E-003   -3.64296719E-001    3.68197297E-001   -1.41912114E-001   -4.20310175E-001    1.06570103E-001   -3.65825184E-002
    5.45669291E-002   -8.14960630E-002   -3.00000000E-003   -3.60616952E-001    3.30254466E-001   -1.51620480E-001   -3.93251678E-001    9.50542291E-002   -3.32719527E-002
    5.59842520E-002   -8.14960630E-002   -3.00000000E-003   -3.57200409E-001    2.92897164E-001   -1.60922799E-001   -3.68617859E-001    8.43078454E-002   -3.06520267E-002
    5.74015748E-002   -8.14960630E-002   -3.00000000E-003   -3.54052843E-001    2.56294279E-001   -1.69861205E-001   -3.46160396E-001    7.43113389E-002   -2.86079895E-002
    5.88188976E-002   -8.14960630E-002   -3.00000000E-003   -3.51146502E-001    2.20486712E-001   -1.78469911E-001   -3.25671403E-001    6.50369495E-002   -2.70390800E-002
    6.02362205E-002   -8.14960630E-002   -3.00000000E-003   -3.48445713E-001    1.85473271E-001   -1.86769191E-001   -3.07016247E-001    5.64601116E-002   -2.58699419E-002
    6.16535433E-002   -8.14960630E-002   -3.00000000E-003   -3.45913868E-001    1.51256428E-001   -1.94765192E-001   -2.90119798E-001    4.85601603E-002   -2.50368483E-002
    6.30708661E-002   -8.14960630E-002   -3.00000000E-003   -3.43518489E-001    1.17863129E-001   -2.02457602E-001   -2.74934011E-001    4.13204592E-002   -2.44972982E-002
    6.44881890E-002   -8.14960630E-002   -3.00000000E-003   -3.41233246E-001    8.53446750E-002   -2.09843841E-001   -2.61416342E-001    3.47255076E-002   -2.42145672E-002
    6.59055118E-002   -8.14960630E-002   -3.00000000E-003   -3.39037420E-001    5.37708840E-002   -2.16921951E-001   -2.49517036E-001    2.87607974E-002   -2.41610999E-002
    6.73228346E-002   -8.14960630E-002   -3.00000000E-003   -3.36910895E-001    2.32167316E-002   -2.23691475E-001   -2.39176141E-001    2.34075253E-002   -2.43120610E-002
    6.87401575E-002   -8.14960630E-002   -3.00000000E-003   -3.34837758E-001   -6.24351969E-003   -2.30153528E-001   -2.30325834E-001    1.86470173E-002   -2.46477573E-002
    7.01574803E-002   -8.14960630E-002   -3.00000000E-003   -3.32801111E-001   -3.45442274E-002   -2.36309308E-001   -2.22894316E-001    1.44572968E-002   -2.51503250E-002
    7.15748031E-002   -8.14960630E-002   -3.00000000E-003   -3.30786277E-001   -6.16263561E-002   -2.42160877E-001   -2.16807924E-001    1.08146428E-002   -2.58066269E-002
    7.29921260E-002   -8.14960630E-002   -3.00000000E-003   -3.28779920E-001   -8.74341962E-002   -2.47710882E-001   -2.11992802E-001    7.69378793E-003   -2.66053219E-002
    7.44094488E-002   -8.14960630E-002   -3.00000000E-003   -3.26768868E-001   -1.11916017E-001   -2.52962913E-001   -2.08375087E-001    5.06801210E-003   -2.75419887E-002
    7.58267717E-002   -8.14960630E-002   -3.00000000E-003   -3.24743200E-001   -1.35027659E-001   -2.57919537E-001   -2.05883217E-001    2.90849602E-003   -2.86141426E-002
    7.72440945E-002   -8.14960630E-002   -3.00000000E-003   -3.22693454E-001   -1.56728926E-001   -2.62585124E-001   -2.04447733E-001    1.18651317E-003   -2.98232349E-002
    7.86614173E-002   -8.14960630E-002   -3.00000000E-003   -3.20612022E-001   -1.76986349E-001   -2.66962900E-001   -2.03999894E-001   -1.28594612E-004   -3.11723030E-002
    8.00787402E-002   -8.14960630E-002   -3.00000000E-003   -3.18494070E-001   -1.95773155E-001   -2.71056390E-001   -2.04472836E-001   -1.06824317E-003   -3.26667280E-002
    8.14960630E-002   -8.14960630E-002   -3.00000000E-003   -3.16335576E-001   -2.13062572E-001   -2.74871600E-001   -2.05799985E-001   -1.66413065E-003   -3.43147964E-002
    8.29133858E-002   -8.14960630E-002   -3.00000000E-003   -3.14135355E-001   -2.28836862E-001   -2.78413733E-001   -2.07916123E-001   -1.94912215E-003   -3.61260544E-002
    8.43307087E-002   -8.14960630E-002   -3.00000000E-003   -3.11893587E-001   -2.43084957E-001   -2.81688960E-001   -2.10757052E-001   -1.95602176E-003   -3.81092189E-002
    8.57480315E-002   -8.14960630E-002   -3.00000000E-003   -3.09612042E-001   -2.55800851E-001   -2.84704628E-001   -2.14259123E-001   -1.71753712E-003   -4.02746739E-002
    8.71653543E-002   -8.14960630E-002   -3.00000000E-003   -3.07293427E-001   -2.66986172E-001   -2.87467704E-001   -2.18360784E-001   -1.26642417E-003   -4.26321464E-002
    8.85826772E-002   -8.14960630E-002   -3.00000000E-003   -3.04943912E-001   -2.76648014E-001   -2.89987592E-001   -2.23000094E-001   -6.35177281E-004   -4.51898760E-002
    9.00000000E-002   -8.14960630E-002   -3.00000000E-003   -3.02569213E-001   -2.84799652E-001   -2.92273417E-001   -2.28116643E-001    1.44235837E-004   -4.79565356E-002
   -9.00000000E-002   -8.00787402E-002   -3.00000000E-003   -8.21174135E-001   -3.86674452E-001    8.92742304E-002   -5.63136193E-001    1.40124925E+000   -5.14931162E-001
   -8.85826772E-002   -8.00787402E-002   -3.00000000E-003   -8.32157491E-001   -3.95435713E-001    6.30743504E-002   -5.93786426E-001    1.40766621E+000   -5.32913722E-001
   -8.71653543E-002   -8.00787402E-002   -3.00000000E-003   -8.42273426E-001   -4.03448506E-001    3.64352285E-002   -6.24674047E-001    1.41426024E+000   -5.50915381E-001
   -8.57480315E-002   -8.00787402E-002   -3.00000000E-003   -8.51513239E-001   -4.10701558E-001    9.38292472E-003   -6.55765446E-001    1.42098156E+000   -5.68913226E-001
   -8.43307087E-002   -8.00787402E-002   -3.00000000E-003   -8.59874863E-001   -4.17186440E-001   -1.80598950E-002   -6.87027814E-001    1.42777694E+000   -5.86888962E-001
   -8.29133858E-002   -8.00787402E-002   -3.00000000E-003   -8.67360533E-001   -4.22899984E-001   -4.58650136E-002   -7.18428140E-001    1.43459393E+000   -6.04819944E-001
   -8.14960630E-002   -8.00787402E-002   -3.00000000E-003   -8.73978100E-001   -4.27842863E-001   -7.40074134E-002   -7.49937079E-001    1.44137490E+000   -6.22681307E-001
   -8.00787402E-002   -8.00787402E-002   -3.00000000E-003   -8.79749394E-001   -4.32023725E-001   -1.02467712E-001   -7.81530891E-001    1.44806724E+000   -6.40454933E-001
   -7.86614173E-002   -8.00787402E-002   -3.00000000E-003   -8.84692765E-001   -4.35453094E-001   -1.31211701E-001   -8.13180039E-001    1.45461285E+000   -6.58110637E-001
   -7.72440945E-002   -8.00787402E-002   -3.00000000E-003   -8.88839623E-001   -4.38142900E-001   -1.60222911E-001   -8.44863329E-001    1.46095841E+000   -6.75626970E-001
   -7.58267717E-002   -8.00787402E-002   -3.00000000E-003   -8.92225393E-001   -4.40112452E-001   -1.89481389E-001   -8.76561784E-001    1.46704801E+000   -6.92979631E-001
   -7.44094488E-002   -8.00787402E-002   -3.00000000E-003   -8.94897148E-001   -4.41391010E-001   -2.18964139E-001   -9.08257881E-001    1.47283005E+000   -7.10142667E-001
   -7.29921260E-002   -8.00787402E-002   -3.00000000E-003   -8.96905518E-001   -4.42009991E-001   -2.48655348E-001   -9.39939405E-001    1.47825571E+000   -7.27092256E-001
   -7.15748031E-002   -8.00787402E-002   -3.00000000E-003   -8.98310736E-001   -4.42005818E-001   -2.78541366E-001   -9.71594921E-001    1.48327641E+000   -7.43803958E-001
   -7.01574803E-002   -8.00787402E-002   -3.00000000E-003   -8.99173767E-001   -4.41415982E-001   -3.08608894E-001   -1.00321968E+000    1.48785338E+000   -7.60250476E-001
   -6.87401575E-002   -8.00787402E-002   -3.00000000E-003   -8.99568294E-001   -4.40290604E-001   -3.38847553E-001   -1.03481077E+000    1.49194740E+000   -7.76410674E-001
   -6.73228346E-002   -8.00787402E-002   -3.00000000E-003   -8.99574741E-001   -4.38679923E-001   -3.69259189E-001   -1.06637104E+000    1.49552243E+000   -7.92255868E-001
   -6.59055118E-002   -8.00787402E-002   -3.00000000E-003   -8.99277999E-001   -4.36643661E-001   -3.99842408E-001   -1.09790877E+000    1.49855353E+000   -8.07765926E-001
   -6.44881890E-002   -8.00787402E-002   -3.00000000E-003   -8.98766862E-001   -4.34246189E-001   -4.30603650E-001   -1.12943405E+000    1.50101875E+000   -8.22916870E-001
   -6.30708661E-002   -8.00787402E-002   -3.00000000E-003   -8.98135714E-001   -4.31546997E-001   -4.61553641E-001   -1.16096448E+000    1.50290356E+000   -8.37686977E-001
   -6.16535433E-002   -8.00787402E-002   -3.00000000E-003   -8.97474865E-001   -4.28610105E-001   -4.92707999E-001   -1.19251670E+000    1.50419585E+000   -8.52058425E-001
   -6.02362205E-002   -8.00787402E-002   -3.00000000E-003   -8.96888969E-001   -4.25504952E-001   -5.24072405E-001   -1.22409736E+000    1.50489379E+000   -8.66008990E-001
   -5.88188976E-002   -8.00787402E-002   -3.00000000E-003   -8.96498956E-001   -4.22321407E-001   -5.55652051E-001   -1.25570868E+000    1.50501883E+000   -8.79533316E-001
   -5.74015748E-002   -8.00787402E-002   -3.00000000E-003   -8.96461502E-001   -4.19178961E-001   -5.87459894E-001   -1.28735092E+000    1.50463226E+000   -8.92639743E-001
   -5.59842520E-002   -8.00787402E-002   -3.00000000E-003   -8.96982966E-001   -4.16241431E-001   -6.19548761E-001   -1.31905009E+000    1.50386123E+000   -9.05357933E-001
   -5.45669291E-002   -8.00787402E-002   -3.00000000E-003   -8.98289521E-001   -4.13698230E-001   -6.52073816E-001   -1.35091492E+000    1.50288867E+000   -9.17743022E-001
   -5.31496063E-002   -8.00787402E-002   -3.00000000E-003   -9.00552804E-001   -4.11687255E-001   -6.85332287E-001   -1.38317455E+000    1.50187739E+000   -9.29834596E-001
   -5.17322835E-002   -8.00787402E-002   -3.00000000E-003   -9.03723628E-001   -4.10150626E-001   -7.19730002E-001   -1.41616675E+000    1.50082913E+000   -9.41609923E-001
   -5.03149606E-002   -8.00787402E-002   -3.00000000E-003   -9.07342240E-001   -4.08614228E-001   -7.55506221E-001   -1.45012093E+000    1.49941423E+000   -9.52915490E-001
   -4.88976378E-002   -8.00787402E-002   -3.00000000E-003   -9.10788840E-001   -4.06222901E-001   -7.92112209E-001   -1.48454131E+000    1.49714247E+000   -9.63560113E-001
   -4.74803150E-002   -8.00787402E-002   -3.00000000E-003   -9.14525593E-001   -4.02739700E-001   -8.28163466E-001   -1.51765262E+000    1.49451264E+000   -9.73834342E-001
   -4.60629921E-002   -8.00787402E-002   -3.00000000E-003   -9.20860448E-001   -3.99842353E-001   -8.63078007E-001   -1.54748116E+000    1.49408254E+000   -9.84958124E-001
   -4.46456693E-002   -8.00787402E-002   -3.00000000E-003   -9.33257990E-001   -4.00225828E-001   -8.98219267E-001   -1.57336846E+000    1.49965790E+000   -9.98684293E-001
   -4.32283465E-002   -8.00787402E-002   -3.00000000E-003   -9.57894345E-001   -4.06334743E-001   -9.37538357E-001   -1.59469485E+000    1.51562513E+000   -1.01697739E+000
   -4.18110236E-002   -8.00787402E-002   -3.00000000E-003   -1.01641963E+000   -4.22608075E-001   -9.91502884E-001   -1.60674575E+000    1.54695562E+000   -1.04151900E+000
   -4.03937008E-002   -8.00787402E-002   -3.00000000E-003   -3.34483352E-001    3.27302431E-001    1.54324850E-001   -1.72403752E-001    1.41202865E+000   -9.89430213E-001
   -3.89763780E-002   -8.00787402E-002   -3.00000000E-003   -3.58394219E-001    3.50242195E-001    1.71344919E-001   -1.87647798E-001    1.38354207E+000   -9.82630025E-001
   -3.75590551E-002   -8.00787402E-002   -3.00000000E-003   -3.60763023E-001    3.56555695E-001    1.69352093E-001   -1.89100743E-001    1.35870101E+000   -9.78480293E-001
   -3.61417323E-002   -8.00787402E-002   -3.00000000E-003   -3.61172026E-001    3.61149307E-001    1.64498714E-001   -1.87869365E-001    1.33228347E+000   -9.72554445E-001
   -3.47244094E-002   -8.00787402E-002   -3.00000000E-003   -3.60960544E-001    3.65097604E-001    1.58045721E-001   -1.84877371E-001    1.30403543E+000   -9.64261294E-001
   -3.33070866E-002   -8.00787402E-002   -3.00000000E-003   -3.61165556E-001    3.69263267E-001    1.50362282E-001   -1.80423756E-001    1.27413733E+000   -9.53500477E-001
   -3.18897638E-002   -8.00787402E-002   -3.00000000E-003   -3.62439792E-001    3.74215438E-001    1.42509208E-001   -1.75445711E-001    1.24370233E+000   -9.41084814E-001
   -3.04724409E-002   -8.00787402E-002   -3.00000000E-003   -3.64161536E-001    3.79406612E-001    1.35424114E-001   -1.70802518E-001    1.21391595E+000   -9.28025480E-001
   -2.90551181E-002   -8.00787402E-002   -3.00000000E-003   -3.65583219E-001    3.84152188E-001    1.28910796E-001   -1.66351359E-001    1.18493894E+000   -9.14506636E-001
   -2.76377953E-002   -8.00787402E-002   -3.00000000E-003   -3.66614070E-001    3.88350264E-001    1.22504863E-001   -1.61686144E-001    1.15641871E+000   -9.00250342E-001
   -2.62204724E-002   -8.00787402E-002   -3.00000000E-003   -3.67453320E-001    3.92173816E-001    1.15995588E-001   -1.56616760E-001    1.12810512E+000   -8.85055315E-001
   -2.48031496E-002   -8.00787402E-002   -3.00000000E-003   -3.68279289E-001    3.95789684E-001    1.09410140E-001   -1.51174123E-001    1.09998446E+000   -8.68940855E-001
   -2.33858268E-002   -8.00787402E-002   -3.00000000E-003   -3.69140103E-001    3.99245585E-001    1.02862196E-001   -1.45477861E-001    1.07217930E+000   -8.52064616E-001
   -2.19685039E-002   -8.00787402E-002   -3.00000000E-003   -3.69978777E-001    4.02484557E-001    9.64164650E-002   -1.39606084E-001    1.04479368E+000   -8.34572364E-001
   -2.05511811E-002   -8.00787402E-002   -3.00000000E-003   -3.70740536E-001    4.05450095E-001    9.00567316E-002   -1.33551796E-001    1.01784891E+000   -8.16527463E-001
   -1.91338583E-002   -8.00787402E-002   -3.00000000E-003   -3.71419663E-001    4.08134505E-001    8.37402902E-002   -1.27281312E-001    9.91324752E-001   -7.97950169E-001
   -1.77165354E-002   -8.00787402E-002   -3.00000000E-003   -3.72036350E-001    4.10561820E-001    7.74510048E-002   -1.20785733E-001    9.65210605E-001   -7.78874651E-001
   -1.62992126E-002   -8.00787402E-002   -3.00000000E-003   -3.72607131E-001    4.12753599E-001    7.11978485E-002   -1.14085966E-001    9.39521588E-001   -7.59367006E-001
   -1.48818898E-002   -8.00787402E-002   -3.00000000E-003   -3.73126047E-001    4.14707728E-001    6.49928777E-002   -1.07209461E-001    9.14279862E-001   -7.39504062E-001
   -1.34645669E-002   -8.00787402E-002   -3.00000000E-003   -3.73583565E-001    4.16417352E-001    5.88370761E-002   -1.00169836E-001    8.89500225E-001   -7.19352581E-001
   -1.20472441E-002   -8.00787402E-002   -3.00000000E-003   -3.73973418E-001    4.17879045E-001    5.27199081E-002   -9.29712230E-002    8.65182335E-001   -6.98964216E-001
   -1.06299213E-002   -8.00787402E-002   -3.00000000E-003   -3.74298404E-001    4.19102135E-001    4.66349160E-002   -8.56197604E-002    8.41323607E-001   -6.78389923E-001
   -9.21259843E-003   -8.00787402E-002   -3.00000000E-003   -3.74561649E-001    4.20094949E-001    4.05801006E-002   -7.81314552E-002    8.17926192E-001   -6.57687336E-001
   -7.79527559E-003   -8.00787402E-002   -3.00000000E-003   -3.74759927E-001    4.20858666E-001    3.45570820E-002   -7.05273519E-002    7.94994438E-001   -6.36917819E-001
   -6.37795276E-003   -8.00787402E-002   -3.00000000E-003   -3.74890790E-001    4.21392973E-001    2.85629891E-002   -6.28237371E-002    7.72528175E-001   -6.16137340E-001
   -4.96062992E-003   -8.00787402E-002   -3.00000000E-003   -3.74951722E-001    4.21697170E-001    2.25904709E-002   -5.50321362E-002    7.50522353E-001   -5.95395770E-001
   -3.54330709E-003   -8.00787402E-002   -3.00000000E-003   -3.74943915E-001    4.21774734E-001    1.66330172E-002   -4.71650153E-002    7.28971063E-001   -5.74741202E-001
   -2.12598425E-003   -8.00787402E-002   -3.00000000E-003   -3.74870414E-001    4.21631732E-001    1.06878634E-002   -3.92395644E-002    7.07868844E-001   -5.54222727E-001
   -7.08661417E-004   -8.00787402E-002   -3.00000000E-003   -3.74732084E-001    4.21269176E-001    4.75111697E-003   -3.12738183E-002    6.87210644E-001   -5.33888630E-001
    7.08661417E-004   -8.00787402E-002   -3.00000000E-003   -3.74528300E-001    4.20685459E-001   -1.17923755E-003   -2.32859522E-002    6.66990408E-001   -5.13783683E-001
    2.12598425E-003   -8.00787402E-002   -3.00000000E-003   -3.74260670E-001    4.19880902E-001   -7.10966177E-003   -1.52899045E-002    6.47198106E-001   -4.93946099E-001
    3.54330709E-003   -8.00787402E-002   -3.00000000E-003   -3.73932455E-001    4.18856630E-001   -1.30460567E-002   -7.29911974E-003    6.27823528E-001   -4.74411699E-001
    4.96062992E-003   -8.00787402E-002   -3.00000000E-003   -3.73547252E-001    4.17613797E-001   -1.89900690E-002    6.67963419E-004    6.08858266E-001   -4.55215604E-001
    6.37795276E-003   -8.00787402E-002   -3.00000000E-003   -3.73107981E-001    4.16152439E-001   -2.49439739E-002    8.59578229E-003    5.90293183E-001   -4.36390288E-001
    7.79527559E-003   -8.00787402E-002   -3.00000000E-003   -3.72617300E-001    4.14470906E-001   -3.09108026E-002    1.64693946E-002    5.72118163E-001   -4.17963220E-001
    9.21259843E-003   -8.00787402E-002   -3.00000000E-003   -3.72077551E-001    4.12567592E-001   -3.68941293E-002    2.42761036E-002    5.54321661E-001   -3.99956603E-001
    1.06299213E-002   -8.00787402E-002   -3.00000000E-003   -3.71495193E-001    4.10445661E-001   -4.28964488E-002    3.20035573E-002    5.36891988E-001   -3.82389240E-001
    1.20472441E-002   -8.00787402E-002   -3.00000000E-003   -3.70874282E-001    4.08105583E-001   -4.89165988E-002    3.96357896E-002    5.19820267E-001   -3.65279714E-001
    1.34645669E-002   -8.00787402E-002   -3.00000000E-003   -3.70216074E-001    4.05545264E-001   -5.49510785E-002    4.71551894E-002    5.03097228E-001   -3.48643600E-001
    1.48818898E-002   -8.00787402E-002   -3.00000000E-003   -3.69520613E-001    4.02760794E-001   -6.10017294E-002    5.45513392E-002    4.86711172E-001   -3.32490629E-001
    1.62992126E-002   -8.00787402E-002   -3.00000000E-003   -3.68790343E-001    3.99751429E-001   -6.70735033E-002    6.18183214E-002    4.70648588E-001   -3.16824965E-001
    1.77165354E-002   -8.00787402E-002   -3.00000000E-003   -3.68035238E-001    3.96524758E-001   -7.31673449E-002    6.89479131E-002    4.54898655E-001   -3.01649347E-001
    1.91338583E-002   -8.00787402E-002   -3.00000000E-003   -3.67263600E-001    3.93087521E-001   -7.92737120E-002    7.59213859E-002    4.39457358E-001   -2.86970178E-001
    2.05511811E-002   -8.00787402E-002   -3.00000000E-003   -3.66469955E-001    3.89432964E-001   -8.53764827E-002    8.27140079E-002    4.24319924E-001   -2.72792657E-001
    2.19685039E-002   -8.00787402E-002   -3.00000000E-003   -3.65637611E-001    3.85542748E-001   -9.14739652E-002    8.93173579E-002    4.09474561E-001   -2.59113773E-001
    2.33858268E-002   -8.00787402E-002   -3.00000000E-003   -3.64757763E-001    3.81406216E-001   -9.75900564E-002    9.57500144E-002    3.94897731E-001   -2.45918231E-001
    2.48031496E-002   -8.00787402E-002   -3.00000000E-003   -3.63857519E-001    3.77048667E-001   -1.03748153E-001    1.02033074E-001    3.80572596E-001   -2.33192920E-001
    2.62204724E-002   -8.00787402E-002   -3.00000000E-003   -3.62991441E-001    3.72523155E-001   -1.09923515E-001    1.08142385E-001    3.66511278E-001   -2.20946697E-001
    2.76377953E-002   -8.00787402E-002   -3.00000000E-003   -3.62169245E-001    3.67842451E-001   -1.16029615E-001    1.13995502E-001    3.52746277E-001   -2.09208179E-001
    2.90551181E-002   -8.00787402E-002   -3.00000000E-003   -3.61297915E-001    3.62919958E-001   -1.21988608E-001    1.19515521E-001    3.39284837E-001   -1.97986458E-001
    3.04724409E-002   -8.00787402E-002   -3.00000000E-003   -3.60215224E-001    3.57594990E-001   -1.27858103E-001    1.24753950E-001    3.26056086E-001   -1.87225520E-001
    3.18897638E-002   -8.00787402E-002   -3.00000000E-003   -3.58854219E-001    3.51778457E-001   -1.33894661E-001    1.29962538E-001    3.12919520E-001   -1.76802240E-001
    3.33070866E-002   -8.00787402E-002   -3.00000000E-003   -3.57541320E-001    3.45738886E-001   -1.40406729E-001    1.35483378E-001    2.99801817E-001   -1.66644763E-001
    3.47244094E-002   -8.00787402E-002   -3.00000000E-003   -3.56949158E-001    3.40106590E-001   -1.47085830E-001    1.41125647E-001    2.86964275E-001   -1.57002208E-001
    3.61417323E-002   -8.00787402E-002   -3.00000000E-003   -3.57070569E-001    3.34915033E-001   -1.52980740E-001    1.46077595E-001    2.74824646E-001   -1.48317045E-001
    3.75590551E-002   -8.00787402E-002   -3.00000000E-003   -3.57194975E-001    3.29505659E-001   -1.57565384E-001    1.49928853E-001    2.63453894E-001   -1.40796714E-001
    3.89763780E-002   -8.00787402E-002   -3.00000000E-003   -3.56613637E-001    3.23165753E-001   -1.60537756E-001    1.52555771E-001    2.52688768E-001   -1.34701842E-001
    4.03937008E-002   -8.00787402E-002   -3.00000000E-003   -3.54221447E-001    3.14976321E-001   -1.60412079E-001    1.52433188E-001    2.42350849E-001   -1.31543700E-001
    4.18110236E-002   -8.00787402E-002   -3.00000000E-003   -4.11308481E-001    7.97125952E-001   -8.45336530E-002   -6.30610853E-001    2.61397097E-001   -1.54681424E-001
    4.32283465E-002   -8.00787402E-002   -3.00000000E-003   -3.97907219E-001    6.89455057E-001   -8.32224493E-002   -5.98207778E-001    2.24449008E-001   -1.18784089E-001
    4.46456693E-002   -8.00787402E-002   -3.00000000E-003   -3.90534371E-001    6.33910386E-001   -8.83711372E-002   -5.75629063E-001    2.01480271E-001   -1.00150003E-001
    4.60629921E-002   -8.00787402E-002   -3.00000000E-003   -3.85555396E-001    5.91741896E-001   -9.60448473E-002   -5.48425348E-001    1.82852372E-001   -8.70735863E-002
    4.74803150E-002   -8.00787402E-002   -3.00000000E-003   -3.81594727E-001    5.54477922E-001   -1.05287862E-001   -5.17243454E-001    1.66307778E-001   -7.66879190E-002
    4.88976378E-002   -8.00787402E-002   -3.00000000E-003   -3.77856008E-001    5.17915753E-001   -1.15549252E-001   -4.83278860E-001    1.50904873E-001   -6.78345889E-002
    5.03149606E-002   -8.00787402E-002   -3.00000000E-003   -3.73879027E-001    4.79691521E-001   -1.26220631E-001   -4.48655845E-001    1.36259825E-001   -6.00842548E-002
    5.17322835E-002   -8.00787402E-002   -3.00000000E-003   -3.69630011E-001    4.39466979E-001   -1.36702538E-001   -4.15819887E-001    1.22349502E-001   -5.34110590E-002
    5.31496063E-002   -8.00787402E-002   -3.00000000E-003   -3.65368071E-001    3.98381208E-001   -1.46666579E-001   -3.86179854E-001    1.09289413E-001   -4.78553448E-002
    5.45669291E-002   -8.00787402E-002   -3.00000000E-003   -3.61340552E-001    3.57665171E-001   -1.56089606E-001   -3.59789413E-001    9.71449546E-002   -4.33394224E-002
    5.59842520E-002   -8.00787402E-002   -3.00000000E-003   -3.57647545E-001    3.17923219E-001   -1.65073312E-001   -3.36103396E-001    8.58946071E-002   -3.96939514E-002
    5.74015748E-002   -8.00787402E-002   -3.00000000E-003   -3.54281589E-001    2.79258989E-001   -1.73713523E-001   -3.14603601E-001    7.54814336E-002   -3.67459703E-002
    5.88188976E-002   -8.00787402E-002   -3.00000000E-003   -3.51189167E-001    2.41582644E-001   -1.82064279E-001   -2.94979803E-001    6.58482944E-002   -3.43573004E-002
    6.02362205E-002   -8.00787402E-002   -3.00000000E-003   -3.48313290E-001    2.04787982E-001   -1.90144592E-001   -2.77098887E-001    5.69546020E-002   -3.24376927E-002
    6.16535433E-002   -8.00787402E-002   -3.00000000E-003   -3.45607111E-001    1.68828384E-001   -1.97952747E-001   -2.60925034E-001    4.87723069E-002   -3.09198081E-002
    6.30708661E-002   -8.00787402E-002   -3.00000000E-003   -3.43033848E-001    1.33718314E-001   -2.05479503E-001   -2.46450452E-001    4.12820452E-002   -2.97622172E-002
    6.44881890E-002   -8.00787402E-002   -3.00000000E-003   -3.40568046E-001    9.95189146E-002   -2.12714763E-001   -2.33659993E-001    3.44672788E-002   -2.89301437E-002
    6.59055118E-002   -8.00787402E-002   -3.00000000E-003   -3.38191083E-001    6.63149714E-002   -2.19652013E-001   -2.22515948E-001    2.83123719E-002   -2.83954756E-002
    6.73228346E-002   -8.00787402E-002   -3.00000000E-003   -3.35884993E-001    3.41955320E-002   -2.26288404E-001   -2.12959347E-001    2.27969256E-002   -2.81338233E-002
    6.87401575E-002   -8.00787402E-002   -3.00000000E-003   -3.33635603E-001    3.24242259E-003   -2.32623446E-001   -2.04917171E-001    1.78992869E-002   -2.81185772E-002
    7.01574803E-002   -8.00787402E-002   -3.00000000E-003   -3.31427480E-001   -2.64749407E-002   -2.38657664E-001   -1.98312238E-001    1.35957584E-002   -2.83307260E-002
    7.15748031E-002   -8.00787402E-002   -3.00000000E-003   -3.29246261E-001   -5.48971421E-002   -2.44392574E-001   -1.93065525E-001    9.85997615E-003   -2.87526209E-002
    7.29921260E-002   -8.00787402E-002   -3.00000000E-003   -3.27078918E-001   -8.19706540E-002   -2.49829805E-001   -1.89099308E-001    6.66435765E-003   -2.93691647E-002
    7.44094488E-002   -8.00787402E-002   -3.00000000E-003   -3.24912196E-001   -1.07644391E-001   -2.54972618E-001   -1.86337187E-001    3.98047232E-003   -3.01740218E-002
    7.58267717E-002   -8.00787402E-002   -3.00000000E-003   -3.22736580E-001   -1.31876712E-001   -2.59822634E-001   -1.84706325E-001    1.77770568E-003   -3.11610940E-002
    7.72440945E-002   -8.00787402E-002   -3.00000000E-003   -3.20542974E-001   -1.54629953E-001   -2.64382764E-001   -1.84135072E-001    2.56959513E-005   -3.23294261E-002
    7.86614173E-002   -8.00787402E-002   -3.00000000E-003   -3.18323973E-001   -1.75871149E-001   -2.68656164E-001   -1.84554946E-001   -1.30720925E-003   -3.36807516E-002
    8.00787402E-002   -8.00787402E-002   -3.00000000E-003   -3.16075598E-001   -1.95574023E-001   -2.72645846E-001   -1.85897779E-001   -2.25353867E-003   -3.52179181E-002
    8.14960630E-002   -8.00787402E-002   -3.00000000E-003   -3.13793677E-001   -2.13715108E-001   -2.76356024E-001   -1.88097283E-001   -2.84647306E-003   -3.69469286E-002
    8.29133858E-002   -8.00787402E-002   -3.00000000E-003   -3.11478505E-001   -2.30275558E-001   -2.79792913E-001   -1.91086192E-001   -3.11937100E-003   -3.88762282E-002
    8.43307087E-002   -8.00787402E-002   -3.00000000E-003   -3.09130312E-001   -2.45246276E-001   -2.82961195E-001   -1.94800601E-001   -3.10618788E-003   -4.10120728E-002
    8.57480315E-002   -8.00787402E-002   -3.00000000E-003   -3.06751875E-001   -2.58621822E-001   -2.85868613E-001   -1.99175809E-001   -2.84050748E-003   -4.33627387E-002
    8.71653543E-002   -8.00787402E-002   -3.00000000E-003   -3.04346849E-001   -2.70404501E-001   -2.88522359E-001   -2.04148776E-001   -2.35588457E-003   -4.59359456E-002
    8.85826772E-002   -8.00787402E-002   -3.00000000E-003   -3.01921133E-001   -2.80603080E-001   -2.90930724E-001   -2.09657740E-001   -1.68538598E-003   -4.87372664E-002
    9.00000000E-002   -8.00787402E-002   -3.00000000E-003   -2.99481838E-001   -2.89230900E-001   -2.93103558E-001   -2.15641632E-001   -8.62036480E-004   -5.17730086E-002
   -9.00000000E-002   -7.86614173E-002   -3.00000000E-003   -8.41073378E-001   -4.15642014E-001    8.08831878E-002   -5.74254846E-001    1.43980002E+000   -5.28237340E-001
   -8.85826772E-002   -7.86614173E-002   -3.00000000E-003   -8.52298800E-001   -4.24607969E-001    5.43529124E-002   -6.05409074E-001    1.44670467E+000   -5.47154644E-001
   -8.71653543E-002   -7.86614173E-002   -3.00000000E-003   -8.62634454E-001   -4.32788611E-001    2.74017507E-002   -6.36769589E-001    1.45380210E+000   -5.66114036E-001
   -8.57480315E-002   -7.86614173E-002   -3.00000000E-003   -8.72071508E-001   -4.40175344E-001    5.69950509E-005   -6.68302525E-001    1.46104498E+000   -5.85093397E-001
   -8.43307087E-002   -7.86614173E-002   -3.00000000E-003   -8.80602916E-001   -4.46759706E-001   -2.76493115E-002   -6.99968470E-001    1.46837908E+000   -6.04070538E-001
   -8.29133858E-002   -7.86614173E-002   -3.00000000E-003   -8.88235529E-001   -4.52541095E-001   -5.56908042E-002   -7.31733767E-001    1.47575010E+000   -6.23025944E-001
   -8.14960630E-002   -7.86614173E-002   -3.00000000E-003   -8.94980228E-001   -4.57523416E-001   -8.40404402E-002   -7.63567957E-001    1.48310335E+000   -6.41935656E-001
   -8.00787402E-002   -7.86614173E-002   -3.00000000E-003   -9.00850095E-001   -4.61714429E-001   -1.12668515E-001   -7.95437489E-001    1.49037673E+000   -6.60772874E-001
   -7.86614173E-002   -7.86614173E-002   -3.00000000E-003   -9.05878944E-001   -4.65130423E-001   -1.41554948E-001   -8.27318376E-001    1.49751780E+000   -6.79522608E-001
   -7.72440945E-002   -7.86614173E-002   -3.00000000E-003   -9.10086642E-001   -4.67783693E-001   -1.70666005E-001   -8.59181751E-001    1.50446910E+000   -6.98149689E-001
   -7.58267717E-002   -7.86614173E-002   -3.00000000E-003   -9.13516362E-001   -4.69698432E-001   -1.99982364E-001   -8.91006346E-001    1.51117450E+000   -7.16634941E-001
   -7.44094488E-002   -7.86614173E-002   -3.00000000E-003   -9.16216710E-001   -4.70905565E-001   -2.29480799E-001   -9.22772922E-001    1.51758219E+000   -7.34953484E-001
   -7.29921260E-002   -7.86614173E-002   -3.00000000E-003   -9.18239981E-001   -4.71440072E-001   -2.59140636E-001   -9.54465403E-001    1.52364175E+000   -7.53080683E-001
   -7.15748031E-002   -7.86614173E-002   -3.00000000E-003   -9.19649488E-001   -4.71341326E-001   -2.88945044E-001   -9.86069340E-001    1.52930364E+000   -7.70992921E-001
   -7.01574803E-002   -7.86614173E-002   -3.00000000E-003   -9.20509039E-001   -4.70652865E-001   -3.18876481E-001   -1.01757738E+000    1.53453024E+000   -7.88665507E-001
   -6.87401575E-002   -7.86614173E-002   -3.00000000E-003   -9.20894702E-001   -4.69424013E-001   -3.48923684E-001   -1.04898079E+000    1.53928105E+000   -8.06069614E-001
   -6.73228346E-002   -7.86614173E-002   -3.00000000E-003   -9.20893663E-001   -4.67715683E-001   -3.79079100E-001   -1.08027899E+000    1.54352690E+000   -8.23185919E-001
   -6.59055118E-002   -7.86614173E-002   -3.00000000E-003   -9.20598096E-001   -4.65592373E-001   -4.09342461E-001   -1.11147832E+000    1.54724613E+000   -8.39993434E-001
   -6.44881890E-002   -7.86614173E-002   -3.00000000E-003   -9.20104249E-001   -4.63120800E-001   -4.39724043E-001   -1.14258799E+000    1.55042201E+000   -8.56473823E-001
   -6.30708661E-002   -7.86614173E-002   -3.00000000E-003   -9.19510551E-001   -4.60366343E-001   -4.70233611E-001   -1.17363214E+000    1.55305066E+000   -8.72605776E-001
   -6.16535433E-002   -7.86614173E-002   -3.00000000E-003   -9.18898994E-001   -4.57388160E-001   -5.00894971E-001   -1.20462293E+000    1.55511851E+000   -8.88364709E-001
   -6.02362205E-002   -7.86614173E-002   -3.00000000E-003   -9.18366381E-001   -4.54235725E-001   -5.31712580E-001   -1.23556262E+000    1.55661830E+000   -9.03738877E-001
   -5.88188976E-002   -7.86614173E-002   -3.00000000E-003   -9.18019561E-001   -4.50982208E-001   -5.62664110E-001   -1.26642577E+000    1.55756731E+000   -9.18715943E-001
   -5.74015748E-002   -7.86614173E-002   -3.00000000E-003   -9.18027847E-001   -4.47742640E-001   -5.93708586E-001   -1.29714518E+000    1.55804083E+000   -9.33312922E-001
   -5.59842520E-002   -7.86614173E-002   -3.00000000E-003   -9.18677247E-001   -4.44732281E-001   -6.24843526E-001   -1.32766423E+000    1.55825236E+000   -9.47599580E-001
   -5.45669291E-002   -7.86614173E-002   -3.00000000E-003   -9.20373538E-001   -4.42278285E-001   -6.56222506E-001   -1.35803182E+000    1.55859483E+000   -9.61712517E-001
   -5.31496063E-002   -7.86614173E-002   -3.00000000E-003   -9.23552845E-001   -4.40739619E-001   -6.88323594E-001   -1.38853998E+000    1.55956020E+000   -9.75822319E-001
   -5.17322835E-002   -7.86614173E-002   -3.00000000E-003   -9.28396263E-001   -4.40268505E-001   -7.22105968E-001   -1.41985960E+000    1.56148134E+000   -9.90032479E-001
   -5.03149606E-002   -7.86614173E-002   -3.00000000E-003   -9.34075981E-001   -4.40203201E-001   -7.58905730E-001   -1.45302375E+000    1.56389507E+000   -1.00411243E+000
   -4.88976378E-002   -7.86614173E-002   -3.00000000E-003   -9.37926285E-001   -4.37937638E-001   -7.98584225E-001   -1.48830835E+000    1.56476655E+000   -1.01720230E+000
   -4.74803150E-002   -7.86614173E-002   -3.00000000E-003   -9.39571324E-001   -4.30367784E-001   -8.36994646E-001   -1.52133055E+000    1.56327827E+000   -1.02911662E+000
   -4.60629921E-002   -7.86614173E-002   -3.00000000E-003   -9.45326437E-001   -4.20738937E-001   -8.73790392E-001   -1.54525816E+000    1.56564440E+000   -1.04274209E+000
   -4.46456693E-002   -7.86614173E-002   -3.00000000E-003   -9.62862941E-001   -4.12947090E-001   -9.17404947E-001   -1.55723951E+000    1.57729873E+000   -1.06029180E+000
   -4.32283465E-002   -7.86614173E-002   -3.00000000E-003   -3.47450788E-001    3.34742585E-001    2.08756482E-001   -2.15048797E-001    1.50142571E+000   -1.04216307E+000
   -4.18110236E-002   -7.86614173E-002   -3.00000000E-003   -3.43441923E-001    3.36692751E-001    1.98947314E-001   -2.10617033E-001    1.47356561E+000   -1.03952565E+000
   -4.03937008E-002   -7.86614173E-002   -3.00000000E-003   -3.43353583E-001    3.41584666E-001    1.82750448E-001   -2.01446434E-001    1.43665799E+000   -1.03025166E+000
   -3.89763780E-002   -7.86614173E-002   -3.00000000E-003   -3.50472627E-001    3.51812267E-001    1.72572440E-001   -1.96488052E-001    1.40185035E+000   -1.02114487E+000
   -3.75590551E-002   -7.86614173E-002   -3.00000000E-003   -3.54219738E-001    3.59353291E-001    1.66957320E-001   -1.94579912E-001    1.37146982E+000   -1.01390623E+000
   -3.61417323E-002   -7.86614173E-002   -3.00000000E-003   -3.55754407E-001    3.65023641E-001    1.61294478E-001   -1.92228440E-001    1.34211836E+000   -1.00622094E+000
   -3.47244094E-002   -7.86614173E-002   -3.00000000E-003   -3.56502520E-001    3.69916334E-001    1.54963857E-001   -1.88947137E-001    1.31249531E+000   -9.97117582E-001
   -3.33070866E-002   -7.86614173E-002   -3.00000000E-003   -3.57211352E-001    3.74631386E-001    1.48069356E-001   -1.84833716E-001    1.28238152E+000   -9.86396943E-001
   -3.18897638E-002   -7.86614173E-002   -3.00000000E-003   -3.58201120E-001    3.79431994E-001    1.41011835E-001   -1.80246307E-001    1.25210477E+000   -9.74316690E-001
   -3.04724409E-002   -7.86614173E-002   -3.00000000E-003   -3.59371365E-001    3.84217833E-001    1.34139284E-001   -1.75505442E-001    1.22209934E+000   -9.61255076E-001
   -2.90551181E-002   -7.86614173E-002   -3.00000000E-003   -3.60486791E-001    3.88768862E-001    1.27500726E-001   -1.70665763E-001    1.19254240E+000   -9.47393571E-001
   -2.76377953E-002   -7.86614173E-002   -3.00000000E-003   -3.61449777E-001    3.92987126E-001    1.20973970E-001   -1.65625079E-001    1.16338906E+000   -9.32724109E-001
   -2.62204724E-002   -7.86614173E-002   -3.00000000E-003   -3.62294596E-001    3.96898673E-001    1.14461702E-001   -1.60300326E-001    1.13456026E+000   -9.17208421E-001
   -2.48031496E-002   -7.86614173E-002   -3.00000000E-003   -3.63084327E-001    4.00561237E-001    1.07947403E-001   -1.54683298E-001    1.10603987E+000   -9.00869190E-001
   -2.33858268E-002   -7.86614173E-002   -3.00000000E-003   -3.63848672E-001    4.04001610E-001    1.01463101E-001   -1.48813413E-001    1.07786873E+000   -8.83785825E-001
   -2.19685039E-002   -7.86614173E-002   -3.00000000E-003   -3.64579140E-001    4.07209643E-001    9.50338327E-002   -1.42726154E-001    1.05009383E+000   -8.66046737E-001
   -2.05511811E-002   -7.86614173E-002   -3.00000000E-003   -3.65257143E-001    4.10167100E-001    8.86626163E-002   -1.36432656E-001    1.02274052E+000   -8.47720217E-001
   -1.91338583E-002   -7.86614173E-002   -3.00000000E-003   -3.65877526E-001    4.12868006E-001    8.23365435E-002   -1.29930101E-001    9.95814812E-001   -8.28855802E-001
   -1.77165354E-002   -7.86614173E-002   -3.00000000E-003   -3.66443139E-001    4.15317411E-001    7.60476137E-002   -1.23220121E-001    9.69320065E-001   -8.09503020E-001
   -1.62992126E-002   -7.86614173E-002   -3.00000000E-003   -3.66958663E-001    4.17523363E-001    6.97993942E-002   -1.16316275E-001    9.43266264E-001   -7.89720811E-001
   -1.48818898E-002   -7.86614173E-002   -3.00000000E-003   -3.67423702E-001    4.19488268E-001    6.35920013E-002   -1.09233471E-001    9.17665426E-001   -7.69573110E-001
   -1.34645669E-002   -7.86614173E-002   -3.00000000E-003   -3.67834492E-001    4.21211075E-001    5.74262355E-002   -1.01985333E-001    8.92527101E-001   -7.49121014E-001
   -1.20472441E-002   -7.86614173E-002   -3.00000000E-003   -3.68187804E-001    4.22691761E-001    5.12979805E-002   -9.45823626E-002    8.67854886E-001   -7.28420695E-001
   -1.06299213E-002   -7.86614173E-002   -3.00000000E-003   -3.68482709E-001    4.23934063E-001    4.52032268E-002   -8.70347430E-002    8.43649052E-001   -7.07526118E-001
   -9.21259843E-003   -7.86614173E-002   -3.00000000E-003   -3.68721352E-001    4.24943557E-001    3.91378146E-002   -7.93550136E-002    8.19911311E-001   -6.86492993E-001
   -7.79527559E-003   -7.86614173E-002   -3.00000000E-003   -3.68900303E-001    4.25720451E-001    3.31040759E-002   -7.15632602E-002    7.96644829E-001   -6.65378649E-001
   -6.37795276E-003   -7.86614173E-002   -3.00000000E-003   -3.69019704E-001    4.26267228E-001    2.70952566E-002   -6.36716311E-002    7.73846885E-001   -6.44235738E-001
   -4.96062992E-003   -7.86614173E-002   -3.00000000E-003   -3.69077412E-001    4.26583798E-001    2.11072606E-002   -5.56948326E-002    7.51513611E-001   -6.23114813E-001
   -3.54330709E-003   -7.86614173E-002   -3.00000000E-003   -3.69075301E-001    4.26673550E-001    1.51360975E-002   -4.76476763E-002    7.29641841E-001   -6.02065076E-001
   -2.12598425E-003   -7.86614173E-002   -3.00000000E-003   -3.69013767E-001    4.26539230E-001    9.17826205E-003   -3.95454540E-002    7.08225022E-001   -5.81133460E-001
   -7.08661417E-004   -7.86614173E-002   -3.00000000E-003   -3.68894055E-001    4.26182012E-001    3.22844466E-003   -3.14042014E-002    6.87257277E-001   -5.60365699E-001
    7.08661417E-004   -7.86614173E-002   -3.00000000E-003   -3.68716125E-001    4.25601590E-001   -2.71457823E-003   -2.32413995E-002    6.66732559E-001   -5.39805272E-001
    2.12598425E-003   -7.86614173E-002   -3.00000000E-003   -3.68482016E-001    4.24799305E-001   -8.65752159E-003   -1.50710472E-002    6.46642025E-001   -5.19491042E-001
    3.54330709E-003   -7.86614173E-002   -3.00000000E-003   -3.68194677E-001    4.23776548E-001   -1.46029304E-002   -6.90910832E-003    6.26976816E-001   -4.99459457E-001
    4.96062992E-003   -7.86614173E-002   -3.00000000E-003   -3.67855840E-001    4.22532593E-001   -2.05543578E-002    1.22806020E-003    6.07728209E-001   -4.79744969E-001
    6.37795276E-003   -7.86614173E-002   -3.00000000E-003   -3.67468239E-001    4.21068525E-001   -2.65150029E-002    9.32642009E-003    5.88885778E-001   -4.60378254E-001
    7.79527559E-003   -7.86614173E-002   -3.00000000E-003   -3.67034958E-001    4.19384135E-001   -3.24871382E-002    1.73704798E-002    5.70440416E-001   -4.41387453E-001
    9.21259843E-003   -7.86614173E-002   -3.00000000E-003   -3.66558203E-001    4.17478848E-001   -3.84729856E-002    2.53457531E-002    5.52381922E-001   -4.22796693E-001
    1.06299213E-002   -7.86614173E-002   -3.00000000E-003   -3.66041537E-001    4.15353481E-001   -4.44755662E-002    3.32399280E-002    5.34698583E-001   -4.04626343E-001
    1.20472441E-002   -7.86614173E-002   -3.00000000E-003   -3.65489131E-001    4.13009229E-001   -5.04936714E-002    4.10367604E-002    5.17382057E-001   -3.86895424E-001
    1.34645669E-002   -7.86614173E-002   -3.00000000E-003   -3.64902025E-001    4.10444867E-001   -5.65275695E-002    4.87225429E-002    5.00420730E-001   -3.69618698E-001
    1.48818898E-002   -7.86614173E-002   -3.00000000E-003   -3.64282467E-001    4.07659742E-001   -6.25782324E-002    5.62854437E-002    4.83804475E-001   -3.52808456E-001
    1.62992126E-002   -7.86614173E-002   -3.00000000E-003   -3.63632656E-001    4.04654165E-001   -6.86463875E-002    6.37140753E-002    4.67522313E-001   -3.36472958E-001
    1.77165354E-002   -7.86614173E-002   -3.00000000E-003   -3.62957029E-001    4.01430787E-001   -7.47319876E-002    7.09980020E-002    4.51564168E-001   -3.20618513E-001
    1.91338583E-002   -7.86614173E-002   -3.00000000E-003   -3.62259023E-001    3.97991969E-001   -8.08291785E-002    7.81216553E-002    4.35922924E-001   -3.05250940E-001
    2.05511811E-002   -7.86614173E-002   -3.00000000E-003   -3.61535734E-001    3.94334121E-001   -8.69338693E-002    8.50710987E-002    4.20589120E-001   -2.90373423E-001
    2.19685039E-002   -7.86614173E-002   -3.00000000E-003   -3.60783806E-001    3.90453228E-001   -9.30452215E-002    9.18379870E-002    4.05552574E-001   -2.75985546E-001
    2.33858268E-002   -7.86614173E-002   -3.00000000E-003   -3.60003231E-001    3.86349254E-001   -9.91696628E-002    9.84224787E-002    3.90800113E-001   -2.62082735E-001
    2.48031496E-002   -7.86614173E-002   -3.00000000E-003   -3.59205397E-001    3.82033638E-001   -1.05309369E-001    1.04821451E-001    3.76323232E-001   -2.48661656E-001
    2.62204724E-002   -7.86614173E-002   -3.00000000E-003   -3.58403223E-001    3.77520332E-001   -1.11447093E-001    1.11014274E-001    3.62122199E-001   -2.35725190E-001
    2.76377953E-002   -7.86614173E-002   -3.00000000E-003   -3.57590561E-001    3.72805803E-001   -1.17552396E-001    1.16968622E-001    3.48200759E-001   -2.23278734E-001
    2.90551181E-002   -7.86614173E-002   -3.00000000E-003   -3.56727615E-001    3.67852905E-001   -1.23609960E-001    1.22665788E-001    3.34548762E-001   -2.11315927E-001
    3.04724409E-002   -7.86614173E-002   -3.00000000E-003   -3.55768839E-001    3.62615007E-001   -1.29658321E-001    1.28141730E-001    3.21130245E-001   -1.99807605E-001
    3.18897638E-002   -7.86614173E-002   -3.00000000E-003   -3.54732941E-001    3.57101918E-001   -1.35784741E-001    1.33486036E-001    3.07901224E-001   -1.88715442E-001
    3.33070866E-002   -7.86614173E-002   -3.00000000E-003   -3.53763243E-001    3.51442473E-001   -1.42026720E-001    1.38756359E-001    2.94868620E-001   -1.78045687E-001
    3.47244094E-002   -7.86614173E-002   -3.00000000E-003   -3.53026953E-001    3.45802682E-001   -1.48213777E-001    1.43821487E-001    2.82136533E-001   -1.67899780E-001
    3.61417323E-002   -7.86614173E-002   -3.00000000E-003   -3.52463699E-001    3.40146027E-001   -1.54013782E-001    1.48389316E-001    2.69833137E-001   -1.58413095E-001
    3.75590551E-002   -7.86614173E-002   -3.00000000E-003   -3.51704221E-001    3.34136027E-001   -1.59203241E-001    1.52251987E-001    2.57960409E-001   -1.49621679E-001
    3.89763780E-002   -7.86614173E-002   -3.00000000E-003   -3.50116954E-001    3.27142471E-001   -1.63820833E-001    1.55426533E-001    2.46305370E-001   -1.41375648E-001
    4.03937008E-002   -7.86614173E-002   -3.00000000E-003   -3.46492172E-001    3.17771036E-001   -1.68720878E-001    1.58670788E-001    2.34132980E-001   -1.33003552E-001
    4.18110236E-002   -7.86614173E-002   -3.00000000E-003   -3.42129815E-001    3.06236297E-001   -1.78766902E-001    1.67268853E-001    2.19768711E-001   -1.22900399E-001
    4.32283465E-002   -7.86614173E-002   -3.00000000E-003   -3.45390397E-001    3.00430850E-001   -1.88118771E-001    1.77243331E-001    2.06473024E-001   -1.17437805E-001
    4.46456693E-002   -7.86614173E-002   -3.00000000E-003   -3.84391503E-001    6.53499243E-001   -9.96462299E-002   -5.32388768E-001    2.14634296E-001   -1.28394315E-001
    4.60629921E-002   -7.86614173E-002   -3.00000000E-003   -3.83602867E-001    6.20541219E-001   -1.02332435E-001   -5.15413770E-001    1.92384847E-001   -1.09677608E-001
    4.74803150E-002   -7.86614173E-002   -3.00000000E-003   -3.81838662E-001    5.89224823E-001   -1.10083834E-001   -4.86997272E-001    1.73953351E-001   -9.61093192E-002
    4.88976378E-002   -7.86614173E-002   -3.00000000E-003   -3.79373787E-001    5.56093466E-001   -1.20269629E-001   -4.51310870E-001    1.57140535E-001   -8.46310948E-002
    5.03149606E-002   -7.86614173E-002   -3.00000000E-003   -3.75651949E-001    5.17360836E-001   -1.31445749E-001   -4.12909477E-001    1.41052947E-001   -7.43523918E-002
    5.17322835E-002   -7.86614173E-002   -3.00000000E-003   -3.70907206E-001    4.73363322E-001   -1.42181257E-001   -3.77699871E-001    1.25765245E-001   -6.54986999E-002
    5.31496063E-002   -7.86614173E-002   -3.00000000E-003   -3.66031055E-001    4.27994847E-001   -1.51933080E-001   -3.48133799E-001    1.11645433E-001   -5.83275096E-002
    5.45669291E-002   -7.86614173E-002   -3.00000000E-003   -3.61571593E-001    3.83943583E-001   -1.60926425E-001   -3.23072317E-001    9.87638472E-002   -5.26274057E-002
    5.59842520E-002   -7.86614173E-002   -3.00000000E-003   -3.57620879E-001    3.41786391E-001   -1.69472826E-001   -3.00900019E-001    8.69830076E-002   -4.80312019E-002
    5.74015748E-002   -7.86614173E-002   -3.00000000E-003   -3.54090590E-001    3.01224679E-001   -1.77745635E-001   -2.80680481E-001    7.61508538E-002   -4.42456697E-002
    5.88188976E-002   -7.86614173E-002   -3.00000000E-003   -3.50865662E-001    2.61845132E-001   -1.85806736E-001   -2.62057317E-001    6.61586753E-002   -4.10833957E-002
    6.02362205E-002   -7.86614173E-002   -3.00000000E-003   -3.47856429E-001    2.23373234E-001   -1.93658676E-001   -2.44986609E-001    5.69443678E-002   -3.84417989E-002
    6.16535433E-002   -7.86614173E-002   -3.00000000E-003   -3.45001796E-001    1.85703342E-001   -2.01278189E-001   -2.29540378E-001    4.84744312E-002   -3.62591979E-002
    6.30708661E-002   -7.86614173E-002   -3.00000000E-003   -3.42266527E-001    1.48863215E-001   -2.08639202E-001   -2.15792150E-001    4.07298577E-002   -3.45038979E-002
    6.44881890E-002   -7.86614173E-002   -3.00000000E-003   -3.39629660E-001    1.12947669E-001   -2.15721484E-001   -2.03767610E-001    3.36955364E-002   -3.31475133E-002
    6.59055118E-002   -7.86614173E-002   -3.00000000E-003   -3.37076970E-001    7.80748222E-002   -2.22512996E-001   -1.93438554E-001    2.73538236E-002   -3.21616459E-002
    6.73228346E-002   -7.86614173E-002   -3.00000000E-003   -3.34596203E-001    4.43586147E-002   -2.29009464E-001   -1.84738724E-001    2.16832950E-002   -3.15216061E-002
    6.87401575E-002   -7.86614173E-002   -3.00000000E-003   -3.32174617E-001    1.18896225E-002   -2.35209822E-001   -1.77583969E-001    1.66584233E-002   -3.11947553E-002
    7.01574803E-002   -7.86614173E-002   -3.00000000E-003   -3.29798445E-001   -1.92599751E-002   -2.41114521E-001   -1.71885711E-001    1.22521562E-002   -3.11572258E-002
    7.15748031E-002   -7.86614173E-002   -3.00000000E-003   -3.27453733E-001   -4.90322764E-002   -2.46724761E-001   -1.67556952E-001    8.43502309E-003   -3.13856064E-002
    7.29921260E-002   -7.86614173E-002   -3.00000000E-003   -3.25127359E-001   -7.73773193E-002   -2.52041966E-001   -1.64515682E-001    5.17705245E-003   -3.18618136E-002
    7.44094488E-002   -7.86614173E-002   -3.00000000E-003   -3.22806556E-001   -1.04247868E-001   -2.57067926E-001   -1.62682526E-001    2.44691206E-003   -3.25760516E-002
    7.58267717E-002   -7.86614173E-002   -3.00000000E-003   -3.20481609E-001   -1.29604348E-001   -2.61803830E-001   -1.61983274E-001    2.12671309E-004   -3.35184267E-002
    7.72440945E-002   -7.86614173E-002   -3.00000000E-003   -3.18143948E-001   -1.53411509E-001   -2.66251452E-001   -1.62345590E-001   -1.55763088E-003   -3.46866790E-002
    7.86614173E-002   -7.86614173E-002   -3.00000000E-003   -3.15786600E-001   -1.75637958E-001   -2.70413049E-001   -1.63700598E-001   -2.89688093E-003   -3.60804428E-002
    8.00787402E-002   -7.86614173E-002   -3.00000000E-003   -3.13406235E-001   -1.96258750E-001   -2.74290855E-001   -1.65979751E-001   -3.83874991E-003   -3.77007867E-002
    8.14960630E-002   -7.86614173E-002   -3.00000000E-003   -3.10999456E-001   -2.15251273E-001   -2.77888480E-001   -1.69116178E-001   -4.41742319E-003   -3.95518286E-002
    8.29133858E-002   -7.86614173E-002   -3.00000000E-003   -3.08567358E-001   -2.32597421E-001   -2.81211524E-001   -1.73041927E-001   -4.66720994E-003   -4.16402816E-002
    8.43307087E-002   -7.86614173E-002   -3.00000000E-003   -3.06110778E-001   -2.48290172E-001   -2.84264175E-001   -1.77692751E-001   -4.62330241E-003   -4.39693304E-002
    8.57480315E-002   -7.86614173E-002   -3.00000000E-003   -3.03633405E-001   -2.62324025E-001   -2.87054061E-001   -1.83003053E-001   -4.31951967E-003   -4.65467008E-002
    8.71653543E-002   -7.86614173E-002   -3.00000000E-003   -3.01139811E-001   -2.74701827E-001   -2.89588262E-001   -1.88909017E-001   -3.79069345E-003   -4.93767096E-002
    8.85826772E-002   -7.86614173E-002   -3.00000000E-003   -2.98636738E-001   -2.85433661E-001   -2.91875454E-001   -1.95347888E-001   -3.07029035E-003   -5.24639898E-002
    9.00000000E-002   -7.86614173E-002   -3.00000000E-003   -2.96131809E-001   -2.94533648E-001   -2.93925178E-001   -2.02257312E-001   -2.19213224E-003   -5.58112814E-002
   -9.00000000E-002   -7.72440945E-002   -3.00000000E-003   -8.61129639E-001   -4.45097882E-001    7.25497937E-002   -5.84910747E-001    1.47992797E+000   -5.41483170E-001
   -8.85826772E-002   -7.72440945E-002   -3.00000000E-003   -8.72579999E-001   -4.54237442E-001    4.56857300E-002   -6.16572457E-001    1.48730566E+000   -5.61368712E-001
   -8.71653543E-002   -7.72440945E-002   -3.00000000E-003   -8.83112790E-001   -4.62553680E-001    1.84252738E-002   -6.48409147E-001    1.49489733E+000   -5.81319510E-001
   -8.57480315E-002   -7.72440945E-002   -3.00000000E-003   -8.92719355E-001   -4.70038672E-001   -9.20159904E-003   -6.80382317E-001    1.50265209E+000   -6.01311832E-001
   -8.43307087E-002   -7.72440945E-002   -3.00000000E-003   -9.01395568E-001   -4.76684248E-001   -3.71664340E-002   -7.12452815E-001    1.51051849E+000   -6.21327982E-001
   -8.29133858E-002   -7.72440945E-002   -3.00000000E-003   -9.09147227E-001   -4.82491682E-001   -6.54398410E-002   -7.44580750E-001    1.51843557E+000   -6.41342816E-001
   -8.14960630E-002   -7.72440945E-002   -3.00000000E-003   -9.15983126E-001   -4.87466897E-001   -9.39905789E-002   -7.76733631E-001    1.52634897E+000   -6.61333124E-001
   -8.00787402E-002   -7.72440945E-002   -3.00000000E-003   -9.21921845E-001   -4.91622424E-001   -1.22785473E-001   -8.08875533E-001    1.53419970E+000   -6.81276027E-001
   -7.86614173E-002   -7.72440945E-002   -3.00000000E-003   -9.26993210E-001   -4.94973761E-001   -1.51799898E-001   -8.40976435E-001    1.54192896E+000   -7.01149858E-001
   -7.72440945E-002   -7.72440945E-002   -3.00000000E-003   -9.31224684E-001   -4.97538041E-001   -1.81003253E-001   -8.73008845E-001    1.54948301E+000   -7.20927170E-001
   -7.58267717E-002   -7.72440945E-002   -3.00000000E-003   -9.34655948E-001   -4.99340457E-001   -2.10372111E-001   -9.04947514E-001    1.55680365E+000   -7.40585217E-001
   -7.44094488E-002   -7.72440945E-002   -3.00000000E-003   -9.37340316E-001   -5.00417692E-001   -2.39877170E-001   -9.36768698E-001    1.56383747E+000   -7.60099858E-001
   -7.29921260E-002   -7.72440945E-002   -3.00000000E-003   -9.39330575E-001   -5.00803766E-001   -2.69496596E-001   -9.68453792E-001    1.57053389E+000   -7.79445749E-001
   -7.15748031E-002   -7.72440945E-002   -3.00000000E-003   -9.40693001E-001   -5.00543828E-001   -2.99210017E-001   -9.99984724E-001    1.57684246E+000   -7.98600976E-001
   -7.01574803E-002   -7.72440945E-002   -3.00000000E-003   -9.41492732E-001   -4.99684839E-001   -3.28994968E-001   -1.03134996E+000    1.58272768E+000   -8.17540205E-001
   -6.87401575E-002   -7.72440945E-002   -3.00000000E-003   -9.41811828E-001   -4.98279742E-001   -3.58836169E-001   -1.06253804E+000    1.58815189E+000   -8.36239406E-001
   -6.73228346E-002   -7.72440945E-002   -3.00000000E-003   -9.41742153E-001   -4.96394230E-001   -3.88722105E-001   -1.09353941E+000    1.59308716E+000   -8.54675266E-001
   -6.59055118E-002   -7.72440945E-002   -3.00000000E-003   -9.41385453E-001   -4.94101983E-001   -4.18649379E-001   -1.12435775E+000    1.59752384E+000   -8.72832186E-001
   -6.44881890E-002   -7.72440945E-002   -3.00000000E-003   -9.40850946E-001   -4.91477982E-001   -4.48632856E-001   -1.15500407E+000    1.60145884E+000   -8.90697648E-001
   -6.30708661E-002   -7.72440945E-002   -3.00000000E-003   -9.40242831E-001   -4.88596199E-001   -4.78695662E-001   -1.18550569E+000    1.60490574E+000   -9.08252358E-001
   -6.16535433E-002   -7.72440945E-002   -3.00000000E-003   -9.39647665E-001   -4.85506712E-001   -5.08881639E-001   -1.21589009E+000    1.60786580E+000   -9.25487122E-001
   -6.02362205E-002   -7.72440945E-002   -3.00000000E-003   -9.39128910E-001   -4.82230552E-001   -5.39209735E-001   -1.24616940E+000    1.61031963E+000   -9.42374866E-001
   -5.88188976E-002   -7.72440945E-002   -3.00000000E-003   -9.38736938E-001   -4.78776206E-001   -5.69644578E-001   -1.27629435E+000    1.61224848E+000   -9.58897174E-001
   -5.74015748E-002   -7.72440945E-002   -3.00000000E-003   -9.38602853E-001   -4.75194662E-001   -6.00042299E-001   -1.30609406E+000    1.61369817E+000   -9.75061168E-001
   -5.59842520E-002   -7.72440945E-002   -3.00000000E-003   -9.39090726E-001   -4.71717809E-001   -6.30233057E-001   -1.33531120E+000    1.61496651E+000   -9.90971860E-001
   -5.45669291E-002   -7.72440945E-002   -3.00000000E-003   -9.40908303E-001   -4.68858485E-001   -6.60254253E-001   -1.36376155E+000    1.61680093E+000   -1.00691520E+000
   -5.31496063E-002   -7.72440945E-002   -3.00000000E-003   -9.45066619E-001   -4.67388002E-001   -6.90685145E-001   -1.39160257E+000    1.62042219E+000   -1.02334870E+000
   -5.17322835E-002   -7.72440945E-002   -3.00000000E-003   -9.52766550E-001   -4.68113797E-001   -7.23167233E-001   -1.41962814E+000    1.62735055E+000   -1.04084486E+000
   -5.03149606E-002   -7.72440945E-002   -3.00000000E-003   -9.64740250E-001   -4.71409454E-001   -7.61987564E-001   -1.44990171E+000    1.63871600E+000   -1.05976925E+000
   -4.88976378E-002   -7.72440945E-002   -3.00000000E-003   -9.73724810E-001   -4.73697990E-001   -8.15466917E-001   -1.48782724E+000    1.65029371E+000   -1.07820176E+000
   -4.74803150E-002   -7.72440945E-002   -3.00000000E-003   -9.70053757E-001   -4.53850008E-001   -8.67484656E-001   -1.52540210E+000    1.64726081E+000   -1.09024727E+000
   -4.60629921E-002   -7.72440945E-002   -3.00000000E-003   -9.86937058E-001   -4.24502509E-001   -9.28723540E-001   -1.52971934E+000    1.63725062E+000   -1.09907272E+000
   -4.46456693E-002   -7.72440945E-002   -3.00000000E-003   -3.45685012E-001    3.35833391E-001    2.06237892E-001   -2.17534921E-001    1.53748472E+000   -1.07263687E+000
   -4.32283465E-002   -7.72440945E-002   -3.00000000E-003   -3.44587273E-001    3.39950771E-001    1.99489095E-001   -2.16069613E-001    1.51131011E+000   -1.07284206E+000
   -4.18110236E-002   -7.72440945E-002   -3.00000000E-003   -3.43509185E-001    3.44121969E-001    1.91129854E-001   -2.12830443E-001    1.48092851E+000   -1.06967529E+000
   -4.03937008E-002   -7.72440945E-002   -3.00000000E-003   -3.44102629E-001    3.49593444E-001    1.81474769E-001   -2.08156907E-001    1.44779097E+000   -1.06350284E+000
   -3.89763780E-002   -7.72440945E-002   -3.00000000E-003   -3.46585714E-001    3.56425625E-001    1.72873084E-001   -2.03922430E-001    1.41463189E+000   -1.05597247E+000
   -3.75590551E-002   -7.72440945E-002   -3.00000000E-003   -3.48958670E-001    3.63028787E-001    1.65895913E-001   -2.00576220E-001    1.38282616E+000   -1.04804083E+000
   -3.61417323E-002   -7.72440945E-002   -3.00000000E-003   -3.50541791E-001    3.68853334E-001    1.59463878E-001   -1.97291840E-001    1.35188585E+000   -1.03941533E+000
   -3.47244094E-002   -7.72440945E-002   -3.00000000E-003   -3.51613225E-001    3.74108138E-001    1.52964251E-001   -1.93595000E-001    1.32119843E+000   -1.02968449E+000
   -3.33070866E-002   -7.72440945E-002   -3.00000000E-003   -3.52515918E-001    3.79064459E-001    1.46272973E-001   -1.89398840E-001    1.29052920E+000   -1.01869436E+000
   -3.18897638E-002   -7.72440945E-002   -3.00000000E-003   -3.53438462E-001    3.83871051E-001    1.39493953E-001   -1.84805448E-001    1.25993508E+000   -1.00651433E+000
   -3.04724409E-002   -7.72440945E-002   -3.00000000E-003   -3.54398163E-001    3.88530961E-001    1.32759589E-001   -1.79941750E-001    1.22957188E+000   -9.93300019E-001
   -2.90551181E-002   -7.72440945E-002   -3.00000000E-003   -3.55331631E-001    3.92979721E-001    1.26120190E-001   -1.74859658E-001    1.19954364E+000   -9.79170422E-001
   -2.76377953E-002   -7.72440945E-002   -3.00000000E-003   -3.56194776E-001    3.97170121E-001    1.19555318E-001   -1.69547136E-001    1.16987860E+000   -9.64181544E-001
   -2.62204724E-002   -7.72440945E-002   -3.00000000E-003   -3.56984301E-001    4.01094733E-001    1.13030765E-001   -1.63979936E-001    1.14056819E+000   -9.48360731E-001
   -2.48031496E-002   -7.72440945E-002   -3.00000000E-003   -3.57720078E-001    4.04770207E-001    1.06532239E-001   -1.58151623E-001    1.11161299E+000   -9.31747052E-001
   -2.33858268E-002   -7.72440945E-002   -3.00000000E-003   -3.58413923E-001    4.08205873E-001    1.00068647E-001   -1.52078974E-001    1.08303386E+000   -9.14400915E-001
   -2.19685039E-002   -7.72440945E-002   -3.00000000E-003   -3.59068425E-001    4.11402587E-001    9.36478734E-002   -1.45779666E-001    1.05485698E+000   -8.96389936E-001
   -2.05511811E-002   -7.72440945E-002   -3.00000000E-003   -3.59679101E-001    4.14355103E-001    8.72729564E-002   -1.39265550E-001    1.02710358E+000   -8.77777581E-001
   -1.91338583E-002   -7.72440945E-002   -3.00000000E-003   -3.60240767E-001    4.17059446E-001    8.09416869E-002   -1.32543948E-001    9.99782759E-001   -8.58619655E-001
   -1.77165354E-002   -7.72440945E-002   -3.00000000E-003   -3.60755177E-001    4.19517887E-001    7.46490705E-002   -1.25620783E-001    9.72904174E-001   -8.38971571E-001
   -1.62992126E-002   -7.72440945E-002   -3.00000000E-003   -3.61222647E-001    4.21732926E-001    6.83979238E-002   -1.18509231E-001    9.46477973E-001   -8.18891510E-001
   -1.48818898E-002   -7.72440945E-002   -3.00000000E-003   -3.61643311E-001    4.23706983E-001    6.21857019E-002   -1.11220443E-001    9.20512845E-001   -7.98438530E-001
   -1.34645669E-002   -7.72440945E-002   -3.00000000E-003   -3.62013577E-001    4.25438801E-001    5.60129181E-002   -1.03768468E-001    8.95014561E-001   -7.77670399E-001
   -1.20472441E-002   -7.72440945E-002   -3.00000000E-003   -3.62333915E-001    4.26931358E-001    4.98760305E-002   -9.61644778E-002    8.69989278E-001   -7.56644341E-001
   -1.06299213E-002   -7.72440945E-002   -3.00000000E-003   -3.62602370E-001    4.28186470E-001    4.37723894E-002   -8.84202873E-002    8.45437356E-001   -7.35414267E-001
   -9.21259843E-003   -7.72440945E-002   -3.00000000E-003   -3.62819212E-001    4.29207091E-001    3.76986314E-002   -8.05488392E-002    8.21359547E-001   -7.14034541E-001
   -7.79527559E-003   -7.72440945E-002   -3.00000000E-003   -3.62983926E-001    4.29995032E-001    3.16538078E-002   -7.25663054E-002    7.97758588E-001   -6.92560016E-001
   -6.37795276E-003   -7.72440945E-002   -3.00000000E-003   -3.63094455E-001    4.30551106E-001    2.56341862E-002   -6.44869580E-002    7.74632163E-001   -6.71042828E-001
   -4.96062992E-003   -7.72440945E-002   -3.00000000E-003   -3.63151116E-001    4.30877090E-001    1.96362764E-002   -5.63260744E-002    7.51976211E-001   -6.49532285E-001
   -3.54330709E-003   -7.72440945E-002   -3.00000000E-003   -3.63154940E-001    4.30975171E-001    1.36544405E-002   -4.80968170E-002    7.29787757E-001   -6.28077176E-001
   -2.12598425E-003   -7.72440945E-002   -3.00000000E-003   -3.63105432E-001    4.30846681E-001    7.68683574E-003   -3.98159204E-002    7.08060335E-001   -6.06723335E-001
   -7.08661417E-004   -7.72440945E-002   -3.00000000E-003   -3.63004808E-001    4.30494002E-001    1.72788995E-003   -3.14970995E-002    6.86788445E-001   -5.85515365E-001
    7.08661417E-004   -7.72440945E-002   -3.00000000E-003   -3.62852215E-001    4.29916257E-001   -4.22485942E-003   -2.31577915E-002    6.65965561E-001   -5.64495802E-001
    2.12598425E-003   -7.72440945E-002   -3.00000000E-003   -3.62650741E-001    4.29116231E-001   -1.01745415E-002   -1.48136015E-002    6.45584237E-001   -5.43703673E-001
    3.54330709E-003   -7.72440945E-002   -3.00000000E-003   -3.62401150E-001    4.28093485E-001   -1.61263871E-002   -6.47871956E-003    6.25634397E-001   -5.23174709E-001
    4.96062992E-003   -7.72440945E-002   -3.00000000E-003   -3.62106396E-001    4.26848945E-001   -2.20824141E-002    1.83061819E-003    6.06109094E-001   -5.02943763E-001
    6.37795276E-003   -7.72440945E-002   -3.00000000E-003   -3.61768000E-001    4.25383090E-001   -2.80467684E-002    1.01003944E-002    5.86996850E-001   -4.83040862E-001
    7.79527559E-003   -7.72440945E-002   -3.00000000E-003   -3.61388802E-001    4.23696595E-001   -3.40210274E-002    1.83148653E-002    5.68289589E-001   -4.63494980E-001
    9.21259843E-003   -7.72440945E-002   -3.00000000E-003   -3.60970394E-001    4.21788774E-001   -4.00074640E-002    2.64597688E-002    5.49976875E-001   -4.44330786E-001
    1.06299213E-002   -7.72440945E-002   -3.00000000E-003   -3.60516499E-001    4.19661520E-001   -4.60081879E-002    3.45213671E-002    5.32048035E-001   -4.25569921E-001
    1.20472441E-002   -7.72440945E-002   -3.00000000E-003   -3.60028890E-001    4.17313973E-001   -5.20240085E-002    4.24853163E-002    5.14493705E-001   -4.07231999E-001
    1.34645669E-002   -7.72440945E-002   -3.00000000E-003   -3.59509997E-001    4.14747478E-001   -5.80550395E-002    5.03373849E-002    4.97302837E-001   -3.89332831E-001
    1.48818898E-002   -7.72440945E-002   -3.00000000E-003   -3.58961822E-001    4.11961856E-001   -6.41021837E-002    5.80654756E-002    4.80465714E-001   -3.71886511E-001
    1.62992126E-002   -7.72440945E-002   -3.00000000E-003   -3.58385424E-001    4.08957103E-001   -7.01657129E-002    6.56567529E-002    4.63971983E-001   -3.54903721E-001
    1.77165354E-002   -7.72440945E-002   -3.00000000E-003   -3.57784269E-001    4.05735576E-001   -7.62449458E-002    7.30995715E-002    4.47811486E-001   -3.38392565E-001
    1.91338583E-002   -7.72440945E-002   -3.00000000E-003   -3.57159801E-001    4.02298304E-001   -8.23375946E-002    8.03810607E-002    4.31976250E-001   -3.22360334E-001
    2.05511811E-002   -7.72440945E-002   -3.00000000E-003   -3.56510553E-001    3.98643564E-001   -8.84406142E-002    8.74877562E-002    4.16455878E-001   -3.06811129E-001
    2.19685039E-002   -7.72440945E-002   -3.00000000E-003   -3.55836828E-001    3.94772030E-001   -9.45543274E-002    9.44116675E-002    4.01240811E-001   -2.91747174E-001
    2.33858268E-002   -7.72440945E-002   -3.00000000E-003   -3.55139272E-001    3.90685327E-001   -1.00678826E-001    1.01145201E-001    3.86321159E-001   -2.77168621E-001
    2.48031496E-002   -7.72440945E-002   -3.00000000E-003   -3.54421754E-001    3.86388338E-001   -1.06811340E-001    1.07678919E-001    3.71689543E-001   -2.63075508E-001
    2.62204724E-002   -7.72440945E-002   -3.00000000E-003   -3.53686411E-001    3.81885125E-001   -1.12942409E-001    1.13997534E-001    3.57340994E-001   -2.49468707E-001
    2.76377953E-002   -7.72440945E-002   -3.00000000E-003   -3.52926798E-001    3.77171651E-001   -1.19061680E-001    1.20086268E-001    3.43269964E-001   -2.36347736E-001
    2.90551181E-002   -7.72440945E-002   -3.00000000E-003   -3.52128504E-001    3.72235752E-001   -1.25167346E-001    1.25938889E-001    3.29465557E-001   -2.23706820E-001
    3.04724409E-002   -7.72440945E-002   -3.00000000E-003   -3.51282127E-001    3.67068686E-001   -1.31274902E-001    1.31568681E-001    3.15910388E-001   -2.11533738E-001
    3.18897638E-002   -7.72440945E-002   -3.00000000E-003   -3.50405667E-001    3.61687368E-001   -1.37405011E-001    1.36997149E-001    3.02590862E-001   -1.99818786E-001
    3.33070866E-002   -7.72440945E-002   -3.00000000E-003   -3.49549056E-001    3.56140721E-001   -1.43545370E-001    1.42220182E-001    2.89516393E-001   -1.88572909E-001
    3.47244094E-002   -7.72440945E-002   -3.00000000E-003   -3.48744329E-001    3.50466249E-001   -1.49613284E-001    1.47167088E-001    2.76722709E-001   -1.77833165E-001
    3.61417323E-002   -7.72440945E-002   -3.00000000E-003   -3.47926710E-001    3.44610333E-001   -1.55494901E-001    1.51732876E-001    2.64238383E-001   -1.67632425E-001
    3.75590551E-002   -7.72440945E-002   -3.00000000E-003   -3.46905778E-001    3.38389484E-001   -1.61155458E-001    1.55879414E-001    2.52023079E-001   -1.57940448E-001
    3.89763780E-002   -7.72440945E-002   -3.00000000E-003   -3.45428420E-001    3.31521598E-001   -1.66779679E-001    1.59777106E-001    2.39918097E-001   -1.48605978E-001
    4.03937008E-002   -7.72440945E-002   -3.00000000E-003   -3.43450344E-001    3.23836421E-001   -1.72961332E-001    1.64039135E-001    2.27644137E-001   -1.39338697E-001
    4.18110236E-002   -7.72440945E-002   -3.00000000E-003   -3.41995832E-001    3.16126342E-001   -1.80292638E-001    1.69492768E-001    2.15174672E-001   -1.30119611E-001
    4.32283465E-002   -7.72440945E-002   -3.00000000E-003   -3.42436307E-001    3.09657584E-001   -1.87434478E-001    1.75330635E-001    2.03348653E-001   -1.21988859E-001
    4.46456693E-002   -7.72440945E-002   -3.00000000E-003   -3.44080987E-001    3.03514702E-001   -1.92687204E-001    1.80641375E-001    1.92633581E-001   -1.16089057E-001
    4.60629921E-002   -7.72440945E-002   -3.00000000E-003   -3.72653912E-001    6.39120328E-001   -1.19257275E-001   -4.80512587E-001    2.11889042E-001   -1.47497010E-001
    4.74803150E-002   -7.72440945E-002   -3.00000000E-003   -3.80713602E-001    6.24524558E-001   -1.14936522E-001   -4.63266825E-001    1.87243861E-001   -1.21925430E-001
    4.88976378E-002   -7.72440945E-002   -3.00000000E-003   -3.81537825E-001    6.00477035E-001   -1.24616382E-001   -4.22351249E-001    1.66468102E-001   -1.04313136E-001
    5.03149606E-002   -7.72440945E-002   -3.00000000E-003   -3.78222390E-001    5.61189522E-001   -1.37543638E-001   -3.72733058E-001    1.47188526E-001   -8.91918477E-002
    5.17322835E-002   -7.72440945E-002   -3.00000000E-003   -3.71996845E-001    5.08252904E-001   -1.48877058E-001   -3.32665399E-001    1.29202960E-001   -7.68741092E-002
    5.31496063E-002   -7.72440945E-002   -3.00000000E-003   -3.66022118E-001    4.55829831E-001   -1.57994226E-001   -3.04977519E-001    1.13544905E-001   -6.78926541E-002
    5.45669291E-002   -7.72440945E-002   -3.00000000E-003   -3.61106442E-001    4.08095156E-001   -1.66180743E-001   -2.83044460E-001    9.98435393E-002   -6.11333633E-002
    5.59842520E-002   -7.72440945E-002   -3.00000000E-003   -3.57011691E-001    3.63961796E-001   -1.74088458E-001   -2.63333703E-001    8.75442472E-002   -5.57140174E-002
    5.74015748E-002   -7.72440945E-002   -3.00000000E-003   -3.53437253E-001    3.21999186E-001   -1.81912051E-001   -2.44738801E-001    7.63071133E-002   -5.11660352E-002
    5.88188976E-002   -7.72440945E-002   -3.00000000E-003   -3.50169495E-001    2.81256951E-001   -1.89664124E-001   -2.27149173E-001    6.59544728E-002   -4.72590649E-002
    6.02362205E-002   -7.72440945E-002   -3.00000000E-003   -3.47082004E-001    2.41264029E-001   -1.97293546E-001   -2.10808056E-001    5.64066024E-002   -4.38977564E-002
    6.16535433E-002   -7.72440945E-002   -3.00000000E-003   -3.44108840E-001    2.01905727E-001   -2.04735808E-001   -1.96011555E-001    4.76331802E-002   -4.10482295E-002
    6.30708661E-002   -7.72440945E-002   -3.00000000E-003   -3.41224319E-001    1.63283980E-001   -2.11938586E-001   -1.82962267E-001    3.96230411E-002   -3.86981826E-002
    6.44881890E-002   -7.72440945E-002   -3.00000000E-003   -3.38421196E-001    1.25579450E-001   -2.18868683E-001   -1.71731021E-001    3.23651554E-002   -3.68332862E-002
    6.59055118E-002   -7.72440945E-002   -3.00000000E-003   -3.35695612E-001    8.89780502E-002   -2.25510822E-001   -1.62282304E-001    2.58403285E-002   -3.54253282E-002
    6.73228346E-002   -7.72440945E-002   -3.00000000E-003   -3.33042361E-001    5.36214806E-002   -2.31860505E-001   -1.54524313E-001    2.00237449E-002   -3.44445531E-002
    6.87401575E-002   -7.72440945E-002   -3.00000000E-003   -3.30451839E-001    1.96112337E-002   -2.37918324E-001   -1.48347065E-001    1.48841934E-002   -3.38492406E-002
    7.01574803E-002   -7.72440945E-002   -3.00000000E-003   -3.27910752E-001   -1.29838461E-002   -2.43685597E-001   -1.43642946E-001    1.03887084E-002   -3.36061025E-002
    7.15748031E-002   -7.72440945E-002   -3.00000000E-003   -3.25405805E-001   -4.41127396E-002   -2.49164038E-001   -1.40315230E-001    6.50447445E-003   -3.36862570E-002
    7.29921260E-002   -7.72440945E-002   -3.00000000E-003   -3.22922987E-001   -7.37323450E-002   -2.54354090E-001   -1.38276530E-001    3.19792912E-003   -3.40663286E-002
    7.44094488E-002   -7.72440945E-002   -3.00000000E-003   -3.20449676E-001   -1.01800047E-001   -2.59256907E-001   -1.37446412E-001    4.35178271E-004   -3.47323921E-002
    7.58267717E-002   -7.72440945E-002   -3.00000000E-003   -3.17976340E-001   -1.28281107E-001   -2.63872414E-001   -1.37749606E-001   -1.81712786E-003   -3.56731569E-002
    7.72440945E-002   -7.72440945E-002   -3.00000000E-003   -3.15494211E-001   -1.53141672E-001   -2.68201464E-001   -1.39114558E-001   -3.59266520E-003   -3.68833558E-002
    7.86614173E-002   -7.72440945E-002   -3.00000000E-003   -3.12997418E-001   -1.76354175E-001   -2.72244350E-001   -1.41472081E-001   -4.92563594E-003   -3.83621966E-002
    8.00787402E-002   -7.72440945E-002   -3.00000000E-003   -3.10483184E-001   -1.97892688E-001   -2.76003309E-001   -1.44753880E-001   -5.85058778E-003   -4.01082958E-002
    8.14960630E-002   -7.72440945E-002   -3.00000000E-003   -3.07949054E-001   -2.17736025E-001   -2.79481144E-001   -1.48892607E-001   -6.40270067E-003   -4.21248966E-002
    8.29133858E-002   -7.72440945E-002   -3.00000000E-003   -3.05397146E-001   -2.35867558E-001   -2.82682110E-001   -1.53819935E-001   -6.61742750E-003   -4.44152997E-002
    8.43307087E-002   -7.72440945E-002   -3.00000000E-003   -3.02829609E-001   -2.52279810E-001   -2.85611144E-001   -1.59469961E-001   -6.53031562E-003   -4.69823543E-002
    8.57480315E-002   -7.72440945E-002   -3.00000000E-003   -3.00250172E-001   -2.66969592E-001   -2.88274136E-001   -1.65778246E-001   -6.17652327E-003   -4.98305791E-002
    8.71653543E-002   -7.72440945E-002   -3.00000000E-003   -2.97665789E-001   -2.79939987E-001   -2.90679285E-001   -1.72678614E-001   -5.59140569E-003   -5.29625360E-002
    8.85826772E-002   -7.72440945E-002   -3.00000000E-003   -2.95082836E-001   -2.91200996E-001   -2.92834815E-001   -1.80108442E-001   -4.80930613E-003   -5.63801494E-002
    9.00000000E-002   -7.72440945E-002   -3.00000000E-003   -2.92510549E-001   -3.00767863E-001   -2.94750625E-001   -1.88003863E-001   -3.86492626E-003   -6.00834312E-002
   -9.00000000E-002   -7.58267717E-002   -3.00000000E-003   -8.81346561E-001   -4.75046881E-001    6.42867356E-002   -5.95104552E-001    1.52167369E+000   -5.54649839E-001
   -8.85826772E-002   -7.58267717E-002   -3.00000000E-003   -8.92996630E-001   -4.84329936E-001    3.70967059E-002   -6.27279314E-001    1.52951286E+000   -5.75535407E-001
   -8.71653543E-002   -7.58267717E-002   -3.00000000E-003   -9.03702511E-001   -4.92747714E-001    9.52928442E-003   -6.59596748E-001    1.53758378E+000   -5.96510559E-001
   -8.57480315E-002   -7.58267717E-002   -3.00000000E-003   -9.13456828E-001   -5.00292914E-001   -1.83822888E-002   -6.92015991E-001    1.54584089E+000   -6.17555636E-001
   -8.43307087E-002   -7.58267717E-002   -3.00000000E-003   -9.22250542E-001   -5.06958651E-001   -4.66066297E-002   -7.24491643E-001    1.55422511E+000   -6.38644249E-001
   -8.29133858E-002   -7.58267717E-002   -3.00000000E-003   -9.30088271E-001   -5.12748314E-001   -7.51069999E-002   -7.56982086E-001    1.56267689E+000   -6.59753265E-001
   -8.14960630E-002   -7.58267717E-002   -3.00000000E-003   -9.36983847E-001   -5.17670429E-001   -1.03852674E-001   -7.89450309E-001    1.57114147E+000   -6.80861851E-001
   -8.00787402E-002   -7.58267717E-002   -3.00000000E-003   -9.42956537E-001   -5.21739591E-001   -1.32811092E-001   -8.21860473E-001    1.57956130E+000   -7.01947745E-001
   -7.86614173E-002   -7.58267717E-002   -3.00000000E-003   -9.48036417E-001   -5.24974323E-001   -1.61952113E-001   -8.54176984E-001    1.58787593E+000   -7.22987924E-001
   -7.72440945E-002   -7.58267717E-002   -3.00000000E-003   -9.52250971E-001   -5.27392742E-001   -1.91244066E-001   -8.86370485E-001    1.59602917E+000   -7.43955454E-001
   -7.58267717E-002   -7.58267717E-002   -3.00000000E-003   -9.55643934E-001   -5.29026101E-001   -2.20657812E-001   -9.18412213E-001    1.60396492E+000   -7.64827065E-001
   -7.44094488E-002   -7.58267717E-002   -3.00000000E-003   -9.58267138E-001   -5.29908998E-001   -2.50165960E-001   -9.50275802E-001    1.61162784E+000   -7.85579688E-001
   -7.29921260E-002   -7.58267717E-002   -3.00000000E-003   -9.60177036E-001   -5.30082965E-001   -2.79741600E-001   -9.81939806E-001    1.61896821E+000   -8.06188698E-001
   -7.15748031E-002   -7.58267717E-002   -3.00000000E-003   -9.61439319E-001   -5.29594148E-001   -3.09360321E-001   -1.01338346E+000    1.62593928E+000   -8.26637263E-001
   -7.01574803E-002   -7.58267717E-002   -3.00000000E-003   -9.62124004E-001   -5.28489584E-001   -3.38998081E-001   -1.04458572E+000    1.63249800E+000   -8.46887785E-001
   -6.87401575E-002   -7.58267717E-002   -3.00000000E-003   -9.62313890E-001   -5.26827313E-001   -3.68630850E-001   -1.07552996E+000    1.63861408E+000   -8.66924696E-001
   -6.73228346E-002   -7.58267717E-002   -3.00000000E-003   -9.62108106E-001   -5.24676509E-001   -3.98242462E-001   -1.10620174E+000    1.64426725E+000   -8.86731851E-001
   -6.59055118E-002   -7.58267717E-002   -3.00000000E-003   -9.61622861E-001   -5.22121913E-001   -4.27823810E-001   -1.13659351E+000    1.64946229E+000   -9.06295474E-001
   -6.44881890E-002   -7.58267717E-002   -3.00000000E-003   -9.60988464E-001   -5.19257984E-001   -4.57387263E-001   -1.16671441E+000    1.65422783E+000   -9.25609192E-001
   -6.30708661E-002   -7.58267717E-002   -3.00000000E-003   -9.60338507E-001   -5.16173250E-001   -4.86987163E-001   -1.19659696E+000    1.65861066E+000   -9.44674765E-001
   -6.16535433E-002   -7.58267717E-002   -3.00000000E-003   -9.59771647E-001   -5.12927167E-001   -5.16715779E-001   -1.22630613E+000    1.66266167E+000   -9.63491993E-001
   -6.02362205E-002   -7.58267717E-002   -3.00000000E-003   -9.59309754E-001   -5.09502200E-001   -5.46672808E-001   -1.25590474E+000    1.66637383E+000   -9.82037714E-001
   -5.88188976E-002   -7.58267717E-002   -3.00000000E-003   -9.58873367E-001   -5.05781158E-001   -5.76859747E-001   -1.28536778E+000    1.66965140E+000   -1.00027027E+000
   -5.74015748E-002   -7.58267717E-002   -3.00000000E-003   -9.58401717E-001   -5.01589101E-001   -6.07004760E-001   -1.31441511E+000    1.67237464E+000   -1.01813806E+000
   -5.59842520E-002   -7.58267717E-002   -3.00000000E-003   -9.58249933E-001   -4.97005275E-001   -6.36571496E-001   -1.34239552E+000    1.67480278E+000   -1.03574343E+000
   -5.45669291E-002   -7.58267717E-002   -3.00000000E-003   -9.59588865E-001   -4.92726299E-001   -6.65252289E-001   -1.36852932E+000    1.67820498E+000   -1.05356976E+000
   -5.31496063E-002   -7.58267717E-002   -3.00000000E-003   -9.64340187E-001   -4.90041259E-001   -6.93659578E-001   -1.39242870E+000    1.68514792E+000   -1.07259606E+000
   -5.17322835E-002   -7.58267717E-002   -3.00000000E-003   -9.75509051E-001   -4.90364345E-001   -7.23845958E-001   -1.41413892E+000    1.69954446E+000   -1.09433629E+000
   -5.03149606E-002   -7.58267717E-002   -3.00000000E-003   -1.00084517E+000   -4.95222079E-001   -7.61887375E-001   -1.43314652E+000    1.72795581E+000   -1.12119635E+000
   -4.88976378E-002   -7.58267717E-002   -3.00000000E-003   -1.09004278E+000   -5.09919173E-001   -8.41196096E-001   -1.44353197E+000    1.78408958E+000   -1.15602985E+000
   -4.74803150E-002   -7.58267717E-002   -3.00000000E-003   -3.34118053E-001    3.23353021E-001    1.99423739E-001   -2.13957781E-001    1.60318486E+000   -1.10187595E+000
   -4.60629921E-002   -7.58267717E-002   -3.00000000E-003   -3.38852201E-001    3.32258144E-001    2.03700828E-001   -2.20283538E-001    1.57824723E+000   -1.10474094E+000
   -4.46456693E-002   -7.58267717E-002   -3.00000000E-003   -3.40123139E-001    3.38435742E-001    1.99964317E-001   -2.21054745E-001    1.55088788E+000   -1.10582225E+000
   -4.32283465E-002   -7.58267717E-002   -3.00000000E-003   -3.40377624E-001    3.43824508E-001    1.94183923E-001   -2.19844029E-001    1.52150905E+000   -1.10474805E+000
   -4.18110236E-002   -7.58267717E-002   -3.00000000E-003   -3.40532863E-001    3.49105724E-001    1.87137977E-001   -2.17229418E-001    1.49032550E+000   -1.10135575E+000
   -4.03937008E-002   -7.58267717E-002   -3.00000000E-003   -3.41264639E-001    3.54763424E-001    1.79422627E-001   -2.13716397E-001    1.45791640E+000   -1.09586142E+000
   -3.89763780E-002   -7.58267717E-002   -3.00000000E-003   -3.42648852E-001    3.60811442E-001    1.71845053E-001   -2.09960147E-001    1.42524651E+000   -1.08884288E+000
   -3.75590551E-002   -7.58267717E-002   -3.00000000E-003   -3.44182234E-001    3.66828913E-001    1.64779263E-001   -2.06259085E-001    1.39297493E+000   -1.08074728E+000
   -3.61417323E-002   -7.58267717E-002   -3.00000000E-003   -3.45502063E-001    3.72515155E-001    1.58046316E-001   -2.02477093E-001    1.36117714E+000   -1.07164977E+000
   -3.47244094E-002   -7.58267717E-002   -3.00000000E-003   -3.46576843E-001    3.77837186E-001    1.51398998E-001   -1.98424312E-001    1.32969598E+000   -1.06146594E+000
   -3.33070866E-002   -7.58267717E-002   -3.00000000E-003   -3.47509347E-001    3.82873698E-001    1.44726129E-001   -1.94019381E-001    1.29841943E+000   -1.05014377E+000
   -3.18897638E-002   -7.58267717E-002   -3.00000000E-003   -3.48387904E-001    3.87690054E-001    1.38031283E-001   -1.89277357E-001    1.26734666E+000   -1.03771449E+000
   -3.04724409E-002   -7.58267717E-002   -3.00000000E-003   -3.49242613E-001    3.92303778E-001    1.31358338E-001   -1.84245477E-001    1.23653395E+000   -1.02425703E+000
   -2.90551181E-002   -7.58267717E-002   -3.00000000E-003   -3.50065019E-001    3.96699148E-001    1.24733123E-001   -1.78954773E-001    1.20604065E+000   -1.00985313E+000
   -2.76377953E-002   -7.58267717E-002   -3.00000000E-003   -3.50839792E-001    4.00857715E-001    1.18158483E-001   -1.73412813E-001    1.17589788E+000   -9.94564761E-001
   -2.62204724E-002   -7.58267717E-002   -3.00000000E-003   -3.51563129E-001    4.04771568E-001    1.11624678E-001   -1.67618252E-001    1.14612083E+000   -9.78441600E-001
   -2.48031496E-002   -7.58267717E-002   -3.00000000E-003   -3.52238294E-001    4.08440497E-001    1.05127406E-001   -1.61575003E-001    1.11672196E+000   -9.61533360E-001
   -2.33858268E-002   -7.58267717E-002   -3.00000000E-003   -3.52872074E-001    4.11869689E-001    9.86675227E-002   -1.55291127E-001    1.08771922E+000   -9.43897310E-001
   -2.19685039E-002   -7.58267717E-002   -3.00000000E-003   -3.53464429E-001    4.15057329E-001    9.22484104E-002   -1.48780380E-001    1.05913024E+000   -9.25593043E-001
   -2.05511811E-002   -7.58267717E-002   -3.00000000E-003   -3.54016142E-001    4.18002696E-001    8.58712271E-002   -1.42053076E-001    1.03097171E+000   -9.06680286E-001
   -1.91338583E-002   -7.58267717E-002   -3.00000000E-003   -3.54525646E-001    4.20705605E-001    7.95346332E-002   -1.35117576E-001    1.00325461E+000   -8.87216251E-001
   -1.77165354E-002   -7.58267717E-002   -3.00000000E-003   -3.54992933E-001    4.23165932E-001    7.32391817E-002   -1.27985500E-001    9.75990387E-001   -8.67258207E-001
   -1.62992126E-002   -7.58267717E-002   -3.00000000E-003   -3.55417506E-001    4.25384500E-001    6.69834406E-002   -1.20666967E-001    9.49187537E-001   -8.46862778E-001
   -1.48818898E-002   -7.58267717E-002   -3.00000000E-003   -3.55798146E-001    4.27362135E-001    6.07671053E-002   -1.13174698E-001    9.22853901E-001   -8.26087660E-001
   -1.34645669E-002   -7.58267717E-002   -3.00000000E-003   -3.56134672E-001    4.29100349E-001    5.45888966E-002   -1.05520658E-001    8.96995957E-001   -8.04989417E-001
   -1.20472441E-002   -7.58267717E-002   -3.00000000E-003   -3.56425920E-001    4.30599776E-001    4.84459410E-002   -9.77175254E-002    8.71616670E-001   -7.83623416E-001
   -1.06299213E-002   -7.58267717E-002   -3.00000000E-003   -3.56670502E-001    4.31861621E-001    4.23351511E-002   -8.97773646E-002    8.46717853E-001   -7.62043641E-001
   -9.21259843E-003   -7.58267717E-002   -3.00000000E-003   -3.56869572E-001    4.32889607E-001    3.62555780E-002   -8.17140015E-002    8.22301452E-001   -7.40303950E-001
   -7.79527559E-003   -7.58267717E-002   -3.00000000E-003   -3.57021546E-001    4.33683881E-001    3.02032922E-002   -7.35414637E-002    7.98366712E-001   -7.18456898E-001
   -6.37795276E-003   -7.58267717E-002   -3.00000000E-003   -3.57126946E-001    4.34247269E-001    2.41767289E-002   -6.52748261E-002    7.74914296E-001   -6.96554342E-001
   -4.96062992E-003   -7.58267717E-002   -3.00000000E-003   -3.57183880E-001    4.34579357E-001    1.81718576E-002   -5.69290469E-002    7.51938844E-001   -6.74644669E-001
   -3.54330709E-003   -7.58267717E-002   -3.00000000E-003   -3.57194358E-001    4.34682724E-001    1.21829497E-002   -4.85171953E-002    7.29437014E-001   -6.52775565E-001
   -2.12598425E-003   -7.58267717E-002   -3.00000000E-003   -3.57156804E-001    4.34557558E-001    6.20832797E-003   -4.00556114E-002    7.07402430E-001   -6.30992105E-001
   -7.08661417E-004   -7.58267717E-002   -3.00000000E-003   -3.57075054E-001    4.34207743E-001    2.44202830E-004   -3.15591849E-002    6.85831529E-001   -6.09339170E-001
    7.08661417E-004   -7.58267717E-002   -3.00000000E-003   -3.56948182E-001    4.33632774E-001   -5.71308330E-003   -2.30433935E-002    6.64716463E-001   -5.87857552E-001
    2.12598425E-003   -7.58267717E-002   -3.00000000E-003   -3.56777484E-001    4.32833703E-001   -1.16666626E-002   -1.45240861E-002    6.44049518E-001   -5.66586217E-001
    3.54330709E-003   -7.58267717E-002   -3.00000000E-003   -3.56564488E-001    4.31810936E-001   -1.76216049E-002   -6.01550012E-003    6.23822195E-001   -5.45561282E-001
    4.96062992E-003   -7.58267717E-002   -3.00000000E-003   -3.56310710E-001    4.30565080E-001   -2.35793895E-002    2.46636532E-003    6.04025561E-001   -5.24816540E-001
    6.37795276E-003   -7.58267717E-002   -3.00000000E-003   -3.56019512E-001    4.29098427E-001   -2.95441148E-002    1.09076749E-002    5.84651111E-001   -5.04383303E-001
    7.79527559E-003   -7.58267717E-002   -3.00000000E-003   -3.55690956E-001    4.27409656E-001   -3.55180032E-002    1.92929674E-002    5.65688589E-001   -4.84290072E-001
    9.21259843E-003   -7.58267717E-002   -3.00000000E-003   -3.55328060E-001    4.25500352E-001   -4.15019952E-002    2.76067282E-002    5.47128930E-001   -4.64562512E-001
    1.06299213E-002   -7.58267717E-002   -3.00000000E-003   -3.54933101E-001    4.23371226E-001   -4.74998124E-002    3.58366334E-002    5.28962011E-001   -4.45223408E-001
    1.20472441E-002   -7.58267717E-002   -3.00000000E-003   -3.54507480E-001    4.21022044E-001   -5.35117914E-002    4.39676863E-002    5.11177474E-001   -4.26292866E-001
    1.34645669E-002   -7.58267717E-002   -3.00000000E-003   -3.54052976E-001    4.18453957E-001   -5.95379023E-002    5.19852958E-002    4.93765008E-001   -4.07788253E-001
    1.48818898E-002   -7.58267717E-002   -3.00000000E-003   -3.53572093E-001    4.15668099E-001   -6.55807956E-002    5.98787510E-002    4.76714685E-001   -3.89724724E-001
    1.62992126E-002   -7.58267717E-002   -3.00000000E-003   -3.53065410E-001    4.12664778E-001   -7.16385517E-002    6.76324460E-002    4.60016799E-001   -3.72114942E-001
    1.77165354E-002   -7.58267717E-002   -3.00000000E-003   -3.52534855E-001    4.09445226E-001   -7.77119979E-002    7.52358232E-002    4.43661096E-001   -3.54968778E-001
    1.91338583E-002   -7.58267717E-002   -3.00000000E-003   -3.51980915E-001    4.06010114E-001   -8.37997150E-002    8.26756764E-002    4.27638477E-001   -3.38294875E-001
    2.05511811E-002   -7.58267717E-002   -3.00000000E-003   -3.51404569E-001    4.02360907E-001   -8.98997706E-002    8.99400287E-002    4.11939586E-001   -3.22099381E-001
    2.19685039E-002   -7.58267717E-002   -3.00000000E-003   -3.50805273E-001    3.98497926E-001   -9.60121833E-002    9.70189291E-002    3.96554597E-001   -3.06386529E-001
    2.33858268E-002   -7.58267717E-002   -3.00000000E-003   -3.50182999E-001    3.94422947E-001   -1.02135135E-001    1.03902277E-001    3.81474404E-001   -2.91159156E-001
    2.48031496E-002   -7.58267717E-002   -3.00000000E-003   -3.49539541E-001    3.90139365E-001   -1.08265280E-001    1.10578814E-001    3.66691282E-001   -2.76419033E-001
    2.62204724E-002   -7.58267717E-002   -3.00000000E-003   -3.48873810E-001    3.85648250E-001   -1.14398750E-001    1.17038056E-001    3.52198425E-001   -2.62167561E-001
    2.76377953E-002   -7.58267717E-002   -3.00000000E-003   -3.48181823E-001    3.80948725E-001   -1.20529893E-001    1.23268033E-001    3.37987331E-001   -2.48404162E-001
    2.90551181E-002   -7.58267717E-002   -3.00000000E-003   -3.47458656E-001    3.76038283E-001   -1.26658678E-001    1.29263810E-001    3.24048963E-001   -2.35126038E-001
    3.04724409E-002   -7.58267717E-002   -3.00000000E-003   -3.46702598E-001    3.70917902E-001   -1.32788274E-001    1.35024691E-001    3.10373378E-001   -2.22329066E-001
    3.18897638E-002   -7.58267717E-002   -3.00000000E-003   -3.45921769E-001    3.65597823E-001   -1.38919382E-001    1.40550270E-001    2.96954010E-001   -2.10011414E-001
    3.33070866E-002   -7.58267717E-002   -3.00000000E-003   -3.45129826E-001    3.60094735E-001   -1.45037218E-001    1.45826956E-001    2.83792999E-001   -1.98178605E-001
    3.47244094E-002   -7.58267717E-002   -3.00000000E-003   -3.44323921E-001    3.54410809E-001   -1.51105959E-001    1.50820926E-001    2.70897803E-001   -1.86841278E-001
    3.61417323E-002   -7.58267717E-002   -3.00000000E-003   -3.43461826E-001    3.48508834E-001   -1.57094131E-001    1.55501652E-001    2.58265197E-001   -1.76000045E-001
    3.75590551E-002   -7.58267717E-002   -3.00000000E-003   -3.42466815E-001    3.42309961E-001   -1.63020154E-001    1.59885373E-001    2.45860727E-001   -1.65623644E-001
    3.89763780E-002   -7.58267717E-002   -3.00000000E-003   -3.41287205E-001    3.35741210E-001   -1.69002453E-001    1.64094193E-001    2.33612155E-001   -1.55641381E-001
    4.03937008E-002   -7.58267717E-002   -3.00000000E-003   -3.40038696E-001    3.28869010E-001   -1.75226189E-001    1.68348330E-001    2.21459829E-001   -1.45991048E-001
    4.18110236E-002   -7.58267717E-002   -3.00000000E-003   -3.39109361E-001    3.22027989E-001   -1.81700137E-001    1.72761053E-001    2.09490077E-001   -1.36770831E-001
    4.32283465E-002   -7.58267717E-002   -3.00000000E-003   -3.38837742E-001    3.15554584E-001   -1.87938164E-001    1.77013429E-001    1.97991925E-001   -1.28318411E-001
    4.46456693E-002   -7.58267717E-002   -3.00000000E-003   -3.39057123E-001    3.09303619E-001   -1.93282259E-001    1.80642294E-001    1.87208364E-001   -1.20962800E-001
    4.60629921E-002   -7.58267717E-002   -3.00000000E-003   -3.39352491E-001    3.02765013E-001   -1.97265825E-001    1.83548725E-001    1.77184450E-001   -1.14948766E-001
    4.74803150E-002   -7.58267717E-002   -3.00000000E-003   -3.39504638E-001    2.95059642E-001   -1.99116514E-001    1.86293444E-001    1.67840898E-001   -1.11305711E-001
    4.88976378E-002   -7.58267717E-002   -3.00000000E-003   -3.83316135E-001    6.59300637E-001   -1.31453457E-001   -4.03844957E-001    1.89178792E-001   -1.39703637E-001
    5.03149606E-002   -7.58267717E-002   -3.00000000E-003   -3.83308313E-001    6.23095317E-001   -1.47768289E-001   -3.15891737E-001    1.57329390E-001   -1.06263727E-001
    5.17322835E-002   -7.58267717E-002   -3.00000000E-003   -3.71846648E-001    5.39716549E-001   -1.58362240E-001   -2.73601017E-001    1.32329580E-001   -8.69504056E-002
    5.31496063E-002   -7.58267717E-002   -3.00000000E-003   -3.64578355E-001    4.78229885E-001   -1.65094991E-001   -2.56138590E-001    1.14772216E-001   -7.64936200E-002
    5.45669291E-002   -7.58267717E-002   -3.00000000E-003   -3.59597767E-001    4.28484325E-001   -1.71780961E-001   -2.40605664E-001    1.00350393E-001   -6.90084249E-002
    5.59842520E-002   -7.58267717E-002   -3.00000000E-003   -3.55693244E-001    3.83918463E-001   -1.78812358E-001   -2.24340240E-001    8.76077552E-002   -6.29190723E-002
    5.74015748E-002   -7.58267717E-002   -3.00000000E-003   -3.52298116E-001    3.41569467E-001   -1.86131319E-001   -2.07442600E-001    7.59855361E-002   -5.76492854E-002
    5.88188976E-002   -7.58267717E-002   -3.00000000E-003   -3.49119750E-001    2.99995491E-001   -1.93591629E-001   -1.90620044E-001    6.52519037E-002   -5.29747284E-002
    6.02362205E-002   -7.58267717E-002   -3.00000000E-003   -3.46018977E-001    2.58645219E-001   -2.01035704E-001   -1.74694506E-001    5.53315284E-002   -4.88418815E-002
    6.16535433E-002   -7.58267717E-002   -3.00000000E-003   -3.42949732E-001    2.17538226E-001   -2.08330793E-001   -1.60335230E-001    4.62164728E-002   -4.52757247E-002
    6.30708661E-002   -7.58267717E-002   -3.00000000E-003   -3.39918537E-001    1.76989029E-001   -2.15390274E-001   -1.47912188E-001    3.79157413E-002   -4.23075023E-002
    6.44881890E-002   -7.58267717E-002   -3.00000000E-003   -3.36945348E-001    1.37358907E-001   -2.22170149E-001   -1.37509277E-001    3.04255908E-002   -3.99399375E-002
    6.59055118E-002   -7.58267717E-002   -3.00000000E-003   -3.34044403E-001    9.89318518E-002   -2.28656536E-001   -1.29034093E-001    2.37223743E-002   -3.81379858E-002
    6.73228346E-002   -7.58267717E-002   -3.00000000E-003   -3.31219593E-001    6.18826879E-002   -2.34849915E-001   -1.22328232E-001    1.77718870E-002   -3.68572564E-002
    6.87401575E-002   -7.58267717E-002   -3.00000000E-003   -3.28463475E-001    2.63092374E-002   -2.40755700E-001   -1.17234843E-001    1.25338613E-002   -3.60427323E-002
    7.01574803E-002   -7.58267717E-002   -3.00000000E-003   -3.25762209E-001   -7.73700752E-003   -2.46377457E-001   -1.13621772E-001    7.96734621E-003   -3.56458151E-002
    7.15748031E-002   -7.58267717E-002   -3.00000000E-003   -3.23100837E-001   -4.02216149E-002   -2.51716891E-001   -1.11381799E-001    4.03329113E-003   -3.56268603E-002
    7.29921260E-002   -7.58267717E-002   -3.00000000E-003   -3.20464567E-001   -7.11127605E-002   -2.56774166E-001   -1.10425313E-001    6.94863691E-004   -3.59601376E-002
    7.44094488E-002   -7.58267717E-002   -3.00000000E-003   -3.17840684E-001   -1.00375061E-001   -2.61548712E-001   -1.10671841E-001   -2.08444696E-003   -3.66256559E-002
    7.58267717E-002   -7.58267717E-002   -3.00000000E-003   -3.15219191E-001   -1.27979049E-001   -2.66038680E-001   -1.12048471E-001   -4.33981507E-003   -3.76106571E-002
    7.72440945E-002   -7.58267717E-002   -3.00000000E-003   -3.12591340E-001   -1.53892086E-001   -2.70243654E-001   -1.14485476E-001   -6.10603321E-003   -3.89091155E-002
    7.86614173E-002   -7.58267717E-002   -3.00000000E-003   -3.09953688E-001   -1.78088993E-001   -2.74162448E-001   -1.17912921E-001   -7.41863033E-003   -4.05173976E-002
    8.00787402E-002   -7.58267717E-002   -3.00000000E-003   -3.07303000E-001   -2.00543811E-001   -2.77796350E-001   -1.22263710E-001   -8.31298880E-003   -4.24338906E-002
    8.14960630E-002   -7.58267717E-002   -3.00000000E-003   -3.04638604E-001   -2.21236426E-001   -2.81147136E-001   -1.27469719E-001   -8.82516486E-003   -4.46598229E-002
    8.29133858E-002   -7.58267717E-002   -3.00000000E-003   -3.01963469E-001   -2.40151196E-001   -2.84218661E-001   -1.33463023E-001   -8.99166921E-003   -4.71971587E-002
    8.43307087E-002   -7.58267717E-002   -3.00000000E-003   -2.99280904E-001   -2.57280710E-001   -2.87015531E-001   -1.40176754E-001   -8.84833120E-003   -5.00483907E-002
    8.57480315E-002   -7.58267717E-002   -3.00000000E-003   -2.96596238E-001   -2.72622601E-001   -2.89543170E-001   -1.47545071E-001   -8.43183054E-003   -5.32144123E-002
    8.71653543E-002   -7.58267717E-002   -3.00000000E-003   -2.93916828E-001   -2.86180992E-001   -2.91809428E-001   -1.55502791E-001   -7.77762388E-003   -5.66956495E-002
    8.85826772E-002   -7.58267717E-002   -3.00000000E-003   -2.91250864E-001   -2.97966340E-001   -2.93822765E-001   -1.63985062E-001   -6.92120662E-003   -6.04907826E-002
    9.00000000E-002   -7.58267717E-002   -3.00000000E-003   -2.88608608E-001   -3.07994217E-001   -2.95593683E-001   -1.72926260E-001   -5.89746727E-003   -6.45993767E-002
   -9.00000000E-002   -7.44094488E-002   -3.00000000E-003   -9.01721464E-001   -5.05498310E-001    5.61273317E-002   -6.04827749E-001    1.56507477E+000   -5.67712721E-001
   -8.85826772E-002   -7.44094488E-002   -3.00000000E-003   -9.13552706E-001   -5.14892541E-001    2.86057404E-002   -6.37525699E-001    1.57335739E+000   -5.89635430E-001
   -8.71653543E-002   -7.44094488E-002   -3.00000000E-003   -9.24409775E-001   -5.23376925E-001    7.30121274E-004   -6.70334402E-001    1.58189562E+000   -6.11672939E-001
   -8.57480315E-002   -7.44094488E-002   -3.00000000E-003   -9.34282734E-001   -5.30942898E-001   -2.74665314E-002   -7.03205006E-001    1.59063698E+000   -6.33802266E-001
   -8.43307087E-002   -7.44094488E-002   -3.00000000E-003   -9.43164293E-001   -5.37586875E-001   -5.59470055E-002   -7.36091016E-001    1.59952473E+000   -6.55999391E-001
   -8.29133858E-002   -7.44094488E-002   -3.00000000E-003   -9.51060551E-001   -5.43314490E-001   -8.46759013E-002   -7.68948424E-001    1.60850077E+000   -6.78242323E-001
   -8.14960630E-002   -7.44094488E-002   -3.00000000E-003   -9.57984671E-001   -5.48134223E-001   -1.13619284E-001   -8.01736033E-001    1.61750854E+000   -7.00509461E-001
   -8.00787402E-002   -7.44094488E-002   -3.00000000E-003   -9.63956869E-001   -5.52065181E-001   -1.42741376E-001   -8.34414689E-001    1.62649008E+000   -7.22778300E-001
   -7.86614173E-002   -7.44094488E-002   -3.00000000E-003   -9.69008374E-001   -5.55127487E-001   -1.72010059E-001   -8.66946239E-001    1.63538431E+000   -7.45026482E-001
   -7.72440945E-002   -7.44094488E-002   -3.00000000E-003   -9.73167790E-001   -5.57342225E-001   -2.01390614E-001   -8.99297974E-001    1.64413647E+000   -7.67226702E-001
   -7.58267717E-002   -7.44094488E-002   -3.00000000E-003   -9.76479783E-001   -5.58743946E-001   -2.30851315E-001   -9.31436427E-001    1.65268881E+000   -7.89355776E-001
   -7.44094488E-002   -7.44094488E-002   -3.00000000E-003   -9.78998887E-001   -5.59369516E-001   -2.60363238E-001   -9.63334546E-001    1.66098756E+000   -8.11391943E-001
   -7.29921260E-002   -7.44094488E-002   -3.00000000E-003   -9.80782664E-001   -5.59264666E-001   -2.89896392E-001   -9.94966368E-001    1.66898609E+000   -8.33314097E-001
   -7.15748031E-002   -7.44094488E-002   -3.00000000E-003   -9.81895355E-001   -5.58474292E-001   -3.19425364E-001   -1.02630417E+000    1.67663432E+000   -8.55096114E-001
   -7.01574803E-002   -7.44094488E-002   -3.00000000E-003   -9.82411053E-001   -5.57047565E-001   -3.48922196E-001   -1.05732929E+000    1.68389560E+000   -8.76712204E-001
   -6.87401575E-002   -7.44094488E-002   -3.00000000E-003   -9.82409737E-001   -5.55040788E-001   -3.78359452E-001   -1.08801520E+000    1.69074005E+000   -8.98144979E-001
   -6.73228346E-002   -7.44094488E-002   -3.00000000E-003   -9.81997069E-001   -5.52527136E-001   -4.07705875E-001   -1.11833146E+000    1.69715576E+000   -9.19380227E-001
   -6.59055118E-002   -7.44094488E-002   -3.00000000E-003   -9.81302553E-001   -5.49599979E-001   -4.36940095E-001   -1.14825294E+000    1.70316568E+000   -9.40411841E-001
   -6.44881890E-002   -7.44094488E-002   -3.00000000E-003   -9.80496544E-001   -5.46376401E-001   -4.66064048E-001   -1.17776950E+000    1.70884412E+000   -9.61247221E-001
   -6.30708661E-002   -7.44094488E-002   -3.00000000E-003   -9.79777293E-001   -5.42992475E-001   -4.95157988E-001   -1.20691318E+000    1.71432292E+000   -9.81918681E-001
   -6.16535433E-002   -7.44094488E-002   -3.00000000E-003   -9.79318601E-001   -5.39559280E-001   -5.24406731E-001   -1.23579586E+000    1.71978064E+000   -1.00246706E+000
   -6.02362205E-002   -7.44094488E-002   -3.00000000E-003   -9.79149767E-001   -5.36057258E-001   -5.54116774E-001   -1.26460578E+000    1.72532638E+000   -1.02290875E+000
   -5.88188976E-002   -7.44094488E-002   -3.00000000E-003   -9.78982712E-001   -5.32195560E-001   -5.84567000E-001   -1.29350409E+000    1.73081718E+000   -1.04318671E+000
   -5.74015748E-002   -7.44094488E-002   -3.00000000E-003   -9.78167965E-001   -5.27281503E-001   -6.15504280E-001   -1.32224825E+000    1.73570358E+000   -1.06310044E+000
   -5.59842520E-002   -7.44094488E-002   -3.00000000E-003   -9.76671871E-001   -5.20662495E-001   -6.45597603E-001   -1.34952023E+000    1.73968098E+000   -1.08255823E+000
   -5.45669291E-002   -7.44094488E-002   -3.00000000E-003   -9.76732647E-001   -5.13051160E-001   -6.73851525E-001   -1.37304681E+000    1.74479096E+000   -1.10233586E+000
   -5.31496063E-002   -7.44094488E-002   -3.00000000E-003   -9.82275836E-001   -5.06429616E-001   -7.02263092E-001   -1.39116268E+000    1.75640089E+000   -1.12441755E+000
   -5.17322835E-002   -7.44094488E-002   -3.00000000E-003   -1.00018208E+000   -5.00988217E-001   -7.38158250E-001   -1.40147672E+000    1.78095570E+000   -1.15108144E+000
   -5.03149606E-002   -7.44094488E-002   -3.00000000E-003   -3.21779134E-001    3.09023365E-001    2.41898747E-001   -2.43513501E-001    1.70894153E+000   -1.14378335E+000
   -4.88976378E-002   -7.44094488E-002   -3.00000000E-003   -3.17937139E-001    3.12705971E-001    2.27317611E-001   -2.36717085E-001    1.67465880E+000   -1.14524629E+000
   -4.74803150E-002   -7.44094488E-002   -3.00000000E-003   -3.24236766E-001    3.22890996E-001    2.09709224E-001   -2.28875183E-001    1.63214606E+000   -1.14156010E+000
   -4.60629921E-002   -7.44094488E-002   -3.00000000E-003   -3.31298689E-001    3.33225897E-001    2.02683602E-001   -2.27459348E-001    1.59670744E+000   -1.14013800E+000
   -4.46456693E-002   -7.44094488E-002   -3.00000000E-003   -3.34147361E-001    3.40683517E-001    1.97263712E-001   -2.26620257E-001    1.56463729E+000   -1.13913489E+000
   -4.32283465E-002   -7.44094488E-002   -3.00000000E-003   -3.35420486E-001    3.46964034E-001    1.91253285E-001   -2.24923981E-001    1.53287782E+000   -1.13693329E+000
   -4.18110236E-002   -7.44094488E-002   -3.00000000E-003   -3.36247404E-001    3.52841240E-001    1.84597518E-001   -2.22349048E-001    1.50063481E+000   -1.13306262E+000
   -4.03937008E-002   -7.44094488E-002   -3.00000000E-003   -3.37135078E-001    3.58667163E-001    1.77553082E-001   -2.19113446E-001    1.46792215E+000   -1.12751611E+000
   -3.89763780E-002   -7.44094488E-002   -3.00000000E-003   -3.38215277E-001    3.64515712E-001    1.70451284E-001   -2.15489446E-001    1.43506488E+000   -1.12050043E+000
   -3.75590551E-002   -7.44094488E-002   -3.00000000E-003   -3.39374050E-001    3.70277312E-001    1.63496386E-001   -2.11642634E-001    1.40236834E+000   -1.11222948E+000
   -3.61417323E-002   -7.44094488E-002   -3.00000000E-003   -3.40470085E-001    3.75826834E-001    1.56695463E-001   -2.07582812E-001    1.36995625E+000   -1.10280865E+000
   -3.47244094E-002   -7.44094488E-002   -3.00000000E-003   -3.41453306E-001    3.81116041E-001    1.49975753E-001   -2.03256453E-001    1.33783083E+000   -1.09226515E+000
   -3.33070866E-002   -7.44094488E-002   -3.00000000E-003   -3.42340590E-001    3.86152615E-001    1.43282300E-001   -1.98626210E-001    1.30596675E+000   -1.08061105E+000
   -3.18897638E-002   -7.44094488E-002   -3.00000000E-003   -3.43165274E-001    3.90958356E-001    1.36603810E-001   -1.93690350E-001    1.27436942E+000   -1.06788325E+000
   -3.04724409E-002   -7.44094488E-002   -3.00000000E-003   -3.43947111E-001    3.95543043E-001    1.29948922E-001   -1.88465416E-001    1.24306598E+000   -1.05413775E+000
   -2.90551181E-002   -7.44094488E-002   -3.00000000E-003   -3.44690499E-001    3.99903620E-001    1.23329799E-001   -1.82969677E-001    1.21209193E+000   -1.03943875E+000
   -2.76377953E-002   -7.44094488E-002   -3.00000000E-003   -3.45391472E-001    4.04032333E-001    1.16751528E-001   -1.77214080E-001    1.18147483E+000   -1.02384595E+000
   -2.62204724E-002   -7.44094488E-002   -3.00000000E-003   -3.46049979E-001    4.07925091E-001    1.10211782E-001   -1.71203894E-001    1.15123376E+000   -1.00741399E+000
   -2.48031496E-002   -7.44094488E-002   -3.00000000E-003   -3.46667650E-001    4.11579922E-001    1.03710605E-001   -1.64947091E-001    1.12138753E+000   -9.90197817E-001
   -2.33858268E-002   -7.44094488E-002   -3.00000000E-003   -3.47245398E-001    4.14996208E-001    9.72495083E-002   -1.58453106E-001    1.09195257E+000   -9.72254022E-001
   -2.19685039E-002   -7.44094488E-002   -3.00000000E-003   -3.47783686E-001    4.18172357E-001    9.08287702E-002   -1.51732660E-001    1.06294355E+000   -9.53639330E-001
   -2.05511811E-002   -7.44094488E-002   -3.00000000E-003   -3.48284813E-001    4.21109098E-001    8.44489532E-002   -1.44795621E-001    1.03437586E+000   -9.34412039E-001
   -1.91338583E-002   -7.44094488E-002   -3.00000000E-003   -3.48746503E-001    4.23804810E-001    7.81098496E-002   -1.37652405E-001    1.00625948E+000   -9.14628484E-001
   -1.77165354E-002   -7.44094488E-002   -3.00000000E-003   -3.49170559E-001    4.26261024E-001    7.18111532E-002   -1.30313743E-001    9.78605829E-001   -8.94345894E-001
   -1.62992126E-002   -7.44094488E-002   -3.00000000E-003   -3.49556743E-001    4.28478341E-001    6.55520942E-002   -1.22790539E-001    9.51422598E-001   -8.73620147E-001
   -1.48818898E-002   -7.44094488E-002   -3.00000000E-003   -3.49902630E-001    4.30455783E-001    5.93331165E-002   -1.15096651E-001    9.24718381E-001   -8.52508454E-001
   -1.34645669E-002   -7.44094488E-002   -3.00000000E-003   -3.50208984E-001    4.32195089E-001    5.31510855E-002   -1.07242669E-001    8.98497188E-001   -8.31065704E-001
   -1.20472441E-002   -7.44094488E-002   -3.00000000E-003   -3.50474505E-001    4.33696555E-001    4.70038072E-002   -9.92415259E-002    8.72762467E-001   -8.09346484E-001
   -1.06299213E-002   -7.44094488E-002   -3.00000000E-003   -3.50699762E-001    4.34962173E-001    4.08898283E-002   -9.11071866E-002    8.47517472E-001   -7.87404824E-001
   -9.21259843E-003   -7.44094488E-002   -3.00000000E-003   -3.50883243E-001    4.35992893E-001    3.48055681E-002   -8.28513090E-002    8.22761326E-001   -7.65292718E-001
   -7.79527559E-003   -7.44094488E-002   -3.00000000E-003   -3.51026063E-001    4.36791077E-001    2.87503901E-002   -7.44901456E-002    7.98495439E-001   -7.43062802E-001
   -6.37795276E-003   -7.44094488E-002   -3.00000000E-003   -3.51127024E-001    4.37357341E-001    2.27200456E-002   -6.60367057E-002    7.74718223E-001   -7.20765156E-001
   -4.96062992E-003   -7.44094488E-002   -3.00000000E-003   -3.51185207E-001    4.37691999E-001    1.67108478E-002   -5.75056792E-002    7.51424941E-001   -6.98447574E-001
   -3.54330709E-003   -7.44094488E-002   -3.00000000E-003   -3.51203394E-001    4.37798353E-001    1.07192446E-002   -4.89116153E-002    7.28613284E-001   -6.76157577E-001
   -2.12598425E-003   -7.44094488E-002   -3.00000000E-003   -3.51179556E-001    4.37675830E-001    4.74191883E-003   -4.02697412E-002    7.06276552E-001   -6.53939355E-001
   -7.08661417E-004   -7.44094488E-002   -3.00000000E-003   -3.51116471E-001    4.37327265E-001   -1.22433429E-003   -3.15948833E-002    6.84410112E-001   -6.31836981E-001
    7.08661417E-004   -7.44094488E-002   -3.00000000E-003   -3.51013675E-001    4.36752709E-001   -7.18294764E-003   -2.29024553E-002    6.63007273E-001   -6.09891144E-001
    2.12598425E-003   -7.44094488E-002   -3.00000000E-003   -3.50873148E-001    4.35954215E-001   -1.31374344E-002   -1.42074787E-002    6.42060153E-001   -5.88140321E-001
    3.54330709E-003   -7.44094488E-002   -3.00000000E-003   -3.50694868E-001    4.34930782E-001   -1.90921402E-002   -5.52492645E-003    6.21560401E-001   -5.66620748E-001
    4.96062992E-003   -7.44094488E-002   -3.00000000E-003   -3.50480384E-001    4.33683489E-001   -2.50488556E-002    3.12946489E-003    6.01498996E-001   -5.45366066E-001
    6.37795276E-003   -7.44094488E-002   -3.00000000E-003   -3.50233225E-001    4.32215176E-001   -3.10110943E-002    1.17417652E-002    5.81868337E-001   -5.24408300E-001
    7.79527559E-003   -7.44094488E-002   -3.00000000E-003   -3.49953980E-001    4.30525828E-001   -3.69816458E-002    2.02972717E-002    5.62657790E-001   -5.03775671E-001
    9.21259843E-003   -7.44094488E-002   -3.00000000E-003   -3.49643472E-001    4.28615083E-001   -4.29613073E-002    2.87797978E-002    5.43858378E-001   -4.83494900E-001
    1.06299213E-002   -7.44094488E-002   -3.00000000E-003   -3.49304093E-001    4.26484447E-001   -4.89545941E-002    3.71779317E-002    5.25459560E-001   -4.63589179E-001
    1.20472441E-002   -7.44094488E-002   -3.00000000E-003   -3.48937384E-001    4.24134457E-001   -5.49603385E-002    4.54745361E-002    5.07452280E-001   -4.44080032E-001
    1.34645669E-002   -7.44094488E-002   -3.00000000E-003   -3.48544307E-001    4.21565740E-001   -6.09811957E-002    5.36580768E-002    4.89825282E-001   -4.24985725E-001
    1.48818898E-002   -7.44094488E-002   -3.00000000E-003   -3.48127079E-001    4.18780356E-001   -6.70174515E-002    6.17143991E-002    4.72568923E-001   -4.06322626E-001
    1.62992126E-002   -7.44094488E-002   -3.00000000E-003   -3.47686772E-001    4.15779125E-001   -7.30688355E-002    6.96305037E-002    4.55674396E-001   -3.88105184E-001
    1.77165354E-002   -7.44094488E-002   -3.00000000E-003   -3.47223435E-001    4.12562302E-001   -7.91365367E-002    7.73942960E-002    4.39130088E-001   -3.70344457E-001
    1.91338583E-002   -7.44094488E-002   -3.00000000E-003   -3.46737954E-001    4.09131023E-001   -8.52186094E-002    8.49920035E-002    4.22927809E-001   -3.53051003E-001
    2.05511811E-002   -7.44094488E-002   -3.00000000E-003   -3.46231020E-001    4.05487486E-001   -9.13148260E-002    9.24126214E-002    4.07057250E-001   -3.36232392E-001
    2.19685039E-002   -7.44094488E-002   -3.00000000E-003   -3.45702382E-001    4.01632848E-001   -9.74251355E-002    9.96463197E-002    3.91508874E-001   -3.19894782E-001
    2.33858268E-002   -7.44094488E-002   -3.00000000E-003   -3.45151862E-001    3.97568780E-001   -1.03545669E-001    1.06679058E-001    3.76274875E-001   -3.04043295E-001
    2.48031496E-002   -7.44094488E-002   -3.00000000E-003   -3.44579009E-001    3.93297239E-001   -1.09676051E-001    1.13502380E-001    3.61345573E-001   -2.88681063E-001
    2.62204724E-002   -7.44094488E-002   -3.00000000E-003   -3.43983142E-001    3.88820281E-001   -1.15812456E-001    1.20104801E-001    3.46714048E-001   -2.73810761E-001
    2.76377953E-002   -7.44094488E-002   -3.00000000E-003   -3.43361609E-001    3.84138309E-001   -1.21952596E-001    1.26476620E-001    3.32371307E-001   -2.59433299E-001
    2.90551181E-002   -7.44094488E-002   -3.00000000E-003   -3.42711807E-001    3.79252183E-001   -1.28094400E-001    1.32610422E-001    3.18308864E-001   -2.45548469E-001
    3.04724409E-002   -7.44094488E-002   -3.00000000E-003   -3.42032826E-001    3.74164518E-001   -1.34236737E-001    1.38499790E-001    3.04519380E-001   -2.32155792E-001
    3.18897638E-002   -7.44094488E-002   -3.00000000E-003   -3.41327892E-001    3.68882052E-001   -1.40375849E-001    1.44137876E-001    2.90997303E-001   -2.19255538E-001
    3.33070866E-002   -7.44094488E-002   -3.00000000E-003   -3.40596197E-001    3.63408370E-001   -1.46502571E-001    1.49513496E-001    2.77738525E-001   -2.06849465E-001
    3.47244094E-002   -7.44094488E-002   -3.00000000E-003   -3.39830768E-001    3.57740548E-001   -1.52602209E-001    1.54609883E-001    2.64740650E-001   -1.94939412E-001
    3.61417323E-002   -7.44094488E-002   -3.00000000E-003   -3.39010931E-001    3.51861314E-001   -1.58667973E-001    1.59420160E-001    2.51994341E-001   -1.83520138E-001
    3.75590551E-002   -7.44094488E-002   -3.00000000E-003   -3.38112123E-001    3.45744695E-001   -1.64718917E-001    1.63962671E-001    2.39479235E-001   -1.72574767E-001
    3.89763780E-002   -7.44094488E-002   -3.00000000E-003   -3.37140633E-001    3.39388187E-001   -1.70801723E-001    1.68291902E-001    2.27170072E-001   -1.62080493E-001
    4.03937008E-002   -7.44094488E-002   -3.00000000E-003   -3.36171844E-001    3.32853184E-001   -1.76953086E-001    1.72468384E-001    2.15064086E-001   -1.52038244E-001
    4.18110236E-002   -7.44094488E-002   -3.00000000E-003   -3.35343733E-001    3.26269939E-001   -1.83110740E-001    1.76476298E-001    2.03219487E-001   -1.42516142E-001
    4.32283465E-002   -7.44094488E-002   -3.00000000E-003   -3.34732995E-001    3.19730608E-001   -1.89052248E-001    1.80153253E-001    1.91750110E-001   -1.33648754E-001
    4.46456693E-002   -7.44094488E-002   -3.00000000E-003   -3.34214346E-001    3.13143785E-001   -1.94485651E-001    1.83261801E-001    1.80748085E-001   -1.25557487E-001
    4.60629921E-002   -7.44094488E-002   -3.00000000E-003   -3.33447448E-001    3.06197207E-001   -1.99171915E-001    1.85614867E-001    1.70216208E-001   -1.18284116E-001
    4.74803150E-002   -7.44094488E-002   -3.00000000E-003   -3.31792038E-001    2.98245860E-001   -2.02898178E-001    1.87061242E-001    1.60033440E-001   -1.11769574E-001
    4.88976378E-002   -7.44094488E-002   -3.00000000E-003   -3.27279143E-001    2.87144176E-001   -2.05460399E-001    1.87372421E-001    1.49584508E-001   -1.05488426E-001
    5.03149606E-002   -7.44094488E-002   -3.00000000E-003   -3.16479232E-001    2.64245076E-001   -2.19610343E-001    1.99981520E-001    1.31122528E-001   -9.31961346E-002
    5.17322835E-002   -7.44094488E-002   -3.00000000E-003   -3.65550728E-001    5.45519876E-001   -1.71821241E-001   -2.01793220E-001    1.34292592E-001   -9.67180682E-002
    5.31496063E-002   -7.44094488E-002   -3.00000000E-003   -3.60445257E-001    4.89814030E-001   -1.72924754E-001   -2.06156097E-001    1.15474300E-001   -8.50970658E-002
    5.45669291E-002   -7.44094488E-002   -3.00000000E-003   -3.56687716E-001    4.43866348E-001   -1.77452188E-001   -1.98655938E-001    1.00511376E-001   -7.68922932E-002
    5.59842520E-002   -7.44094488E-002   -3.00000000E-003   -3.53590351E-001    4.01681177E-001   -1.83465553E-001   -1.85677955E-001    8.73579487E-002   -7.00767286E-002
    5.74015748E-002   -7.44094488E-002   -3.00000000E-003   -3.50705382E-001    3.60415635E-001   -1.90304783E-001   -1.69778942E-001    7.53117997E-002   -6.39818406E-002
    5.88188976E-002   -7.44094488E-002   -3.00000000E-003   -3.47780455E-001    3.18622863E-001   -1.97555729E-001   -1.52880145E-001    6.41147843E-002   -5.83902797E-002
    6.02362205E-002   -7.44094488E-002   -3.00000000E-003   -3.44722995E-001    2.75929862E-001   -2.04894366E-001   -1.36674463E-001    5.37227421E-002   -5.33216876E-002
    6.16535433E-002   -7.44094488E-002   -3.00000000E-003   -3.41557154E-001    2.32784750E-001   -2.12092249E-001   -1.22370987E-001    4.41848522E-002   -4.89106684E-002
    6.30708661E-002   -7.44094488E-002   -3.00000000E-003   -3.38359950E-001    1.89977409E-001   -2.19024826E-001   -1.10490976E-001    3.55477611E-002   -4.52602128E-002
    6.44881890E-002   -7.44094488E-002   -3.00000000E-003   -3.35200490E-001    1.48183251E-001   -2.25648949E-001   -1.01011708E-001    2.78130870E-002   -4.23846321E-002
    6.59055118E-002   -7.44094488E-002   -3.00000000E-003   -3.32117766E-001    1.07804117E-001   -2.31964615E-001   -9.36673839E-002    2.09413477E-002   -4.02263738E-002
    6.73228346E-002   -7.44094488E-002   -3.00000000E-003   -3.29122733E-001    6.90159550E-002   -2.37986935E-001   -8.81685856E-002    1.48780189E-002   -3.87023689E-002
    6.87401575E-002   -7.44094488E-002   -3.00000000E-003   -3.26205808E-001    3.18724667E-002   -2.43728551E-001   -8.42902377E-002    9.56513553E-003   -3.77300217E-002
    7.01574803E-002   -7.44094488E-002   -3.00000000E-003   -3.23350624E-001   -3.61700706E-003   -2.49195914E-001   -8.18743958E-002    4.95072788E-003   -3.72401152E-002
    7.15748031E-002   -7.44094488E-002   -3.00000000E-003   -3.20538350E-001   -3.74449407E-002   -2.54390527E-001   -8.08102991E-002    9.88461881E-004   -3.71816890E-002
    7.29921260E-002   -7.44094488E-002   -3.00000000E-003   -3.17752700E-001   -6.95975170E-002   -2.59310560E-001   -8.10132004E-002   -2.36203662E-003   -3.75204267E-002
    7.44094488E-002   -7.44094488E-002   -3.00000000E-003   -3.14980062E-001   -1.00047099E-001   -2.63953153E-001   -8.24084998E-002   -5.14003820E-003   -3.82353438E-002
    7.58267717E-002   -7.44094488E-002   -3.00000000E-003   -3.12209911E-001   -1.28769267E-001   -2.68313833E-001   -8.49286763E-002   -7.38161462E-003   -3.93135150E-002
    7.72440945E-002   -7.44094488E-002   -3.00000000E-003   -3.09435696E-001   -1.55731728E-001   -2.72390469E-001   -8.85047711E-002   -9.12285248E-003   -4.07464078E-002
    7.86614173E-002   -7.44094488E-002   -3.00000000E-003   -3.06654056E-001   -1.80910079E-001   -2.76180541E-001   -9.30693918E-002   -1.03999029E-002   -4.25310361E-002
    8.00787402E-002   -7.44094488E-002   -3.00000000E-003   -3.03864172E-001   -2.04279254E-001   -2.79684102E-001   -9.85543061E-002   -1.12488313E-002   -4.46636608E-002
    8.14960630E-002   -7.44094488E-002   -3.00000000E-003   -3.01065155E-001   -2.25818050E-001   -2.82901949E-001   -1.04893247E-001   -1.17064706E-002   -4.71473177E-002
    8.29133858E-002   -7.44094488E-002   -3.00000000E-003   -2.98262235E-001   -2.45513324E-001   -2.85836690E-001   -1.12017195E-001   -1.18103305E-002   -4.99800770E-002
    8.43307087E-002   -7.44094488E-002   -3.00000000E-003   -2.95460105E-001   -2.63356488E-001   -2.88493312E-001   -1.19858245E-001   -1.15968788E-002   -5.31629709E-002
    8.57480315E-002   -7.44094488E-002   -3.00000000E-003   -2.92665312E-001   -2.79346407E-001   -2.90876908E-001   -1.28350248E-001   -1.11032501E-002   -5.66953469E-002
    8.71653543E-002   -7.44094488E-002   -3.00000000E-003   -2.89886675E-001   -2.93488026E-001   -2.92994348E-001   -1.37427580E-001   -1.03662167E-002   -6.05748089E-002
    8.85826772E-002   -7.44094488E-002   -3.00000000E-003   -2.87133463E-001   -3.05791655E-001   -2.94854993E-001   -1.47023717E-001   -9.42163040E-003   -6.47983028E-002
    9.00000000E-002   -7.44094488E-002   -3.00000000E-003   -2.84416996E-001   -3.16273501E-001   -2.96469084E-001   -1.57072148E-001   -8.30544093E-003   -6.93633973E-002
   -9.00000000E-002   -7.29921260E-002   -3.00000000E-003   -9.22266171E-001   -5.36464106E-001    4.80881661E-002   -6.14085172E-001    1.61016275E+000   -5.80656887E-001
   -8.85826772E-002   -7.29921260E-002   -3.00000000E-003   -9.34256670E-001   -5.45936994E-001    2.02335253E-002   -6.47321557E-001    1.61887191E+000   -6.03652595E-001
   -8.71653543E-002   -7.29921260E-002   -3.00000000E-003   -9.45239240E-001   -5.54450266E-001   -7.95345112E-003   -6.80633060E-001    1.62785688E+000   -6.26785704E-001
   -8.57480315E-002   -7.29921260E-002   -3.00000000E-003   -9.55205693E-001   -5.61997010E-001   -3.64367736E-002   -7.13965406E-001    1.63706462E+000   -6.50037892E-001
   -8.43307087E-002   -7.29921260E-002   -3.00000000E-003   -9.64149573E-001   -5.68575982E-001   -6.51810132E-002   -7.47273363E-001    1.64644211E+000   -6.73383677E-001
   -8.29133858E-002   -7.29921260E-002   -3.00000000E-003   -9.72074504E-001   -5.74192852E-001   -9.41429726E-002   -7.80506906E-001    1.65593069E+000   -6.96801121E-001
   -8.14960630E-002   -7.29921260E-002   -3.00000000E-003   -9.78995074E-001   -5.78860912E-001   -1.23287175E-001   -8.13620208E-001    1.66547148E+000   -7.20266950E-001
   -8.00787402E-002   -7.29921260E-002   -3.00000000E-003   -9.84932392E-001   -5.82598678E-001   -1.52577250E-001   -8.46571154E-001    1.67500680E+000   -7.43760778E-001
   -7.86614173E-002   -7.29921260E-002   -3.00000000E-003   -9.89918547E-001   -5.85430645E-001   -1.81978353E-001   -8.79319220E-001    1.68447654E+000   -7.67259740E-001
   -7.72440945E-002   -7.29921260E-002   -3.00000000E-003   -9.93982585E-001   -5.87381421E-001   -2.11450901E-001   -9.11826150E-001    1.69382551E+000   -7.90735910E-001
   -7.58267717E-002   -7.29921260E-002   -3.00000000E-003   -9.97172231E-001   -5.88488923E-001   -2.40961698E-001   -9.44057234E-001    1.70300111E+000   -8.14167043E-001
   -7.44094488E-002   -7.29921260E-002   -3.00000000E-003   -9.99543493E-001   -5.88792544E-001   -2.70479529E-001   -9.75981172E-001    1.71195001E+000   -8.37537189E-001
   -7.29921260E-002   -7.29921260E-002   -3.00000000E-003   -1.00115610E+000   -5.88337386E-001   -2.99978932E-001   -1.00757054E+000    1.72062451E+000   -8.60816291E-001
   -7.15748031E-002   -7.29921260E-002   -3.00000000E-003   -1.00207607E+000   -5.87173660E-001   -3.29431407E-001   -1.03879877E+000    1.72898616E+000   -8.83989082E-001
   -7.01574803E-002   -7.29921260E-002   -3.00000000E-003   -1.00237669E+000   -5.85346373E-001   -3.58812092E-001   -1.06963968E+000    1.73699464E+000   -9.07031585E-001
   -6.87401575E-002   -7.29921260E-002   -3.00000000E-003   -1.00212853E+000   -5.82907169E-001   -3.88084552E-001   -1.10005882E+000    1.74462888E+000   -9.29923116E-001
   -6.73228346E-002   -7.29921260E-002   -3.00000000E-003   -1.00143101E+000   -5.79919859E-001   -4.17204823E-001   -1.13001006E+000    1.75187917E+000   -9.52652339E-001
   -6.59055118E-002   -7.29921260E-002   -3.00000000E-003   -1.00042744E+000   -5.76474863E-001   -4.46117608E-001   -1.15942837E+000    1.75877850E+000   -9.75220490E-001
   -6.44881890E-002   -7.29921260E-002   -3.00000000E-003   -9.99337200E-001   -5.72718546E-001   -4.74790708E-001   -1.18825361E+000    1.76545942E+000   -9.97653872E-001
   -6.30708661E-002   -7.29921260E-002   -3.00000000E-003   -9.98481168E-001   -5.68863254E-001   -5.03294057E-001   -1.21647485E+000    1.77220381E+000   -1.02003176E+000
   -6.16535433E-002   -7.29921260E-002   -3.00000000E-003   -9.98241876E-001   -5.65154281E-001   -5.31917981E-001   -1.24421990E+000    1.77947322E+000   -1.04248845E+000
   -6.02362205E-002   -7.29921260E-002   -3.00000000E-003   -9.98894582E-001   -5.61717879E-001   -5.61340526E-001   -1.27184370E+000    1.78780266E+000   -1.06518604E+000
   -5.88188976E-002   -7.29921260E-002   -3.00000000E-003   -1.00016362E+000   -5.58251837E-001   -5.92726261E-001   -1.29996171E+000    1.79743574E+000   -1.08820084E+000
   -5.74015748E-002   -7.29921260E-002   -3.00000000E-003   -1.00013324E+000   -5.53243330E-001   -6.27066235E-001   -1.32909410E+000    1.80730129E+000   -1.11115711E+000
   -5.59842520E-002   -7.29921260E-002   -3.00000000E-003   -9.96223005E-001   -5.43332603E-001   -6.61497228E-001   -1.35732599E+000    1.81446790E+000   -1.13305370E+000
   -5.45669291E-002   -7.29921260E-002   -3.00000000E-003   -9.95336605E-001   -5.27996459E-001   -6.93092089E-001   -1.37724780E+000    1.82178798E+000   -1.15496715E+000
   -5.31496063E-002   -7.29921260E-002   -3.00000000E-003   -1.01190339E+000   -5.10441162E-001   -7.37215477E-001   -1.38223578E+000    1.83824905E+000   -1.17958797E+000
   -5.17322835E-002   -7.29921260E-002   -3.00000000E-003   -3.22627500E-001    3.10300978E-001    2.40676194E-001   -2.46747422E-001    1.74676475E+000   -1.16656117E+000
   -5.03149606E-002   -7.29921260E-002   -3.00000000E-003   -3.21683094E-001    3.15251165E-001    2.31526324E-001   -2.44569934E-001    1.71827694E+000   -1.17244416E+000
   -4.88976378E-002   -7.29921260E-002   -3.00000000E-003   -3.21265578E-001    3.20768936E-001    2.21190288E-001   -2.41195504E-001    1.68402510E+000   -1.17474192E+000
   -4.74803150E-002   -7.29921260E-002   -3.00000000E-003   -3.23357000E-001    3.28063560E-001    2.10833549E-001   -2.37492797E-001    1.64738295E+000   -1.17450634E+000
   -4.60629921E-002   -7.29921260E-002   -3.00000000E-003   -3.26524480E-001    3.35972044E-001    2.02706538E-001   -2.34921948E-001    1.61185113E+000   -1.17335144E+000
   -4.46456693E-002   -7.29921260E-002   -3.00000000E-003   -3.28860487E-001    3.43196628E-001    1.95959937E-001   -2.32876244E-001    1.57784675E+000   -1.17151071E+000
   -4.32283465E-002   -7.29921260E-002   -3.00000000E-003   -3.30367128E-001    3.49732209E-001    1.89439212E-001   -2.30581764E-001    1.54447793E+000   -1.16854785E+000
   -4.18110236E-002   -7.29921260E-002   -3.00000000E-003   -3.31461824E-001    3.55862047E-001    1.82758871E-001   -2.27786228E-001    1.51118666E+000   -1.16418049E+000
   -4.03937008E-002   -7.29921260E-002   -3.00000000E-003   -3.32439500E-001    3.61787233E-001    1.75910060E-001   -2.24501999E-001    1.47782786E+000   -1.15834694E+000
   -3.89763780E-002   -7.29921260E-002   -3.00000000E-003   -3.33421847E-001    3.67581815E-001    1.69001619E-001   -2.20826323E-001    1.44447864E+000   -1.15111763E+000
   -3.75590551E-002   -7.29921260E-002   -3.00000000E-003   -3.34408382E-001    3.73228923E-001    1.62129374E-001   -2.16841187E-001    1.41127004E+000   -1.14260029E+000
   -3.61417323E-002   -7.29921260E-002   -3.00000000E-003   -3.35358022E-001    3.78684954E-001    1.55325824E-001   -2.12576208E-001    1.37829062E+000   -1.13287888E+000
   -3.47244094E-002   -7.29921260E-002   -3.00000000E-003   -3.36243374E-001    3.83919519E-001    1.48577357E-001   -2.08025887E-001    1.34557902E+000   -1.12200773E+000
   -3.33070866E-002   -7.29921260E-002   -3.00000000E-003   -3.37063320E-001    3.88925100E-001    1.41863998E-001   -2.03179850E-001    1.31314687E+000   -1.11002631E+000
   -3.18897638E-002   -7.29921260E-002   -3.00000000E-003   -3.37826946E-001    3.93703036E-001    1.35179994E-001   -1.98040329E-001    1.28101335E+000   -1.09698113E+000
   -3.04724409E-002   -7.29921260E-002   -3.00000000E-003   -3.38545379E-001    3.98257497E-001    1.28525048E-001   -1.92614418E-001    1.24919961E+000   -1.08292429E+000
   -2.90551181E-002   -7.29921260E-002   -3.00000000E-003   -3.39223165E-001    4.02586466E-001    1.21905079E-001   -1.86914812E-001    1.21773323E+000   -1.06791313E+000
   -2.76377953E-002   -7.29921260E-002   -3.00000000E-003   -3.39861455E-001    4.06685650E-001    1.15321461E-001   -1.80951175E-001    1.18663652E+000   -1.05200430E+000
   -2.62204724E-002   -7.29921260E-002   -3.00000000E-003   -3.40461810E-001    4.10553808E-001    1.08777441E-001   -1.74732416E-001    1.15593001E+000   -1.03525400E+000
   -2.48031496E-002   -7.29921260E-002   -3.00000000E-003   -3.41025006E-001    4.14187987E-001    1.02272252E-001   -1.68266865E-001    1.12563082E+000   -1.01771732E+000
   -2.33858268E-002   -7.29921260E-002   -3.00000000E-003   -3.41550832E-001    4.17585818E-001    9.58084229E-002   -1.61565655E-001    1.09575661E+000   -9.99450955E-001
   -2.19685039E-002   -7.29921260E-002   -3.00000000E-003   -3.42041499E-001    4.20747316E-001    8.93844660E-002   -1.54637416E-001    1.06632094E+000   -9.80511057E-001
   -2.05511811E-002   -7.29921260E-002   -3.00000000E-003   -3.42496971E-001    4.23671600E-001    8.30024078E-002   -1.47493477E-001    1.03733826E+000   -9.60954863E-001
   -1.91338583E-002   -7.29921260E-002   -3.00000000E-003   -3.42917479E-001    4.26357374E-001    7.66619675E-002   -1.40145702E-001    1.00881965E+000   -9.40838878E-001
   -1.77165354E-002   -7.29921260E-002   -3.00000000E-003   -3.43302599E-001    4.28805050E-001    7.03618095E-002   -1.32603655E-001    9.80772369E-001   -9.20218123E-001
   -1.62992126E-002   -7.29921260E-002   -3.00000000E-003   -3.43653835E-001    4.31015937E-001    6.41011880E-002   -1.24878686E-001    9.53204966E-001   -8.99148438E-001
   -1.48818898E-002   -7.29921260E-002   -3.00000000E-003   -3.43968856E-001    4.32988616E-001    5.78809871E-002   -1.16985013E-001    9.26127412E-001   -8.77687199E-001
   -1.34645669E-002   -7.29921260E-002   -3.00000000E-003   -3.44248255E-001    4.34724245E-001    5.16965259E-002   -1.08932321E-001    8.99540837E-001   -8.55887285E-001
   -1.20472441E-002   -7.29921260E-002   -3.00000000E-003   -3.44491859E-001    4.36223971E-001    4.55489342E-002   -1.00736305E-001    8.73450420E-001   -8.33803376E-001
   -1.06299213E-002   -7.29921260E-002   -3.00000000E-003   -3.44699704E-001    4.37488436E-001    3.94338536E-002   -9.24086708E-002    8.47857940E-001   -8.11488408E-001
   -9.21259843E-003   -7.29921260E-002   -3.00000000E-003   -3.44870477E-001    4.38518654E-001    3.33495869E-002   -8.39629147E-002    8.22762331E-001   -7.88993506E-001
   -7.79527559E-003   -7.29921260E-002   -3.00000000E-003   -3.45006244E-001    4.39317217E-001    2.72933379E-002   -7.54127149E-002    7.98165808E-001   -7.66370988E-001
   -6.37795276E-003   -7.29921260E-002   -3.00000000E-003   -3.45104877E-001    4.39883776E-001    2.12629677E-002   -6.67734271E-002    7.74065726E-001   -7.43669915E-001
   -4.96062992E-003   -7.29921260E-002   -3.00000000E-003   -3.45167113E-001    4.40219921E-001    1.52534186E-002   -5.80577800E-002    7.50457329E-001   -7.20937238E-001
   -3.54330709E-003   -7.29921260E-002   -3.00000000E-003   -3.45192963E-001    4.40325839E-001    9.26185488E-003   -4.92816359E-002    7.27338155E-001   -6.98220266E-001
   -2.12598425E-003   -7.29921260E-002   -3.00000000E-003   -3.45182598E-001    4.40203273E-001    3.28579003E-003   -4.04602469E-002    7.04702309E-001   -6.75562823E-001
   -7.08661417E-004   -7.29921260E-002   -3.00000000E-003   -3.45138906E-001    4.39855107E-001   -2.67949593E-003   -3.16065601E-002    6.82544801E-001   -6.53008134E-001
    7.08661417E-004   -7.29921260E-002   -3.00000000E-003   -3.45059877E-001    4.39279938E-001   -8.63661988E-003   -2.27374277E-002    6.60858025E-001   -6.30596446E-001
    2.12598425E-003   -7.29921260E-002   -3.00000000E-003   -3.44947221E-001    4.38479373E-001   -1.45886684E-002   -1.38677187E-002    6.39635333E-001   -6.08366725E-001
    3.54330709E-003   -7.29921260E-002   -3.00000000E-003   -3.44802225E-001    4.37454651E-001   -2.05394625E-002   -5.01198920E-003    6.18868371E-001   -5.86354759E-001
    4.96062992E-003   -7.29921260E-002   -3.00000000E-003   -3.44626891E-001    4.36207231E-001   -2.64920574E-002    3.81459445E-003    5.98548882E-001   -5.64594549E-001
    6.37795276E-003   -7.29921260E-002   -3.00000000E-003   -3.44421968E-001    4.34737466E-001   -3.24494562E-002    1.25976195E-002    5.78667629E-001   -5.43117950E-001
    7.79527559E-003   -7.29921260E-002   -3.00000000E-003   -3.44188458E-001    4.33046259E-001   -3.84143754E-002    2.13222272E-002    5.59214598E-001   -5.21953733E-001
    9.21259843E-003   -7.29921260E-002   -3.00000000E-003   -3.43927563E-001    4.31134090E-001   -4.43884470E-002    2.99736160E-002    5.40181508E-001   -5.01129397E-001
    1.06299213E-002   -7.29921260E-002   -3.00000000E-003   -3.43641477E-001    4.29002682E-001   -5.03746570E-002    3.85381977E-002    5.21558198E-001   -4.80669028E-001
    1.20472441E-002   -7.29921260E-002   -3.00000000E-003   -3.43330597E-001    4.26652386E-001   -5.63732064E-002    4.70001178E-002    5.03334243E-001   -4.60594449E-001
    1.34645669E-002   -7.29921260E-002   -3.00000000E-003   -3.42996457E-001    4.24084508E-001   -6.23868215E-002    5.53477449E-002    4.85499475E-001   -4.40925396E-001
    1.48818898E-002   -7.29921260E-002   -3.00000000E-003   -3.42640171E-001    4.21300428E-001   -6.84153292E-002    6.35661993E-002    4.68044489E-001   -4.21679614E-001
    1.62992126E-002   -7.29921260E-002   -3.00000000E-003   -3.42261906E-001    4.18300799E-001   -7.44595322E-002    7.16427853E-002    4.50959140E-001   -4.02872401E-001
    1.77165354E-002   -7.29921260E-002   -3.00000000E-003   -3.41863531E-001    4.15088091E-001   -8.05206889E-002    7.95657508E-002    4.34233815E-001   -3.84516793E-001
    1.91338583E-002   -7.29921260E-002   -3.00000000E-003   -3.41443363E-001    4.11661521E-001   -8.65970240E-002    8.73203071E-002    4.17858130E-001   -3.66624388E-001
    2.05511811E-002   -7.29921260E-002   -3.00000000E-003   -3.41003165E-001    4.08024592E-001   -9.26893120E-002    9.48964853E-002    4.01822607E-001   -3.49204431E-001
    2.19685039E-002   -7.29921260E-002   -3.00000000E-003   -3.40542703E-001    4.04179268E-001   -9.87953979E-002    1.02281783E-001    3.86118433E-001   -3.32264993E-001
    2.33858268E-002   -7.29921260E-002   -3.00000000E-003   -3.40060103E-001    4.00125731E-001   -1.04914584E-001    1.09464311E-001    3.70735980E-001   -3.15812438E-001
    2.48031496E-002   -7.29921260E-002   -3.00000000E-003   -3.39555949E-001    3.95867163E-001   -1.11044878E-001    1.16433702E-001    3.55667265E-001   -2.99852044E-001
    2.62204724E-002   -7.29921260E-002   -3.00000000E-003   -3.39028562E-001    3.91405265E-001   -1.17184665E-001    1.23179697E-001    3.40903238E-001   -2.84387506E-001
    2.76377953E-002   -7.29921260E-002   -3.00000000E-003   -3.38475984E-001    3.86741527E-001   -1.23331166E-001    1.29691989E-001    3.26435471E-001   -2.69421552E-001
    2.90551181E-002   -7.29921260E-002   -3.00000000E-003   -3.37896240E-001    3.81878068E-001   -1.29482744E-001    1.35962026E-001    3.12255970E-001   -2.54956086E-001
    3.04724409E-002   -7.29921260E-002   -3.00000000E-003   -3.37288985E-001    3.76818510E-001   -1.35636073E-001    1.41980835E-001    2.98357826E-001   -2.40992355E-001
    3.18897638E-002   -7.29921260E-002   -3.00000000E-003   -3.36652485E-001    3.71565360E-001   -1.41787883E-001    1.47740358E-001    2.84734127E-001   -2.27531506E-001
    3.33070866E-002   -7.29921260E-002   -3.00000000E-003   -3.35984603E-001    3.66121148E-001   -1.47932393E-001    1.53231445E-001    2.71379250E-001   -2.14574565E-001
    3.47244094E-002   -7.29921260E-002   -3.00000000E-003   -3.35279174E-001    3.60483917E-001   -1.54063645E-001    1.58444445E-001    2.58286841E-001   -2.02121375E-001
    3.61417323E-002   -7.29921260E-002   -3.00000000E-003   -3.34526969E-001    3.54648002E-001   -1.60180422E-001    1.63376872E-001    2.45448226E-001   -1.90168732E-001
    3.75590551E-002   -7.29921260E-002   -3.00000000E-003   -3.33723621E-001    3.48610702E-001   -1.66290291E-001    1.68036697E-001    2.32852726E-001   -1.78710132E-001
    3.89763780E-002   -7.29921260E-002   -3.00000000E-003   -3.32879955E-001    3.42381752E-001   -1.72403855E-001    1.72439776E-001    2.20492052E-001   -1.67741678E-001
    4.03937008E-002   -7.29921260E-002   -3.00000000E-003   -3.32030320E-001    3.35994671E-001   -1.78518032E-001    1.76595198E-001    2.08371341E-001   -1.57274356E-001
    4.18110236E-002   -7.29921260E-002   -3.00000000E-003   -3.31217281E-001    3.29495826E-001   -1.84580534E-001    1.80470123E-001    1.96519399E-001   -1.47344150E-001
    4.32283465E-002   -7.29921260E-002   -3.00000000E-003   -3.30435687E-001    3.22893149E-001   -1.90488620E-001    1.83980646E-001    1.84975221E-001   -1.38000824E-001
    4.46456693E-002   -7.29921260E-002   -3.00000000E-003   -3.29580499E-001    3.16097318E-001   -1.96128594E-001    1.87021019E-001    1.73753551E-001   -1.29268404E-001
    4.60629921E-002   -7.29921260E-002   -3.00000000E-003   -3.28417744E-001    3.08874434E-001   -2.01464856E-001    1.89540654E-001    1.62795128E-001   -1.21088265E-001
    4.74803150E-002   -7.29921260E-002   -3.00000000E-003   -3.26565026E-001    3.00770882E-001   -2.06685987E-001    1.91672112E-001    1.51886359E-001   -1.13218985E-001
    4.88976378E-002   -7.29921260E-002   -3.00000000E-003   -3.23643714E-001    2.91046547E-001   -2.12690115E-001    1.94245670E-001    1.40480122E-001   -1.05014856E-001
    5.03149606E-002   -7.29921260E-002   -3.00000000E-003   -3.21346755E-001    2.80310194E-001   -2.21275486E-001    1.99680148E-001    1.28094479E-001   -9.61975688E-002
    5.17322835E-002   -7.29921260E-002   -3.00000000E-003   -3.23358379E-001    2.71725051E-001   -2.29502788E-001    2.07197679E-001    1.16109114E-001   -9.12069277E-002
    5.31496063E-002   -7.29921260E-002   -3.00000000E-003   -3.51918708E-001    4.91327790E-001   -1.82544330E-001   -1.63174364E-001    1.17122488E-001   -9.78856129E-002
    5.45669291E-002   -7.29921260E-002   -3.00000000E-003   -3.52066078E-001    4.55362087E-001   -1.83257951E-001   -1.61046516E-001    1.01122710E-001   -8.63908891E-002
    5.59842520E-002   -7.29921260E-002   -3.00000000E-003   -3.50695836E-001    4.18450321E-001   -1.87993996E-001   -1.49495173E-001    8.72372429E-002   -7.80233041E-002
    5.74015748E-002   -7.29921260E-002   -3.00000000E-003   -3.48762892E-001    3.79850335E-001   -1.94400925E-001   -1.32865561E-001    7.45530025E-002   -7.06710570E-002
    5.88188976E-002   -7.29921260E-002   -3.00000000E-003   -3.46274118E-001    3.38323142E-001   -2.01584859E-001   -1.14189826E-001    6.26701792E-002   -6.37694977E-002
    6.02362205E-002   -7.29921260E-002   -3.00000000E-003   -3.43278157E-001    2.93856071E-001   -2.08940390E-001   -9.64430057E-002    5.15857755E-002   -5.73843281E-002
    6.16535433E-002   -7.29921260E-002   -3.00000000E-003   -3.39964682E-001    2.47874001E-001   -2.16094227E-001   -8.16670262E-002    4.14661544E-002   -5.18567973E-002
    6.30708661E-002   -7.29921260E-002   -3.00000000E-003   -3.36547264E-001    2.02150411E-001   -2.22897431E-001   -7.03756738E-002    3.24230726E-002   -4.74110353E-002
    6.44881890E-002   -7.29921260E-002   -3.00000000E-003   -3.33170733E-001    1.57837050E-001   -2.29337178E-001   -6.20989061E-002    2.44398771E-002   -4.40337532E-002
    6.59055118E-002   -7.29921260E-002   -3.00000000E-003   -3.29898422E-001    1.15383415E-001   -2.35451058E-001   -5.61725422E-002    1.74274329E-002   -4.15853315E-002
    6.73228346E-002   -7.29921260E-002   -3.00000000E-003   -3.26738746E-001    7.48502267E-002   -2.41278036E-001   -5.21006252E-002    1.12877417E-002   -3.99033587E-002
    6.87401575E-002   -7.29921260E-002   -3.00000000E-003   -3.23672742E-001    3.61715118E-002   -2.46840516E-001   -4.95882873E-002    5.93574914E-003   -3.88560214E-002
    7.01574803E-002   -7.29921260E-002   -3.00000000E-003   -3.20674298E-001   -7.22151871E-004   -2.52145638E-001   -4.84751744E-002    1.30427062E-003   -3.83481191E-002
    7.15748031E-002   -7.29921260E-002   -3.00000000E-003   -3.17719286E-001   -3.58658325E-002   -2.57191341E-001   -4.86687583E-002   -2.65999972E-003   -3.83154506E-002
    7.29921260E-002   -7.29921260E-002   -3.00000000E-003   -3.14789026E-001   -6.92613415E-002   -2.61972097E-001   -5.01017493E-002   -6.00034300E-003   -3.87202038E-002
    7.44094488E-002   -7.29921260E-002   -3.00000000E-003   -3.11869459E-001   -1.00888657E-001   -2.66480742E-001   -5.27134715E-002   -8.75710898E-003   -3.95388729E-002
    7.58267717E-002   -7.29921260E-002   -3.00000000E-003   -3.08951024E-001   -1.30721170E-001   -2.70710493E-001   -5.64422348E-002   -1.09668738E-002   -4.07597287E-002
    7.72440945E-002   -7.29921260E-002   -3.00000000E-003   -3.06028145E-001   -1.58729116E-001   -2.74656299E-001   -6.12234013E-002   -1.26659659E-002   -4.23763981E-002
    7.86614173E-002   -7.29921260E-002   -3.00000000E-003   -3.03099082E-001   -1.84885607E-001   -2.78313826E-001   -6.69912832E-002   -1.38910624E-002   -4.43852470E-002
    8.00787402E-002   -7.29921260E-002   -3.00000000E-003   -3.00164338E-001   -2.09165149E-001   -2.81682192E-001   -7.36774982E-002   -1.46787039E-002   -4.67836782E-002
    8.14960630E-002   -7.29921260E-002   -3.00000000E-003   -2.97226181E-001   -2.31547438E-001   -2.84761527E-001   -8.12134190E-002   -1.50664089E-002   -4.95735944E-002
    8.29133858E-002   -7.29921260E-002   -3.00000000E-003   -2.94289923E-001   -2.52018955E-001   -2.87553275E-001   -8.95319964E-002   -1.50920874E-002   -5.27519017E-002
    8.43307087E-002   -7.29921260E-002   -3.00000000E-003   -2.91362324E-001   -2.70571830E-001   -2.90061570E-001   -9.85646172E-002   -1.47934519E-002   -5.63174994E-002
    8.57480315E-002   -7.29921260E-002   -3.00000000E-003   -2.88451603E-001   -2.87204943E-001   -2.92291927E-001   -1.08243551E-001   -1.42079956E-002   -6.02682481E-002
    8.71653543E-002   -7.29921260E-002   -3.00000000E-003   -2.85568023E-001   -3.01923760E-001   -2.94250907E-001   -1.18502679E-001   -1.33732731E-002   -6.45992116E-002
    8.85826772E-002   -7.29921260E-002   -3.00000000E-003   -2.82722265E-001   -3.14739060E-001   -2.95948123E-001   -1.29274296E-001   -1.23257840E-002   -6.93048149E-002
    9.00000000E-002   -7.29921260E-002   -3.00000000E-003   -2.79926583E-001   -3.25667665E-001   -2.97393626E-001   -1.40492297E-001   -1.11018228E-002   -7.43786432E-002
   -9.00000000E-002   -7.15748031E-002   -3.00000000E-003   -9.42982579E-001   -5.67963596E-001    4.01967633E-002   -6.22881281E-001    1.65697356E+000   -5.93455022E-001
   -8.85826772E-002   -7.15748031E-002   -3.00000000E-003   -9.55111238E-001   -5.77479833E-001    1.20017868E-002   -6.56672710E-001    1.66608524E+000   -6.17560300E-001
   -8.71653543E-002   -7.15748031E-002   -3.00000000E-003   -9.66197436E-001   -5.85983877E-001   -1.65020593E-002   -6.90502241E-001    1.67549645E+000   -6.41830981E-001
   -8.57480315E-002   -7.15748031E-002   -3.00000000E-003   -9.76233859E-001   -5.93469290E-001   -4.52796591E-002   -7.24312243E-001    1.68515306E+000   -6.66245624E-001
   -8.43307087E-002   -7.15748031E-002   -3.00000000E-003   -9.85209586E-001   -5.99936548E-001   -7.42873670E-002   -7.58052417E-001    1.69500263E+000   -6.90778307E-001
   -8.29133858E-002   -7.15748031E-002   -3.00000000E-003   -9.93133851E-001   -6.05394322E-001   -1.03489807E-001   -7.91672088E-001    1.70498807E+000   -7.15410932E-001
   -8.14960630E-002   -7.15748031E-002   -3.00000000E-003   -1.00001934E+000   -6.09857256E-001   -1.32842804E-001   -8.25120688E-001    1.71505037E+000   -7.40118659E-001
   -8.00787402E-002   -7.15748031E-002   -3.00000000E-003   -1.00588928E+000   -6.13347438E-001   -1.62308240E-001   -8.58352571E-001    1.72513304E+000   -7.64881194E-001
   -7.86614173E-002   -7.15748031E-002   -3.00000000E-003   -1.01077157E+000   -6.15889729E-001   -1.91846485E-001   -8.91322462E-001    1.73517541E+000   -7.89673286E-001
   -7.72440945E-002   -7.15748031E-002   -3.00000000E-003   -1.01470230E+000   -6.17513396E-001   -2.21419937E-001   -9.23988588E-001    1.74512395E+000   -8.14472722E-001
   -7.58267717E-002   -7.15748031E-002   -3.00000000E-003   -1.01773093E+000   -6.18259676E-001   -2.50991693E-001   -9.56314351E-001    1.75492949E+000   -8.39259841E-001
   -7.44094488E-002   -7.15748031E-002   -3.00000000E-003   -1.01991327E+000   -6.18168818E-001   -2.80531075E-001   -9.88262169E-001    1.76454176E+000   -8.64009086E-001
   -7.29921260E-002   -7.15748031E-002   -3.00000000E-003   -1.02131650E+000   -6.17295215E-001   -3.10008331E-001   -1.01980292E+000    1.77392518E+000   -8.88703670E-001
   -7.15748031E-002   -7.15748031E-002   -3.00000000E-003   -1.02201112E+000   -6.15684273E-001   -3.39406781E-001   -1.05091382E+000    1.78305012E+000   -9.13332919E-001
   -7.01574803E-002   -7.15748031E-002   -3.00000000E-003   -1.02206017E+000   -6.13384648E-001   -3.68702836E-001   -1.08156523E+000    1.79188993E+000   -9.37865999E-001
   -6.87401575E-002   -7.15748031E-002   -3.00000000E-003   -1.02152815E+000   -6.10428797E-001   -3.97870311E-001   -1.11172437E+000    1.80042255E+000   -9.62293987E-001
   -6.73228346E-002   -7.15748031E-002   -3.00000000E-003   -1.02048452E+000   -6.06850323E-001   -4.26858583E-001   -1.14132648E+000    1.80863064E+000   -9.86603451E-001
   -6.59055118E-002   -7.15748031E-002   -3.00000000E-003   -1.01904659E+000   -6.02710540E-001   -4.55555685E-001   -1.17025047E+000    1.81654173E+000   -1.01079061E+000
   -6.44881890E-002   -7.15748031E-002   -3.00000000E-003   -1.01748039E+000   -5.98154584E-001   -4.83829656E-001   -1.19832605E+000    1.82432808E+000   -1.03490190E+000
   -6.30708661E-002   -7.15748031E-002   -3.00000000E-003   -1.01628921E+000   -5.93484954E-001   -5.11650516E-001   -1.22539911E+000    1.83246497E+000   -1.05907424E+000
   -6.16535433E-002   -7.15748031E-002   -3.00000000E-003   -1.01625770E+000   -5.89171009E-001   -5.39337431E-001   -1.25148309E+000    1.84191566E+000   -1.08360274E+000
   -6.02362205E-002   -7.15748031E-002   -3.00000000E-003   -1.01839643E+000   -5.85716290E-001   -5.67939743E-001   -1.27694698E+000    1.85422485E+000   -1.10897853E+000
   -5.88188976E-002   -7.15748031E-002   -3.00000000E-003   -1.02384073E+000   -5.83364045E-001   -6.00124483E-001   -1.30276534E+000    1.87148795E+000   -1.13589898E+000
   -5.74015748E-002   -7.15748031E-002   -3.00000000E-003   -1.03196201E+000   -5.81002641E-001   -6.43378981E-001   -1.33123255E+000    1.89521384E+000   -1.16482745E+000
   -5.59842520E-002   -7.15748031E-002   -3.00000000E-003   -1.02312082E+000   -5.67829913E-001   -7.01700021E-001   -1.36570450E+000    1.91293642E+000   -1.19129330E+000
   -5.45669291E-002   -7.15748031E-002   -3.00000000E-003   -1.03383212E+000   -5.27192315E-001   -7.52683578E-001   -1.37337239E+000    1.90215002E+000   -1.20724528E+000
   -5.31496063E-002   -7.15748031E-002   -3.00000000E-003   -3.19593283E-001    3.07915341E-001    2.38600455E-001   -2.49094827E-001    1.78689017E+000   -1.18895046E+000
   -5.17322835E-002   -7.15748031E-002   -3.00000000E-003   -3.19320751E-001    3.13486668E-001    2.32737756E-001   -2.49551884E-001    1.76012315E+000   -1.19699191E+000
   -5.03149606E-002   -7.15748031E-002   -3.00000000E-003   -3.19080892E-001    3.19122423E-001    2.25710045E-001   -2.48657233E-001    1.72911726E+000   -1.20230011E+000
   -4.88976378E-002   -7.15748031E-002   -3.00000000E-003   -3.19359085E-001    3.25192048E-001    2.17732712E-001   -2.46645022E-001    1.69535558E+000   -1.20505195E+000
   -4.74803150E-002   -7.15748031E-002   -3.00000000E-003   -3.20570078E-001    3.31894702E-001    2.09540824E-001   -2.44108944E-001    1.66018969E+000   -1.20568449E+000
   -4.60629921E-002   -7.15748031E-002   -3.00000000E-003   -3.22331125E-001    3.38888843E-001    2.01895456E-001   -2.41583918E-001    1.62494712E+000   -1.20478729E+000
   -4.46456693E-002   -7.15748031E-002   -3.00000000E-003   -3.24007954E-001    3.45710150E-001    1.94830880E-001   -2.39082877E-001    1.59017552E+000   -1.20263443E+000
   -4.32283465E-002   -7.15748031E-002   -3.00000000E-003   -3.25372658E-001    3.52189818E-001    1.88021070E-001   -2.36380902E-001    1.55579625E+000   -1.19920182E+000
   -4.18110236E-002   -7.15748031E-002   -3.00000000E-003   -3.26490572E-001    3.58366859E-001    1.81236740E-001   -2.33324735E-001    1.52161567E+000   -1.19440900E+000
   -4.03937008E-002   -7.15748031E-002   -3.00000000E-003   -3.27475509E-001    3.64314641E-001    1.74411599E-001   -2.29877953E-001    1.48754108E+000   -1.18823111E+000
   -3.89763780E-002   -7.15748031E-002   -3.00000000E-003   -3.28403161E-001    3.70078116E-001    1.67561422E-001   -2.26063330E-001    1.45358225E+000   -1.18070324E+000
   -3.75590551E-002   -7.15748031E-002   -3.00000000E-003   -3.29294518E-001    3.75660866E-001    1.60725522E-001   -2.21918493E-001    1.41979629E+000   -1.17188932E+000
   -3.61417323E-002   -7.15748031E-002   -3.00000000E-003   -3.30145314E-001    3.81048803E-001    1.53924584E-001   -2.17466366E-001    1.38624163E+000   -1.16185638E+000
   -3.47244094E-002   -7.15748031E-002   -3.00000000E-003   -3.30947736E-001    3.86228883E-001    1.47161241E-001   -2.12712984E-001    1.35295481E+000   -1.15065954E+000
   -3.33070866E-002   -7.15748031E-002   -3.00000000E-003   -3.31698281E-001    3.91190826E-001    1.40434441E-001   -2.07663656E-001    1.31996286E+000   -1.13834938E+000
   -3.18897638E-002   -7.15748031E-002   -3.00000000E-003   -3.32401705E-001    3.95932723E-001    1.33739785E-001   -2.02321289E-001    1.28728919E+000   -1.12497665E+000
   -3.04724409E-002   -7.15748031E-002   -3.00000000E-003   -3.33061635E-001    4.00452487E-001    1.27077999E-001   -1.96694069E-001    1.25495624E+000   -1.11059407E+000
   -2.90551181E-002   -7.15748031E-002   -3.00000000E-003   -3.33682006E-001    4.04748112E-001    1.20452677E-001   -1.90792187E-001    1.22298838E+000   -1.09525688E+000
   -2.76377953E-002   -7.15748031E-002   -3.00000000E-003   -3.34265476E-001    4.08816800E-001    1.13863656E-001   -1.84624565E-001    1.19140524E+000   -1.07901997E+000
   -2.62204724E-002   -7.15748031E-002   -3.00000000E-003   -3.34812357E-001    4.12655971E-001    1.07315449E-001   -1.78201895E-001    1.16022680E+000   -1.06193922E+000
   -2.48031496E-002   -7.15748031E-002   -3.00000000E-003   -3.35325493E-001    4.16265065E-001    1.00807355E-001   -1.71532065E-001    1.12946968E+000   -1.04406992E+000
   -2.33858268E-002   -7.15748031E-002   -3.00000000E-003   -3.35805662E-001    4.19641585E-001    9.43393714E-002   -1.64625484E-001    1.09914991E+000   -1.02546806E+000
   -2.19685039E-002   -7.15748031E-002   -3.00000000E-003   -3.36252032E-001    4.22783651E-001    8.79137880E-002   -1.57493100E-001    1.06928260E+000   -1.00619024E+000
   -2.05511811E-002   -7.15748031E-002   -3.00000000E-003   -3.36666178E-001    4.25690724E-001    8.15312308E-002   -1.50146783E-001    1.03988043E+000   -9.86292631E-001
   -1.91338583E-002   -7.15748031E-002   -3.00000000E-003   -3.37048869E-001    4.28361855E-001    7.51901121E-002   -1.42596934E-001    1.01095348E+000   -9.65830853E-001
   -1.77165354E-002   -7.15748031E-002   -3.00000000E-003   -3.37399747E-001    4.30797583E-001    6.88904530E-002   -1.34854101E-001    9.82508869E-001   -9.44859479E-001
   -1.62992126E-002   -7.15748031E-002   -3.00000000E-003   -3.37720056E-001    4.32998033E-001    6.26302160E-002   -1.26929933E-001    9.54554993E-001   -9.23434155E-001
   -1.48818898E-002   -7.15748031E-002   -3.00000000E-003   -3.38007482E-001    4.34961636E-001    5.64108702E-002   -1.18838826E-001    9.27100635E-001   -9.01611216E-001
   -1.34645669E-002   -7.15748031E-002   -3.00000000E-003   -3.38264924E-001    4.36691304E-001    5.02282031E-002   -1.10591026E-001    9.00148065E-001   -8.79443311E-001
   -1.20472441E-002   -7.15748031E-002   -3.00000000E-003   -3.38489643E-001    4.38185418E-001    4.40817916E-002   -1.02201013E-001    8.73699851E-001   -8.56983545E-001
   -1.06299213E-002   -7.15748031E-002   -3.00000000E-003   -3.38682854E-001    4.39445376E-001    3.79687624E-002   -9.36817463E-002    8.47759245E-001   -8.34285176E-001
   -9.21259843E-003   -7.15748031E-002   -3.00000000E-003   -3.38843643E-001    4.40471880E-001    3.18872481E-002   -8.50471714E-002    8.22325501E-001   -8.11398933E-001
   -7.79527559E-003   -7.15748031E-002   -3.00000000E-003   -3.38973884E-001    4.41267220E-001    2.58335671E-002   -7.63097973E-002    7.97398326E-001   -7.88375280E-001
   -6.37795276E-003   -7.15748031E-002   -3.00000000E-003   -3.39071674E-001    4.41830864E-001    1.98050344E-002   -6.74845965E-002    7.72975757E-001   -7.65262995E-001
   -4.96062992E-003   -7.15748031E-002   -3.00000000E-003   -3.39137967E-001    4.42164433E-001    1.37988486E-002   -5.85861494E-002    7.49054489E-001   -7.42109556E-001
   -3.54330709E-003   -7.15748031E-002   -3.00000000E-003   -3.39172955E-001    4.42268576E-001    7.81099807E-003   -4.96285480E-002    7.25630318E-001   -7.18960513E-001
   -2.12598425E-003   -7.15748031E-002   -3.00000000E-003   -3.39176472E-001    4.42143867E-001    1.83887517E-003   -4.06278159E-002    7.02698478E-001   -6.95860361E-001
   -7.08661417E-004   -7.15748031E-002   -3.00000000E-003   -3.39150570E-001    4.41792762E-001   -4.12204302E-003   -3.15968892E-002    6.80252641E-001   -6.72851139E-001
    7.08661417E-004   -7.15748031E-002   -3.00000000E-003   -3.39095326E-001    4.41215968E-001   -1.00744451E-002   -2.25514961E-002    6.58286609E-001   -6.49973416E-001
    2.12598425E-003   -7.15748031E-002   -3.00000000E-003   -3.39011079E-001    4.40413927E-001   -1.60209696E-002   -1.35072367E-002    6.36793133E-001   -6.27265698E-001
    3.54330709E-003   -7.15748031E-002   -3.00000000E-003   -3.38898589E-001    4.39387390E-001   -2.19653403E-002   -4.47904779E-003    6.15764207E-001   -6.04764247E-001
    4.96062992E-003   -7.15748031E-002   -3.00000000E-003   -3.38759119E-001    4.38137384E-001   -2.79110526E-002    4.51847155E-003    5.95190603E-001   -5.82502674E-001
    6.37795276E-003   -7.15748031E-002   -3.00000000E-003   -3.38594565E-001    4.36665833E-001   -3.38617495E-002    1.34717009E-002    5.75063816E-001   -5.60513203E-001
    7.79527559E-003   -7.15748031E-002   -3.00000000E-003   -3.38405184E-001    4.34973099E-001   -3.98188474E-002    2.23648710E-002    5.55374683E-001   -5.38825511E-001
    9.21259843E-003   -7.15748031E-002   -3.00000000E-003   -3.38192379E-001    4.33060530E-001   -4.57839930E-002    3.11826024E-002    5.36114392E-001   -5.17467338E-001
    1.06299213E-002   -7.15748031E-002   -3.00000000E-003   -3.37956871E-001    4.30928561E-001   -5.17616296E-002    3.99124988E-002    5.17272064E-001   -4.96463326E-001
    1.20472441E-002   -7.15748031E-002   -3.00000000E-003   -3.37699510E-001    4.28578568E-001   -5.77516864E-002    4.85387155E-002    4.98838014E-001   -4.75836324E-001
    1.34645669E-002   -7.15748031E-002   -3.00000000E-003   -3.37421055E-001    4.26011263E-001   -6.37566962E-002    5.70488160E-002    4.80802180E-001   -4.55607292E-001
    1.48818898E-002   -7.15748031E-002   -3.00000000E-003   -3.37122585E-001    4.23228842E-001   -6.97770036E-002    6.54283070E-002    4.63154367E-001   -4.35794538E-001
    1.62992126E-002   -7.15748031E-002   -3.00000000E-003   -3.36804423E-001    4.20232472E-001   -7.58130866E-002    7.36637033E-002    4.45885308E-001   -4.16414970E-001
    1.77165354E-002   -7.15748031E-002   -3.00000000E-003   -3.36467081E-001    4.17023464E-001   -8.18666882E-002    8.17435036E-002    4.28984754E-001   -3.97482913E-001
    1.91338583E-002   -7.15748031E-002   -3.00000000E-003   -3.36110003E-001    4.13603023E-001   -8.79365770E-002    8.96530592E-002    4.12442242E-001   -3.79011077E-001
    2.05511811E-002   -7.15748031E-002   -3.00000000E-003   -3.35734486E-001    4.09974262E-001   -9.40234648E-002    9.73821555E-002    3.96249034E-001   -3.61010602E-001
    2.19685039E-002   -7.15748031E-002   -3.00000000E-003   -3.35338320E-001    4.06137640E-001   -1.00125860E-001    1.04917710E-001    3.80394644E-001   -3.43490633E-001
    2.33858268E-002   -7.15748031E-002   -3.00000000E-003   -3.34922067E-001    4.02096320E-001   -1.06242915E-001    1.12248092E-001    3.64870681E-001   -3.26459286E-001
    2.48031496E-002   -7.15748031E-002   -3.00000000E-003   -3.34483781E-001    3.97851114E-001   -1.12373438E-001    1.19362326E-001    3.49668269E-001   -3.09923343E-001
    2.62204724E-002   -7.15748031E-002   -3.00000000E-003   -3.34021977E-001    3.93404282E-001   -1.18516026E-001    1.26249989E-001    3.34777836E-001   -2.93887869E-001
    2.76377953E-002   -7.15748031E-002   -3.00000000E-003   -3.33536728E-001    3.88759950E-001   -1.24668339E-001    1.32901367E-001    3.20191617E-001   -2.78357238E-001
    2.90551181E-002   -7.15748031E-002   -3.00000000E-003   -3.33024881E-001    3.83919229E-001   -1.30827816E-001    1.39305616E-001    3.05901243E-001   -2.63334825E-001
    3.04724409E-002   -7.15748031E-002   -3.00000000E-003   -3.32484767E-001    3.78884951E-001   -1.36992185E-001    1.45454230E-001    2.91899040E-001   -2.48823328E-001
    3.18897638E-002   -7.15748031E-002   -3.00000000E-003   -3.31914695E-001    3.73660013E-001   -1.43157894E-001    1.51338086E-001    2.78178319E-001   -2.34824823E-001
    3.33070866E-002   -7.15748031E-002   -3.00000000E-003   -3.31311473E-001    3.68246016E-001   -1.49321840E-001    1.56949170E-001    2.64731934E-001   -2.21341042E-001
    3.47244094E-002   -7.15748031E-002   -3.00000000E-003   -3.30672358E-001    3.62645309E-001   -1.55480124E-001    1.62280662E-001    2.51553180E-001   -2.08372196E-001
    3.61417323E-002   -7.15748031E-002   -3.00000000E-003   -3.29991974E-001    3.56856587E-001   -1.61631014E-001    1.67327197E-001    2.38634227E-001   -1.95917687E-001
    3.75590551E-002   -7.15748031E-002   -3.00000000E-003   -3.29270149E-001    3.50883421E-001   -1.67774872E-001    1.72089234E-001    2.25968549E-001   -1.83976579E-001
    3.89763780E-002   -7.15748031E-002   -3.00000000E-003   -3.28513286E-001    3.44735031E-001   -1.73910258E-001    1.76567473E-001    2.13552132E-001   -1.72550529E-001
    4.03937008E-002   -7.15748031E-002   -3.00000000E-003   -3.27732926E-001    3.38426236E-001   -1.80024591E-001    1.80754717E-001    2.01387104E-001   -1.61647823E-001
    4.18110236E-002   -7.15748031E-002   -3.00000000E-003   -3.26935551E-001    3.31969196E-001   -1.86088337E-001    1.84627790E-001    1.89482733E-001   -1.51284322E-001
    4.32283465E-002   -7.15748031E-002   -3.00000000E-003   -3.26099823E-001    3.25348503E-001   -1.92056966E-001    1.88146051E-001    1.77846070E-001   -1.41472954E-001
    4.46456693E-002   -7.15748031E-002   -3.00000000E-003   -3.25158632E-001    3.18497495E-001   -1.97902758E-001    1.91279906E-001    1.66463563E-001   -1.32203071E-001
    4.60629921E-002   -7.15748031E-002   -3.00000000E-003   -3.24004325E-001    3.11286789E-001   -2.03667825E-001    1.94058911E-001    1.55276329E-001   -1.23412223E-001
    4.74803150E-002   -7.15748031E-002   -3.00000000E-003   -3.22548747E-001    3.03546525E-001   -2.09541009E-001    1.96661721E-001    1.44161898E-001   -1.14964496E-001
    4.88976378E-002   -7.15748031E-002   -3.00000000E-003   -3.20948665E-001    2.95236142E-001   -2.15898139E-001    1.99525573E-001    1.32974174E-001   -1.06717676E-001
    5.03149606E-002   -7.15748031E-002   -3.00000000E-003   -3.19985678E-001    2.86858140E-001   -2.22914597E-001    2.03134001E-001    1.21793104E-001   -9.89126526E-002
    5.17322835E-002   -7.15748031E-002   -3.00000000E-003   -3.20551029E-001    2.79181476E-001   -2.29706933E-001    2.07176514E-001    1.11087107E-001   -9.25620893E-002
    5.31496063E-002   -7.15748031E-002   -3.00000000E-003   -3.22473490E-001    2.72091795E-001   -2.35047982E-001    2.10877628E-001    1.00887074E-001   -8.91852281E-002
    5.45669291E-002   -7.15748031E-002   -3.00000000E-003   -3.43720866E-001    4.64190092E-001   -1.91980972E-001   -1.26971656E-001    1.01388621E-001   -9.97396611E-002
    5.59842520E-002   -7.15748031E-002   -3.00000000E-003   -3.46631540E-001    4.36175597E-001   -1.93108292E-001   -1.17155428E-001    8.77866045E-002   -8.82603541E-002
    5.74015748E-002   -7.15748031E-002   -3.00000000E-003   -3.46550312E-001    4.02198579E-001   -1.98650205E-001   -9.77060626E-002    7.41294448E-002   -7.86140507E-002
    5.88188976E-002   -7.15748031E-002   -3.00000000E-003   -3.44768263E-001    3.61280757E-001   -2.05877819E-001   -7.43196032E-002    6.11203565E-002   -6.95648663E-002
    6.02362205E-002   -7.15748031E-002   -3.00000000E-003   -3.41771069E-001    3.13551505E-001   -2.13372483E-001   -5.28693444E-002    4.88808859E-002   -6.10254339E-002
    6.16535433E-002   -7.15748031E-002   -3.00000000E-003   -3.38171268E-001    2.62843476E-001   -2.20483738E-001   -3.71848133E-002    3.78944271E-002   -5.38514522E-002
    6.30708661E-002   -7.15748031E-002   -3.00000000E-003   -3.34438146E-001    2.13079760E-001   -2.27090089E-001   -2.70462425E-002    2.83734340E-002   -4.84732826E-002
    6.44881890E-002   -7.15748031E-002   -3.00000000E-003   -3.30809862E-001    1.65878308E-001   -2.33268232E-001   -2.06520415E-002    2.01812308E-002   -4.46697131E-002
    6.59055118E-002   -7.15748031E-002   -3.00000000E-003   -3.27354042E-001    1.21351720E-001   -2.39122463E-001   -1.66220607E-002    1.30976945E-002   -4.20671360E-002
    6.73228346E-002   -7.15748031E-002   -3.00000000E-003   -3.24051965E-001    7.91866224E-002   -2.44721397E-001   -1.42499622E-002    6.94657621E-003   -4.03633131E-002
    6.87401575E-002   -7.15748031E-002   -3.00000000E-003   -3.20859054E-001    3.90828575E-002   -2.50090162E-001   -1.32497803E-002    1.60685559E-003   -3.93580335E-002
    7.01574803E-002   -7.15748031E-002   -3.00000000E-003   -3.17734531E-001    8.59884676E-004   -2.55228744E-001   -1.35242358E-002   -3.00220597E-003   -3.89265827E-002
    7.15748031E-002   -7.15748031E-002   -3.00000000E-003   -3.14647923E-001   -3.55565509E-002   -2.60125862E-001   -1.50376827E-002   -6.93768592E-003   -3.89960175E-002
    7.29921260E-002   -7.15748031E-002   -3.00000000E-003   -3.11577437E-001   -7.01729825E-002   -2.64768762E-001   -1.77599143E-002   -1.02431989E-002   -3.95306462E-002
    7.44094488E-002   -7.15748031E-002   -3.00000000E-003   -3.08512467E-001   -1.02966389E-001   -2.69144409E-001   -2.16477355E-002   -1.29575437E-002   -4.05090704E-002
    7.58267717E-002   -7.15748031E-002   -3.00000000E-003   -3.05444352E-001   -1.33904209E-001   -2.73242718E-001   -2.66481591E-002   -1.51163437E-002   -4.19246590E-002
    7.72440945E-002   -7.15748031E-002   -3.00000000E-003   -3.02369786E-001   -1.62952780E-001   -2.77056442E-001   -3.26985802E-002   -1.67553786E-002   -4.37749446E-002
    7.86614173E-002   -7.15748031E-002   -3.00000000E-003   -2.99288428E-001   -1.90082588E-001   -2.80579281E-001   -3.97343998E-002   -1.79111137E-002   -4.60577771E-002
    8.00787402E-002   -7.15748031E-002   -3.00000000E-003   -2.96203690E-001   -2.15269531E-001   -2.83808444E-001   -4.76861534E-002   -1.86206576E-002   -4.87722496E-002
    8.14960630E-002   -7.15748031E-002   -3.00000000E-003   -2.93119612E-001   -2.38490783E-001   -2.86743821E-001   -5.64840753E-002   -1.89220512E-002   -5.19196919E-002
    8.29133858E-002   -7.15748031E-002   -3.00000000E-003   -2.90043319E-001   -2.59734018E-001   -2.89386156E-001   -6.60613707E-002   -1.88534406E-002   -5.54956827E-002
    8.43307087E-002   -7.15748031E-002   -3.00000000E-003   -2.86983117E-001   -2.78991642E-001   -2.91738741E-001   -7.63489373E-002   -1.84532390E-002   -5.94975667E-002
    8.57480315E-002   -7.15748031E-002   -3.00000000E-003   -2.83949091E-001   -2.96262218E-001   -2.93807090E-001   -8.72784158E-002   -1.77599933E-002   -6.39224675E-002
    8.71653543E-002   -7.15748031E-002   -3.00000000E-003   -2.80953519E-001   -3.11551734E-001   -2.95597817E-001   -9.87818389E-002   -1.68117735E-002   -6.87610391E-002
    8.85826772E-002   -7.15748031E-002   -3.00000000E-003   -2.78008424E-001   -3.24871300E-001   -2.97119992E-001   -1.10791363E-001   -1.56457873E-002   -7.40058841E-002
    9.00000000E-002   -7.15748031E-002   -3.00000000E-003   -2.75127532E-001   -3.36238088E-001   -2.98384558E-001   -1.23239350E-001   -1.42989391E-002   -7.96476032E-002
   -9.00000000E-002   -7.01574803E-002   -3.00000000E-003   -9.63877002E-001   -6.00014057E-001    3.24834158E-002   -6.31215060E-001    1.70552950E+000   -6.06081742E-001
   -8.85826772E-002   -7.01574803E-002   -3.00000000E-003   -9.76124694E-001   -6.09538506E-001    3.94209617E-003   -6.65583496E-001    1.71501826E+000   -6.31337113E-001
   -8.71653543E-002   -7.01574803E-002   -3.00000000E-003   -9.87291172E-001   -6.17993470E-001   -2.48868255E-002   -6.99949817E-001    1.72482880E+000   -6.56783188E-001
   -8.57480315E-002   -7.01574803E-002   -3.00000000E-003   -9.97373773E-001   -6.25374706E-001   -5.39688843E-002   -7.34257914E-001    1.73491453E+000   -6.82403086E-001
   -8.43307087E-002   -7.01574803E-002   -3.00000000E-003   -1.00635763E+000   -6.31684382E-001   -8.32538074E-002   -7.68449462E-001    1.74521804E+000   -7.08167215E-001
   -8.29133858E-002   -7.01574803E-002   -3.00000000E-003   -1.01425173E+000   -6.36933185E-001   -1.12703963E-001   -8.02472436E-001    1.75568573E+000   -7.34056545E-001
   -8.14960630E-002   -7.01574803E-002   -3.00000000E-003   -1.02107150E+000   -6.41137299E-001   -1.42275925E-001   -8.36270947E-001    1.76625888E+000   -7.60050100E-001
   -8.00787402E-002   -7.01574803E-002   -3.00000000E-003   -1.02683899E+000   -6.44321086E-001   -1.71927468E-001   -8.69795403E-001    1.77688124E+000   -7.86125913E-001
   -7.86614173E-002   -7.01574803E-002   -3.00000000E-003   -1.03158272E+000   -6.46511418E-001   -2.01618327E-001   -9.02998145E-001    1.78749573E+000   -8.12259816E-001
   -7.72440945E-002   -7.01574803E-002   -3.00000000E-003   -1.03534210E+000   -6.47741072E-001   -2.31306189E-001   -9.35830636E-001    1.79804864E+000   -8.38431369E-001
   -7.58267717E-002   -7.01574803E-002   -3.00000000E-003   -1.03817054E+000   -6.48054448E-001   -2.60952541E-001   -9.68253959E-001    1.80849833E+000   -8.64625957E-001
   -7.44094488E-002   -7.01574803E-002   -3.00000000E-003   -1.04012469E+000   -6.47497507E-001   -2.90523584E-001   -1.00022298E+000    1.81880235E+000   -8.90811290E-001
   -7.29921260E-002   -7.01574803E-002   -3.00000000E-003   -1.04128341E+000   -6.46127569E-001   -3.19995839E-001   -1.03170739E+000    1.82893826E+000   -9.16981495E-001
   -7.15748031E-002   -7.01574803E-002   -3.00000000E-003   -1.04172480E+000   -6.44002659E-001   -3.49357675E-001   -1.06268430E+000    1.83890122E+000   -9.43127597E-001
   -7.01574803E-002   -7.01574803E-002   -3.00000000E-003   -1.04151900E+000   -6.41163130E-001   -3.78614765E-001   -1.09313994E+000    1.84869069E+000   -9.69236420E-001
   -6.87401575E-002   -7.01574803E-002   -3.00000000E-003   -1.04071367E+000   -6.37627528E-001   -4.07774764E-001   -1.12305191E+000    1.85830501E+000   -9.95301941E-001
   -6.73228346E-002   -7.01574803E-002   -3.00000000E-003   -1.03931433E+000   -6.33367614E-001   -4.36806395E-001   -1.15235760E+000    1.86772163E+000   -1.02131251E+000
   -6.59055118E-002   -7.01574803E-002   -3.00000000E-003   -1.03734083E+000   -6.28342908E-001   -4.65553073E-001   -1.18087981E+000    1.87691015E+000   -1.04725506E+000
   -6.44881890E-002   -7.01574803E-002   -3.00000000E-003   -1.03501237E+000   -6.22603922E-001   -4.93689960E-001   -1.20826368E+000    1.88598584E+000   -1.07315652E+000
   -6.30708661E-002   -7.01574803E-002   -3.00000000E-003   -1.03304672E+000   -6.16484135E-001   -5.20909448E-001   -1.23402513E+000    1.89558954E+000   -1.09919965E+000
   -6.16535433E-002   -7.01574803E-002   -3.00000000E-003   -1.03287022E+000   -6.10721742E-001   -5.47413837E-001   -1.25778322E+000    1.90741210E+000   -1.12590037E+000
   -6.02362205E-002   -7.01574803E-002   -3.00000000E-003   -1.03670671E+000   -6.06250570E-001   -5.74511071E-001   -1.27950352E+000    1.92468397E+000   -1.15428423E+000
   -5.88188976E-002   -7.01574803E-002   -3.00000000E-003   -1.04897071E+000   -6.03783570E-001   -6.05761163E-001   -1.29922353E+000    1.95312834E+000   -1.18618349E+000
   -5.74015748E-002   -7.01574803E-002   -3.00000000E-003   -1.08626767E+000   -6.03171657E-001   -6.53427870E-001   -1.31535089E+000    2.00391980E+000   -1.22476041E+000
   -5.59842520E-002   -7.01574803E-002   -3.00000000E-003   -2.44808587E-001    2.64255454E-001    2.34009849E-001   -2.45400442E-001    1.88292486E+000   -1.20878155E+000
   -5.45669291E-002   -7.01574803E-002   -3.00000000E-003   -3.08097962E-001    2.99577193E-001    2.34004304E-001   -2.50299921E-001    1.83666436E+000   -1.21278206E+000
   -5.31496063E-002   -7.01574803E-002   -3.00000000E-003   -3.12561888E-001    3.08282280E-001    2.33225682E-001   -2.53737127E-001    1.80644245E+000   -1.22113538E+000
   -5.17322835E-002   -7.01574803E-002   -3.00000000E-003   -3.14046972E-001    3.15177101E-001    2.28490492E-001   -2.54539910E-001    1.77507157E+000   -1.22785366E+000
   -5.03149606E-002   -7.01574803E-002   -3.00000000E-003   -3.14814363E-001    3.21625382E-001    2.22265751E-001   -2.53936546E-001    1.74211289E+000   -1.23253720E+000
   -4.88976378E-002   -7.01574803E-002   -3.00000000E-003   -3.15581397E-001    3.28073461E-001    2.15236929E-001   -2.52378927E-001    1.70778526E+000   -1.23514854E+000
   -4.74803150E-002   -7.01574803E-002   -3.00000000E-003   -3.16632466E-001    3.34671507E-001    2.07906175E-001   -2.50234760E-001    1.67261336E+000   -1.23586297E+000
   -4.60629921E-002   -7.01574803E-002   -3.00000000E-003   -3.17908642E-001    3.41339251E-001    2.00650022E-001   -2.47774083E-001    1.63718218E+000   -1.23493762E+000
   -4.46456693E-002   -7.01574803E-002   -3.00000000E-003   -3.19202249E-001    3.47906417E-001    1.93593786E-001   -2.45085153E-001    1.60184880E+000   -1.23255095E+000
   -4.32283465E-002   -7.01574803E-002   -3.00000000E-003   -3.20381865E-001    3.54269319E-001    1.86680016E-001   -2.42126585E-001    1.56671715E+000   -1.22877045E+000
   -4.18110236E-002   -7.01574803E-002   -3.00000000E-003   -3.21425487E-001    3.60402509E-001    1.79822491E-001   -2.38843191E-001    1.53177195E+000   -1.22360919E+000
   -4.03937008E-002   -7.01574803E-002   -3.00000000E-003   -3.22368180E-001    3.66323792E-001    1.72973813E-001   -2.35206034E-001    1.49699239E+000   -1.21708226E+000
   -3.89763780E-002   -7.01574803E-002   -3.00000000E-003   -3.23241096E-001    3.72046409E-001    1.66126791E-001   -2.31219687E-001    1.46238785E+000   -1.20922501E+000
   -3.75590551E-002   -7.01574803E-002   -3.00000000E-003   -3.24063549E-001    3.77576325E-001    1.59296376E-001   -2.26900486E-001    1.42799250E+000   -1.20008813E+000
   -3.61417323E-002   -7.01574803E-002   -3.00000000E-003   -3.24841039E-001    3.82908080E-001    1.52491670E-001   -2.22263030E-001    1.39384648E+000   -1.18972824E+000
   -3.47244094E-002   -7.01574803E-002   -3.00000000E-003   -3.25572998E-001    3.88034029E-001    1.45717983E-001   -2.17317302E-001    1.35998190E+000   -1.17819908E+000
   -3.33070866E-002   -7.01574803E-002   -3.00000000E-003   -3.26261218E-001    3.92949155E-001    1.38978141E-001   -2.12070459E-001    1.32642867E+000   -1.16555378E+000
   -3.18897638E-002   -7.01574803E-002   -3.00000000E-003   -3.26907866E-001    3.97649531E-001    1.32272798E-001   -2.06529890E-001    1.29321043E+000   -1.15184443E+000
   -3.04724409E-002   -7.01574803E-002   -3.00000000E-003   -3.27513400E-001    4.02129765E-001    1.25602616E-001   -2.00704437E-001    1.26035092E+000   -1.13712456E+000
   -2.90551181E-002   -7.01574803E-002   -3.00000000E-003   -3.28081290E-001    4.06388552E-001    1.18969664E-001   -1.94602419E-001    1.22787280E+000   -1.12144884E+000
   -2.76377953E-002   -7.01574803E-002   -3.00000000E-003   -3.28614555E-001    4.10423426E-001    1.12376643E-001   -1.88235046E-001    1.19579682E+000   -1.10487232E+000
   -2.62204724E-002   -7.01574803E-002   -3.00000000E-003   -3.29114228E-001    4.14231310E-001    1.05823985E-001   -1.81611307E-001    1.16414069E+000   -1.08744985E+000
   -2.48031496E-002   -7.01574803E-002   -3.00000000E-003   -3.29582304E-001    4.17811796E-001    9.93119374E-002   -1.74739457E-001    1.13291849E+000   -1.06923567E+000
   -2.33858268E-002   -7.01574803E-002   -3.00000000E-003   -3.30019910E-001    4.21162484E-001    9.28425978E-002   -1.67632079E-001    1.10214838E+000   -1.05028680E+000
   -2.19685039E-002   -7.01574803E-002   -3.00000000E-003   -3.30426553E-001    4.24281354E-001    8.64178719E-002   -1.60300209E-001    1.07184548E+000   -1.03065991E+000
   -2.05511811E-002   -7.01574803E-002   -3.00000000E-003   -3.30804336E-001    4.27167931E-001    8.00356076E-002   -1.52754070E-001    1.04201794E+000   -1.01040866E+000
   -1.91338583E-002   -7.01574803E-002   -3.00000000E-003   -3.31153702E-001    4.29821581E-001    7.36957528E-002   -1.45004690E-001    1.01267909E+000   -9.89589714E-001
   -1.77165354E-002   -7.01574803E-002   -3.00000000E-003   -3.31473332E-001    4.32240375E-001    6.73976720E-002   -1.37063945E-001    9.83833287E-001   -9.68256364E-001
   -1.62992126E-002   -7.01574803E-002   -3.00000000E-003   -3.31766170E-001    4.34426390E-001    6.11405247E-002   -1.28943712E-001    9.55490398E-001   -9.46464472E-001
   -1.48818898E-002   -7.01574803E-002   -3.00000000E-003   -3.32031135E-001    4.36378871E-001    5.49243391E-002   -1.20657277E-001    9.27656635E-001   -9.24269021E-001
   -1.34645669E-002   -7.01574803E-002   -3.00000000E-003   -3.32267615E-001    4.38097077E-001    4.87466591E-002   -1.12217271E-001    9.00335974E-001   -9.01723021E-001
   -1.20472441E-002   -7.01574803E-002   -3.00000000E-003   -3.32477059E-001    4.39582737E-001    4.26039875E-002   -1.03635091E-001    8.73529263E-001   -8.78878161E-001
   -1.06299213E-002   -7.01574803E-002   -3.00000000E-003   -3.32658129E-001    4.40834597E-001    3.64955627E-002   -9.49261303E-002    8.47239576E-001   -8.55787341E-001
   -9.21259843E-003   -7.01574803E-002   -3.00000000E-003   -3.32811088E-001    4.41854153E-001    3.04191753E-002   -8.61037818E-002    8.21466536E-001   -8.32501106E-001
   -7.79527559E-003   -7.01574803E-002   -3.00000000E-003   -3.32937965E-001    4.42643557E-001    2.43707467E-002   -7.71803670E-002    7.96209185E-001   -8.09068931E-001
   -6.37795276E-003   -7.01574803E-002   -3.00000000E-003   -3.33036591E-001    4.43201719E-001    1.83482938E-002   -6.81715545E-002    7.71466465E-001   -7.85539996E-001
   -4.96062992E-003   -7.01574803E-002   -3.00000000E-003   -3.33108317E-001    4.43530550E-001    1.23477055E-002   -5.90904994E-002    7.47233389E-001   -7.61960108E-001
   -3.54330709E-003   -7.01574803E-002   -3.00000000E-003   -3.33152933E-001    4.43630178E-001    6.36667633E-003   -4.99530888E-002    7.23506687E-001   -7.38375383E-001
   -2.12598425E-003   -7.01574803E-002   -3.00000000E-003   -3.33170931E-001    4.43501676E-001    4.01411946E-004   -4.07737957E-002    7.00281026E-001   -7.14829492E-001
   -7.08661417E-004   -7.01574803E-002   -3.00000000E-003   -3.33164045E-001    4.43147072E-001   -5.55214628E-003   -3.15661566E-002    6.77551180E-001   -6.91364815E-001
    7.08661417E-004   -7.01574803E-002   -3.00000000E-003   -3.33131644E-001    4.42566646E-001   -1.14967771E-002   -2.23457099E-002    6.55309168E-001   -6.68020972E-001
    2.12598425E-003   -7.01574803E-002   -3.00000000E-003   -3.33074578E-001    4.41761379E-001   -1.74346265E-002   -1.31285979E-002    6.33548872E-001   -6.44837031E-001
    3.54330709E-003   -7.01574803E-002   -3.00000000E-003   -3.32993526E-001    4.40732149E-001   -2.33699873E-002   -3.92865407E-003    6.12262116E-001   -6.21848952E-001
    4.96062992E-003   -7.01574803E-002   -3.00000000E-003   -3.32889479E-001    4.39479603E-001   -2.93071042E-002    5.23939763E-003    5.91439431E-001   -5.99090810E-001
    6.37795276E-003   -7.01574803E-002   -3.00000000E-003   -3.32763487E-001    4.38005628E-001   -3.52480889E-002    1.43610594E-002    5.71072924E-001   -5.76595197E-001
    7.79527559E-003   -7.01574803E-002   -3.00000000E-003   -3.32616271E-001    4.36311086E-001   -4.11948816E-002    2.34207911E-002    5.51152708E-001   -5.54391843E-001
    9.21259843E-003   -7.01574803E-002   -3.00000000E-003   -3.32449005E-001    4.34397416E-001   -4.71505761E-002    3.24046214E-002    5.31670204E-001   -5.32509187E-001
    1.06299213E-002   -7.01574803E-002   -3.00000000E-003   -3.32261230E-001    4.32264325E-001   -5.31176710E-002    4.12980817E-002    5.12614644E-001   -5.10972624E-001
    1.20472441E-002   -7.01574803E-002   -3.00000000E-003   -3.32054830E-001    4.29914340E-001   -5.90976959E-002    5.00865384E-002    4.93976618E-001   -4.89805955E-001
    1.34645669E-002   -7.01574803E-002   -3.00000000E-003   -3.31829648E-001    4.27348371E-001   -6.50924303E-002    5.87570036E-002    4.75745334E-001   -4.69030631E-001
    1.48818898E-002   -7.01574803E-002   -3.00000000E-003   -3.31586869E-001    4.24568554E-001   -7.11032327E-002    6.72953391E-002    4.57911237E-001   -4.48666310E-001
    1.62992126E-002   -7.01574803E-002   -3.00000000E-003   -3.31325901E-001    4.21575596E-001   -7.71305298E-002    7.56880155E-002    4.40464374E-001   -4.28730821E-001
    1.77165354E-002   -7.01574803E-002   -3.00000000E-003   -3.31047387E-001    4.18371421E-001   -8.31760699E-002    8.39225788E-002    4.23394880E-001   -4.09240077E-001
    1.91338583E-002   -7.01574803E-002   -3.00000000E-003   -3.30750689E-001    4.14957520E-001   -8.92386149E-002    9.19847149E-002    4.06692289E-001   -3.90207742E-001
    2.05511811E-002   -7.01574803E-002   -3.00000000E-003   -3.30435783E-001    4.11336109E-001   -9.53199127E-002    9.98642774E-002    3.90346642E-001   -3.71646164E-001
    2.19685039E-002   -7.01574803E-002   -3.00000000E-003   -3.30102089E-001    4.07509757E-001   -1.01418180E-001    1.07547770E-001    3.74348622E-001   -3.53566064E-001
    2.33858268E-002   -7.01574803E-002   -3.00000000E-003   -3.29748399E-001    4.03479784E-001   -1.07532786E-001    1.15023302E-001    3.58689212E-001   -3.35977102E-001
    2.48031496E-002   -7.01574803E-002   -3.00000000E-003   -3.29373439E-001    3.99248653E-001   -1.13663327E-001    1.22280111E-001    3.43358713E-001   -3.18887145E-001
    2.62204724E-002   -7.01574803E-002   -3.00000000E-003   -3.28977024E-001    3.94819900E-001   -1.19808136E-001    1.29307581E-001    3.28348613E-001   -3.02302822E-001
    2.76377953E-002   -7.01574803E-002   -3.00000000E-003   -3.28556291E-001    3.90195133E-001   -1.25965213E-001    1.36094905E-001    3.13649957E-001   -2.86229999E-001
    2.90551181E-002   -7.01574803E-002   -3.00000000E-003   -3.28109087E-001    3.85376644E-001   -1.32132607E-001    1.42631828E-001    2.99254066E-001   -2.70673206E-001
    3.04724409E-002   -7.01574803E-002   -3.00000000E-003   -3.27634230E-001    3.80368035E-001   -1.38307578E-001    1.48908574E-001    2.85153864E-001   -2.55636565E-001
    3.18897638E-002   -7.01574803E-002   -3.00000000E-003   -3.27128910E-001    3.75171674E-001   -1.44487265E-001    1.54916455E-001    2.71341439E-001   -2.41123210E-001
    3.33070866E-002   -7.01574803E-002   -3.00000000E-003   -3.26590753E-001    3.69790241E-001   -1.50669927E-001    1.60647788E-001    2.57809250E-001   -2.27135584E-001
    3.47244094E-002   -7.01574803E-002   -3.00000000E-003   -3.26017375E-001    3.64226911E-001   -1.56851133E-001    1.66095066E-001    2.44550501E-001   -2.13675553E-001
    3.61417323E-002   -7.01574803E-002   -3.00000000E-003   -3.25405740E-001    3.58483301E-001   -1.63028348E-001    1.71250938E-001    2.31558727E-001   -2.00744388E-001
    3.75590551E-002   -7.01574803E-002   -3.00000000E-003   -3.24754811E-001    3.52563466E-001   -1.69199881E-001    1.76112940E-001    2.18827178E-001   -1.88343205E-001
    3.89763780E-002   -7.01574803E-002   -3.00000000E-003   -3.24066854E-001    3.46473996E-001   -1.75358893E-001    1.80674329E-001    2.06352549E-001   -1.76474970E-001
    4.03937008E-002   -7.01574803E-002   -3.00000000E-003   -3.23343728E-001    3.40221346E-001   -1.81495959E-001    1.84926756E-001    1.94132924E-001   -1.65144586E-001
    4.18110236E-002   -7.01574803E-002   -3.00000000E-003   -3.22581133E-001    3.33805896E-001   -1.87595624E-001    1.88856429E-001    1.82167624E-001   -1.54357888E-001
    4.32283465E-002   -7.01574803E-002   -3.00000000E-003   -3.21761872E-001    3.27212101E-001   -1.93640496E-001    1.92446559E-001    1.70452272E-001   -1.44115480E-001
    4.46456693E-002   -7.01574803E-002   -3.00000000E-003   -3.20855363E-001    3.20404178E-001   -1.99632148E-001    1.95698241E-001    1.58970126E-001   -1.34404239E-001
    4.60629921E-002   -7.01574803E-002   -3.00000000E-003   -3.19830848E-001    3.13329141E-001   -2.05610324E-001    1.98652059E-001    1.47685997E-001   -1.25191134E-001
    4.74803150E-002   -7.01574803E-002   -3.00000000E-003   -3.18709057E-001    3.05955307E-001   -2.11667625E-001    2.01417661E-001    1.36553711E-001   -1.16435975E-001
    4.88976378E-002   -7.01574803E-002   -3.00000000E-003   -3.17648921E-001    2.98356579E-001   -2.17901474E-001    2.04159593E-001    1.25557658E-001   -1.08154218E-001
    5.03149606E-002   -7.01574803E-002   -3.00000000E-003   -3.16982563E-001    2.90782795E-001   -2.24241472E-001    2.06959555E-001    1.14788201E-001   -1.00533666E-001
    5.17322835E-002   -7.01574803E-002   -3.00000000E-003   -3.17012681E-001    2.83513985E-001   -2.30287353E-001    2.09634857E-001    1.04440940E-001   -9.39704997E-002
    5.31496063E-002   -7.01574803E-002   -3.00000000E-003   -3.17755999E-001    2.76580182E-001   -2.35476298E-001    2.11842619E-001    9.46449036E-002   -8.89581604E-002
    5.45669291E-002   -7.01574803E-002   -3.00000000E-003   -3.19043172E-001    2.69870694E-001   -2.39355291E-001    2.13263940E-001    8.52551337E-002   -8.62782381E-002
    5.59842520E-002   -7.01574803E-002   -3.00000000E-003   -3.20461258E-001    2.64211082E-001   -2.42001401E-001    2.12541880E-001    7.57658411E-002   -8.73261976E-002
    5.74015748E-002   -7.01574803E-002   -3.00000000E-003   -3.43714756E-001    4.30595045E-001   -2.04005178E-001   -6.51975845E-002    7.41400291E-002   -8.92996922E-002
    5.88188976E-002   -7.01574803E-002   -3.00000000E-003   -3.43407976E-001    3.91808606E-001   -2.11090681E-001   -3.19387687E-002    5.97279081E-002   -7.67461127E-002
    6.02362205E-002   -7.01574803E-002   -3.00000000E-003   -3.40164437E-001    3.36432842E-001   -2.18635151E-001   -2.69657382E-003    4.53503839E-002   -6.39986338E-002
    6.16535433E-002   -7.01574803E-002   -3.00000000E-003   -3.36058624E-001    2.76758051E-001   -2.25476075E-001    1.30610145E-002    3.30432449E-002   -5.41842830E-002
    6.30708661E-002   -7.01574803E-002   -3.00000000E-003   -3.31907313E-001    2.21574867E-001   -2.31680646E-001    2.00055940E-002    2.30985763E-002   -4.78954604E-002
    6.44881890E-002   -7.01574803E-002   -3.00000000E-003   -3.28030460E-001    1.71531738E-001   -2.37446101E-001    2.31879117E-002    1.48710767E-002   -4.39589965E-002
    6.59055118E-002   -7.01574803E-002   -3.00000000E-003   -3.24440103E-001    1.25310816E-001   -2.42959342E-001    2.46980974E-002    7.86604043E-003   -4.14856804E-002
    6.73228346E-002   -7.01574803E-002   -3.00000000E-003   -3.21046945E-001    8.18410712E-002   -2.48297617E-001    2.51303717E-002    1.80823327E-003   -3.99782538E-002
    6.87401575E-002   -7.01574803E-002   -3.00000000E-003   -3.17765547E-001    4.05176997E-002   -2.53467869E-001    2.45423714E-002   -3.44951187E-003   -3.91732779E-002
    7.01574803E-002   -7.01574803E-002   -3.00000000E-003   -3.14538485E-001    1.07291112E-003   -2.58445594E-001    2.28550351E-002   -7.98963665E-003   -3.89334950E-002
    7.15748031E-002   -7.01574803E-002   -3.00000000E-003   -3.11331689E-001   -3.65693060E-002   -2.63201514E-001    1.99960497E-002   -1.18636061E-002   -3.91915458E-002
    7.29921260E-002   -7.01574803E-002   -3.00000000E-003   -3.08127658E-001   -7.23881423E-002   -2.67712390E-001    1.59476313E-002   -1.51092198E-002   -3.99224854E-002
    7.44094488E-002   -7.01574803E-002   -3.00000000E-003   -3.04917275E-001   -1.06342429E-001   -2.71958645E-001    1.07320898E-002   -1.77601113E-002   -4.11173362E-002
    7.58267717E-002   -7.01574803E-002   -3.00000000E-003   -3.01696501E-001   -1.38382247E-001   -2.75927177E-001    4.40039181E-003   -1.98486655E-002   -4.27796352E-002
    7.72440945E-002   -7.01574803E-002   -3.00000000E-003   -2.98464703E-001   -1.68469401E-001   -2.79607944E-001   -2.98496534E-003   -2.14090124E-002   -4.49138142E-002
    7.86614173E-002   -7.01574803E-002   -3.00000000E-003   -2.95225129E-001   -1.96569491E-001   -2.82994418E-001   -1.13528609E-002   -2.24775056E-002   -4.75215395E-002
    8.00787402E-002   -7.01574803E-002   -3.00000000E-003   -2.91982845E-001   -2.22659248E-001   -2.86081540E-001   -2.06353031E-002   -2.30910983E-002   -5.06044890E-002
    8.14960630E-002   -7.01574803E-002   -3.00000000E-003   -2.88744075E-001   -2.46714166E-001   -2.88868572E-001   -3.07613601E-002   -2.32883446E-002   -5.41618950E-002
    8.29133858E-002   -7.01574803E-002   -3.00000000E-003   -2.85518781E-001   -2.68723866E-001   -2.91355063E-001   -4.16626564E-002   -2.31079411E-002   -5.81913326E-002
    8.43307087E-002   -7.01574803E-002   -3.00000000E-003   -2.82317065E-001   -2.88680528E-001   -2.93544310E-001   -5.32693760E-002   -2.25893017E-002   -6.26871012E-002
    8.57480315E-002   -7.01574803E-002   -3.00000000E-003   -2.79151875E-001   -3.06582572E-001   -2.95441870E-001   -6.55107445E-002   -2.17713991E-002   -6.76428934E-002
    8.71653543E-002   -7.01574803E-002   -3.00000000E-003   -2.76035662E-001   -3.22435536E-001   -2.97054029E-001   -7.83216137E-002   -2.06929647E-002   -7.30496814E-002
    8.85826772E-002   -7.01574803E-002   -3.00000000E-003   -2.72983070E-001   -3.36251249E-001   -2.98389863E-001   -9.16309898E-002   -1.93918906E-002   -7.88947382E-002
    9.00000000E-002   -7.01574803E-002   -3.00000000E-003   -2.70009413E-001   -3.48046894E-001   -2.99460731E-001   -1.05370373E-001   -1.79057784E-002   -8.51664231E-002
   -9.00000000E-002   -6.87401575E-002   -3.00000000E-003   -9.84968558E-001   -6.32641556E-001    2.49641312E-002   -6.39102684E-001    1.75585606E+000   -6.18518661E-001
   -8.85826772E-002   -6.87401575E-002   -3.00000000E-003   -9.97312261E-001   -6.42136397E-001   -3.93392074E-003   -6.74071609E-001    1.76568812E+000   -6.44963036E-001
   -8.71653543E-002   -6.87401575E-002   -3.00000000E-003   -1.00853804E+000   -6.50499985E-001   -3.30992458E-002   -7.09000669E-001    1.77587280E+000   -6.71627086E-001
   -8.57480315E-002   -6.87401575E-002   -3.00000000E-003   -1.01864075E+000   -6.57733987E-001   -6.24923336E-002   -7.43829085E-001    1.78635937E+000   -6.98492282E-001
   -8.43307087E-002   -6.87401575E-002   -3.00000000E-003   -1.02760737E+000   -6.63837788E-001   -9.20656191E-002   -7.78493623E-001    1.79709639E+000   -7.25531607E-001
   -8.29133858E-002   -6.87401575E-002   -3.00000000E-003   -1.03544405E+000   -6.68825839E-001   -1.21776302E-001   -8.12938119E-001    1.80803103E+000   -7.52723343E-001
   -8.14960630E-002   -6.87401575E-002   -3.00000000E-003   -1.04216870E+000   -6.72715960E-001   -1.51581311E-001   -8.47105295E-001    1.81910400E+000   -7.80049072E-001
   -8.00787402E-002   -6.87401575E-002   -3.00000000E-003   -1.04780227E+000   -6.75533476E-001   -1.81435510E-001   -8.80939770E-001    1.83026147E+000   -8.07486807E-001
   -7.86614173E-002   -6.87401575E-002   -3.00000000E-003   -1.05237550E+000   -6.77306053E-001   -2.11295224E-001   -9.14390677E-001    1.84145074E+000   -8.35015881E-001
   -7.72440945E-002   -6.87401575E-002   -3.00000000E-003   -1.05592614E+000   -6.78072648E-001   -2.41116243E-001   -9.47402236E-001    1.85261940E+000   -8.62611010E-001
   -7.58267717E-002   -6.87401575E-002   -3.00000000E-003   -1.05850953E+000   -6.77876824E-001   -2.70856522E-001   -9.79926710E-001    1.86373141E+000   -8.90259354E-001
   -7.44094488E-002   -6.87401575E-002   -3.00000000E-003   -1.06019391E+000   -6.76771003E-001   -3.00479004E-001   -1.01191689E+000    1.87475952E+000   -9.17939417E-001
   -7.29921260E-002   -6.87401575E-002   -3.00000000E-003   -1.06107125E+000   -6.74821766E-001   -3.29960129E-001   -1.04333206E+000    1.88570398E+000   -9.45648944E-001
   -7.15748031E-002   -6.87401575E-002   -3.00000000E-003   -1.06124533E+000   -6.72105298E-001   -3.59297423E-001   -1.07415077E+000    1.89660292E+000   -9.73389940E-001
   -7.01574803E-002   -6.87401575E-002   -3.00000000E-003   -1.06081807E+000   -6.68671788E-001   -3.88542590E-001   -1.10437263E+000    1.90751777E+000   -1.00116985E+000
   -6.87401575E-002   -6.87401575E-002   -3.00000000E-003   -1.05984045E+000   -6.64534114E-001   -4.17791094E-001   -1.13402288E+000    1.91852367E+000   -1.02900787E+000
   -6.73228346E-002   -6.87401575E-002   -3.00000000E-003   -1.05823906E+000   -6.59583538E-001   -4.47140822E-001   -1.16310142E+000    1.92963736E+000   -1.05690935E+000
   -6.59055118E-002   -6.87401575E-002   -3.00000000E-003   -1.05578602E+000   -6.53563517E-001   -4.76501310E-001   -1.19143973E+000    1.94072963E+000   -1.08484470E+000
   -6.44881890E-002   -6.87401575E-002   -3.00000000E-003   -1.05237359E+000   -6.46176639E-001   -5.05287683E-001   -1.21844523E+000    1.95163146E+000   -1.11276652E+000
   -6.30708661E-002   -6.87401575E-002   -3.00000000E-003   -1.04891908E+000   -6.37554511E-001   -5.32545229E-001   -1.24295258E+000    1.96290462E+000   -1.14082750E+000
   -6.16535433E-002   -6.87401575E-002   -3.00000000E-003   -1.04813543E+000   -6.28687281E-001   -5.58416729E-001   -1.26367275E+000    1.97733404E+000   -1.16984526E+000
   -6.02362205E-002   -6.87401575E-002   -3.00000000E-003   -1.05455198E+000   -6.20598916E-001   -5.86039236E-001   -1.27953704E+000    2.00089020E+000   -1.20162052E+000
   -5.88188976E-002   -6.87401575E-002   -3.00000000E-003   -1.07988245E+000   -6.11364872E-001   -6.26699637E-001   -1.28694598E+000    2.04066309E+000   -1.23805012E+000
   -5.74015748E-002   -6.87401575E-002   -3.00000000E-003   -2.91595338E-001    2.80651915E-001    2.71078143E-001   -2.70530638E-001    1.94872767E+000   -1.23292060E+000
   -5.59842520E-002   -6.87401575E-002   -3.00000000E-003   -2.91618134E-001    2.88000495E-001    2.52412781E-001   -2.63888694E-001    1.90652313E+000   -1.24054824E+000
   -5.45669291E-002   -6.87401575E-002   -3.00000000E-003   -3.00369406E-001    2.99392048E-001    2.38811211E-001   -2.60728245E-001    1.86311795E+000   -1.24635388E+000
   -5.31496063E-002   -6.87401575E-002   -3.00000000E-003   -3.05914886E-001    3.08772427E-001    2.32351867E-001   -2.60806862E-001    1.82607150E+000   -1.25278203E+000
   -5.17322835E-002   -6.87401575E-002   -3.00000000E-003   -3.08469743E-001    3.16424926E-001    2.26466623E-001   -2.60697839E-001    1.79108865E+000   -1.25836064E+000
   -5.03149606E-002   -6.87401575E-002   -3.00000000E-003   -3.09910468E-001    3.23374445E-001    2.20112140E-001   -2.59846697E-001    1.75615701E+000   -1.26236709E+000
   -4.88976378E-002   -6.87401575E-002   -3.00000000E-003   -3.11014509E-001    3.30068987E-001    2.13330190E-001   -2.58304448E-001    1.72077714E+000   -1.26460748E+000
   -4.74803150E-002   -6.87401575E-002   -3.00000000E-003   -3.12086363E-001    3.36678690E-001    2.06320640E-001   -2.56221419E-001    1.68499825E+000   -1.26510776E+000
   -4.60629921E-002   -6.87401575E-002   -3.00000000E-003   -3.13194062E-001    3.43221561E-001    1.99265588E-001   -2.53733587E-001    1.64903743E+000   -1.26397778E+000
   -4.46456693E-002   -6.87401575E-002   -3.00000000E-003   -3.14293256E-001    3.49646913E-001    1.92261005E-001   -2.50911109E-001    1.61309369E+000   -1.26132601E+000
   -4.32283465E-002   -6.87401575E-002   -3.00000000E-003   -3.15330634E-001    3.55903752E-001    1.85319421E-001   -2.47765412E-001    1.57727411E+000   -1.25722531E+000
   -4.18110236E-002   -6.87401575E-002   -3.00000000E-003   -3.16285868E-001    3.61968045E-001    1.78420517E-001   -2.44285266E-001    1.54162100E+000   -1.25172001E+000
   -4.03937008E-002   -6.87401575E-002   -3.00000000E-003   -3.17164387E-001    3.67834859E-001    1.71543372E-001   -2.40461039E-001    1.50615456E+000   -1.24484735E+000
   -3.89763780E-002   -6.87401575E-002   -3.00000000E-003   -3.17980899E-001    3.73507274E-001    1.64680986E-001   -2.36293147E-001    1.47089522E+000   -1.23664874E+000
   -3.75590551E-002   -6.87401575E-002   -3.00000000E-003   -3.18743561E-001    3.78983378E-001    1.57840386E-001   -2.31793372E-001    1.43587510E+000   -1.22717422E+000
   -3.61417323E-002   -6.87401575E-002   -3.00000000E-003   -3.19460187E-001    3.84260937E-001    1.51026595E-001   -2.26971910E-001    1.40112648E+000   -1.21647579E+000
   -3.47244094E-002   -6.87401575E-002   -3.00000000E-003   -3.20132949E-001    3.89334008E-001    1.44240816E-001   -2.21836801E-001    1.36667688E+000   -1.20460507E+000
   -3.33070866E-002   -6.87401575E-002   -3.00000000E-003   -3.20764897E-001    3.94199275E-001    1.37489650E-001   -2.16398230E-001    1.33255675E+000   -1.19161607E+000
   -3.18897638E-002   -6.87401575E-002   -3.00000000E-003   -3.21357789E-001    3.98852663E-001    1.30773512E-001   -2.10663519E-001    1.29878749E+000   -1.17756039E+000
   -3.04724409E-002   -6.87401575E-002   -3.00000000E-003   -3.21914021E-001    4.03290536E-001    1.24094169E-001   -2.04642045E-001    1.26539490E+000   -1.16249311E+000
   -2.90551181E-002   -6.87401575E-002   -3.00000000E-003   -3.22434245E-001    4.07509047E-001    1.17456004E-001   -1.98344993E-001    1.23240217E+000   -1.14646926E+000
   -2.76377953E-002   -6.87401575E-002   -3.00000000E-003   -3.22922402E-001    4.11506772E-001    1.10857790E-001   -1.91780199E-001    1.19982489E+000   -1.12954161E+000
   -2.62204724E-002   -6.87401575E-002   -3.00000000E-003   -3.23379609E-001    4.15280787E-001    1.04302202E-001   -1.84958792E-001    1.16768468E+000   -1.11176659E+000
   -2.48031496E-002   -6.87401575E-002   -3.00000000E-003   -3.23806984E-001    4.18829143E-001    9.77891364E-002   -1.77889990E-001    1.13599341E+000   -1.09319752E+000
   -2.33858268E-002   -6.87401575E-002   -3.00000000E-003   -3.24206362E-001    4.22150674E-001    9.13195939E-002   -1.70584866E-001    1.10476739E+000   -1.07389076E+000
   -2.19685039E-002   -6.87401575E-002   -3.00000000E-003   -3.24577359E-001    4.25242499E-001    8.48954562E-002   -1.63055709E-001    1.07402170E+000   -1.05390277E+000
   -2.05511811E-002   -6.87401575E-002   -3.00000000E-003   -3.24922027E-001    4.28104892E-001    7.85158216E-002   -1.55312952E-001    1.04376577E+000   -1.03328759E+000
   -1.91338583E-002   -6.87401575E-002   -3.00000000E-003   -3.25241367E-001    4.30736628E-001    7.21790991E-002   -1.47367350E-001    1.01400933E+000   -1.01210002E+000
   -1.77165354E-002   -6.87401575E-002   -3.00000000E-003   -3.25534244E-001    4.33135936E-001    6.58855477E-002   -1.39232105E-001    9.84760031E-001   -9.90394901E-001
   -1.62992126E-002   -6.87401575E-002   -3.00000000E-003   -3.25803293E-001    4.35304605E-001    5.96340745E-002   -1.30918485E-001    9.56024920E-001   -9.68226515E-001
   -1.48818898E-002   -6.87401575E-002   -3.00000000E-003   -3.26047918E-001    4.37241430E-001    5.34233570E-002   -1.22439423E-001    9.27809696E-001   -9.45649085E-001
   -1.34645669E-002   -6.87401575E-002   -3.00000000E-003   -3.26267625E-001    4.38945772E-001    4.72516904E-002   -1.13808176E-001    9.00118102E-001   -9.22715198E-001
   -1.20472441E-002   -6.87401575E-002   -3.00000000E-003   -3.26463300E-001    4.40418549E-001    4.11160624E-002   -1.05036863E-001    8.72951656E-001   -8.99476873E-001
   -1.06299213E-002   -6.87401575E-002   -3.00000000E-003   -3.26634689E-001    4.41659194E-001    3.50153650E-002   -9.61406388E-002    8.46312926E-001   -8.75986195E-001
   -9.21259843E-003   -6.87401575E-002   -3.00000000E-003   -3.26782322E-001    4.42669165E-001    2.89463931E-002   -8.71319196E-002    8.20200320E-001   -8.52292666E-001
   -7.79527559E-003   -6.87401575E-002   -3.00000000E-003   -3.26907173E-001    4.43449307E-001    2.29060971E-002   -7.80242751E-002    7.94613954E-001   -8.28446375E-001
   -6.37795276E-003   -6.87401575E-002   -3.00000000E-003   -3.27008253E-001    4.43999628E-001    1.68924641E-002   -6.88330523E-002    7.69551013E-001   -8.04494906E-001
   -4.96062992E-003   -6.87401575E-002   -3.00000000E-003   -3.27086728E-001    4.44321479E-001    1.09011228E-002   -5.95716300E-002    7.45008164E-001   -7.80484708E-001
   -3.54330709E-003   -6.87401575E-002   -3.00000000E-003   -3.27142150E-001    4.44414746E-001    4.92922318E-003   -5.02551724E-002    7.20981323E-001   -7.56461337E-001
   -2.12598425E-003   -6.87401575E-002   -3.00000000E-003   -3.27174913E-001    4.44280235E-001   -1.02626004E-003   -4.08986773E-002    6.97464923E-001   -7.32468183E-001
   -7.08661417E-004   -6.87401575E-002   -3.00000000E-003   -3.27186440E-001    4.43919908E-001   -6.96951767E-003   -3.15157746E-002    6.74452875E-001   -7.08546972E-001
    7.08661417E-004   -6.87401575E-002   -3.00000000E-003   -3.27177038E-001    4.43334771E-001   -1.29032271E-002   -2.21220677E-002    6.51939078E-001   -6.84738156E-001
    2.12598425E-003   -6.87401575E-002   -3.00000000E-003   -3.27146522E-001    4.42525035E-001   -1.88305170E-002   -1.27327838E-002    6.29915153E-001   -6.61079740E-001
    3.54330709E-003   -6.87401575E-002   -3.00000000E-003   -3.27096189E-001    4.41492078E-001   -2.47548531E-002   -3.36227957E-003    6.08375160E-001   -6.37609040E-001
    4.96062992E-003   -6.87401575E-002   -3.00000000E-003   -3.27026004E-001    4.40235920E-001   -3.06802572E-002    5.97441936E-003    5.87308184E-001   -6.14359477E-001
    6.37795276E-003   -6.87401575E-002   -3.00000000E-003   -3.26937539E-001    4.38759205E-001   -3.66092612E-002    1.52628361E-002    5.66706763E-001   -5.91364178E-001
    7.79527559E-003   -6.87401575E-002   -3.00000000E-003   -3.26831110E-001    4.37062723E-001   -4.25443617E-002    2.44882582E-002    5.46560575E-001   -5.68653151E-001
    9.21259843E-003   -6.87401575E-002   -3.00000000E-003   -3.26706896E-001    4.35147102E-001   -4.84883410E-002    3.36360950E-002    5.26860655E-001   -5.46255173E-001
    1.06299213E-002   -6.87401575E-002   -3.00000000E-003   -3.26566099E-001    4.33013935E-001   -5.44433748E-002    4.26913932E-002    5.07598342E-001   -5.24197390E-001
    1.20472441E-002   -6.87401575E-002   -3.00000000E-003   -3.26408140E-001    4.30663884E-001   -6.04115433E-002    5.16400590E-002    4.88761394E-001   -5.02502979E-001
    1.34645669E-002   -6.87401575E-002   -3.00000000E-003   -3.26234304E-001    4.28099584E-001   -6.63951018E-002    6.04690179E-002    4.70340898E-001   -4.81195099E-001
    1.48818898E-002   -6.87401575E-002   -3.00000000E-003   -3.26044275E-001    4.25322101E-001   -7.23949203E-002    6.91635908E-002    4.52326076E-001   -4.60293944E-001
    1.62992126E-002   -6.87401575E-002   -3.00000000E-003   -3.25838447E-001    4.22333062E-001   -7.84129957E-002    7.77113413E-002    4.34707581E-001   -4.39818652E-001
    1.77165354E-002   -6.87401575E-002   -3.00000000E-003   -3.25616270E-001    4.19134213E-001   -8.44483730E-002    8.60972421E-002    4.17475241E-001   -4.19786054E-001
    1.91338583E-002   -6.87401575E-002   -3.00000000E-003   -3.25377341E-001    4.15727165E-001   -9.05046112E-002    9.43109188E-002    4.00617828E-001   -4.00210910E-001
    2.05511811E-002   -6.87401575E-002   -3.00000000E-003   -3.25121199E-001    4.12114697E-001   -9.65789836E-002    1.02337769E-001    3.84126153E-001   -3.81106970E-001
    2.19685039E-002   -6.87401575E-002   -3.00000000E-003   -3.24847378E-001    4.08298849E-001   -1.02672625E-001    1.10166337E-001    3.67990800E-001   -3.62486497E-001
    2.33858268E-002   -6.87401575E-002   -3.00000000E-003   -3.24554117E-001    4.04281358E-001   -1.08785174E-001    1.17784871E-001    3.52201252E-001   -3.44359841E-001
    2.48031496E-002   -6.87401575E-002   -3.00000000E-003   -3.24240578E-001    4.00065323E-001   -1.14914934E-001    1.25181087E-001    3.36749262E-001   -3.26736644E-001
    2.62204724E-002   -6.87401575E-002   -3.00000000E-003   -3.23905378E-001    3.95653323E-001   -1.21061497E-001    1.32344869E-001    3.21624830E-001   -3.09624577E-001
    2.76377953E-002   -6.87401575E-002   -3.00000000E-003   -3.23546164E-001    3.91047966E-001   -1.27223346E-001    1.39265398E-001    3.06818930E-001   -2.93030778E-001
    2.90551181E-002   -6.87401575E-002   -3.00000000E-003   -3.23162393E-001    3.86253591E-001   -1.33397879E-001    1.45931919E-001    2.92324022E-001   -2.76961314E-001
    3.04724409E-002   -6.87401575E-002   -3.00000000E-003   -3.22750154E-001    3.81270830E-001   -1.39583297E-001    1.52334674E-001    2.78131182E-001   -2.61421263E-001
    3.18897638E-002   -6.87401575E-002   -3.00000000E-003   -3.22307512E-001    3.76103417E-001   -1.45777206E-001    1.58464745E-001    2.64232297E-001   -2.46414857E-001
    3.33070866E-002   -6.87401575E-002   -3.00000000E-003   -3.21832403E-001    3.70754983E-001   -1.51976835E-001    1.64313584E-001    2.50620179E-001   -2.31945782E-001
    3.47244094E-002   -6.87401575E-002   -3.00000000E-003   -3.21322691E-001    3.65229113E-001   -1.58179003E-001    1.69873722E-001    2.37287561E-001   -2.18016957E-001
    3.61417323E-002   -6.87401575E-002   -3.00000000E-003   -3.20775203E-001    3.59527998E-001   -1.64380039E-001    1.75136511E-001    2.24227584E-001   -2.04630962E-001
    3.75590551E-002   -6.87401575E-002   -3.00000000E-003   -3.20189065E-001    3.53656398E-001   -1.70577206E-001    1.80097673E-001    2.11434341E-001   -1.91790217E-001
    3.89763780E-002   -6.87401575E-002   -3.00000000E-003   -3.19563439E-001    3.47618383E-001   -1.76763205E-001    1.84748532E-001    1.98902862E-001   -1.79497588E-001
    4.03937008E-002   -6.87401575E-002   -3.00000000E-003   -3.18895998E-001    3.41416965E-001   -1.82932410E-001    1.89082482E-001    1.86628637E-001   -1.67756479E-001
    4.18110236E-002   -6.87401575E-002   -3.00000000E-003   -3.18182564E-001    3.35051643E-001   -1.89075735E-001    1.93090945E-001    1.74607011E-001   -1.56568899E-001
    4.32283465E-002   -6.87401575E-002   -3.00000000E-003   -3.17413305E-001    3.28513651E-001   -1.95185905E-001    1.96767543E-001    1.62830988E-001   -1.45933927E-001
    4.46456693E-002   -6.87401575E-002   -3.00000000E-003   -3.16578080E-001    3.21788048E-001   -2.01267069E-001    2.00119092E-001    1.51288342E-001   -1.35844987E-001
    4.60629921E-002   -6.87401575E-002   -3.00000000E-003   -3.15677693E-001    3.14861714E-001   -2.07339410E-001    2.03173647E-001    1.39961909E-001   -1.26292603E-001
    4.74803150E-002   -6.87401575E-002   -3.00000000E-003   -3.14749882E-001    3.07746040E-001   -2.13429102E-001    2.05979863E-001    1.28840095E-001   -1.17278540E-001
    4.88976378E-002   -6.87401575E-002   -3.00000000E-003   -3.13890016E-001    3.00504192E-001   -2.19535610E-001    2.08585763E-001    1.17935523E-001   -1.08846100E-001
    5.03149606E-002   -6.87401575E-002   -3.00000000E-003   -3.13239004E-001    2.93255579E-001   -2.25560657E-001    2.10973163E-001    1.07306831E-001   -1.01113831E-001
    5.17322835E-002   -6.87401575E-002   -3.00000000E-003   -3.12900428E-001    2.86110279E-001   -2.31272154E-001    2.13008909E-001    9.70476755E-002   -9.42747781E-002
    5.31496063E-002   -6.87401575E-002   -3.00000000E-003   -3.12859679E-001    2.79083516E-001   -2.36340503E-001    2.14459590E-001    8.72372358E-002   -8.85624676E-002
    5.45669291E-002   -6.87401575E-002   -3.00000000E-003   -3.13000291E-001    2.72101792E-001   -2.40385592E-001    2.15030213E-001    7.78945867E-002   -8.42859728E-002
    5.59842520E-002   -6.87401575E-002   -3.00000000E-003   -3.13202681E-001    2.65211750E-001   -2.42902197E-001    2.14210829E-001    6.89568085E-002   -8.20820194E-002
    5.74015748E-002   -6.87401575E-002   -3.00000000E-003   -3.13567605E-001    2.59596356E-001   -2.43114590E-001    2.10431109E-001    6.04120706E-002   -8.33742538E-002
    5.88188976E-002   -6.87401575E-002   -3.00000000E-003   -3.42598365E-001    4.42783851E-001   -2.19405584E-001    1.66673122E-002    5.85666081E-002   -8.81761359E-002
    6.02362205E-002   -6.87401575E-002   -3.00000000E-003   -3.37716481E-001    3.61799616E-001   -2.25163817E-001    6.39442693E-002    3.96159864E-002   -6.45155778E-002
    6.16535433E-002   -6.87401575E-002   -3.00000000E-003   -3.33322473E-001    2.85323343E-001   -2.31183115E-001    7.13201141E-002    2.58583552E-002   -5.09820578E-002
    6.30708661E-002   -6.87401575E-002   -3.00000000E-003   -3.28719891E-001    2.25256550E-001   -2.36648920E-001    7.02327080E-002    1.61524828E-002   -4.47567679E-002
    6.44881890E-002   -6.87401575E-002   -3.00000000E-003   -3.24706525E-001    1.73831460E-001   -2.41796977E-001    6.85497499E-002    8.34820391E-003   -4.14897850E-002
    6.59055118E-002   -6.87401575E-002   -3.00000000E-003   -3.21111442E-001    1.26948945E-001   -2.46892887E-001    6.71324267E-002    1.67908007E-003   -3.96536701E-002
    6.73228346E-002   -6.87401575E-002   -3.00000000E-003   -3.17723060E-001    8.27572140E-002   -2.51965054E-001    6.56379403E-002   -4.14343049E-003   -3.86602175E-002
    6.87401575E-002   -6.87401575E-002   -3.00000000E-003   -3.14409571E-001    4.04881314E-002   -2.56956824E-001    6.35701526E-002   -9.23966487E-003   -3.82574773E-002
    7.01574803E-002   -6.87401575E-002   -3.00000000E-003   -3.11105350E-001   -8.16037317E-005   -2.61797044E-001    6.05468603E-002   -1.36642578E-002   -3.83404773E-002
    7.15748031E-002   -6.87401575E-002   -3.00000000E-003   -3.07787094E-001   -3.89300568E-002   -2.66429129E-001    5.63630216E-002   -1.74467998E-002   -3.88767124E-002
    7.29921260E-002   -6.87401575E-002   -3.00000000E-003   -3.04449083E-001   -7.59586977E-002   -2.70817710E-001    5.09623809E-002   -2.06101458E-002   -3.98695042E-002
    7.44094488E-002   -6.87401575E-002   -3.00000000E-003   -3.01090461E-001   -1.11078743E-001   -2.74939885E-001    4.43684791E-002   -2.31780037E-002   -4.13356082E-002
    7.58267717E-002   -6.87401575E-002   -3.00000000E-003   -2.97712235E-001   -1.44223536E-001   -2.78780836E-001    3.66435084E-002   -2.51778829E-002   -4.32945148E-002
    7.72440945E-002   -6.87401575E-002   -3.00000000E-003   -2.94317554E-001   -1.75346103E-001   -2.82330060E-001    2.78610611E-002   -2.66416789E-002   -4.57613122E-002
    7.86614173E-002   -6.87401575E-002   -3.00000000E-003   -2.90911525E-001   -2.04412990E-001   -2.85578951E-001    1.80945721E-002   -2.76045785E-002   -4.87442920E-002
    8.00787402E-002   -6.87401575E-002   -3.00000000E-003   -2.87502194E-001   -2.31399953E-001   -2.88521064E-001    7.41546852E-003   -2.81034916E-002   -5.22488756E-002
    8.14960630E-002   -6.87401575E-002   -3.00000000E-003   -2.84099214E-001   -2.56284093E-001   -2.91155430E-001   -4.10252131E-003   -2.81782371E-002   -5.62729191E-002
    8.29133858E-002   -6.87401575E-002   -3.00000000E-003   -2.80714752E-001   -2.79054162E-001   -2.93481155E-001   -1.63904246E-002   -2.78681006E-002   -6.08133765E-002
    8.43307087E-002   -6.87401575E-002   -3.00000000E-003   -2.77361408E-001   -2.99703215E-001   -2.95500078E-001   -2.93788484E-002   -2.72127894E-002   -6.58624399E-002
    8.57480315E-002   -6.87401575E-002   -3.00000000E-003   -2.74053596E-001   -3.18229271E-001   -2.97217604E-001   -4.29979233E-002   -2.62522415E-002   -7.14114396E-002
    8.71653543E-002   -6.87401575E-002   -3.00000000E-003   -2.70806910E-001   -3.34638382E-001   -2.98640463E-001   -5.71780831E-002   -2.50258315E-002   -7.74476330E-002
    8.85826772E-002   -6.87401575E-002   -3.00000000E-003   -2.67637021E-001   -3.48941151E-001   -2.99778103E-001   -7.18499926E-002   -2.35721309E-002   -8.39595918E-002
    9.00000000E-002   -6.87401575E-002   -3.00000000E-003   -2.64561540E-001   -3.61156461E-001   -3.00642244E-001   -8.69416206E-002   -2.19296204E-002   -9.09284512E-002
   -9.00000000E-002   -6.73228346E-002   -3.00000000E-003   -1.00626364E+000   -6.65872436E-001    1.76683183E-002   -6.46551349E-001    1.80796595E+000   -6.30733212E-001
   -8.85826772E-002   -6.73228346E-002   -3.00000000E-003   -1.01868506E+000   -6.75300485E-001   -1.15958925E-002   -6.82151352E-001    1.81810758E+000   -6.58408762E-001
   -8.71653543E-002   -6.73228346E-002   -3.00000000E-003   -1.02995134E+000   -6.83533883E-001   -4.11104164E-002   -7.17671859E-001    1.82863476E+000   -6.86336325E-001
   -8.57480315E-002   -6.73228346E-002   -3.00000000E-003   -1.04004995E+000   -6.90573114E-001   -7.08291911E-002   -7.53046947E-001    1.83949693E+000   -7.14490964E-001
   -8.43307087E-002   -6.73228346E-002   -3.00000000E-003   -1.04897399E+000   -6.96422000E-001   -1.00706356E-001   -7.88211649E-001    1.85064523E+000   -7.42851058E-001
   -8.29133858E-002   -6.73228346E-002   -3.00000000E-003   -1.05672985E+000   -7.01095609E-001   -1.30695415E-001   -8.23104404E-001    1.86202795E+000   -7.71394491E-001
   -8.14960630E-002   -6.73228346E-002   -3.00000000E-003   -1.06333080E+000   -7.04613041E-001   -1.60752012E-001   -8.57663782E-001    1.87359032E+000   -8.00101177E-001
   -8.00787402E-002   -6.73228346E-002   -3.00000000E-003   -1.06880103E+000   -7.07002877E-001   -1.90828545E-001   -8.91832674E-001    1.88528345E+000   -8.28953292E-001
   -7.86614173E-002   -6.73228346E-002   -3.00000000E-003   -1.07316937E+000   -7.08290955E-001   -2.20882778E-001   -9.25549171E-001    1.89705147E+000   -8.57925093E-001
   -7.72440945E-002   -6.73228346E-002   -3.00000000E-003   -1.07647782E+000   -7.08522021E-001   -2.50865061E-001   -9.58758476E-001    1.90885510E+000   -8.87002947E-001
   -7.58267717E-002   -6.73228346E-002   -3.00000000E-003   -1.07877891E+000   -7.07732250E-001   -2.80730672E-001   -9.91400518E-001    1.92065828E+000   -9.16165875E-001
   -7.44094488E-002   -6.73228346E-002   -3.00000000E-003   -1.08014779E+000   -7.05984691E-001   -3.10430351E-001   -1.02341332E+000    1.93245479E+000   -9.45402931E-001
   -7.29921260E-002   -6.73228346E-002   -3.00000000E-003   -1.08069823E+000   -7.03352513E-001   -3.39935340E-001   -1.05474219E+000    1.94427183E+000   -9.74720428E-001
   -7.15748031E-002   -6.73228346E-002   -3.00000000E-003   -1.08058062E+000   -6.99941591E-001   -3.69242750E-001   -1.08534957E+000    1.95621366E+000   -1.00413608E+000
   -7.01574803E-002   -6.73228346E-002   -3.00000000E-003   -1.07998209E+000   -6.95845255E-001   -3.98451118E-001   -1.11524640E+000    1.96846838E+000   -1.03369146E+000
   -6.87401575E-002   -6.73228346E-002   -3.00000000E-003   -1.07905557E+000   -6.91120185E-001   -4.27810907E-001   -1.14452523E+000    1.98131316E+000   -1.06346776E+000
   -6.73228346E-002   -6.73228346E-002   -3.00000000E-003   -1.07775217E+000   -6.85624737E-001   -4.57762963E-001   -1.17334912E+000    1.99500863E+000   -1.09355166E+000
   -6.59055118E-002   -6.73228346E-002   -3.00000000E-003   -1.07547932E+000   -6.78792670E-001   -4.88756008E-001   -1.20179066E+000    2.00948945E+000   -1.12395935E+000
   -6.44881890E-002   -6.73228346E-002   -3.00000000E-003   -1.07099487E+000   -6.69426689E-001   -5.20271182E-001   -1.22920020E+000    2.02393316E+000   -1.15449751E+000
   -6.30708661E-002   -6.73228346E-002   -3.00000000E-003   -1.06496300E+000   -6.56509612E-001   -5.49691133E-001   -1.25301481E+000    2.03778977E+000   -1.18500251E+000
   -6.16535433E-002   -6.73228346E-002   -3.00000000E-003   -1.06473355E+000   -6.41197721E-001   -5.77850299E-001   -1.26923095E+000    2.05581533E+000   -1.21675283E+000
   -6.02362205E-002   -6.73228346E-002   -3.00000000E-003   -1.08574413E+000   -6.23003653E-001   -6.20749822E-001   -1.27322692E+000    2.08561448E+000   -1.25133070E+000
   -5.88188976E-002   -6.73228346E-002   -3.00000000E-003   -2.94352284E-001    2.80614348E-001    2.72289463E-001   -2.75300510E-001    1.99152306E+000   -1.24740137E+000
   -5.74015748E-002   -6.73228346E-002   -3.00000000E-003   -2.94061632E-001    2.86683149E-001    2.61375756E-001   -2.73318726E-001    1.95915408E+000   -1.25987474E+000
   -5.59842520E-002   -6.73228346E-002   -3.00000000E-003   -2.94879898E-001    2.93664365E-001    2.50020212E-001   -2.70945793E-001    1.92101574E+000   -1.26924472E+000
   -5.45669291E-002   -6.73228346E-002   -3.00000000E-003   -2.97900396E-001    3.01882584E-001    2.39985327E-001   -2.69110851E-001    1.88164768E+000   -1.27665579E+000
   -5.31496063E-002   -6.73228346E-002   -3.00000000E-003   -3.01066829E-001    3.10052237E-001    2.32164351E-001   -2.68130076E-001    1.84366838E+000   -1.28289149E+000
   -5.17322835E-002   -6.73228346E-002   -3.00000000E-003   -3.03325539E-001    3.17606865E-001    2.25315700E-001   -2.67261503E-001    1.80684438E+000   -1.28787382E+000
   -5.03149606E-002   -6.73228346E-002   -3.00000000E-003   -3.04900854E-001    3.24679632E-001    2.18598040E-001   -2.66034717E-001    1.77039732E+000   -1.29134625E+000
   -4.88976378E-002   -6.73228346E-002   -3.00000000E-003   -3.06132698E-001    3.31465931E-001    2.11771440E-001   -2.64325131E-001    1.73391907E+000   -1.29317824E+000
   -4.74803150E-002   -6.73228346E-002   -3.00000000E-003   -3.07227901E-001    3.38080547E-001    2.04833421E-001   -2.62149289E-001    1.69731893E+000   -1.29335865E+000
   -4.60629921E-002   -6.73228346E-002   -3.00000000E-003   -3.08264172E-001    3.44557534E-001    1.97851451E-001   -2.59562029E-001    1.66065786E+000   -1.29193759E+000
   -4.46456693E-002   -6.73228346E-002   -3.00000000E-003   -3.09258180E-001    3.50891597E-001    1.90872974E-001   -2.56602843E-001    1.62402992E+000   -1.28898255E+000
   -4.32283465E-002   -6.73228346E-002   -3.00000000E-003   -3.10198079E-001    3.57062078E-001    1.83920593E-001   -2.53291430E-001    1.58751771E+000   -1.28455669E+000
   -4.18110236E-002   -6.73228346E-002   -3.00000000E-003   -3.11074476E-001    3.63052806E-001    1.76994926E-001   -2.49631984E-001    1.55117146E+000   -1.27871159E+000
   -4.03937008E-002   -6.73228346E-002   -3.00000000E-003   -3.11888709E-001    3.68855890E-001    1.70092256E-001   -2.45626851E-001    1.51502448E+000   -1.27149243E+000
   -3.89763780E-002   -6.73228346E-002   -3.00000000E-003   -3.12648099E-001    3.74469248E-001    1.63210607E-001   -2.41279134E-001    1.47910939E+000   -1.26294736E+000
   -3.75590551E-002   -6.73228346E-002   -3.00000000E-003   -3.13356479E-001    3.79887855E-001    1.56354132E-001   -2.36598609E-001    1.44345580E+000   -1.25312546E+000
   -3.61417323E-002   -6.73228346E-002   -3.00000000E-003   -3.14018362E-001    3.85108536E-001    1.49525675E-001   -2.31593160E-001    1.40809347E+000   -1.24207767E+000
   -3.47244094E-002   -6.73228346E-002   -3.00000000E-003   -3.14639241E-001    3.90127618E-001    1.42728994E-001   -2.26272599E-001    1.37305277E+000   -1.22985680E+000
   -3.33070866E-002   -6.73228346E-002   -3.00000000E-003   -3.15219762E-001    3.94939988E-001    1.35966075E-001   -2.20645363E-001    1.33835708E+000   -1.21651443E+000
   -3.18897638E-002   -6.73228346E-002   -3.00000000E-003   -3.15765208E-001    3.99544723E-001    1.29240430E-001   -2.14720008E-001    1.30403137E+000   -1.20210391E+000
   -3.04724409E-002   -6.73228346E-002   -3.00000000E-003   -3.16276266E-001    4.03936705E-001    1.22554403E-001   -2.08507294E-001    1.27009963E+000   -1.18667998E+000
   -2.90551181E-002   -6.73228346E-002   -3.00000000E-003   -3.16753660E-001    4.08111924E-001    1.15910654E-001   -2.02017774E-001    1.23658430E+000   -1.17029748E+000
   -2.76377953E-002   -6.73228346E-002   -3.00000000E-003   -3.17200555E-001    4.12069216E-001    1.09309772E-001   -1.95259670E-001    1.20350179E+000   -1.15300962E+000
   -2.62204724E-002   -6.73228346E-002   -3.00000000E-003   -3.17618787E-001    4.15805253E-001    1.02752469E-001   -1.88244389E-001    1.17087100E+000   -1.13487173E+000
   -2.48031496E-002   -6.73228346E-002   -3.00000000E-003   -3.18009437E-001    4.19318164E-001    9.62394230E-002   -1.80981625E-001    1.13870428E+000   -1.11593740E+000
   -2.33858268E-002   -6.73228346E-002   -3.00000000E-003   -3.18373543E-001    4.22606340E-001    8.97720298E-002   -1.73482944E-001    1.10701766E+000   -1.09626287E+000
   -2.19685039E-002   -6.73228346E-002   -3.00000000E-003   -3.18714390E-001    4.25669513E-001    8.33501797E-002   -1.65759194E-001    1.07582502E+000   -1.07590391E+000
   -2.05511811E-002   -6.73228346E-002   -3.00000000E-003   -3.19030549E-001    4.28504974E-001    7.69745141E-002   -1.57822254E-001    1.04513609E+000   -1.05491479E+000
   -1.91338583E-002   -6.73228346E-002   -3.00000000E-003   -3.19323030E-001    4.31111093E-001    7.06435231E-002   -1.49684437E-001    1.01495947E+000   -1.03334971E+000
   -1.77165354E-002   -6.73228346E-002   -3.00000000E-003   -3.19592794E-001    4.33487788E-001    6.43561788E-002   -1.41356834E-001    9.85301916E-001   -1.01126263E+000
   -1.62992126E-002   -6.73228346E-002   -3.00000000E-003   -3.19840479E-001    4.35634825E-001    5.81120447E-002   -1.32852596E-001    9.56171446E-001   -9.88708553E-001
   -1.48818898E-002   -6.73228346E-002   -3.00000000E-003   -3.20067731E-001    4.37552819E-001    5.19091961E-002   -1.24183554E-001    9.27571910E-001   -9.65740103E-001
   -1.34645669E-002   -6.73228346E-002   -3.00000000E-003   -3.20272930E-001    4.39239618E-001    4.57457776E-002   -1.15363585E-001    8.99507749E-001   -9.42410504E-001
   -1.20472441E-002   -6.73228346E-002   -3.00000000E-003   -3.20458001E-001    4.40697063E-001    3.96202869E-002   -1.06405572E-001    8.71980374E-001   -9.18771121E-001
   -1.06299213E-002   -6.73228346E-002   -3.00000000E-003   -3.20622312E-001    4.41923762E-001    3.35291919E-002   -9.73235308E-002    8.44991500E-001   -8.94873479E-001
   -9.21259843E-003   -6.73228346E-002   -3.00000000E-003   -3.20766429E-001    4.42920885E-001    2.74705852E-002   -8.81309535E-002    8.18540208E-001   -8.70767305E-001
   -7.79527559E-003   -6.73228346E-002   -3.00000000E-003   -3.20890838E-001    4.43689246E-001    2.14413628E-002   -7.88410539E-002    7.92624764E-001   -8.46501206E-001
   -6.37795276E-003   -6.73228346E-002   -3.00000000E-003   -3.20995772E-001    4.44229121E-001    1.54389473E-002   -6.94692512E-002    7.67242889E-001   -8.22123114E-001
   -4.96062992E-003   -6.73228346E-002   -3.00000000E-003   -3.21081855E-001    4.44541490E-001    9.45954104E-003   -6.00289839E-002    7.42391558E-001   -7.97679405E-001
   -3.54330709E-003   -6.73228346E-002   -3.00000000E-003   -3.21148686E-001    4.44625884E-001    3.49953237E-003   -5.05353410E-002    7.18066423E-001   -7.73215205E-001
   -2.12598425E-003   -6.73228346E-002   -3.00000000E-003   -3.21196758E-001    4.44483618E-001   -2.44353569E-003   -4.10030542E-002    6.94261513E-001   -7.48773493E-001
   -7.08661417E-004   -6.73228346E-002   -3.00000000E-003   -3.21227195E-001    4.44116355E-001   -8.37375521E-003   -3.14466407E-002    6.70970718E-001   -7.24396105E-001
    7.08661417E-004   -6.73228346E-002   -3.00000000E-003   -3.21240416E-001    4.43524766E-001   -1.42943997E-002   -2.18807257E-002    6.48187810E-001   -7.00123532E-001
    2.12598425E-003   -6.73228346E-002   -3.00000000E-003   -3.21235925E-001    4.42709019E-001   -2.02088096E-002   -1.23206389E-002    6.25904445E-001   -6.75993594E-001
    3.54330709E-003   -6.73228346E-002   -3.00000000E-003   -3.21215396E-001    4.41670819E-001   -2.61193403E-002   -2.78197914E-003    6.04115406E-001   -6.52044429E-001
    4.96062992E-003   -6.73228346E-002   -3.00000000E-003   -3.21178465E-001    4.40410919E-001   -3.20310009E-002    6.72203995E-003    5.82808058E-001   -6.28308529E-001
    6.37795276E-003   -6.73228346E-002   -3.00000000E-003   -3.21126141E-001    4.38930609E-001   -3.79459896E-002    1.61756945E-002    5.61975911E-001   -6.04820154E-001
    7.79527559E-003   -6.73228346E-002   -3.00000000E-003   -3.21059150E-001    4.37231679E-001   -4.38670907E-002    2.55644387E-002    5.41609221E-001   -5.81609835E-001
    9.21259843E-003   -6.73228346E-002   -3.00000000E-003   -3.20976783E-001    4.35313823E-001   -4.97980129E-002    3.48745687E-002    5.21697560E-001   -5.58706309E-001
    1.06299213E-002   -6.73228346E-002   -3.00000000E-003   -3.20880049E-001    4.33179535E-001   -5.57393080E-002    4.40896932E-002    5.02232205E-001   -5.36137338E-001
    1.20472441E-002   -6.73228346E-002   -3.00000000E-003   -3.20769300E-001    4.30830010E-001   -6.16945136E-002    5.31966209E-002    4.83202183E-001   -5.13927268E-001
    1.34645669E-002   -6.73228346E-002   -3.00000000E-003   -3.20644456E-001    4.28267075E-001   -6.76657560E-002    6.21817089E-002    4.64597566E-001   -4.92099828E-001
    1.48818898E-002   -6.73228346E-002   -3.00000000E-003   -3.20505562E-001    4.25492259E-001   -7.36539873E-002    7.10305876E-002    4.46408176E-001   -4.70676349E-001
    1.62992126E-002   -6.73228346E-002   -3.00000000E-003   -3.20352127E-001    4.22507156E-001   -7.96610494E-002    7.97304670E-002    4.28623444E-001   -4.49676436E-001
    1.77165354E-002   -6.73228346E-002   -3.00000000E-003   -3.20183880E-001    4.19313594E-001   -8.56868908E-002    8.82660530E-002    4.11233655E-001   -4.29118276E-001
    1.91338583E-002   -6.73228346E-002   -3.00000000E-003   -3.20000465E-001    4.15913956E-001   -9.17349595E-002    9.66272737E-002    3.94227392E-001   -4.09017595E-001
    2.05511811E-002   -6.73228346E-002   -3.00000000E-003   -3.19801079E-001    4.12310696E-001   -9.78027202E-002    1.04799174E-001    3.77595651E-001   -3.89389506E-001
    2.19685039E-002   -6.73228346E-002   -3.00000000E-003   -3.19584367E-001    4.08505518E-001   -1.03891217E-001    1.12769740E-001    3.61328296E-001   -3.70247168E-001
    2.33858268E-002   -6.73228346E-002   -3.00000000E-003   -3.19349738E-001    4.04501548E-001   -1.10000372E-001    1.20527336E-001    3.45415535E-001   -3.51602500E-001
    2.48031496E-002   -6.73228346E-002   -3.00000000E-003   -3.19094834E-001    4.00300575E-001   -1.16129757E-001    1.28060318E-001    3.29847101E-001   -3.33465618E-001
    2.62204724E-002   -6.73228346E-002   -3.00000000E-003   -3.18818775E-001    3.95906346E-001   -1.22277866E-001    1.35357290E-001    3.14614161E-001   -3.15846069E-001
    2.76377953E-002   -6.73228346E-002   -3.00000000E-003   -3.18519512E-001    3.91321729E-001   -1.28443703E-001    1.42407309E-001    2.99707356E-001   -2.98751872E-001
    2.90551181E-002   -6.73228346E-002   -3.00000000E-003   -3.18194935E-001    3.86549492E-001   -1.34625460E-001    1.49200014E-001    2.85118371E-001   -2.82190467E-001
    3.04724409E-002   -6.73228346E-002   -3.00000000E-003   -3.17843132E-001    3.81593328E-001   -1.40821091E-001    1.55725560E-001    2.70838293E-001   -2.66167863E-001
    3.18897638E-002   -6.73228346E-002   -3.00000000E-003   -3.17461055E-001    3.76455877E-001   -1.47028155E-001    1.61974166E-001    2.56858861E-001   -2.50689538E-001
    3.33070866E-002   -6.73228346E-002   -3.00000000E-003   -3.17046669E-001    3.71140831E-001   -1.53244357E-001    1.67937364E-001    2.43172395E-001   -2.35760181E-001
    3.47244094E-002   -6.73228346E-002   -3.00000000E-003   -3.16597359E-001    3.65651891E-001   -1.59465959E-001    1.73606488E-001    2.29771182E-001   -2.21383675E-001
    3.61417323E-002   -6.73228346E-002   -3.00000000E-003   -3.16111559E-001    3.59993074E-001   -1.65691027E-001    1.78974571E-001    2.16648554E-001   -2.07563706E-001
    3.75590551E-002   -6.73228346E-002   -3.00000000E-003   -3.15585814E-001    3.54167363E-001   -1.71912854E-001    1.84033295E-001    2.03797857E-001   -1.94303389E-001
    3.89763780E-002   -6.73228346E-002   -3.00000000E-003   -3.15019082E-001    3.48178958E-001   -1.78128138E-001    1.88776148E-001    1.91213047E-001   -1.81605737E-001
    4.03937008E-002   -6.73228346E-002   -3.00000000E-003   -3.14408228E-001    3.42030349E-001   -1.84331327E-001    1.93196315E-001    1.78888419E-001   -1.69473742E-001
    4.18110236E-002   -6.73228346E-002   -3.00000000E-003   -3.13749901E-001    3.35722109E-001   -1.90515591E-001    1.97287531E-001    1.66818200E-001   -1.57909106E-001
    4.32283465E-002   -6.73228346E-002   -3.00000000E-003   -3.13039847E-001    3.29251711E-001   -1.96677886E-001    2.01048646E-001    1.54995280E-001   -1.46912315E-001
    4.46456693E-002   -6.73228346E-002   -3.00000000E-003   -3.12276309E-001    3.22616195E-001   -2.02816850E-001    2.04481741E-001    1.43411517E-001   -1.36482606E-001
    4.60629921E-002   -6.73228346E-002   -3.00000000E-003   -3.11468051E-001    3.15817996E-001   -2.08935387E-001    2.07599919E-001    1.32059217E-001   -1.26622131E-001
    4.74803150E-002   -6.73228346E-002   -3.00000000E-003   -3.10641302E-001    3.08873826E-001   -2.15030667E-001    2.10419667E-001    1.20936939E-001   -1.17343842E-001
    4.88976378E-002   -6.73228346E-002   -3.00000000E-003   -3.09843229E-001    3.01821662E-001   -2.21072361E-001    2.12942113E-001    1.10057357E-001   -1.08684151E-001
    5.03149606E-002   -6.73228346E-002   -3.00000000E-003   -3.09124847E-001    2.94711481E-001   -2.26979047E-001    2.15129657E-001    9.94519282E-002   -1.00711052E-001
    5.17322835E-002   -6.73228346E-002   -3.00000000E-003   -3.08499600E-001    2.87569666E-001   -2.32605182E-001    2.16883579E-001    8.91610528E-002   -9.35181721E-002
    5.31496063E-002   -6.73228346E-002   -3.00000000E-003   -3.07899185E-001    2.80352071E-001   -2.37750453E-001    2.18040136E-001    7.92126199E-002   -8.72058090E-002
    5.45669291E-002   -6.73228346E-002   -3.00000000E-003   -3.07138190E-001    2.72901852E-001   -2.42165191E-001    2.18357103E-001    6.95952443E-002   -8.18744868E-002
    5.59842520E-002   -6.73228346E-002   -3.00000000E-003   -3.05825646E-001    2.64867891E-001   -2.45476362E-001    2.17377174E-001    6.02231487E-002   -7.76503747E-002
    5.74015748E-002   -6.73228346E-002   -3.00000000E-003   -3.02908689E-001    2.55314400E-001   -2.46809016E-001    2.13700644E-001    5.08154772E-002   -7.47073455E-002
    5.88188976E-002   -6.73228346E-002   -3.00000000E-003   -2.91272977E-001    2.36870210E-001   -2.42650372E-001    1.99918880E-001    3.97663378E-002   -7.20425446E-002
    6.02362205E-002   -6.73228346E-002   -3.00000000E-003   -3.37821574E-001    3.55416351E-001   -2.29655875E-001    1.62973962E-001    2.51189493E-002   -5.27648161E-002
    6.16535433E-002   -6.73228346E-002   -3.00000000E-003   -3.29686171E-001    2.79348085E-001   -2.37500755E-001    1.32180804E-001    1.46580450E-002   -4.07290988E-002
    6.30708661E-002   -6.73228346E-002   -3.00000000E-003   -3.24561607E-001    2.21878121E-001   -2.41779501E-001    1.20085282E-001    7.22102501E-003   -3.79626703E-002
    6.44881890E-002   -6.73228346E-002   -3.00000000E-003   -3.20732057E-001    1.72408538E-001   -2.46126346E-001    1.13532863E-001    5.93318434E-004   -3.69042122E-002
    6.59055118E-002   -6.73228346E-002   -3.00000000E-003   -3.17371496E-001    1.26424110E-001   -2.50799416E-001    1.09710208E-001   -5.42516041E-003   -3.64547744E-002
    6.73228346E-002   -6.73228346E-002   -3.00000000E-003   -3.14123025E-001    8.21784578E-002   -2.55665155E-001    1.06827267E-001   -1.08695003E-002   -3.63762542E-002
    6.87401575E-002   -6.73228346E-002   -3.00000000E-003   -3.10834410E-001    3.91625461E-002   -2.60545793E-001    1.03661664E-001   -1.57368582E-002   -3.66042512E-002
    7.01574803E-002   -6.73228346E-002   -3.00000000E-003   -3.07466970E-001   -2.53891755E-003   -2.65296302E-001    9.94962038E-002   -2.00125361E-002   -3.71438570E-002
    7.15748031E-002   -6.73228346E-002   -3.00000000E-003   -3.04033367E-001   -4.26502026E-002   -2.69830056E-001    9.40381854E-002   -2.36850007E-002   -3.80394397E-002
    7.29921260E-002   -6.73228346E-002   -3.00000000E-003   -3.00554158E-001   -8.09342987E-002   -2.74106793E-001    8.72538849E-002   -2.67511647E-002   -3.93495404E-002
    7.44094488E-002   -6.73228346E-002   -3.00000000E-003   -2.97040821E-001   -1.17242836E-001   -2.78108740E-001    7.92189203E-002   -2.92211206E-002   -4.11322491E-002
    7.58267717E-002   -6.73228346E-002   -3.00000000E-003   -2.93498606E-001   -1.51497048E-001   -2.81824063E-001    7.00306377E-002   -3.11159924E-002   -4.34325820E-002
    7.72440945E-002   -6.73228346E-002   -3.00000000E-003   -2.89932896E-001   -1.83652548E-001   -2.85242296E-001    5.97803863E-002   -3.24653221E-002   -4.62790270E-002
    7.86614173E-002   -6.73228346E-002   -3.00000000E-003   -2.86350770E-001   -2.13680586E-001   -2.88353291E-001    4.85475765E-002   -3.33037489E-002   -4.96888212E-002
    8.00787402E-002   -6.73228346E-002   -3.00000000E-003   -2.82763947E-001   -2.41558876E-001   -2.91149487E-001    3.64081711E-002   -3.36694833E-002   -5.36690160E-002
    8.14960630E-002   -6.73228346E-002   -3.00000000E-003   -2.79184710E-001   -2.67265785E-001   -2.93626825E-001    2.34326097E-002   -3.36022675E-002   -5.82183820E-002
    8.29133858E-002   -6.73228346E-002   -3.00000000E-003   -2.75628554E-001   -2.90789808E-001   -2.95785532E-001    9.69315453E-003   -3.31430481E-002   -6.33298459E-002
    8.43307087E-002   -6.73228346E-002   -3.00000000E-003   -2.72111368E-001   -3.12124188E-001   -2.97627321E-001   -4.74007051E-003   -3.23322199E-002   -6.89960573E-002
    8.57480315E-002   -6.73228346E-002   -3.00000000E-003   -2.68649189E-001   -3.31266963E-001   -2.99155959E-001   -1.97987063E-002   -3.12103242E-002   -7.52038830E-002
    8.71653543E-002   -6.73228346E-002   -3.00000000E-003   -2.65259968E-001   -3.48223407E-001   -3.00379297E-001   -3.54110401E-002   -2.98175012E-002   -8.19386392E-002
    8.85826772E-002   -6.73228346E-002   -3.00000000E-003   -2.61961487E-001   -3.63004652E-001   -3.01306880E-001   -5.15057188E-002   -2.81930883E-002   -8.91853198E-002
    9.00000000E-002   -6.73228346E-002   -3.00000000E-003   -2.58772458E-001   -3.75628853E-001   -3.01949976E-001   -6.80124167E-002   -2.63756108E-002   -9.69221112E-002
   -9.00000000E-002   -6.59055118E-002   -3.00000000E-003   -1.02778008E+000   -6.99740738E-001    1.06214988E-002   -6.53575450E-001    1.86186929E+000   -6.42700377E-001
   -8.85826772E-002   -6.59055118E-002   -3.00000000E-003   -1.04026322E+000   -7.09064915E-001   -1.90244852E-002   -6.89842309E-001    1.87228341E+000   -6.71654336E-001
   -8.71653543E-002   -6.59055118E-002   -3.00000000E-003   -1.05154846E+000   -7.17123357E-001   -4.89032822E-002   -7.25988302E-001    1.88311669E+000   -7.00888950E-001
   -8.57480315E-002   -6.59055118E-002   -3.00000000E-003   -1.06162469E+000   -7.23921456E-001   -7.89660217E-002   -7.61945689E-001    1.89432560E+000   -7.30382216E-001
   -8.43307087E-002   -6.59055118E-002   -3.00000000E-003   -1.07048348E+000   -7.29463788E-001   -1.09164398E-001   -7.97641491E-001    1.90586028E+000   -7.60110960E-001
   -8.29133858E-002   -6.59055118E-002   -3.00000000E-003   -1.07813283E+000   -7.33767857E-001   -1.39450720E-001   -8.33011487E-001    1.91767393E+000   -7.90054468E-001
   -8.14960630E-002   -6.59055118E-002   -3.00000000E-003   -1.08458458E+000   -7.36855628E-001   -1.69778798E-001   -8.67991653E-001    1.92972077E+000   -8.20195208E-001
   -8.00787402E-002   -6.59055118E-002   -3.00000000E-003   -1.08986489E+000   -7.38752585E-001   -2.00103980E-001   -9.02517580E-001    1.94194688E+000   -8.50510250E-001
   -7.86614173E-002   -6.59055118E-002   -3.00000000E-003   -1.09400394E+000   -7.39490567E-001   -2.30381731E-001   -9.36527825E-001    1.95431199E+000   -8.80984010E-001
   -7.72440945E-002   -6.59055118E-002   -3.00000000E-003   -1.09703894E+000   -7.39109107E-001   -2.60563442E-001   -9.69960198E-001    1.96678188E+000   -9.11601830E-001
   -7.58267717E-002   -6.59055118E-002   -3.00000000E-003   -1.09902101E+000   -7.37639751E-001   -2.90602195E-001   -1.00274415E+000    1.97932639E+000   -9.42347727E-001
   -7.44094488E-002   -6.59055118E-002   -3.00000000E-003   -1.10002358E+000   -7.35138814E-001   -3.20435961E-001   -1.03480050E+000    1.99195287E+000   -9.73215392E-001
   -7.29921260E-002   -6.59055118E-002   -3.00000000E-003   -1.10017286E+000   -7.31687533E-001   -3.49999881E-001   -1.06603757E+000    2.00472079E+000   -1.00421313E+000
   -7.15748031E-002   -6.59055118E-002   -3.00000000E-003   -1.09969058E+000   -7.27415883E-001   -3.79266646E-001   -1.09636474E+000    2.01780446E+000   -1.03538308E+000
   -7.01574803E-002   -6.59055118E-002   -3.00000000E-003   -1.09892437E+000   -7.22506830E-001   -4.08333212E-001   -1.12576018E+000    2.03159267E+000   -1.06681614E+000
   -6.87401575E-002   -6.59055118E-002   -3.00000000E-003   -1.09832897E+000   -7.17159580E-001   -4.37601431E-001   -1.15434600E+000    2.04677365E+000   -1.09870293E+000
   -6.73228346E-002   -6.59055118E-002   -3.00000000E-003   -1.09831557E+000   -7.11398400E-001   -4.68079292E-001   -1.18250498E+000    2.06435072E+000   -1.13134696E+000
   -6.59055118E-002   -6.59055118E-002   -3.00000000E-003   -1.09860599E+000   -7.04566291E-001   -5.01885500E-001   -1.21093784E+000    2.08533578E+000   -1.16511018E+000
   -6.44881890E-002   -6.59055118E-002   -3.00000000E-003   -1.09567218E+000   -6.93931986E-001   -5.41867412E-001   -1.24007264E+000    2.10892730E+000   -1.19992368E+000
   -6.30708661E-002   -6.59055118E-002   -3.00000000E-003   -1.08440926E+000   -6.73018364E-001   -5.81405745E-001   -1.26513798E+000    2.12845182E+000   -1.23398497E+000
   -6.16535433E-002   -6.59055118E-002   -3.00000000E-003   -1.09742334E+000   -6.41156422E-001   -6.24917833E-001   -1.26984411E+000    2.14352392E+000   -1.26610812E+000
   -6.02362205E-002   -6.59055118E-002   -3.00000000E-003   -2.93034550E-001    2.77564520E-001    2.71654524E-001   -2.77855774E-001    2.03453482E+000   -1.26017836E+000
   -5.88188976E-002   -6.59055118E-002   -3.00000000E-003   -2.92659956E-001    2.83528580E-001    2.63998778E-001   -2.78367315E-001    2.00627742E+000   -1.27516657E+000
   -5.74015748E-002   -6.59055118E-002   -3.00000000E-003   -2.92520650E-001    2.89725818E-001    2.55934127E-001   -2.78152054E-001    1.97259539E+000   -1.28748682E+000
   -5.59842520E-002   -6.59055118E-002   -3.00000000E-003   -2.93199401E-001    2.96533170E-001    2.47383444E-001   -2.77245905E-001    1.93584069E+000   -1.29740969E+000
   -5.45669291E-002   -6.59055118E-002   -3.00000000E-003   -2.94802982E-001    3.03881951E-001    2.39049306E-001   -2.76115697E-001    1.89779005E+000   -1.30530572E+000
   -5.31496063E-002   -6.59055118E-002   -3.00000000E-003   -2.96736001E-001    3.11349983E-001    2.31392165E-001   -2.74998862E-001    1.85970584E+000   -1.31152695E+000
   -5.17322835E-002   -6.59055118E-002   -3.00000000E-003   -2.98481339E-001    3.18618836E-001    2.24245109E-001   -2.73774333E-001    1.82195349E+000   -1.31618800E+000
   -5.03149606E-002   -6.59055118E-002   -3.00000000E-003   -2.99922164E-001    3.25615876E-001    2.17294545E-001   -2.72254850E-001    1.78441927E+000   -1.31926110E+000
   -4.88976378E-002   -6.59055118E-002   -3.00000000E-003   -3.01133014E-001    3.32380788E-001    2.10366830E-001   -2.70343407E-001    1.74695378E+000   -1.32071329E+000
   -4.74803150E-002   -6.59055118E-002   -3.00000000E-003   -3.02205515E-001    3.38961018E-001    2.03408305E-001   -2.68016860E-001    1.70949555E+000   -1.32054670E+000
   -4.60629921E-002   -6.59055118E-002   -3.00000000E-003   -3.03193300E-001    3.45379650E-001    1.96429136E-001   -2.65289707E-001    1.67206179E+000   -1.31879652E+000
   -4.46456693E-002   -6.59055118E-002   -3.00000000E-003   -3.04117881E-001    3.51639161E-001    1.89449036E-001   -2.62181956E-001    1.63470571E+000   -1.31551377E+000
   -4.32283465E-002   -6.59055118E-002   -3.00000000E-003   -3.04985880E-001    3.57732813E-001    1.82483073E-001   -2.58709216E-001    1.59748104E+000   -1.31075180E+000
   -4.18110236E-002   -6.59055118E-002   -3.00000000E-003   -3.05797781E-001    3.63651379E-001    1.75535290E-001   -2.54878690E-001    1.56043744E+000   -1.30456216E+000
   -4.03937008E-002   -6.59055118E-002   -3.00000000E-003   -3.06553202E-001    3.69386731E-001    1.68610925E-001   -2.50698958E-001    1.52361136E+000   -1.29699437E+000
   -3.89763780E-002   -6.59055118E-002   -3.00000000E-003   -3.07259085E-001    3.74936234E-001    1.61708462E-001   -2.46173589E-001    1.48703392E+000   -1.28809556E+000
   -3.75590551E-002   -6.59055118E-002   -3.00000000E-003   -3.07916758E-001    3.80293489E-001    1.54833860E-001   -2.41313485E-001    1.45073936E+000   -1.27791809E+000
   -3.61417323E-002   -6.59055118E-002   -3.00000000E-003   -3.08529872E-001    3.85454473E-001    1.47990989E-001   -2.36127381E-001    1.41475798E+000   -1.26651338E+000
   -3.47244094E-002   -6.59055118E-002   -3.00000000E-003   -3.09103279E-001    3.90416741E-001    1.41182431E-001   -2.30623556E-001    1.37911613E+000   -1.25393292E+000
   -3.33070866E-002   -6.59055118E-002   -3.00000000E-003   -3.09639110E-001    3.95175201E-001    1.34410622E-001   -2.24811817E-001    1.34384023E+000   -1.24022975E+000
   -3.18897638E-002   -6.59055118E-002   -3.00000000E-003   -3.10141103E-001    3.99727398E-001    1.27676801E-001   -2.18700131E-001    1.30895157E+000   -1.22545568E+000
   -3.04724409E-002   -6.59055118E-002   -3.00000000E-003   -3.10610678E-001    4.04069796E-001    1.20984504E-001   -2.12299364E-001    1.27447463E+000   -1.20966622E+000
   -2.90551181E-002   -6.59055118E-002   -3.00000000E-003   -3.11049858E-001    4.08199499E-001    1.14336597E-001   -2.05620201E-001    1.24043016E+000   -1.19291588E+000
   -2.76377953E-002   -6.59055118E-002   -3.00000000E-003   -3.11458888E-001    4.12112395E-001    1.07734023E-001   -1.98672599E-001    1.20683565E+000   -1.17525811E+000
   -2.62204724E-002   -6.59055118E-002   -3.00000000E-003   -3.11843401E-001    4.15808437E-001    1.01175549E-001   -1.91465659E-001    1.17370662E+000   -1.15674712E+000
   -2.48031496E-002   -6.59055118E-002   -3.00000000E-003   -3.12200995E-001    4.19282705E-001    9.46643984E-002   -1.84012442E-001    1.14106041E+000   -1.13743869E+000
   -2.33858268E-002   -6.59055118E-002   -3.00000000E-003   -3.12534756E-001    4.22535036E-001    8.82007876E-002   -1.76323455E-001    1.10890889E+000   -1.11738746E+000
   -2.19685039E-002   -6.59055118E-002   -3.00000000E-003   -3.12847307E-001    4.25564878E-001    8.17837423E-002   -1.68409006E-001    1.07726444E+000   -1.09664834E+000
   -2.05511811E-002   -6.59055118E-002   -3.00000000E-003   -3.13137209E-001    4.28369009E-001    7.54139569E-002   -1.60281604E-001    1.04613702E+000   -1.07527538E+000
   -1.91338583E-002   -6.59055118E-002   -3.00000000E-003   -3.13406982E-001    4.30947229E-001    6.90895486E-002   -1.51953157E-001    1.01553522E+000   -1.05332339E+000
   -1.77165354E-002   -6.59055118E-002   -3.00000000E-003   -3.13656400E-001    4.33297679E-001    6.28114620E-002   -1.43437334E-001    9.85468630E-001   -1.03084714E+000
   -1.62992126E-002   -6.59055118E-002   -3.00000000E-003   -3.13886727E-001    4.35420688E-001    5.65767155E-002   -1.34744744E-001    9.55939263E-001   -1.00789863E+000
   -1.48818898E-002   -6.59055118E-002   -3.00000000E-003   -3.14098943E-001    4.37316124E-001    5.03841849E-002   -1.25888948E-001    9.26954987E-001   -9.84532633E-001
   -1.34645669E-002   -6.59055118E-002   -3.00000000E-003   -3.14292848E-001    4.38983025E-001    4.42320814E-002   -1.16883035E-001    8.98516812E-001   -9.60800272E-001
   -1.20472441E-002   -6.59055118E-002   -3.00000000E-003   -3.14469398E-001    4.40421843E-001    3.81178146E-002   -1.07739954E-001    8.70626408E-001   -9.36752753E-001
   -1.06299213E-002   -6.59055118E-002   -3.00000000E-003   -3.14628922E-001    4.41631945E-001    3.20389228E-002   -9.84745293E-002    8.43287412E-001   -9.12442680E-001
   -9.21259843E-003   -6.59055118E-002   -3.00000000E-003   -3.14770686E-001    4.42613193E-001    2.59936566E-002   -8.91002661E-002    8.16495619E-001   -8.87917705E-001
   -7.79527559E-003   -6.59055118E-002   -3.00000000E-003   -3.14896726E-001    4.43367340E-001    1.99779549E-002   -7.96304002E-002    7.90251885E-001   -8.63227829E-001
   -6.37795276E-003   -6.59055118E-002   -3.00000000E-003   -3.15007293E-001    4.43894659E-001    1.39889229E-002   -7.00795420E-002    7.64552603E-001   -8.38419997E-001
   -4.96062992E-003   -6.59055118E-002   -3.00000000E-003   -3.15101487E-001    4.44194805E-001    8.02333317E-003   -6.04619152E-002    7.39393524E-001   -8.13539805E-001
   -3.54330709E-003   -6.59055118E-002   -3.00000000E-003   -3.15180678E-001    4.44268655E-001    2.07836369E-003   -5.07931410E-002    7.14772160E-001   -7.88633479E-001
   -2.12598425E-003   -6.59055118E-002   -3.00000000E-003   -3.15244560E-001    4.44116831E-001   -3.84950066E-003   -4.10873249E-002    6.90681174E-001   -7.63743005E-001
   -7.08661417E-004   -6.59055118E-002   -3.00000000E-003   -3.15293808E-001    4.43740358E-001   -9.76466362E-003   -3.13587432E-002    6.67114090E-001   -7.38910240E-001
    7.08661417E-004   -6.59055118E-002   -3.00000000E-003   -3.15329751E-001    4.43140991E-001   -1.56698498E-002   -2.16225290E-002    6.44065524E-001   -7.14175986E-001
    2.12598425E-003   -6.59055118E-002   -3.00000000E-003   -3.15351789E-001    4.42318667E-001   -2.15683346E-002   -1.18940770E-002    6.21527697E-001   -6.89578478E-001
    3.54330709E-003   -6.59055118E-002   -3.00000000E-003   -3.15360263E-001    4.41274164E-001   -2.74635143E-002   -2.18808348E-003    5.99491638E-001   -6.65154172E-001
    4.96062992E-003   -6.59055118E-002   -3.00000000E-003   -3.15354901E-001    4.40008443E-001   -3.33593732E-002    7.48100441E-003    5.77947959E-001   -6.40937774E-001
    6.37795276E-003   -6.59055118E-002   -3.00000000E-003   -3.15338050E-001    4.38524002E-001   -3.92593078E-002    1.70984357E-002    5.56889562E-001   -6.16963154E-001
    7.79527559E-003   -6.59055118E-002   -3.00000000E-003   -3.15308547E-001    4.36821282E-001   -4.51642296E-002    2.66484454E-002    5.36306233E-001   -5.93261389E-001
    9.21259843E-003   -6.59055118E-002   -3.00000000E-003   -3.15266798E-001    4.34901147E-001   -5.10796724E-002    3.61180400E-002    5.16187722E-001   -5.69861768E-001
    1.06299213E-002   -6.59055118E-002   -3.00000000E-003   -3.15213697E-001    4.32766015E-001   -5.70062163E-002    4.54909124E-002    4.96525697E-001   -5.46792605E-001
    1.20472441E-002   -6.59055118E-002   -3.00000000E-003   -3.15147804E-001    4.30416274E-001   -6.29475351E-002    5.47540407E-002    4.77307263E-001   -5.24078535E-001
    1.34645669E-002   -6.59055118E-002   -3.00000000E-003   -3.15069762E-001    4.27854069E-001   -6.89052609E-002    6.38931250E-002    4.58523793E-001   -5.01744414E-001
    1.48818898E-002   -6.59055118E-002   -3.00000000E-003   -3.14979814E-001    4.25081735E-001   -7.48803981E-002    7.28932102E-002    4.40164838E-001   -4.79812430E-001
    1.62992126E-002   -6.59055118E-002   -3.00000000E-003   -3.14877167E-001    4.22100908E-001   -8.08755661E-002    8.17422083E-002    4.22219858E-001   -4.58303010E-001
    1.77165354E-002   -6.59055118E-002   -3.00000000E-003   -3.14761157E-001    4.18913077E-001   -8.68915572E-002    9.04251527E-002    4.04678179E-001   -4.37234953E-001
    1.91338583E-002   -6.59055118E-002   -3.00000000E-003   -3.14630919E-001    4.15520630E-001   -9.29302111E-002    9.89303380E-002    3.87529166E-001   -4.16625620E-001
    2.05511811E-002   -6.59055118E-002   -3.00000000E-003   -3.14485766E-001    4.11926521E-001   -9.89909601E-002    1.07244306E-001    3.70762849E-001   -3.96490620E-001
    2.19685039E-002   -6.59055118E-002   -3.00000000E-003   -3.14324188E-001    4.08132378E-001   -1.05074034E-001    1.15353844E-001    3.54369038E-001   -3.76844468E-001
    2.33858268E-002   -6.59055118E-002   -3.00000000E-003   -3.14145322E-001    4.04141621E-001   -1.11179635E-001    1.23247210E-001    3.38338186E-001   -3.57700179E-001
    2.48031496E-002   -6.59055118E-002   -3.00000000E-003   -3.13947203E-001    3.99956606E-001   -1.17307539E-001    1.30912905E-001    3.22659414E-001   -3.39068847E-001
    2.62204724E-002   -6.59055118E-002   -3.00000000E-003   -3.13728251E-001    3.95580661E-001   -1.23457471E-001    1.38339657E-001    3.07323729E-001   -3.20961226E-001
    2.76377953E-002   -6.59055118E-002   -3.00000000E-003   -3.13486034E-001    3.91016570E-001   -1.29627361E-001    1.45515879E-001    2.92321336E-001   -3.03386413E-001
    2.90551181E-002   -6.59055118E-002   -3.00000000E-003   -3.13219364E-001    3.86268124E-001   -1.35816221E-001    1.52431326E-001    2.77644034E-001   -2.86353086E-001
    3.04724409E-002   -6.59055118E-002   -3.00000000E-003   -3.12925114E-001    3.81338281E-001   -1.42021475E-001    1.59075163E-001    2.63282441E-001   -2.69868191E-001
    3.18897638E-002   -6.59055118E-002   -3.00000000E-003   -3.12601369E-001    3.76231309E-001   -1.48241527E-001    1.65438827E-001    2.49227916E-001   -2.53938146E-001
    3.33070866E-002   -6.59055118E-002   -3.00000000E-003   -3.12245067E-001    3.70949958E-001   -1.54474182E-001    1.71512690E-001    2.35472309E-001   -2.38568710E-001
    3.47244094E-002   -6.59055118E-002   -3.00000000E-003   -3.11853910E-001    3.65498551E-001   -1.60714959E-001    1.77287421E-001    2.22008140E-001   -2.23764761E-001
    3.61417323E-002   -6.59055118E-002   -3.00000000E-003   -3.11426065E-001    3.59881381E-001   -1.66962220E-001    1.82756320E-001    2.08828046E-001   -2.09530830E-001
    3.75590551E-002   -6.59055118E-002   -3.00000000E-003   -3.10957999E-001    3.54101328E-001   -1.73209846E-001    1.87910645E-001    1.95924812E-001   -1.95870621E-001
    3.89763780E-002   -6.59055118E-002   -3.00000000E-003   -3.10447339E-001    3.48162348E-001   -1.79454986E-001    1.92744125E-001    1.83291444E-001   -1.82787797E-001
    4.03937008E-002   -6.59055118E-002   -3.00000000E-003   -3.09891982E-001    3.42068098E-001   -1.85691710E-001    1.97249918E-001    1.70922146E-001   -1.70285354E-001
    4.18110236E-002   -6.59055118E-002   -3.00000000E-003   -3.09288845E-001    3.35820053E-001   -1.91915039E-001    2.01423065E-001    1.58810405E-001   -1.58365703E-001
    4.32283465E-002   -6.59055118E-002   -3.00000000E-003   -3.08636694E-001    3.29420807E-001   -1.98120054E-001    2.05260884E-001    1.46949964E-001   -1.47030821E-001
    4.46456693E-002   -6.59055118E-002   -3.00000000E-003   -3.07935171E-001    3.22871351E-001   -2.04302301E-001    2.08762945E-001    1.35334265E-001   -1.36283126E-001
    4.60629921E-002   -6.59055118E-002   -3.00000000E-003   -3.07191300E-001    3.16178553E-001   -2.10455501E-001    2.11932077E-001    1.23958975E-001   -1.26127986E-001
    4.74803150E-002   -6.59055118E-002   -3.00000000E-003   -3.06418303E-001    3.09354921E-001   -2.16566295E-001    2.14769518E-001    1.12823547E-001   -1.16577633E-001
    4.88976378E-002   -6.59055118E-002   -3.00000000E-003   -3.05633153E-001    3.02418130E-001   -2.22602102E-001    2.17262700E-001    1.01934174E-001   -1.07654633E-001
    5.03149606E-002   -6.59055118E-002   -3.00000000E-003   -3.04843607E-001    2.95380704E-001   -2.28506083E-001    2.19379345E-001    9.13024430E-002   -9.93918767E-002
    5.17322835E-002   -6.59055118E-002   -3.00000000E-003   -3.04023515E-001    2.88226366E-001   -2.34192618E-001    2.21056562E-001    8.09376866E-002   -9.18235359E-002
    5.31496063E-002   -6.59055118E-002   -3.00000000E-003   -3.03082801E-001    2.80873628E-001   -2.39561797E-001    2.22206968E-001    7.08308241E-002   -8.49669001E-002
    5.45669291E-002   -6.59055118E-002   -3.00000000E-003   -3.01821197E-001    2.73112641E-001   -2.44525204E-001    2.22728878E-001    6.09289902E-002   -7.87925255E-002
    5.59842520E-002   -6.59055118E-002   -3.00000000E-003   -2.99831577E-001    2.64453642E-001   -2.49068445E-001    2.22541776E-001    5.10847890E-002   -7.31608990E-002
    5.74015748E-002   -6.59055118E-002   -3.00000000E-003   -2.96228643E-001    2.53631271E-001   -2.53559625E-001    2.21852047E-001    4.09269036E-002   -6.76376124E-002
    5.88188976E-002   -6.59055118E-002   -3.00000000E-003   -2.89713295E-001    2.37636136E-001   -2.60480551E-001    2.23323491E-001    2.96709158E-002   -6.11139958E-002
    6.02362205E-002   -6.59055118E-002   -3.00000000E-003   -2.84692254E-001    2.16025389E-001   -2.74371179E-001    2.37531346E-001    1.71166073E-002   -5.18523736E-002
    6.16535433E-002   -6.59055118E-002   -3.00000000E-003   -3.23136290E-001    2.62220275E-001   -2.45730175E-001    1.83045576E-001   -5.72605678E-004   -1.67200908E-002
    6.30708661E-002   -6.59055118E-002   -3.00000000E-003   -3.19030423E-001    2.12918765E-001   -2.46777777E-001    1.65028719E-001   -3.17529634E-003   -2.69310440E-002
    6.44881890E-002   -6.59055118E-002   -3.00000000E-003   -3.16086667E-001    1.68400089E-001   -2.50170049E-001    1.56156017E-001   -8.07462847E-003   -3.02159936E-002
    6.59055118E-002   -6.59055118E-002   -3.00000000E-003   -3.13312164E-001    1.24658227E-001   -2.54530755E-001    1.51583518E-001   -1.32543572E-002   -3.19757105E-002
    6.73228346E-002   -6.59055118E-002   -3.00000000E-003   -3.10358508E-001    8.07528387E-002   -2.59353190E-001    1.48467335E-001   -1.82527341E-002   -3.32093238E-002
    6.87401575E-002   -6.59055118E-002   -3.00000000E-003   -3.07124347E-001    3.68792317E-002   -2.64256478E-001    1.44872076E-001   -2.28732807E-002   -3.42742826E-002
    7.01574803E-002   -6.59055118E-002   -3.00000000E-003   -3.03667278E-001   -6.20309065E-003   -2.68988167E-001    1.39811332E-001   -2.70008395E-002   -3.53762396E-002
    7.15748031E-002   -6.59055118E-002   -3.00000000E-003   -3.00087944E-001   -4.77665580E-002   -2.73444178E-001    1.33078591E-001   -3.05658968E-002   -3.66830332E-002
    7.29921260E-002   -6.59055118E-002   -3.00000000E-003   -2.96449989E-001   -8.73966958E-002   -2.77608692E-001    1.24821191E-001   -3.35326837E-002   -3.83437182E-002
    7.44094488E-002   -6.59055118E-002   -3.00000000E-003   -2.92773828E-001   -1.24919686E-001   -2.81487090E-001    1.15245422E-001   -3.58963491E-002   -4.04729391E-002
    7.58267717E-002   -6.59055118E-002   -3.00000000E-003   -2.89061677E-001   -1.60281935E-001   -2.85076350E-001    1.04506218E-001   -3.76724928E-002   -4.31506308E-002
    7.72440945E-002   -6.59055118E-002   -3.00000000E-003   -2.85316522E-001   -1.93461181E-001   -2.88364785E-001    9.27123071E-002   -3.88900100E-002   -4.64226354E-002
    7.86614173E-002   -6.59055118E-002   -3.00000000E-003   -2.81548281E-001   -2.24441771E-001   -2.91338611E-001    7.99457923E-002   -3.95850490E-002   -5.03109709E-002
    8.00787402E-002   -6.59055118E-002   -3.00000000E-003   -2.77770301E-001   -2.53201236E-001   -2.93988115E-001    6.62807797E-002   -3.97972914E-002   -5.48243907E-002
    8.14960630E-002   -6.59055118E-002   -3.00000000E-003   -2.74000939E-001   -2.79723692E-001   -2.96306370E-001    5.17854458E-002   -3.95683967E-002   -5.99591407E-002
    8.29133858E-002   -6.59055118E-002   -3.00000000E-003   -2.70258714E-001   -3.03995211E-001   -2.98292640E-001    3.65305038E-002   -3.89398189E-002   -6.57072535E-002
    8.43307087E-002   -6.59055118E-002   -3.00000000E-003   -2.66562605E-001   -3.26007436E-001   -2.99948840E-001    2.05877355E-002   -3.79536551E-002   -7.20568264E-002
    8.57480315E-002   -6.59055118E-002   -3.00000000E-003   -2.62932452E-001   -3.45759113E-001   -3.01280571E-001    4.02836415E-003   -3.66508511E-002   -7.89936119E-002
    8.71653543E-002   -6.59055118E-002   -3.00000000E-003   -2.59386889E-001   -3.63254143E-001   -3.02293535E-001   -1.30782632E-002   -3.50722533E-002   -8.64990348E-002
    8.85826772E-002   -6.59055118E-002   -3.00000000E-003   -2.55946246E-001   -3.78503802E-001   -3.02997994E-001   -3.06587895E-002   -3.32578398E-002   -9.45538042E-002
    9.00000000E-002   -6.59055118E-002   -3.00000000E-003   -2.52631258E-001   -3.91525898E-001   -3.03406616E-001   -4.86410491E-002   -3.12468952E-002   -1.03136245E-001
   -9.00000000E-002   -6.44881890E-002   -3.00000000E-003   -1.04953566E+000   -7.34286468E-001    3.84471133E-003   -6.60195670E-001    1.91758019E+000   -6.54391230E-001
   -8.85826772E-002   -6.44881890E-002   -3.00000000E-003   -1.06206406E+000   -7.43466256E-001   -2.62004298E-002   -6.97169324E-001    1.92822136E+000   -6.84670149E-001
   -8.71653543E-002   -6.44881890E-002   -3.00000000E-003   -1.07335052E+000   -7.51307296E-001   -5.64607846E-002   -7.33980329E-001    1.93932231E+000   -7.15260648E-001
   -8.57480315E-002   -6.44881890E-002   -3.00000000E-003   -1.08338286E+000   -7.57814802E-001   -8.68856341E-002   -7.70554344E-001    1.95084101E+000   -7.46139995E-001
   -8.43307087E-002   -6.44881890E-002   -3.00000000E-003   -1.09215517E+000   -7.62997197E-001   -1.17427212E-001   -8.06817863E-001    1.96273512E+000   -7.77288296E-001
   -8.29133858E-002   -6.44881890E-002   -3.00000000E-003   -1.09967466E+000   -7.66873965E-001   -1.48033342E-001   -8.42698904E-001    1.97496066E+000   -8.08683910E-001
   -8.14960630E-002   -6.44881890E-002   -3.00000000E-003   -1.10595708E+000   -7.69469658E-001   -1.78658549E-001   -8.78131137E-001    1.98747880E+000   -8.40312080E-001
   -8.00787402E-002   -6.44881890E-002   -3.00000000E-003   -1.11102779E+000   -7.70812491E-001   -2.09258947E-001   -9.13045512E-001    2.00024766E+000   -8.72150186E-001
   -7.86614173E-002   -6.44881890E-002   -3.00000000E-003   -1.11492072E+000   -7.70932912E-001   -2.39795009E-001   -9.47381742E-001    2.01323969E+000   -9.04190338E-001
   -7.72440945E-002   -6.44881890E-002   -3.00000000E-003   -1.11766984E+000   -7.69864059E-001   -2.70228394E-001   -9.81070754E-001    2.02642857E+000   -9.36419281E-001
   -7.58267717E-002   -6.44881890E-002   -3.00000000E-003   -1.11931046E+000   -7.67631194E-001   -3.00510431E-001   -1.01403895E+000    2.03980347E+000   -9.68823724E-001
   -7.44094488E-002   -6.44881890E-002   -3.00000000E-003   -1.11990065E+000   -7.64260411E-001   -3.30573811E-001   -1.04618422E+000    2.05337440E+000   -1.00140414E+000
   -7.29921260E-002   -6.44881890E-002   -3.00000000E-003   -1.11955487E+000   -7.59808440E-001   -3.60304390E-001   -1.07735754E+000    2.06720710E+000   -1.03417336E+000
   -7.15748031E-002   -6.44881890E-002   -3.00000000E-003   -1.11853725E+000   -7.54407439E-001   -3.89581727E-001   -1.10736286E+000    2.08152902E+000   -1.06718007E+000
   -7.01574803E-002   -6.44881890E-002   -3.00000000E-003   -1.11742155E+000   -7.48345102E-001   -4.18379393E-001   -1.13602660E+000    2.09695517E+000   -1.10057722E+000
   -6.87401575E-002   -6.44881890E-002   -3.00000000E-003   -1.11720717E+000   -7.42056415E-001   -4.47095497E-001   -1.16333972E+000    2.11478546E+000   -1.13469415E+000
   -6.73228346E-002   -6.44881890E-002   -3.00000000E-003   -1.11949348E+000   -7.36002089E-001   -4.77128957E-001   -1.18967741E+000    2.13745863E+000   -1.17021101E+000
[truncated: 2,418,837 more chars]
