# Supplementary material for: Optimized radiofrequency shimming using low-heating B1+-mapping in the presence of deep brain stimulation implants: Proof of concept
Source: PLoS One. 2024 Dec 18;19(12):e0316002. doi: 10.1371/journal.pone.0316002 (PMC11654958; doi:10.1371/journal.pone.0316002)
Supplement: S3 File — (ZIP) [file pone.0316002.s004.zip › PX4_simplified_Ele3_NearField1(CH3).efe]

##File Type: Electric near field
##File Format: 7
##Source: PX4_simplified
##Date: 2021-08-05 09:25:17  
** File exported by Altair Feko - Solver (seq) Version 2019.3.2-682 from 2020-04-01


#Configuration Name: StandardConfiguration1
#Request Name: NearField1
#Frequency:   1.23250000E+008
#Coordinate System: Cartesian
#No. of X Samples: 128
#No. of Y Samples: 128
#No. of Z Samples: 1
#Result Type: Electric Field Values
#No. of Header Lines: 1
#         "X"                "Y"                "Z"              "Re(Ex)"           "Im(Ex)"           "Re(Ey)"           "Im(Ey)"           "Re(Ez)"           "Im(Ez)"    
   -9.00000000E-002   -9.00000000E-002   -3.00000000E-003    6.04982694E-001    8.24136412E-001   -6.26426363E-001   -8.60518156E-001    8.05452384E-002    1.65470422E-002
   -8.85826772E-002   -9.00000000E-002   -3.00000000E-003    5.95355281E-001    8.21105211E-001   -6.31122012E-001   -8.63133990E-001    1.08585335E-001    2.09172602E-002
   -8.71653543E-002   -9.00000000E-002   -3.00000000E-003    5.83357964E-001    8.16421488E-001   -6.36784653E-001   -8.66419931E-001    1.39057090E-001    2.54558925E-002
   -8.57480315E-002   -9.00000000E-002   -3.00000000E-003    5.69003798E-001    8.10097858E-001   -6.43523974E-001   -8.70454487E-001    1.72211241E-001    3.02043007E-002
   -8.43307087E-002   -9.00000000E-002   -3.00000000E-003    5.52318766E-001    8.02155314E-001   -6.51452138E-001   -8.75317219E-001    2.08300147E-001    3.52027096E-002
   -8.29133858E-002   -9.00000000E-002   -3.00000000E-003    5.33337302E-001    7.92622189E-001   -6.60682353E-001   -8.81091183E-001    2.47563914E-001    4.04878935E-002
   -8.14960630E-002   -9.00000000E-002   -3.00000000E-003    5.12109903E-001    7.81538430E-001   -6.71331693E-001   -8.87858904E-001    2.90235405E-001    4.60939472E-002
   -8.00787402E-002   -9.00000000E-002   -3.00000000E-003    4.88698659E-001    7.68949187E-001   -6.83518775E-001   -8.95706489E-001    3.36539211E-001    5.20545992E-002
   -7.86614173E-002   -9.00000000E-002   -3.00000000E-003    4.63177569E-001    7.54910366E-001   -6.97363883E-001   -9.04720052E-001    3.86683269E-001    5.83991238E-002
   -7.72440945E-002   -9.00000000E-002   -3.00000000E-003    4.35636644E-001    7.39484599E-001   -7.12982613E-001   -9.14985106E-001    4.40866740E-001    6.51555934E-002
   -7.58267717E-002   -9.00000000E-002   -3.00000000E-003    4.06164042E-001    7.22741934E-001   -7.30501331E-001   -9.26591070E-001    4.99260318E-001    7.23411781E-002
   -7.44094488E-002   -9.00000000E-002   -3.00000000E-003    3.74862763E-001    7.04754914E-001   -7.50035883E-001   -9.39625510E-001    5.62025661E-001    7.99747741E-002
   -7.29921260E-002   -9.00000000E-002   -3.00000000E-003    3.41835484E-001    6.85601527E-001   -7.71709762E-001   -9.54178493E-001    6.29296469E-001    8.80664122E-002
   -7.15748031E-002   -9.00000000E-002   -3.00000000E-003    3.07199391E-001    6.65365812E-001   -7.95644254E-001   -9.70340427E-001    7.01188517E-001    9.66240020E-002
   -7.01574803E-002   -9.00000000E-002   -3.00000000E-003    2.71070201E-001    6.44131558E-001   -8.21958765E-001   -9.88201824E-001    7.77793514E-001    1.05649585E-001
   -6.87401575E-002   -9.00000000E-002   -3.00000000E-003    2.33560890E-001    6.21987807E-001   -8.50775308E-001   -1.00785273E+000    8.59175141E-001    1.15135166E-001
   -6.73228346E-002   -9.00000000E-002   -3.00000000E-003    1.94796394E-001    5.99021894E-001   -8.82206408E-001   -1.02938332E+000    9.45373930E-001    1.25071822E-001
   -6.59055118E-002   -9.00000000E-002   -3.00000000E-003    1.54894778E-001    5.75320276E-001   -9.16368511E-001   -1.05288273E+000    1.03640294E+000    1.35443840E-001
   -6.44881890E-002   -9.00000000E-002   -3.00000000E-003    1.13972115E-001    5.50969262E-001   -9.53375596E-001   -1.07844377E+000    1.13224995E+000    1.46229704E-001
   -6.30708661E-002   -9.00000000E-002   -3.00000000E-003    7.21390199E-002    5.26052733E-001   -9.93337008E-001   -1.10615551E+000    1.23287101E+000    1.57398258E-001
   -6.16535433E-002   -9.00000000E-002   -3.00000000E-003    2.95139946E-002    5.00655918E-001   -1.03635796E+000   -1.13610590E+000    1.33819444E+000    1.68914402E-001
   -6.02362205E-002   -9.00000000E-002   -3.00000000E-003   -1.38006434E-002    4.74853272E-001   -1.08253878E+000   -1.16838330E+000    1.44811519E+000    1.80736395E-001
   -5.88188976E-002   -9.00000000E-002   -3.00000000E-003   -5.77081421E-002    4.48716431E-001   -1.13197419E+000   -1.20307426E+000    1.56250084E+000    1.92814996E-001
   -5.74015748E-002   -9.00000000E-002   -3.00000000E-003   -1.02119032E-001    4.22308549E-001   -1.18475934E+000   -1.24026763E+000    1.68117931E+000    2.05089660E-001
   -5.59842520E-002   -9.00000000E-002   -3.00000000E-003   -1.46934398E-001    3.95700660E-001   -1.24097072E+000   -1.28004381E+000    1.80394778E+000    2.17495572E-001
   -5.45669291E-002   -9.00000000E-002   -3.00000000E-003   -1.92075526E-001    3.68945897E-001   -1.30068251E+000   -1.32248488E+000    1.93056112E+000    2.29955582E-001
   -5.31496063E-002   -9.00000000E-002   -3.00000000E-003   -2.37470592E-001    3.42092345E-001   -1.36395551E+000   -1.36766710E+000    2.06073480E+000    2.42382668E-001
   -5.17322835E-002   -9.00000000E-002   -3.00000000E-003   -2.83051489E-001    3.15180497E-001   -1.43083539E+000   -1.41566384E+000    2.19414258E+000    2.54675686E-001
   -5.03149606E-002   -9.00000000E-002   -3.00000000E-003   -3.28762018E-001    2.88244217E-001   -1.50135505E+000   -1.46653950E+000    2.33040438E+000    2.66724807E-001
   -4.88976378E-002   -9.00000000E-002   -3.00000000E-003   -3.74551383E-001    2.61308368E-001   -1.57553187E+000   -1.52036159E+000    2.46909850E+000    2.78398518E-001
   -4.74803150E-002   -9.00000000E-002   -3.00000000E-003   -4.20356363E-001    2.34400982E-001   -1.65337393E+000   -1.57718726E+000    2.60974188E+000    2.89555042E-001
   -4.60629921E-002   -9.00000000E-002   -3.00000000E-003   -4.66118459E-001    2.07541372E-001   -1.73488117E+000   -1.63707837E+000    2.75179058E+000    3.00024419E-001
   -4.46456693E-002   -9.00000000E-002   -3.00000000E-003   -5.11739553E-001    1.80771275E-001   -1.82000699E+000   -1.70008160E+000    2.89464024E+000    3.09627946E-001
   -4.32283465E-002   -9.00000000E-002   -3.00000000E-003   -5.57094798E-001    1.54140625E-001   -1.90865543E+000   -1.76620623E+000    3.03758794E+000    3.18152957E-001
   -4.18110236E-002   -9.00000000E-002   -3.00000000E-003   -6.02062103E-001    1.27688344E-001   -2.00063178E+000   -1.83542004E+000    3.17984997E+000    3.25362253E-001
   -4.03937008E-002   -9.00000000E-002   -3.00000000E-003   -6.46564428E-001    1.01426952E-001   -2.09566914E+000   -1.90764801E+000    3.32054250E+000    3.30979895E-001
   -3.89763780E-002   -9.00000000E-002   -3.00000000E-003   -6.90607406E-001    7.53051839E-002   -2.19352976E+000   -1.98285387E+000    3.45870191E+000    3.34673514E-001
   -3.75590551E-002   -9.00000000E-002   -3.00000000E-003   -7.34158359E-001    4.92962971E-002   -2.29410542E+000   -2.06109250E+000    3.59330634E+000    3.36073043E-001
   -3.61417323E-002   -9.00000000E-002   -3.00000000E-003   -7.76907179E-001    2.35605127E-002   -2.39739033E+000   -2.14249385E+000    3.72329844E+000    3.34820266E-001
   -3.47244094E-002   -9.00000000E-002   -3.00000000E-003   -8.18095870E-001   -1.45067065E-003   -2.50316364E+000   -2.22705296E+000    3.84758182E+000    3.30626933E-001
   -3.33070866E-002   -9.00000000E-002   -3.00000000E-003   -8.56727399E-001   -2.51335506E-002   -2.61049567E+000   -2.31428312E+000    3.96491485E+000    3.23236947E-001
   -3.18897638E-002   -9.00000000E-002   -3.00000000E-003   -8.92390698E-001   -4.73036543E-002   -2.71770813E+000   -2.40319260E+000    4.07374343E+000    3.12225707E-001
   -3.04724409E-002   -9.00000000E-002   -3.00000000E-003   -9.25780495E-001   -6.86022231E-002   -2.82333050E+000   -2.49296190E+000    4.17204072E+000    2.96709007E-001
   -2.90551181E-002   -9.00000000E-002   -3.00000000E-003   -9.57944471E-001   -8.99681318E-002   -2.92732623E+000   -2.58389677E+000    4.25755965E+000    2.75450404E-001
   -2.76377953E-002   -9.00000000E-002   -3.00000000E-003   -9.88431143E-001   -1.11168766E-001   -3.03118249E+000   -2.67759100E+000    4.32869355E+000    2.47583527E-001
   -2.62204724E-002   -9.00000000E-002   -3.00000000E-003   -1.01356978E+000   -1.29287376E-001   -3.13591602E+000   -2.77532019E+000    4.38599339E+000    2.13936702E-001
   -2.48031496E-002   -9.00000000E-002   -3.00000000E-003   -1.02804774E+000   -1.39857836E-001   -3.23779976E+000   -2.87431605E+000    4.43188483E+000    1.77101648E-001
   -2.33858268E-002   -9.00000000E-002   -3.00000000E-003   -1.03221681E+000   -1.43231528E-001   -3.32868841E+000   -2.96771997E+000    4.46515424E+000    1.37185917E-001
   -2.19685039E-002   -9.00000000E-002   -3.00000000E-003   -1.03237787E+000   -1.45665060E-001   -3.40537968E+000   -3.05288610E+000    4.47847714E+000    8.94861539E-002
   -2.05511811E-002   -9.00000000E-002   -3.00000000E-003   -1.03147683E+000   -1.51587980E-001   -3.47095284E+000   -3.13401663E+000    4.46256558E+000    2.78297394E-002
   -1.91338583E-002   -9.00000000E-002   -3.00000000E-003   -1.02611881E+000   -1.58980624E-001   -3.52809580E+000   -3.21860759E+000    4.41266901E+000   -5.10019842E-002
   -1.77165354E-002   -9.00000000E-002   -3.00000000E-003   -1.00972876E+000   -1.53741931E-001   -3.57901656E+000   -3.31277041E+000    4.35575821E+000   -1.30462359E-001
   -1.62992126E-002   -9.00000000E-002   -3.00000000E-003   -9.69285921E-001   -1.19661650E-001   -3.61258983E+000   -3.39318678E+000    4.32602043E+000   -1.87702597E-001
   -1.48818898E-002   -9.00000000E-002   -3.00000000E-003   -9.24283504E-001   -8.48319758E-002   -3.61328322E+000   -3.44266924E+000    4.28645013E+000   -2.46412750E-001
   -1.34645669E-002   -9.00000000E-002   -3.00000000E-003   -8.78291258E-001   -6.02782568E-002   -3.59254485E+000   -3.47727416E+000    4.21096712E+000   -3.23708622E-001
   -1.20472441E-002   -9.00000000E-002   -3.00000000E-003   -8.09883059E-001   -3.82585931E-002   -3.54759003E+000   -3.50666731E+000    4.08074431E+000   -4.31365479E-001
   -1.06299213E-002   -9.00000000E-002   -3.00000000E-003   -7.55567850E-001   -2.75405402E-002   -3.38783286E+000   -3.51743885E+000    3.90651265E+000   -5.68561038E-001
   -9.21259843E-003   -9.00000000E-002   -3.00000000E-003   -7.37834653E-001    3.73411941E-002   -3.35350391E+000   -3.58032322E+000    3.94125021E+000   -5.76331664E-001
   -7.79527559E-003   -9.00000000E-002   -3.00000000E-003   -6.91662816E-001    9.37883506E-002   -3.26837915E+000   -3.57045689E+000    3.93971608E+000   -6.01518507E-001
   -6.37795276E-003   -9.00000000E-002   -3.00000000E-003   -6.42159287E-001    1.32619977E-001   -3.17820008E+000   -3.55597192E+000    3.89335727E+000   -6.52876124E-001
   -4.96062992E-003   -9.00000000E-002   -3.00000000E-003   -5.60258081E-001    1.73765517E-001   -3.08826739E+000   -3.54730851E+000    3.81069414E+000   -7.27582490E-001
   -3.54330709E-003   -9.00000000E-002   -3.00000000E-003   -1.22257671E-001    3.90696830E-001   -2.92254754E+000   -3.53755526E+000    3.59374186E+000   -8.96197842E-001
   -2.12598425E-003   -9.00000000E-002   -3.00000000E-003   -4.58967579E-001    3.00889982E-001   -2.78781905E+000   -3.52177073E+000    3.81069373E+000   -7.96557868E-001
   -7.08661417E-004   -9.00000000E-002   -3.00000000E-003   -4.53416175E-001    3.36527771E-001   -2.72337405E+000   -3.48924059E+000    3.86596992E+000   -7.83931458E-001
    7.08661417E-004   -9.00000000E-002   -3.00000000E-003   -4.29826431E-001    3.67967937E-001   -2.67617274E+000   -3.47340765E+000    3.85553102E+000   -8.09470810E-001
    2.12598425E-003   -9.00000000E-002   -3.00000000E-003   -3.71217617E-001    4.14115706E-001   -2.64410415E+000   -3.47184697E+000    3.81302133E+000   -8.57416072E-001
    3.54330709E-003   -9.00000000E-002   -3.00000000E-003   -1.86964375E-001    5.43818777E-001   -2.64201246E+000   -3.50618707E+000    3.74318912E+000   -9.42471275E-001
    4.96062992E-003   -9.00000000E-002   -3.00000000E-003   -2.09312630E-001    5.89454912E-001   -2.49969045E+000   -3.38223874E+000    3.91448542E+000   -8.68494079E-001
    6.37795276E-003   -9.00000000E-002   -3.00000000E-003   -2.29028383E-001    5.91067913E-001   -2.48174969E+000   -3.34943382E+000    4.03016857E+000   -8.12453482E-001
    7.79527559E-003   -9.00000000E-002   -3.00000000E-003   -2.21231715E-001    6.09776414E-001   -2.46310075E+000   -3.32465967E+000    4.08653124E+000   -7.91144670E-001
    9.21259843E-003   -9.00000000E-002   -3.00000000E-003   -1.85586941E-001    6.52344565E-001   -2.43953148E+000   -3.29758778E+000    4.11930939E+000   -7.86924926E-001
    1.06299213E-002   -9.00000000E-002   -3.00000000E-003   -1.03542994E-001    7.43669345E-001   -2.39504432E+000   -3.24452201E+000    4.14365951E+000   -7.96465385E-001
    1.20472441E-002   -9.00000000E-002   -3.00000000E-003   -6.66726387E-002    7.85855650E-001   -2.26144777E+000   -3.08593942E+000    4.19753875E+000   -7.67993514E-001
    1.34645669E-002   -9.00000000E-002   -3.00000000E-003   -8.87585686E-002    7.63284381E-001   -2.18544989E+000   -2.98933546E+000    4.24309271E+000   -7.27184018E-001
    1.48818898E-002   -9.00000000E-002   -3.00000000E-003   -9.25811186E-002    7.60331950E-001   -2.13094426E+000   -2.91523972E+000    4.25201944E+000   -7.10678073E-001
    1.62992126E-002   -9.00000000E-002   -3.00000000E-003   -8.00403474E-002    7.76631052E-001   -2.08220994E+000   -2.84092719E+000    4.24157312E+000   -7.07651946E-001
    1.77165354E-002   -9.00000000E-002   -3.00000000E-003   -5.32913317E-002    8.07246310E-001   -2.02854460E+000   -2.74970674E+000    4.21804769E+000   -7.11894987E-001
    1.91338583E-002   -9.00000000E-002   -3.00000000E-003   -2.93892106E-002    8.24875236E-001   -1.95801355E+000   -2.63225001E+000    4.18210090E+000   -7.14121018E-001
    2.05511811E-002   -9.00000000E-002   -3.00000000E-003   -2.58191439E-002    8.15254570E-001   -1.89109618E+000   -2.52226932E+000    4.13900547E+000   -7.10400807E-001
    2.19685039E-002   -9.00000000E-002   -3.00000000E-003   -2.51278432E-002    8.03989649E-001   -1.83925194E+000   -2.43018627E+000    4.09082731E+000   -7.08432630E-001
    2.33858268E-002   -9.00000000E-002   -3.00000000E-003   -1.94336164E-002    8.00026704E-001   -1.79514477E+000   -2.34459911E+000    4.03686625E+000   -7.10262637E-001
    2.48031496E-002   -9.00000000E-002   -3.00000000E-003   -8.95554839E-003    8.01184091E-001   -1.75284516E+000   -2.25773922E+000    3.97661571E+000   -7.14597368E-001
    2.62204724E-002   -9.00000000E-002   -3.00000000E-003    2.74445735E-003    8.01525278E-001   -1.70897437E+000   -2.16750818E+000    3.90967803E+000   -7.19464970E-001
    2.76377953E-002   -9.00000000E-002   -3.00000000E-003    1.14162710E-002    7.96950202E-001   -1.66464610E+000   -2.07793899E+000    3.83739645E+000   -7.23451167E-001
    2.90551181E-002   -9.00000000E-002   -3.00000000E-003    1.68073840E-002    7.89158520E-001   -1.62326274E+000   -1.99347009E+000    3.76232822E+000   -7.26588417E-001
    3.04724409E-002   -9.00000000E-002   -3.00000000E-003    2.11785972E-002    7.81446593E-001   -1.58572886E+000   -1.91437433E+000    3.68587308E+000   -7.29442458E-001
    3.18897638E-002   -9.00000000E-002   -3.00000000E-003    2.58465009E-002    7.75068558E-001   -1.55093888E+000   -1.83896089E+000    3.60815963E+000   -7.32193765E-001
    3.33070866E-002   -9.00000000E-002   -3.00000000E-003    3.08089515E-002    7.69607928E-001   -1.51766946E+000   -1.76596778E+000    3.52898346E+000   -7.34656260E-001
    3.47244094E-002   -9.00000000E-002   -3.00000000E-003    3.54773892E-002    7.64254836E-001   -1.48535081E+000   -1.69517023E+000    3.44843829E+000   -7.36549677E-001
    3.61417323E-002   -9.00000000E-002   -3.00000000E-003    3.93945317E-002    7.58635348E-001   -1.45403603E+000   -1.62695014E+000    3.36702094E+000   -7.37698035E-001
    3.75590551E-002   -9.00000000E-002   -3.00000000E-003    4.25087020E-002    7.52878674E-001   -1.42394697E+000   -1.56163428E+000    3.28534225E+000   -7.38059087E-001
    3.89763780E-002   -9.00000000E-002   -3.00000000E-003    4.50212938E-002    7.47299890E-001   -1.39514455E+000   -1.49920940E+000    3.20386281E+000   -7.37660834E-001
    4.03937008E-002   -9.00000000E-002   -3.00000000E-003    4.70993749E-002    7.42055911E-001   -1.36747978E+000   -1.43943203E+000    3.12283172E+000   -7.36519987E-001
    4.18110236E-002   -9.00000000E-002   -3.00000000E-003    4.87961471E-002    7.37138511E-001   -1.34074685E+000   -1.38203235E+000    3.04238350E+000   -7.34632702E-001
    4.32283465E-002   -9.00000000E-002   -3.00000000E-003    5.00768539E-002    7.32455838E-001   -1.31479182E+000   -1.32681491E+000    2.96264864E+000   -7.31999777E-001
    4.46456693E-002   -9.00000000E-002   -3.00000000E-003    5.08903304E-002    7.27913310E-001   -1.28951697E+000   -1.27365285E+000    2.88377380E+000   -7.28613320E-001
    4.60629921E-002   -9.00000000E-002   -3.00000000E-003    5.12156738E-002    7.23456657E-001   -1.26488107E+000   -1.22245255E+000    2.80591911E+000   -7.24490098E-001
    4.74803150E-002   -9.00000000E-002   -3.00000000E-003    5.10510181E-002    7.19050031E-001   -1.24084386E+000   -1.17311234E+000    2.72922996E+000   -7.19654959E-001
    4.88976378E-002   -9.00000000E-002   -3.00000000E-003    5.04082736E-002    7.14665865E-001   -1.21735931E+000   -1.12552163E+000    2.65382725E+000   -7.14132664E-001
    5.03149606E-002   -9.00000000E-002   -3.00000000E-003    4.93018974E-002    7.10273634E-001   -1.19438728E+000   -1.07955592E+000    2.57980674E+000   -7.07962177E-001
    5.17322835E-002   -9.00000000E-002   -3.00000000E-003    4.77448973E-002    7.05828909E-001   -1.17187539E+000   -1.03509983E+000    2.50724434E+000   -7.01171411E-001
    5.31496063E-002   -9.00000000E-002   -3.00000000E-003    4.57551188E-002    7.01293873E-001   -1.14976558E+000   -9.92038651E-001    2.43620082E+000   -6.93791771E-001
    5.45669291E-002   -9.00000000E-002   -3.00000000E-003    4.33357491E-002    6.96621328E-001   -1.12801995E+000   -9.50276342E-001    2.36673155E+000   -6.85857349E-001
    5.59842520E-002   -9.00000000E-002   -3.00000000E-003    4.04956926E-002    6.91765834E-001   -1.10659885E+000   -9.09722487E-001    2.29888397E+000   -6.77398466E-001
    5.74015748E-002   -9.00000000E-002   -3.00000000E-003    3.72359606E-002    6.86693516E-001   -1.08546539E+000   -8.70296235E-001    2.23270772E+000   -6.68456760E-001
    5.88188976E-002   -9.00000000E-002   -3.00000000E-003    3.35788220E-002    6.81370643E-001   -1.06459047E+000   -8.31917381E-001    2.16823315E+000   -6.59063779E-001
    6.02362205E-002   -9.00000000E-002   -3.00000000E-003    2.95311963E-002    6.75770398E-001   -1.04394273E+000   -7.94514774E-001    2.10549622E+000   -6.49250646E-001
    6.16535433E-002   -9.00000000E-002   -3.00000000E-003    2.51080809E-002    6.69861376E-001   -1.02349824E+000   -7.58019440E-001    2.04451303E+000   -6.39052757E-001
    6.30708661E-002   -9.00000000E-002   -3.00000000E-003    2.03236306E-002    6.63618631E-001   -1.00323273E+000   -7.22368584E-001    1.98529704E+000   -6.28501557E-001
    6.44881890E-002   -9.00000000E-002   -3.00000000E-003    1.51934278E-002    6.57017106E-001   -9.83119456E-001   -6.87503379E-001    1.92786143E+000   -6.17627275E-001
    6.59055118E-002   -9.00000000E-002   -3.00000000E-003    9.73653505E-003    6.50030207E-001   -9.63149414E-001   -6.53376356E-001    1.87221009E+000   -6.06460040E-001
    6.73228346E-002   -9.00000000E-002   -3.00000000E-003    3.96869693E-003    6.42642552E-001   -9.43301172E-001   -6.19940827E-001    1.81834499E+000   -5.95027370E-001
    6.87401575E-002   -9.00000000E-002   -3.00000000E-003   -2.09606660E-003    6.34833514E-001   -9.23561779E-001   -5.87158383E-001    1.76625336E+000   -5.83353735E-001
    7.01574803E-002   -9.00000000E-002   -3.00000000E-003   -8.42929732E-003    6.26592995E-001   -9.03926706E-001   -5.54995300E-001    1.71593117E+000   -5.71473517E-001
    7.15748031E-002   -9.00000000E-002   -3.00000000E-003   -1.50181040E-002    6.17902965E-001   -8.84379002E-001   -5.23420437E-001    1.66735675E+000   -5.59403367E-001
    7.29921260E-002   -9.00000000E-002   -3.00000000E-003   -2.18379056E-002    6.08757036E-001   -8.64919810E-001   -4.92412024E-001    1.62051485E+000   -5.47171955E-001
    7.44094488E-002   -9.00000000E-002   -3.00000000E-003   -2.88714656E-002    5.99152025E-001   -8.45541817E-001   -4.61951205E-001    1.57538422E+000   -5.34799835E-001
    7.58267717E-002   -9.00000000E-002   -3.00000000E-003   -3.60966317E-002    5.89084821E-001   -8.26244553E-001   -4.32019396E-001    1.53193039E+000   -5.22308860E-001
    7.72440945E-002   -9.00000000E-002   -3.00000000E-003   -4.34984778E-002    5.78548445E-001   -8.07023110E-001   -4.02602550E-001    1.49012074E+000   -5.09715697E-001
    7.86614173E-002   -9.00000000E-002   -3.00000000E-003   -5.10424381E-002    5.67556330E-001   -7.87889760E-001   -3.73695042E-001    1.44992439E+000   -4.97046328E-001
    8.00787402E-002   -9.00000000E-002   -3.00000000E-003   -5.87217152E-002    5.56104704E-001   -7.68843656E-001   -3.45288785E-001    1.41129984E+000   -4.84314605E-001
    8.14960630E-002   -9.00000000E-002   -3.00000000E-003   -6.65144554E-002    5.44204656E-001   -7.49889224E-001   -3.17381719E-001    1.37420555E+000   -4.71537617E-001
    8.29133858E-002   -9.00000000E-002   -3.00000000E-003   -7.44020869E-002    5.31865875E-001   -7.31037409E-001   -2.89971751E-001    1.33859532E+000   -4.58734157E-001
    8.43307087E-002   -9.00000000E-002   -3.00000000E-003   -8.23679271E-002    5.19099333E-001   -7.12297750E-001   -2.63060397E-001    1.30442429E+000   -4.45920142E-001
    8.57480315E-002   -9.00000000E-002   -3.00000000E-003   -9.03970810E-002    5.05923118E-001   -6.93680609E-001   -2.36654188E-001    1.27164739E+000   -4.33109063E-001
    8.71653543E-002   -9.00000000E-002   -3.00000000E-003   -9.84761230E-002    4.92347472E-001   -6.75198042E-001   -2.10754849E-001    1.24021220E+000   -4.20317065E-001
    8.85826772E-002   -9.00000000E-002   -3.00000000E-003   -1.06594722E-001    4.78395824E-001   -6.56864012E-001   -1.85374016E-001    1.21007114E+000   -4.07555450E-001
    9.00000000E-002   -9.00000000E-002   -3.00000000E-003   -1.14738024E-001    4.64086504E-001   -6.38696108E-001   -1.60519561E-001    1.18117114E+000   -3.94841533E-001
   -9.00000000E-002   -8.85826772E-002   -3.00000000E-003    6.07300952E-001    8.23620406E-001   -6.21259624E-001   -8.61077014E-001    5.77901256E-002    1.23913199E-002
   -8.85826772E-002   -8.85826772E-002   -3.00000000E-003    5.96829705E-001    8.19968464E-001   -6.25200478E-001   -8.63161338E-001    8.55209366E-002    1.66032920E-002
   -8.71653543E-002   -8.85826772E-002   -3.00000000E-003    5.83881061E-001    8.14585703E-001   -6.30104530E-001   -8.65911983E-001    1.15599965E-001    2.09253660E-002
   -8.57480315E-002   -8.85826772E-002   -3.00000000E-003    5.68463537E-001    8.07483104E-001   -6.36082180E-001   -8.69408360E-001    1.48276373E-001    2.53949059E-002
   -8.43307087E-002   -8.85826772E-002   -3.00000000E-003    5.50602634E-001    7.98680249E-001   -6.43247443E-001   -8.73730948E-001    1.83796887E-001    3.00478419E-002
   -8.29133858E-002   -8.85826772E-002   -3.00000000E-003    5.30331262E-001    7.88203528E-001   -6.51715136E-001   -8.78964007E-001    2.22402490E-001    3.49179833E-002
   -8.14960630E-002   -8.85826772E-002   -3.00000000E-003    5.07697404E-001    7.76091720E-001   -6.61604836E-001   -8.85191300E-001    2.64317704E-001    4.00332933E-002
   -8.00787402E-002   -8.85826772E-002   -3.00000000E-003    4.82760898E-001    7.62387506E-001   -6.73036871E-001   -8.92499486E-001    3.09764666E-001    4.54233988E-002
   -7.86614173E-002   -8.85826772E-002   -3.00000000E-003    4.55601846E-001    7.47148477E-001   -6.86128681E-001   -9.00973930E-001    3.58949403E-001    5.11139932E-002
   -7.72440945E-002   -8.85826772E-002   -3.00000000E-003    4.26301337E-001    7.30434132E-001   -7.01003130E-001   -9.10703837E-001    4.12061697E-001    5.71258441E-002
   -7.58267717E-002   -8.85826772E-002   -3.00000000E-003    3.94948862E-001    7.12314178E-001   -7.17786674E-001   -9.21779088E-001    4.69267197E-001    6.34706040E-002
   -7.44094488E-002   -8.85826772E-002   -3.00000000E-003    3.61649712E-001    6.92861183E-001   -7.36596153E-001   -9.34286731E-001    5.30719921E-001    7.01619386E-002
   -7.29921260E-002   -8.85826772E-002   -3.00000000E-003    3.26506692E-001    6.72152479E-001   -7.57556081E-001   -9.48318820E-001    5.96547682E-001    7.72031229E-002
   -7.15748031E-002   -8.85826772E-002   -3.00000000E-003    2.89635389E-001    6.50271192E-001   -7.80792431E-001   -9.63966420E-001    6.66852406E-001    8.45943635E-002
   -7.01574803E-002   -8.85826772E-002   -3.00000000E-003    2.51149181E-001    6.27298655E-001   -8.06426527E-001   -9.81321623E-001    7.41714738E-001    9.23287045E-002
   -6.87401575E-002   -8.85826772E-002   -3.00000000E-003    2.11176093E-001    6.03330376E-001   -8.34576742E-001   -1.00047258E+000    8.21187567E-001    1.00392202E-001
   -6.73228346E-002   -8.85826772E-002   -3.00000000E-003    1.69833081E-001    5.78448957E-001   -8.65362208E-001   -1.02151097E+000    9.05293854E-001    1.08765736E-001
   -6.59055118E-002   -8.85826772E-002   -3.00000000E-003    1.27239669E-001    5.52741741E-001   -8.98901197E-001   -1.04452818E+000    9.94029046E-001    1.17421356E-001
   -6.44881890E-002   -8.85826772E-002   -3.00000000E-003    8.35154337E-002    5.26293861E-001   -9.35308848E-001   -1.06961614E+000    1.08736489E+000    1.26328998E-001
   -6.30708661E-002   -8.85826772E-002   -3.00000000E-003    3.87767042E-002    4.99193884E-001   -9.74691242E-001   -1.09686063E+000    1.18523019E+000    1.35444544E-001
   -6.16535433E-002   -8.85826772E-002   -3.00000000E-003   -6.85281482E-003    4.71526175E-001   -1.01715822E+000   -1.12635174E+000    1.28752920E+000    1.44719896E-001
   -6.02362205E-002   -8.85826772E-002   -3.00000000E-003   -5.32693994E-002    4.43365494E-001   -1.06281186E+000   -1.15817813E+000    1.39412881E+000    1.54098362E-001
   -5.88188976E-002   -8.85826772E-002   -3.00000000E-003   -1.00367980E-001    4.14785235E-001   -1.11174905E+000   -1.19242553E+000    1.50486357E+000    1.63514964E-001
   -5.74015748E-002   -8.85826772E-002   -3.00000000E-003   -1.48056216E-001    3.85849828E-001   -1.16406371E+000   -1.22918027E+000    1.61952651E+000    1.72892739E-001
   -5.59842520E-002   -8.85826772E-002   -3.00000000E-003   -1.96226780E-001    3.56632716E-001   -1.21983606E+000   -1.26852283E+000    1.73787553E+000    1.82148200E-001
   -5.45669291E-002   -8.85826772E-002   -3.00000000E-003   -2.44787495E-001    3.27190985E-001   -1.27914565E+000   -1.31053778E+000    1.85962245E+000    1.91181710E-001
   -5.31496063E-002   -8.85826772E-002   -3.00000000E-003   -2.93653653E-001    2.97578441E-001   -1.34205540E+000   -1.35529624E+000    1.98442835E+000    1.99887530E-001
   -5.17322835E-002   -8.85826772E-002   -3.00000000E-003   -3.42741060E-001    2.67841135E-001   -1.40861003E+000   -1.40286944E+000    2.11191385E+000    2.08138761E-001
   -5.03149606E-002   -8.85826772E-002   -3.00000000E-003   -3.91982923E-001    2.38016322E-001   -1.47883902E+000   -1.45331614E+000    2.24163837E+000    2.15800384E-001
   -4.88976378E-002   -8.85826772E-002   -3.00000000E-003   -4.41313296E-001    2.08131442E-001   -1.55275828E+000   -1.50669671E+000    2.37311547E+000    2.22714289E-001
   -4.74803150E-002   -8.85826772E-002   -3.00000000E-003   -4.90674725E-001    1.78206351E-001   -1.63038701E+000   -1.56307668E+000    2.50579708E+000    2.28698910E-001
   -4.60629921E-002   -8.85826772E-002   -3.00000000E-003   -5.39994886E-001    1.48267241E-001   -1.71175869E+000   -1.62253235E+000    2.63906948E+000    2.33557474E-001
   -4.46456693E-002   -8.85826772E-002   -3.00000000E-003   -5.89134796E-001    1.18372788E-001   -1.79689021E+000   -1.68513826E+000    2.77224668E+000    2.37069597E-001
   -4.32283465E-002   -8.85826772E-002   -3.00000000E-003   -6.37864635E-001    8.86296430E-002   -1.88572216E+000   -1.75092470E+000    2.90454011E+000    2.38991988E-001
   -4.18110236E-002   -8.85826772E-002   -3.00000000E-003   -6.85917597E-001    5.91552783E-002   -1.97801158E+000   -1.81982056E+000    3.03504343E+000    2.39058859E-001
   -4.03937008E-002   -8.85826772E-002   -3.00000000E-003   -7.33151477E-001    2.99917659E-002   -2.07332787E+000   -1.89164933E+000    3.16272926E+000    2.36946166E-001
   -3.89763780E-002   -8.85826772E-002   -3.00000000E-003   -7.79715910E-001    9.82972826E-004   -2.17126205E+000   -1.96626271E+000    3.28645591E+000    2.32234329E-001
   -3.75590551E-002   -8.85826772E-002   -3.00000000E-003   -8.25900503E-001   -2.81224015E-002   -2.27179181E+000   -2.04377688E+000    3.40501197E+000    2.24396839E-001
   -3.61417323E-002   -8.85826772E-002   -3.00000000E-003   -8.71579618E-001   -5.72949471E-002   -2.37546458E+000   -2.12469823E+000    3.51718995E+000    2.12904760E-001
   -3.47244094E-002   -8.85826772E-002   -3.00000000E-003   -9.15431258E-001   -8.57107602E-002   -2.48285763E+000   -2.20956570E+000    3.62185497E+000    1.97449113E-001
   -3.33070866E-002   -8.85826772E-002   -3.00000000E-003   -9.54939667E-001   -1.11732752E-001   -2.59303598E+000   -2.29790544E+000    3.71786858E+000    1.78060013E-001
   -3.18897638E-002   -8.85826772E-002   -3.00000000E-003   -9.88624826E-001   -1.34411854E-001   -2.70245107E+000   -2.38741974E+000    3.80358639E+000    1.54628092E-001
   -3.04724409E-002   -8.85826772E-002   -3.00000000E-003   -1.01854904E+000   -1.55378423E-001   -2.80731934E+000   -2.47555922E+000    3.87615051E+000    1.25848742E-001
   -2.90551181E-002   -8.85826772E-002   -3.00000000E-003   -1.04872580E+000   -1.77965554E-001   -2.90741766E+000   -2.56245240E+000    3.93135087E+000    8.89537847E-002
   -2.76377953E-002   -8.85826772E-002   -3.00000000E-003   -1.08099481E+000   -2.04089998E-001   -3.00686724E+000   -2.65204803E+000    3.96441213E+000    4.06543157E-002
   -2.62204724E-002   -8.85826772E-002   -3.00000000E-003   -1.10984213E+000   -2.29481671E-001   -3.11255457E+000   -2.75124608E+000    3.97457549E+000   -1.92808910E-002
   -2.48031496E-002   -8.85826772E-002   -3.00000000E-003   -1.11652945E+000   -2.37857519E-001   -3.22185622E+000   -2.85883145E+000    3.97419011E+000   -8.05158045E-002
   -2.33858268E-002   -8.85826772E-002   -3.00000000E-003   -1.09869227E+000   -2.26175220E-001   -3.30647572E+000   -2.95001447E+000    3.96672841E+000   -1.38471414E-001
   -2.19685039E-002   -8.85826772E-002   -3.00000000E-003   -1.07998868E+000   -2.16559168E-001   -3.35869486E+000   -3.01708829E+000    3.93350466E+000   -2.06743226E-001
   -2.05511811E-002   -8.85826772E-002   -3.00000000E-003   -1.06523082E+000   -2.18509702E-001   -3.38575008E+000   -3.06874531E+000    3.85382963E+000   -2.98872173E-001
   -1.91338583E-002   -8.85826772E-002   -3.00000000E-003   -1.03619773E+000   -2.30753500E-001   -3.38201214E+000   -3.11116803E+000    3.69141505E+000   -4.35762890E-001
   -1.77165354E-002   -8.85826772E-002   -3.00000000E-003   -1.05412684E+000   -2.80890227E-001   -3.28436491E+000   -3.17398871E+000    3.46180621E+000   -6.16125671E-001
   -1.62992126E-002   -8.85826772E-002   -3.00000000E-003   -9.11128302E-001   -1.43770460E-001   -3.20746463E+000   -3.21065253E+000    3.49464681E+000   -6.22072361E-001
   -1.48818898E-002   -8.85826772E-002   -3.00000000E-003   -3.26094394E-001    3.95240401E-001    6.76113277E-002   -1.10464034E-001    4.25330479E+000   -2.79620411E-001
   -1.34645669E-002   -8.85826772E-002   -3.00000000E-003   -3.26883863E-001    3.95370747E-001    6.10469504E-002   -1.07796518E-001    4.29292743E+000   -2.99990800E-001
   -1.20472441E-002   -8.85826772E-002   -3.00000000E-003   -3.26546949E-001    3.94079083E-001    5.29151330E-002   -1.03386997E-001    4.32830832E+000   -3.21249963E-001
   -1.06299213E-002   -8.85826772E-002   -3.00000000E-003   -3.28535808E-001    3.94663598E-001    3.98219158E-002   -9.68864260E-002    4.35785809E+000   -3.47133734E-001
   -9.21259843E-003   -8.85826772E-002   -3.00000000E-003   -3.37025528E-001    3.94046989E-001    3.47005458E-002   -9.03123946E-002    4.38419524E+000   -3.74199553E-001
   -7.79527559E-003   -8.85826772E-002   -3.00000000E-003   -3.39735008E-001    3.95250446E-001    3.22227738E-002   -8.40063017E-002    4.40794873E+000   -3.96676256E-001
   -6.37795276E-003   -8.85826772E-002   -3.00000000E-003   -3.40280054E-001    3.95498462E-001    2.90455943E-002   -7.83292987E-002    4.42764300E+000   -4.18646191E-001
   -4.96062992E-003   -8.85826772E-002   -3.00000000E-003   -3.38913936E-001    3.94847843E-001    2.47260039E-002   -7.20060303E-002    4.44141894E+000   -4.41639816E-001
   -3.54330709E-003   -8.85826772E-002   -3.00000000E-003   -3.36632871E-001    3.94798275E-001    1.53972951E-002   -6.50232207E-002    4.44459139E+000   -4.68678789E-001
   -2.12598425E-003   -8.85826772E-002   -3.00000000E-003   -3.42882269E-001    3.94197539E-001    6.14755589E-003   -5.83358336E-002    4.44260075E+000   -4.97282960E-001
   -7.08661417E-004   -8.85826772E-002   -3.00000000E-003   -3.47182549E-001    3.94263089E-001    3.56363776E-003   -5.12856531E-002    4.44479915E+000   -5.20867507E-001
    7.08661417E-004   -8.85826772E-002   -3.00000000E-003   -3.48383967E-001    3.93875985E-001    1.44291297E-003   -4.49047972E-002    4.44601696E+000   -5.42403275E-001
    2.12598425E-003   -8.85826772E-002   -3.00000000E-003   -3.47182929E-001    3.92531474E-001   -1.34887815E-003   -3.82357552E-002    4.44176604E+000   -5.64319159E-001
    3.54330709E-003   -8.85826772E-002   -3.00000000E-003   -3.43348336E-001    3.91322806E-001   -8.53127946E-003   -3.05737628E-002    4.42410958E+000   -5.90371060E-001
    4.96062992E-003   -8.85826772E-002   -3.00000000E-003   -3.48028886E-001    3.90504444E-001   -1.93977449E-002   -2.31001424E-002    4.39707029E+000   -6.19382852E-001
    6.37795276E-003   -8.85826772E-002   -3.00000000E-003   -3.53163463E-001    3.90424585E-001   -2.18769338E-002   -1.58727414E-002    4.38125075E+000   -6.41243447E-001
    7.79527559E-003   -8.85826772E-002   -3.00000000E-003   -3.54833825E-001    3.89752136E-001   -2.27513134E-002   -9.71653395E-003    4.36908860E+000   -6.59289942E-001
    9.21259843E-003   -8.85826772E-002   -3.00000000E-003   -3.53707693E-001    3.87693472E-001   -2.29672890E-002   -3.53691550E-003    4.35423268E+000   -6.76440335E-001
    1.06299213E-002   -8.85826772E-002   -3.00000000E-003   -3.43998208E-001    3.85357420E-001   -2.44314288E-002    4.81470386E-003    4.32425164E+000   -6.97388665E-001
    1.20472441E-002   -8.85826772E-002   -3.00000000E-003   -3.49690914E-001    3.84114227E-001   -4.88636000E-002    1.10761242E-002    4.26026129E+000   -7.30376168E-001
    1.34645669E-002   -8.85826772E-002   -3.00000000E-003   -3.60100414E-001    3.84458782E-001   -4.59355832E-002    1.86071269E-002    4.23278410E+000   -7.46858439E-001
    1.48818898E-002   -8.85826772E-002   -3.00000000E-003   -3.63523564E-001    3.84124696E-001   -4.23826644E-002    2.39240004E-002    4.21391343E+000   -7.57231996E-001
    1.62992126E-002   -8.85826772E-002   -3.00000000E-003   -4.36696059E-002    8.33575405E-001   -2.00130970E+000   -2.77842171E+000    3.99760866E+000   -9.15824824E-001
    1.77165354E-002   -8.85826772E-002   -3.00000000E-003    1.36142503E-003    9.09356899E-001   -2.01770472E+000   -2.74967879E+000    4.01997659E+000   -9.14151768E-001
    1.91338583E-002   -8.85826772E-002   -3.00000000E-003    7.16552756E-002    9.66235829E-001   -1.93832069E+000   -2.57225430E+000    4.02022521E+000   -9.03338738E-001
    2.05511811E-002   -8.85826772E-002   -3.00000000E-003    3.92220672E-002    9.08557285E-001   -1.88025990E+000   -2.47468379E+000    4.01349743E+000   -8.63081324E-001
    2.19685039E-002   -8.85826772E-002   -3.00000000E-003    2.84618419E-002    8.85285053E-001   -1.84287204E+000   -2.40564925E+000    3.99126375E+000   -8.43001076E-001
    2.33858268E-002   -8.85826772E-002   -3.00000000E-003    3.09143124E-002    8.82525919E-001   -1.80970266E+000   -2.33649598E+000    3.95817964E+000   -8.33884240E-001
    2.48031496E-002   -8.85826772E-002   -3.00000000E-003    4.43289351E-002    8.92150939E-001   -1.77480881E+000   -2.25682684E+000    3.91578681E+000   -8.30933867E-001
    2.62204724E-002   -8.85826772E-002   -3.00000000E-003    6.19062039E-002    8.98556187E-001   -1.72964884E+000   -2.16106302E+000    3.86086995E+000   -8.29466071E-001
    2.76377953E-002   -8.85826772E-002   -3.00000000E-003    6.87454818E-002    8.88242878E-001   -1.67871783E+000   -2.06463469E+000    3.79559063E+000   -8.25582127E-001
    2.90551181E-002   -8.85826772E-002   -3.00000000E-003    6.81541675E-002    8.72079365E-001   -1.63538376E+000   -1.98084911E+000    3.72769736E+000   -8.21013743E-001
    3.04724409E-002   -8.85826772E-002   -3.00000000E-003    6.83190056E-002    8.59337788E-001   -1.59898855E+000   -1.90551067E+000    3.65905537E+000   -8.17665298E-001
    3.18897638E-002   -8.85826772E-002   -3.00000000E-003    7.10430519E-002    8.50680111E-001   -1.56563976E+000   -1.83319220E+000    3.58860440E+000   -8.15499891E-001
    3.33070866E-002   -8.85826772E-002   -3.00000000E-003    7.53208666E-002    8.43781576E-001   -1.53282500E+000   -1.76151121E+000    3.51527577E+000   -8.13781621E-001
    3.47244094E-002   -8.85826772E-002   -3.00000000E-003    7.93262805E-002    8.36347609E-001   -1.49988454E+000   -1.69083398E+000    3.43900577E+000   -8.11793991E-001
    3.61417323E-002   -8.85826772E-002   -3.00000000E-003    8.19942899E-002    8.27772700E-001   -1.46764377E+000   -1.62272971E+000    3.36086216E+000   -8.09201165E-001
    3.75590551E-002   -8.85826772E-002   -3.00000000E-003    8.35319218E-002    8.18825794E-001   -1.43697300E+000   -1.55808753E+000    3.28209132E+000   -8.06021646E-001
    3.89763780E-002   -8.85826772E-002   -3.00000000E-003    8.45785279E-002    8.10350972E-001   -1.40798906E+000   -1.49672436E+000    3.20335534E+000   -8.02355813E-001
    4.03937008E-002   -8.85826772E-002   -3.00000000E-003    8.54804109E-002    8.02618414E-001   -1.38032439E+000   -1.43806025E+000    3.12482754E+000   -7.98218743E-001
    4.18110236E-002   -8.85826772E-002   -3.00000000E-003    8.62454592E-002    7.95498446E-001   -1.35358848E+000   -1.38162990E+000    3.04652427E+000   -7.93553773E-001
    4.32283465E-002   -8.85826772E-002   -3.00000000E-003    8.67221342E-002    7.88754597E-001   -1.32756498E+000   -1.32722067E+000    2.96854874E+000   -7.88310498E-001
    4.46456693E-002   -8.85826772E-002   -3.00000000E-003    8.67738928E-002    7.82218367E-001   -1.30218280E+000   -1.27477340E+000    2.89109975E+000   -7.82453011E-001
    4.60629921E-002   -8.85826772E-002   -3.00000000E-003    8.63546018E-002    7.75842262E-001   -1.27744479E+000   -1.22425583E+000    2.81441717E+000   -7.75981933E-001
    4.74803150E-002   -8.85826772E-002   -3.00000000E-003    8.54676803E-002    7.69619099E-001   -1.25334892E+000   -1.17559357E+000    2.73870950E+000   -7.68913723E-001
    4.88976378E-002   -8.85826772E-002   -3.00000000E-003    8.41519384E-002    7.63542981E-001   -1.22984816E+000   -1.12865815E+000    2.66411913E+000   -7.61270692E-001
    5.03149606E-002   -8.85826772E-002   -3.00000000E-003    8.24244067E-002    7.57587528E-001   -1.20688760E+000   -1.08331541E+000    2.59076299E+000   -7.53079137E-001
    5.17322835E-002   -8.85826772E-002   -3.00000000E-003    8.02995198E-002    7.51697959E-001   -1.18440146E+000   -1.03943445E+000    2.51871949E+000   -7.44360942E-001
    5.31496063E-002   -8.85826772E-002   -3.00000000E-003    7.77903577E-002    7.45820006E-001   -1.16232908E+000   -9.96898232E-001    2.44805992E+000   -7.35138922E-001
    5.45669291E-002   -8.85826772E-002   -3.00000000E-003    7.48915430E-002    7.39895865E-001   -1.14062215E+000   -9.55613288E-001    2.37885167E+000   -7.25439784E-001
    5.59842520E-002   -8.85826772E-002   -3.00000000E-003    7.16061159E-002    7.33873985E-001   -1.11923557E+000   -9.15493372E-001    2.31115904E+000   -7.15288386E-001
    5.74015748E-002   -8.85826772E-002   -3.00000000E-003    6.79301641E-002    7.27711443E-001   -1.09813397E+000   -8.76462317E-001    2.24504355E+000   -7.04720056E-001
    5.88188976E-002   -8.85826772E-002   -3.00000000E-003    6.38855250E-002    7.21371064E-001   -1.07728351E+000   -8.38440537E-001    2.18054746E+000   -6.93762456E-001
    6.02362205E-002   -8.85826772E-002   -3.00000000E-003    5.94760388E-002    7.14824802E-001   -1.05665266E+000   -8.01358719E-001    2.11771771E+000   -6.82448729E-001
    6.16535433E-002   -8.85826772E-002   -3.00000000E-003    5.47142254E-002    7.08035105E-001   -1.03621310E+000   -7.65145214E-001    2.05657766E+000   -6.70807368E-001
    6.30708661E-002   -8.85826772E-002   -3.00000000E-003    4.96128662E-002    7.00972233E-001   -1.01593767E+000   -7.29736475E-001    1.99714872E+000   -6.58867389E-001
    6.44881890E-002   -8.85826772E-002   -3.00000000E-003    4.41835868E-002    6.93603988E-001   -9.95801727E-001   -6.95076652E-001    1.93945057E+000   -6.46654879E-001
    6.59055118E-002   -8.85826772E-002   -3.00000000E-003    3.84355914E-002    6.85895476E-001   -9.75785991E-001   -6.61113854E-001    1.88349190E+000   -6.34197806E-001
    6.73228346E-002   -8.85826772E-002   -3.00000000E-003    3.23889486E-002    6.77827724E-001   -9.55871805E-001   -6.27803126E-001    1.82927755E+000   -6.21523012E-001
    6.87401575E-002   -8.85826772E-002   -3.00000000E-003    2.60594611E-002    6.69375817E-001   -9.36050896E-001   -5.95108221E-001    1.77680964E+000   -6.08654751E-001
    7.01574803E-002   -8.85826772E-002   -3.00000000E-003    1.94618625E-002    6.60520087E-001   -9.16307906E-001   -5.62995020E-001    1.72607722E+000   -5.95616864E-001
    7.15748031E-002   -8.85826772E-002   -3.00000000E-003    1.26162162E-002    6.51244064E-001   -8.96635249E-001   -5.31435487E-001    1.67707460E+000   -5.82434056E-001
    7.29921260E-002   -8.85826772E-002   -3.00000000E-003    5.54013134E-003    6.41530073E-001   -8.77024529E-001   -5.00406187E-001    1.62977837E+000   -5.69124611E-001
    7.44094488E-002   -8.85826772E-002   -3.00000000E-003   -1.74884925E-003    6.31373914E-001   -8.57472905E-001   -4.69890238E-001    1.58417564E+000   -5.55711849E-001
    7.58267717E-002   -8.85826772E-002   -3.00000000E-003   -9.23319704E-003    6.20769352E-001   -8.37978669E-001   -4.39871483E-001    1.54023625E+000   -5.42215655E-001
    7.72440945E-002   -8.85826772E-002   -3.00000000E-003   -1.68934407E-002    6.09707344E-001   -8.18543081E-001   -4.10337695E-001    1.49793154E+000   -5.28655597E-001
    7.86614173E-002   -8.85826772E-002   -3.00000000E-003   -2.47102378E-002    5.98193476E-001   -7.99165528E-001   -3.81281748E-001    1.45722982E+000   -5.15046659E-001
    8.00787402E-002   -8.85826772E-002   -3.00000000E-003   -3.26623089E-002    5.86225926E-001   -7.79858109E-001   -3.52698468E-001    1.41809134E+000   -5.01411391E-001
    8.14960630E-002   -8.85826772E-002   -3.00000000E-003   -4.07393190E-002    5.73810773E-001   -7.60619952E-001   -3.24587238E-001    1.38047980E+000   -4.87759558E-001
    8.29133858E-002   -8.85826772E-002   -3.00000000E-003   -4.89221780E-002    5.60955379E-001   -7.41463481E-001   -2.96946850E-001    1.34434895E+000   -4.74110048E-001
    8.43307087E-002   -8.85826772E-002   -3.00000000E-003   -5.71984473E-002    5.47670003E-001   -7.22397795E-001   -2.69781496E-001    1.30965839E+000   -4.60475249E-001
    8.57480315E-002   -8.85826772E-002   -3.00000000E-003   -6.55474609E-002    5.33965797E-001   -7.03436757E-001   -2.43094846E-001    1.27635803E+000   -4.46873423E-001
    8.71653543E-002   -8.85826772E-002   -3.00000000E-003   -7.39646953E-002    5.19858044E-001   -6.84592540E-001   -2.16896418E-001    1.24440301E+000   -4.33313731E-001
    8.85826772E-002   -8.85826772E-002   -3.00000000E-003   -8.24344720E-002    5.05361537E-001   -6.65881140E-001   -1.91193536E-001    1.21374388E+000   -4.19812091E-001
    9.00000000E-002   -8.85826772E-002   -3.00000000E-003   -9.09482837E-002    4.90499064E-001   -6.47320493E-001   -1.65999592E-001    1.18433134E+000   -4.06378903E-001
   -9.00000000E-002   -8.71653543E-002   -3.00000000E-003    6.10489242E-001    8.23679773E-001   -6.13590711E-001   -8.59857458E-001    3.36587118E-002    8.36797051E-003
   -8.85826772E-002   -8.71653543E-002   -3.00000000E-003    5.99182405E-001    8.19411748E-001   -6.16672102E-001   -8.61334417E-001    6.11503282E-002    1.24722479E-002
   -8.71653543E-002   -8.71653543E-002   -3.00000000E-003    5.85287092E-001    8.13334176E-001   -6.20710137E-001   -8.63472513E-001    9.09070418E-002    1.66278568E-002
   -8.57480315E-002   -8.71653543E-002   -3.00000000E-003    5.68811723E-001    8.05455732E-001   -6.25817896E-001   -8.66352228E-001    1.23174717E-001    2.08686743E-002
   -8.43307087E-002   -8.71653543E-002   -3.00000000E-003    5.49779665E-001    7.95794131E-001   -6.32110475E-001   -8.70055296E-001    1.58197238E-001    2.52268255E-002
   -8.29133858E-002   -8.71653543E-002   -3.00000000E-003    5.28219597E-001    7.84375404E-001   -6.39705120E-001   -8.74666378E-001    1.96210905E-001    2.97299190E-002
   -8.14960630E-002   -8.71653543E-002   -3.00000000E-003    5.04178703E-001    7.71234775E-001   -6.48722604E-001   -8.80270777E-001    2.37439879E-001    3.44039378E-002
   -8.00787402E-002   -8.71653543E-002   -3.00000000E-003    4.77722112E-001    7.56416950E-001   -6.59281512E-001   -8.86953749E-001    2.82104075E-001    3.92740244E-002
   -7.86614173E-002   -8.71653543E-002   -3.00000000E-003    4.48920581E-001    7.39976454E-001   -6.71502771E-001   -8.94804071E-001    3.30401682E-001    4.43598008E-002
   -7.72440945E-002   -8.71653543E-002   -3.00000000E-003    4.17853709E-001    7.21970599E-001   -6.85516349E-001   -9.03913275E-001    3.82516948E-001    4.96759639E-002
   -7.58267717E-002   -8.71653543E-002   -3.00000000E-003    3.84620444E-001    7.02471093E-001   -7.01441058E-001   -9.14367355E-001    4.38615473E-001    5.52316909E-002
   -7.44094488E-002   -8.71653543E-002   -3.00000000E-003    3.49315299E-001    6.81547624E-001   -7.19403594E-001   -9.26259518E-001    4.98840174E-001    6.10307544E-002
   -7.29921260E-002   -8.71653543E-002   -3.00000000E-003    3.12046806E-001    6.59278051E-001   -7.39528894E-001   -9.39680235E-001    5.63312010E-001    6.70726294E-002
   -7.15748031E-002   -8.71653543E-002   -3.00000000E-003    2.72931768E-001    6.35744333E-001   -7.61941080E-001   -9.54720671E-001    6.32126509E-001    7.33508519E-002
   -7.01574803E-002   -8.71653543E-002   -3.00000000E-003    2.32081700E-001    6.11031532E-001   -7.86764923E-001   -9.71473513E-001    7.05353497E-001    7.98491149E-002
   -6.87401575E-002   -8.71653543E-002   -3.00000000E-003    1.89628148E-001    5.85230488E-001   -8.14121875E-001   -9.90029163E-001    7.83033589E-001    8.65460844E-002
   -6.73228346E-002   -8.71653543E-002   -3.00000000E-003    1.45689561E-001    5.58426076E-001   -8.44131860E-001   -1.01047864E+000    8.65177833E-001    9.34146742E-002
   -6.59055118E-002   -8.71653543E-002   -3.00000000E-003    1.00388267E-001    5.30706469E-001   -8.76914430E-001   -1.03291365E+000    9.51768022E-001    1.00418446E-001
   -6.44881890E-002   -8.71653543E-002   -3.00000000E-003    5.38449648E-002    5.02155998E-001   -9.12586192E-001   -1.05742563E+000    1.04275240E+000    1.07512140E-001
   -6.30708661E-002   -8.71653543E-002   -3.00000000E-003    6.18147111E-003    4.72865473E-001   -9.51257222E-001   -1.08410332E+000    1.13804631E+000    1.14644776E-001
   -6.16535433E-002   -8.71653543E-002   -3.00000000E-003   -4.24742061E-002    4.42920310E-001   -9.93038178E-001   -1.11303382E+000    1.23752900E+000    1.21753940E-001
   -6.02362205E-002   -8.71653543E-002   -3.00000000E-003   -9.20148514E-002    4.12395764E-001   -1.03803073E+000   -1.14430396E+000    1.34104328E+000    1.28770783E-001
   -5.88188976E-002   -8.71653543E-002   -3.00000000E-003   -1.42329896E-001    3.81366744E-001   -1.08633528E+000   -1.17800076E+000    1.44839275E+000    1.35613514E-001
   -5.74015748E-002   -8.71653543E-002   -3.00000000E-003   -1.93322405E-001    3.49899055E-001   -1.13804536E+000   -1.21420896E+000    1.55934036E+000    1.42189851E-001
   -5.59842520E-002   -8.71653543E-002   -3.00000000E-003   -2.44875690E-001    3.18067722E-001   -1.19324853E+000   -1.25301249E+000    1.67360959E+000    1.48395456E-001
   -5.45669291E-002   -8.71653543E-002   -3.00000000E-003   -2.96892297E-001    2.85934371E-001   -1.25202998E+000   -1.29449061E+000    1.79086622E+000    1.54117252E-001
   -5.31496063E-002   -8.71653543E-002   -3.00000000E-003   -3.49269977E-001    2.53557762E-001   -1.31445758E+000   -1.33872044E+000    1.91073247E+000    1.59219337E-001
   -5.17322835E-002   -8.71653543E-002   -3.00000000E-003   -4.01900725E-001    2.20998382E-001   -1.38057785E+000   -1.38576520E+000    2.03276846E+000    1.63560272E-001
   -5.03149606E-002   -8.71653543E-002   -3.00000000E-003   -4.54697075E-001    1.88298092E-001   -1.45040752E+000   -1.43567538E+000    2.15647543E+000    1.66970763E-001
   -4.88976378E-002   -8.71653543E-002   -3.00000000E-003   -5.07592139E-001    1.55483133E-001   -1.52394258E+000   -1.48849360E+000    2.28129750E+000    1.69265198E-001
   -4.74803150E-002   -8.71653543E-002   -3.00000000E-003   -5.60551574E-001    1.22552831E-001   -1.60119684E+000   -1.54427751E+000    2.40662120E+000    1.70225834E-001
   -4.60629921E-002   -8.71653543E-002   -3.00000000E-003   -6.13543578E-001    8.95063806E-002   -1.68225269E+000   -1.60312612E+000    2.53176080E+000    1.69609099E-001
   -4.46456693E-002   -8.71653543E-002   -3.00000000E-003   -6.66416737E-001    5.64035877E-002   -1.76725892E+000   -1.66518943E+000    2.65595866E+000    1.67142616E-001
   -4.32283465E-002   -8.71653543E-002   -3.00000000E-003   -7.18779610E-001    2.34452050E-002   -1.85630809E+000   -1.73058114E+000    2.77833819E+000    1.62544650E-001
   -4.18110236E-002   -8.71653543E-002   -3.00000000E-003   -7.70027331E-001   -9.05181232E-003   -1.94912592E+000   -1.79920403E+000    2.89784708E+000    1.55525720E-001
   -4.03937008E-002   -8.71653543E-002   -3.00000000E-003   -8.19738096E-001   -4.08866717E-002   -2.04489030E+000   -1.87062897E+000    3.01324369E+000    1.45743978E-001
   -3.89763780E-002   -8.71653543E-002   -3.00000000E-003   -8.68276014E-001   -7.23686657E-002   -2.14255136E+000   -1.94429608E+000    3.12309748E+000    1.32668020E-001
   -3.75590551E-002   -8.71653543E-002   -3.00000000E-003   -9.16841125E-001   -1.04352814E-001   -2.24182923E+000   -2.02015104E+000    3.22583742E+000    1.15456660E-001
   -3.61417323E-002   -8.71653543E-002   -3.00000000E-003   -9.66405953E-001   -1.37565650E-001   -2.34417479E+000   -2.09930378E+000    3.31980480E+000    9.30529684E-002
   -3.47244094E-002   -8.71653543E-002   -3.00000000E-003   -1.01541388E+000   -1.71061356E-001   -2.45258749E+000   -2.18394970E+000    3.40352889E+000    6.47204319E-002
   -3.33070866E-002   -8.71653543E-002   -3.00000000E-003   -1.05733748E+000   -2.00528788E-001   -2.56789016E+000   -2.27492199E+000    3.47618197E+000    3.10876768E-002
   -3.18897638E-002   -8.71653543E-002   -3.00000000E-003   -1.08571969E+000   -2.21376900E-001   -2.68168705E+000   -2.36675871E+000    3.53668627E+000   -6.38114995E-003
   -3.04724409E-002   -8.71653543E-002   -3.00000000E-003   -1.10586577E+000   -2.37176985E-001   -2.78244401E+000   -2.45101201E+000    3.58105839E+000   -4.93738906E-002
   -2.90551181E-002   -8.71653543E-002   -3.00000000E-003   -1.12875127E+000   -2.56850784E-001   -2.86841715E+000   -2.52610299E+000    3.60160224E+000   -1.03688386E-001
   -2.76377953E-002   -8.71653543E-002   -3.00000000E-003   -1.16073323E+000   -2.87375236E-001   -2.94421272E+000   -2.59670552E+000    3.58483617E+000   -1.78621584E-001
   -2.62204724E-002   -8.71653543E-002   -3.00000000E-003   -1.20139905E+000   -3.32237366E-001   -3.01586158E+000   -2.67438658E+000    3.50598983E+000   -2.90598937E-001
   -2.48031496E-002   -8.71653543E-002   -3.00000000E-003   -1.20053614E+000   -3.45143526E-001   -3.11532869E+000   -2.79946634E+000    3.41293763E+000   -4.04448811E-001
   -2.33858268E-002   -8.71653543E-002   -3.00000000E-003   -1.10461859E+000   -2.72732940E-001   -3.09477596E+000   -2.83715876E+000    3.36554866E+000   -4.71039971E-001
   -2.19685039E-002   -8.71653543E-002   -3.00000000E-003   -3.05033461E-001    3.96062744E-001    9.01965943E-002   -1.40912908E-001    3.87774340E+000   -2.44936828E-001
   -2.05511811E-002   -8.71653543E-002   -3.00000000E-003   -3.06882285E-001    3.96027691E-001    8.10391242E-002   -1.39173965E-001    3.93424093E+000   -2.64661922E-001
   -1.91338583E-002   -8.71653543E-002   -3.00000000E-003   -3.09693200E-001    3.94998438E-001    6.96461991E-002   -1.35235819E-001    3.98928555E+000   -2.84935827E-001
   -1.77165354E-002   -8.71653543E-002   -3.00000000E-003   -3.17335956E-001    3.95354360E-001    6.23096193E-002   -1.28255173E-001    4.04854293E+000   -3.07019848E-001
   -1.62992126E-002   -8.71653543E-002   -3.00000000E-003   -3.19400034E-001    3.97647474E-001    5.80291786E-002   -1.21861046E-001    4.10116851E+000   -3.29577989E-001
   -1.48818898E-002   -8.71653543E-002   -3.00000000E-003   -3.21026118E-001    3.99682404E-001    5.27374929E-002   -1.16625995E-001    4.14463306E+000   -3.51408416E-001
   -1.34645669E-002   -8.71653543E-002   -3.00000000E-003   -3.22132435E-001    4.00745438E-001    4.71455280E-002   -1.11426352E-001    4.18315023E+000   -3.73514842E-001
   -1.20472441E-002   -8.71653543E-002   -3.00000000E-003   -3.23205297E-001    4.01159551E-001    4.07700592E-002   -1.05594112E-001    4.21748410E+000   -3.96453315E-001
   -1.06299213E-002   -8.71653543E-002   -3.00000000E-003   -3.25445043E-001    4.01549608E-001    3.38707236E-002   -9.91342319E-002    4.24762522E+000   -4.20845484E-001
   -9.21259843E-003   -8.71653543E-002   -3.00000000E-003   -3.28721646E-001    4.02025969E-001    2.84082213E-002   -9.24027704E-002    4.27400842E+000   -4.45641852E-001
   -7.79527559E-003   -8.71653543E-002   -3.00000000E-003   -3.31033966E-001    4.02600612E-001    2.42871599E-002   -8.56674676E-002    4.29679986E+000   -4.69522721E-001
   -6.37795276E-003   -8.71653543E-002   -3.00000000E-003   -3.32124515E-001    4.02906676E-001    2.01545887E-002   -7.90215039E-002    4.31536011E+000   -4.93064876E-001
   -4.96062992E-003   -8.71653543E-002   -3.00000000E-003   -3.32455416E-001    4.02871933E-001    1.51885261E-002   -7.21768523E-002    4.32868814E+000   -5.17193184E-001
   -3.54330709E-003   -8.71653543E-002   -3.00000000E-003   -3.33197246E-001    4.02739672E-001    8.92101281E-003   -6.50938182E-002    4.33617672E+000   -5.42492646E-001
   -2.12598425E-003   -8.71653543E-002   -3.00000000E-003   -3.35501675E-001    4.02550080E-001    2.83369579E-003   -5.79111448E-002    4.33964528E+000   -5.67988829E-001
   -7.08661417E-004   -8.71653543E-002   -3.00000000E-003   -3.37883946E-001    4.02321075E-001   -1.69493183E-003   -5.07128167E-002    4.34128427E+000   -5.92198820E-001
    7.08661417E-004   -8.71653543E-002   -3.00000000E-003   -3.39139293E-001    4.01858952E-001   -5.60343707E-003   -4.35956537E-002    4.34031379E+000   -6.15394387E-001
    2.12598425E-003   -8.71653543E-002   -3.00000000E-003   -3.39325829E-001    4.01056056E-001   -1.00269924E-002   -3.63426168E-002    4.33457739E+000   -6.38680617E-001
    3.54330709E-003   -8.71653543E-002   -3.00000000E-003   -3.39434901E-001    4.00165560E-001   -1.58550678E-002   -2.88239041E-002    4.32240813E+000   -6.62953280E-001
    4.96062992E-003   -8.71653543E-002   -3.00000000E-003   -3.41148403E-001    3.99395732E-001   -2.20606670E-002   -2.12455089E-002    4.30616065E+000   -6.87249792E-001
    6.37795276E-003   -8.71653543E-002   -3.00000000E-003   -3.43413829E-001    3.98688440E-001   -2.66079109E-002   -1.38791562E-002    4.29019529E+000   -7.09485685E-001
    7.79527559E-003   -8.71653543E-002   -3.00000000E-003   -3.44527615E-001    3.97692909E-001   -3.00670157E-002   -6.81498528E-003    4.27399484E+000   -7.29767444E-001
    9.21259843E-003   -8.71653543E-002   -3.00000000E-003   -3.43998745E-001    3.96210035E-001   -3.37571091E-002    2.96363616E-004    4.25400487E+000   -7.49578889E-001
    1.06299213E-002   -8.71653543E-002   -3.00000000E-003   -3.42405313E-001    3.94634312E-001   -3.97902246E-002    7.73821817E-003    4.22569321E+000   -7.70782417E-001
    1.20472441E-002   -8.71653543E-002   -3.00000000E-003   -3.44163433E-001    3.93304297E-001   -4.79647605E-002    1.51275243E-002    4.19110248E+000   -7.92765628E-001
    1.34645669E-002   -8.71653543E-002   -3.00000000E-003   -3.48219584E-001    3.92200859E-001   -5.23138057E-002    2.21677520E-002    4.16154395E+000   -8.11077042E-001
    1.48818898E-002   -8.71653543E-002   -3.00000000E-003   -3.50364227E-001    3.90812677E-001   -5.38061125E-002    2.85096200E-002    4.13695374E+000   -8.25622696E-001
    1.62992126E-002   -8.71653543E-002   -3.00000000E-003   -3.49617851E-001    3.88523968E-001   -5.37753453E-002    3.47029921E-002    4.11193676E+000   -8.38433491E-001
    1.77165354E-002   -8.71653543E-002   -3.00000000E-003   -3.40937881E-001    3.86071918E-001   -5.37482043E-002    4.22204024E-002    4.07670382E+000   -8.52713507E-001
    1.91338583E-002   -8.71653543E-002   -3.00000000E-003   -3.36012870E-001    3.85300264E-001   -8.15867508E-002    4.68776758E-002    4.00891224E+000   -8.75964378E-001
    2.05511811E-002   -8.71653543E-002   -3.00000000E-003   -3.54437926E-001    3.83361536E-001   -8.28864187E-002    5.37127300E-002    3.96646650E+000   -8.88987282E-001
    2.19685039E-002   -8.71653543E-002   -3.00000000E-003   -3.60803161E-001    3.82694141E-001   -7.85130332E-002    5.85803370E-002    3.94086847E+000   -8.93516852E-001
    2.33858268E-002   -8.71653543E-002   -3.00000000E-003    6.62024542E-002    9.40366475E-001   -1.81257064E+000   -2.29971078E+000    3.88242214E+000   -9.72066210E-001
    2.48031496E-002   -8.71653543E-002   -3.00000000E-003    8.63957611E-002    9.77462310E-001   -1.80138756E+000   -2.25445872E+000    3.86737285E+000   -9.63187684E-001
    2.62204724E-002   -8.71653543E-002   -3.00000000E-003    1.38074681E-001    1.01739706E+000   -1.75817126E+000   -2.13929921E+000    3.82929560E+000   -9.56658134E-001
    2.76377953E-002   -8.71653543E-002   -3.00000000E-003    1.31752889E-001    9.79774360E-001   -1.68191193E+000   -2.02680601E+000    3.76189477E+000   -9.36599879E-001
    2.90551181E-002   -8.71653543E-002   -3.00000000E-003    1.17542977E-001    9.47946363E-001   -1.64083829E+000   -1.95469018E+000    3.70084479E+000   -9.19934196E-001
    3.04724409E-002   -8.71653543E-002   -3.00000000E-003    1.12650360E-001    9.31148757E-001   -1.60929548E+000   -1.89031075E+000    3.64093504E+000   -9.08990865E-001
    3.18897638E-002   -8.71653543E-002   -3.00000000E-003    1.14666479E-001    9.23373318E-001   -1.57963379E+000   -1.82434212E+000    3.57853461E+000   -9.01576914E-001
    3.33070866E-002   -8.71653543E-002   -3.00000000E-003    1.20415834E-001    9.17960218E-001   -1.54772626E+000   -1.75386154E+000    3.51077990E+000   -8.95647651E-001
    3.47244094E-002   -8.71653543E-002   -3.00000000E-003    1.24939957E-001    9.09096407E-001   -1.51283208E+000   -1.68164465E+000    3.43706846E+000   -8.89493007E-001
    3.61417323E-002   -8.71653543E-002   -3.00000000E-003    1.25881733E-001    8.96549236E-001   -1.47851458E+000   -1.61299830E+000    3.36036240E+000   -8.82623519E-001
    3.75590551E-002   -8.71653543E-002   -3.00000000E-003    1.25030529E-001    8.83532541E-001   -1.44715618E+000   -1.54957919E+000    3.28344238E+000   -8.75453938E-001
    3.89763780E-002   -8.71653543E-002   -3.00000000E-003    1.24211608E-001    8.71960936E-001   -1.41838266E+000   -1.49011800E+000    3.20697759E+000   -8.68271590E-001
    4.03937008E-002   -8.71653543E-002   -3.00000000E-003    1.23920385E-001    8.61959469E-001   -1.39110426E+000   -1.43316085E+000    3.13064444E+000   -8.61018852E-001
    4.18110236E-002   -8.71653543E-002   -3.00000000E-003    1.23896074E-001    8.52929131E-001   -1.36456199E+000   -1.37797760E+000    3.05412070E+000   -8.53513278E-001
    4.32283465E-002   -8.71653543E-002   -3.00000000E-003    1.23684190E-001    8.44301367E-001   -1.33850410E+000   -1.32447377E+000    2.97745249E+000   -8.45598696E-001
    4.46456693E-002   -8.71653543E-002   -3.00000000E-003    1.22998042E-001    8.35822599E-001   -1.31298809E+000   -1.27281379E+000    2.90097021E+000   -8.37196645E-001
    4.60629921E-002   -8.71653543E-002   -3.00000000E-003    1.21784829E-001    8.27517628E-001   -1.28815247E+000   -1.22310165E+000    2.82506998E+000   -8.28301219E-001
    4.74803150E-002   -8.71653543E-002   -3.00000000E-003    1.20119025E-001    8.19476760E-001   -1.26403932E+000   -1.17527871E+000    2.75003676E+000   -8.18935826E-001
    4.88976378E-002   -8.71653543E-002   -3.00000000E-003    1.18079103E-001    8.11739951E-001   -1.24059651E+000   -1.12918122E+000    2.67603400E+000   -8.09117669E-001
    5.03149606E-002   -8.71653543E-002   -3.00000000E-003    1.15710695E-001    8.04269557E-001   -1.21773220E+000   -1.08462317E+000    2.60314847E+000   -7.98858366E-001
    5.17322835E-002   -8.71653543E-002   -3.00000000E-003    1.13014433E-001    7.96993403E-001   -1.19535174E+000   -1.04145599E+000    2.53145631E+000   -7.88170295E-001
    5.31496063E-002   -8.71653543E-002   -3.00000000E-003    1.09984675E-001    7.89831265E-001   -1.17338295E+000   -9.99566439E-001    2.46103267E+000   -7.77062501E-001
    5.45669291E-002   -8.71653543E-002   -3.00000000E-003    1.06608458E-001    7.82705656E-001   -1.15177410E+000   -9.58868664E-001    2.39195474E+000   -7.65556529E-001
    5.59842520E-002   -8.71653543E-002   -3.00000000E-003    1.02881375E-001    7.75559508E-001   -1.13048206E+000   -9.19288954E-001    2.32430215E+000   -7.53675977E-001
    5.74015748E-002   -8.71653543E-002   -3.00000000E-003    9.88005194E-002    7.68344473E-001   -1.10946687E+000   -8.80755441E-001    2.25814473E+000   -7.41442459E-001
    5.88188976E-002   -8.71653543E-002   -3.00000000E-003    9.43752656E-002    7.61027996E-001   -1.08869572E+000   -8.43192605E-001    2.19354572E+000   -7.28889670E-001
    6.02362205E-002   -8.71653543E-002   -3.00000000E-003    8.96160884E-002    7.53572939E-001   -1.06813163E+000   -8.06527544E-001    2.13054755E+000   -7.16036511E-001
    6.16535433E-002   -8.71653543E-002   -3.00000000E-003    8.45313202E-002    7.45945577E-001   -1.04774693E+000   -7.70689813E-001    2.06918741E+000   -7.02918309E-001
    6.30708661E-002   -8.71653543E-002   -3.00000000E-003    7.91248773E-002    7.38103842E-001   -1.02750642E+000   -7.35613611E-001    2.00949264E+000   -6.89554512E-001
    6.44881890E-002   -8.71653543E-002   -3.00000000E-003    7.34118985E-002    7.30009990E-001   -1.00738586E+000   -7.01239275E-001    1.95148266E+000   -6.75971827E-001
    6.59055118E-002   -8.71653543E-002   -3.00000000E-003    6.73962692E-002    7.21624068E-001   -9.87365390E-001   -6.67516821E-001    1.89517511E+000   -6.62195287E-001
    6.73228346E-002   -8.71653543E-002   -3.00000000E-003    6.10949767E-002    7.12917767E-001   -9.67425700E-001   -6.34403426E-001    1.84057963E+000   -6.48246963E-001
    6.87401575E-002   -8.71653543E-002   -3.00000000E-003    5.45188323E-002    7.03861760E-001   -9.47554706E-001   -6.01861621E-001    1.78769935E+000   -6.34151558E-001
    7.01574803E-002   -8.71653543E-002   -3.00000000E-003    4.76787127E-002    6.94429015E-001   -9.27735241E-001   -5.69858413E-001    1.73652619E+000   -6.19929928E-001
    7.15748031E-002   -8.71653543E-002   -3.00000000E-003    4.06012524E-002    6.84602646E-001   -9.07966927E-001   -5.38370541E-001    1.68706468E+000   -6.05605936E-001
    7.29921260E-002   -8.71653543E-002   -3.00000000E-003    3.32895275E-002    6.74356793E-001   -8.88235655E-001   -5.07375406E-001    1.63929485E+000   -5.91195548E-001
    7.44094488E-002   -8.71653543E-002   -3.00000000E-003    2.57676091E-002    6.63685287E-001   -8.68540174E-001   -4.76856006E-001    1.59320176E+000   -5.76720045E-001
    7.58267717E-002   -8.71653543E-002   -3.00000000E-003    1.80519111E-002    6.52574866E-001   -8.48878160E-001   -4.46795620E-001    1.54875478E+000   -5.62196856E-001
    7.72440945E-002   -8.71653543E-002   -3.00000000E-003    1.01540057E-002    6.41019558E-001   -8.29249396E-001   -4.17189759E-001    1.50593648E+000   -5.47644591E-001
    7.86614173E-002   -8.71653543E-002   -3.00000000E-003    2.09184495E-003    6.29014664E-001   -8.09654590E-001   -3.88026247E-001    1.46470961E+000   -5.33077434E-001
    8.00787402E-002   -8.71653543E-002   -3.00000000E-003   -6.11591799E-003    6.16559048E-001   -7.90103805E-001   -3.59303813E-001    1.42504053E+000   -5.18514313E-001
    8.14960630E-002   -8.71653543E-002   -3.00000000E-003   -1.44589886E-002    6.03655966E-001   -7.70598805E-001   -3.31022856E-001    1.38689624E+000   -5.03965869E-001
    8.29133858E-002   -8.71653543E-002   -3.00000000E-003   -2.29178827E-002    5.90310300E-001   -7.51154862E-001   -3.03184542E-001    1.35022926E+000   -4.89450450E-001
    8.43307087E-002   -8.71653543E-002   -3.00000000E-003   -3.14839764E-002    5.76529303E-001   -7.31780241E-001   -2.75793838E-001    1.31500064E+000   -4.74978329E-001
    8.57480315E-002   -8.71653543E-002   -3.00000000E-003   -4.01389624E-002    5.62322442E-001   -7.12488251E-001   -2.48855876E-001    1.28116328E+000   -4.60565185E-001
    8.71653543E-002   -8.71653543E-002   -3.00000000E-003   -4.88778304E-002    5.47702299E-001   -6.93295629E-001   -2.22382059E-001    1.24867433E+000   -4.46221645E-001
    8.85826772E-002   -8.71653543E-002   -3.00000000E-003   -5.76881697E-002    5.32684813E-001   -6.74218180E-001   -1.96382788E-001    1.21748232E+000   -4.31960504E-001
    9.00000000E-002   -8.71653543E-002   -3.00000000E-003   -6.65598714E-002    5.17285476E-001   -6.55274045E-001   -1.70869286E-001    1.18754345E+000   -4.17793884E-001
   -9.00000000E-002   -8.57480315E-002   -3.00000000E-003    6.14653906E-001    8.24391400E-001   -6.03399870E-001   -8.56847128E-001    7.90000346E-003    4.44125294E-003
   -8.85826772E-002   -8.57480315E-002   -3.00000000E-003    6.02518957E-001    8.19512375E-001   -6.05514158E-001   -8.57639532E-001    3.52261338E-002    8.49166468E-003
   -8.71653543E-002   -8.57480315E-002   -3.00000000E-003    5.87685533E-001    8.12745176E-001   -6.08578115E-001   -8.59086645E-001    6.47319698E-002    1.25346440E-002
   -8.57480315E-002   -8.57480315E-002   -3.00000000E-003    5.70160571E-001    8.04095377E-001   -6.12707548E-001   -8.61270369E-001    9.66667584E-002    1.66020183E-002
   -8.43307087E-002   -8.57480315E-002   -3.00000000E-003    5.49961101E-001    7.93578916E-001   -6.18016629E-001   -8.64272926E-001    1.31265051E-001    2.07187816E-002
   -8.29133858E-002   -8.57480315E-002   -3.00000000E-003    5.27119587E-001    7.81221132E-001   -6.24621460E-001   -8.68178451E-001    1.68764133E-001    2.49111011E-002
   -8.14960630E-002   -8.57480315E-002   -3.00000000E-003    5.01677123E-001    7.67054366E-001   -6.32650430E-001   -8.73075853E-001    2.09382948E-001    2.91988016E-002
   -8.00787402E-002   -8.57480315E-002   -3.00000000E-003    4.73698802E-001    7.51122984E-001   -6.42220103E-001   -8.79050036E-001    2.53338165E-001    3.36029012E-002
   -7.86614173E-002   -8.57480315E-002   -3.00000000E-003    4.43253334E-001    7.33479021E-001   -6.53456198E-001   -8.86191639E-001    3.00825089E-001    3.81379787E-002
   -7.72440945E-002   -8.57480315E-002   -3.00000000E-003    4.10421789E-001    7.14181952E-001   -6.66486678E-001   -8.94590713E-001    3.52025784E-001    4.28138199E-002
   -7.58267717E-002   -8.57480315E-002   -3.00000000E-003    3.75299602E-001    6.93300519E-001   -6.81432258E-001   -9.04336525E-001    4.07100397E-001    4.76340454E-002
   -7.44094488E-002   -8.57480315E-002   -3.00000000E-003    3.37984325E-001    6.70904738E-001   -6.98423332E-001   -9.15521918E-001    4.66187180E-001    5.25984120E-002
   -7.29921260E-002   -8.57480315E-002   -3.00000000E-003    2.98585342E-001    6.47071879E-001   -7.17586935E-001   -9.28238129E-001    5.29398918E-001    5.76983662E-002
   -7.15748031E-002   -8.57480315E-002   -3.00000000E-003    2.57216700E-001    6.21882291E-001   -7.39048892E-001   -9.42578503E-001    5.96827304E-001    6.29209534E-002
   -7.01574803E-002   -8.57480315E-002   -3.00000000E-003    2.13992677E-001    5.95422576E-001   -7.62934613E-001   -9.58634984E-001    6.68531902E-001    6.82433977E-002
   -6.87401575E-002   -8.57480315E-002   -3.00000000E-003    1.69049205E-001    5.67784389E-001   -7.89368249E-001   -9.76498195E-001    7.44544874E-001    7.36380140E-002
   -6.73228346E-002   -8.57480315E-002   -3.00000000E-003    1.22501341E-001    5.39051475E-001   -8.18472240E-001   -9.96261538E-001    8.24866262E-001    7.90670273E-002
   -6.59055118E-002   -8.57480315E-002   -3.00000000E-003    7.44760642E-002    5.09313172E-001   -8.50367769E-001   -1.01801617E+000    9.09465209E-001    8.44860277E-002
   -6.44881890E-002   -8.57480315E-002   -3.00000000E-003    2.50970431E-002    4.78654770E-001   -8.85173537E-001   -1.04185391E+000    9.98275902E-001    8.98398348E-002
   -6.30708661E-002   -8.57480315E-002   -3.00000000E-003   -2.55105747E-002    4.47167885E-001   -9.23001693E-001   -1.06786285E+000    1.09119559E+000    9.50663898E-002
   -6.16535433E-002   -8.57480315E-002   -3.00000000E-003   -7.72125158E-002    4.14940530E-001   -9.63962751E-001   -1.09613106E+000    1.18808635E+000    1.00091933E-001
   -6.02362205E-002   -8.57480315E-002   -3.00000000E-003   -1.29898153E-001    3.82048878E-001   -1.00816218E+000   -1.12674291E+000    1.28876230E+000    1.04833557E-001
   -5.88188976E-002   -8.57480315E-002   -3.00000000E-003   -1.83453466E-001    3.48569082E-001   -1.05569802E+000   -1.15978381E+000    1.39300813E+000    1.09196973E-001
   -5.74015748E-002   -8.57480315E-002   -3.00000000E-003   -2.37777325E-001    3.14565301E-001   -1.10666885E+000   -1.19533819E+000    1.50055958E+000    1.13071542E-001
   -5.59842520E-002   -8.57480315E-002   -3.00000000E-003   -2.92751494E-001    2.80115465E-001   -1.16117027E+000   -1.23348890E+000    1.61110036E+000    1.16339214E-001
   -5.45669291E-002   -8.57480315E-002   -3.00000000E-003   -3.48270500E-001    2.45282093E-001   -1.21929530E+000   -1.27432259E+000    1.72426938E+000    1.18861919E-001
   -5.31496063E-002   -8.57480315E-002   -3.00000000E-003   -4.04212375E-001    2.10134368E-001   -1.28113291E+000   -1.31792142E+000    1.83964081E+000    1.20480699E-001
   -5.17322835E-002   -8.57480315E-002   -3.00000000E-003   -4.60433847E-001    1.74749877E-001   -1.34672960E+000   -1.36434698E+000    1.95672675E+000    1.21033995E-001
   -5.03149606E-002   -8.57480315E-002   -3.00000000E-003   -5.16804292E-001    1.39196814E-001   -1.41608299E+000   -1.41362799E+000    2.07495663E+000    1.20322517E-001
   -4.88976378E-002   -8.57480315E-002   -3.00000000E-003   -5.73239636E-001    1.03502340E-001   -1.48912606E+000   -1.46576460E+000    2.19369704E+000    1.18131499E-001
   -4.74803150E-002   -8.57480315E-002   -3.00000000E-003   -6.29767854E-001    6.76288599E-002   -1.56580243E+000   -1.52076599E+000    2.31225334E+000    1.14195430E-001
   -4.60629921E-002   -8.57480315E-002   -3.00000000E-003   -6.86512163E-001    3.14768599E-002   -1.64622082E+000   -1.57873983E+000    2.42987492E+000    1.08207814E-001
   -4.46456693E-002   -8.57480315E-002   -3.00000000E-003   -7.43461529E-001   -4.98259129E-003   -1.73077624E+000   -1.63997506E+000    2.54574051E+000    9.98067691E-002
   -4.32283465E-002   -8.57480315E-002   -3.00000000E-003   -8.00053073E-001   -4.14511277E-002   -1.82002489E+000   -1.70485471E+000    2.65888092E+000    8.86248751E-002
   -4.18110236E-002   -8.57480315E-002   -3.00000000E-003   -8.54909947E-001   -7.71497674E-002   -1.91396408E+000   -1.77343679E+000    2.76807950E+000    7.43620720E-002
   -4.03937008E-002   -8.57480315E-002   -3.00000000E-003   -9.06565636E-001   -1.11237688E-001   -2.01102150E+000   -1.84483241E+000    2.87177983E+000    5.67491963E-002
   -3.89763780E-002   -8.57480315E-002   -3.00000000E-003   -9.55380045E-001   -1.43998289E-001   -2.10830481E+000   -1.91729567E+000    2.96809972E+000    3.52148203E-002
   -3.75590551E-002   -8.57480315E-002   -3.00000000E-003   -1.00444418E+000   -1.77525783E-001   -2.20400834E+000   -1.98970723E+000    3.05484458E+000    8.42581239E-003
   -3.61417323E-002   -8.57480315E-002   -3.00000000E-003   -1.05800006E+000   -2.14785744E-001   -2.29998635E+000   -2.06339881E+000    3.12922924E+000   -2.59622986E-002
   -3.47244094E-002   -8.57480315E-002   -3.00000000E-003   -1.11770367E+000   -2.57083097E-001   -2.40387647E+000   -2.14371342E+000    3.18774739E+000   -7.09645099E-002
   -3.33070866E-002   -8.57480315E-002   -3.00000000E-003   -1.17003764E+000   -2.95941224E-001   -2.52792092E+000   -2.23941152E+000    3.22882486E+000   -1.26533165E-001
   -3.18897638E-002   -8.57480315E-002   -3.00000000E-003   -1.18255446E+000   -3.08468633E-001   -2.65161451E+000   -2.33889839E+000    3.25524594E+000   -1.83805848E-001
   -3.04724409E-002   -8.57480315E-002   -3.00000000E-003   -1.17421067E+000   -3.04822554E-001   -2.73129003E+000   -2.40903358E+000    3.26169288E+000   -2.44747593E-001
   -2.90551181E-002   -8.57480315E-002   -3.00000000E-003   -1.17037755E+000   -3.06642360E-001   -2.76281258E+000   -2.44481474E+000    3.23925746E+000   -3.19443875E-001
   -2.76377953E-002   -8.57480315E-002   -3.00000000E-003   -1.16954709E+000   -3.17929998E-001   -2.73333785E+000   -2.43956220E+000    3.19274550E+000   -4.04894557E-001
   -2.62204724E-002   -8.57480315E-002   -3.00000000E-003   -2.91633468E-001    3.88530425E-001    8.67392215E-002   -1.62964449E-001    3.55490003E+000   -2.45582747E-001
   -2.48031496E-002   -8.57480315E-002   -3.00000000E-003   -3.02824292E-001    3.91612445E-001    9.27299606E-002   -1.54196247E-001    3.65064741E+000   -2.65435886E-001
   -2.33858268E-002   -8.57480315E-002   -3.00000000E-003   -3.01109706E-001    3.96121297E-001    8.35305335E-002   -1.50081166E-001    3.71899284E+000   -2.85701912E-001
   -2.19685039E-002   -8.57480315E-002   -3.00000000E-003   -3.02767653E-001    3.98858004E-001    7.61110486E-002   -1.46535608E-001    3.77767322E+000   -3.06483650E-001
   -2.05511811E-002   -8.57480315E-002   -3.00000000E-003   -3.04514194E-001    4.00504306E-001    6.90209307E-002   -1.42384948E-001    3.83321509E+000   -3.27697719E-001
   -1.91338583E-002   -8.57480315E-002   -3.00000000E-003   -3.06933269E-001    4.01588472E-001    6.19935954E-002   -1.37235868E-001    3.88730878E+000   -3.49347969E-001
   -1.77165354E-002   -8.57480315E-002   -3.00000000E-003   -3.10024913E-001    4.02851054E-001    5.60759644E-002   -1.31170381E-001    3.94017652E+000   -3.71663524E-001
   -1.62992126E-002   -8.57480315E-002   -3.00000000E-003   -3.12400352E-001    4.04533448E-001    5.11429687E-002   -1.24936989E-001    3.98930563E+000   -3.94380245E-001
   -1.48818898E-002   -8.57480315E-002   -3.00000000E-003   -3.14105624E-001    4.06165729E-001    4.61764867E-002   -1.18902251E-001    4.03310858E+000   -4.17177859E-001
   -1.34645669E-002   -8.57480315E-002   -3.00000000E-003   -3.15537343E-001    4.07404868E-001    4.09547331E-002   -1.12862279E-001    4.07210720E+000   -4.40237411E-001
   -1.20472441E-002   -8.57480315E-002   -3.00000000E-003   -3.17024335E-001    4.08273862E-001    3.54273781E-002   -1.06554699E-001    4.10680378E+000   -4.63814119E-001
   -1.06299213E-002   -8.57480315E-002   -3.00000000E-003   -3.18874371E-001    4.08956138E-001    2.98492649E-002   -9.99203221E-002    4.13741596E+000   -4.87983025E-001
   -9.21259843E-003   -8.57480315E-002   -3.00000000E-003   -3.20956635E-001    4.09562339E-001    2.46903537E-002   -9.30587991E-002    4.16410200E+000   -5.12403960E-001
   -7.79527559E-003   -8.57480315E-002   -3.00000000E-003   -3.22767404E-001    4.10083795E-001    1.99876397E-002   -8.60919717E-002    4.18687355E+000   -5.36697172E-001
   -6.37795276E-003   -8.57480315E-002   -3.00000000E-003   -3.24094310E-001    4.10431648E-001    1.53303530E-002   -7.90522328E-002    4.20548801E+000   -5.60919697E-001
   -4.96062992E-003   -8.57480315E-002   -3.00000000E-003   -3.25134120E-001    4.10574804E-001    1.03592617E-002   -7.18889996E-002    4.21962121E+000   -5.85344469E-001
   -3.54330709E-003   -8.57480315E-002   -3.00000000E-003   -3.26314891E-001    4.10567827E-001    5.02284619E-003   -6.45806561E-002    4.22927968E+000   -6.10057773E-001
   -2.12598425E-003   -8.57480315E-002   -3.00000000E-003   -3.27866707E-001    4.10450179E-001   -2.55270257E-004   -5.71722995E-002    4.23509557E+000   -6.34711003E-001
   -7.08661417E-004   -8.57480315E-002   -3.00000000E-003   -3.29450166E-001    4.10209910E-001   -5.11020328E-003   -4.97180457E-002    4.23771768E+000   -6.58861359E-001
    7.08661417E-004   -8.57480315E-002   -3.00000000E-003   -3.30660933E-001    4.09794050E-001   -9.73093696E-003   -4.22346548E-002    4.23701332E+000   -6.82494098E-001
    2.12598425E-003   -8.57480315E-002   -3.00000000E-003   -3.31493293E-001    4.09185575E-001   -1.45354138E-002   -3.46747129E-002    4.23234297E+000   -7.05916883E-001
    3.54330709E-003   -8.57480315E-002   -3.00000000E-003   -3.32325179E-001    4.08458118E-001   -1.97291698E-002   -2.70163457E-002    4.22346193E+000   -7.29287481E-001
    4.96062992E-003   -8.57480315E-002   -3.00000000E-003   -3.33513907E-001    4.07680403E-001   -2.49836442E-002   -1.93314798E-002    4.21126255E+000   -7.52225408E-001
    6.37795276E-003   -8.57480315E-002   -3.00000000E-003   -3.34815678E-001    4.06821773E-001   -2.98129229E-002   -1.17269848E-002    4.19697086E+000   -7.74144396E-001
    7.79527559E-003   -8.57480315E-002   -3.00000000E-003   -3.35708078E-001    4.05774484E-001   -3.43098942E-002   -4.22434454E-003    4.18055833E+000   -7.94993588E-001
    9.21259843E-003   -8.57480315E-002   -3.00000000E-003   -3.36034107E-001    4.04494680E-001   -3.90268711E-002    3.27152262E-003    4.16081924E+000   -8.15255818E-001
    1.06299213E-002   -8.57480315E-002   -3.00000000E-003   -3.36296025E-001    4.03092317E-001   -4.44797708E-002    1.08169266E-002    4.13678815E+000   -8.35355119E-001
    1.20472441E-002   -8.57480315E-002   -3.00000000E-003   -3.37400311E-001    4.01685783E-001   -5.02229961E-002    1.83066845E-002    4.10976253E+000   -8.54837778E-001
    1.34645669E-002   -8.57480315E-002   -3.00000000E-003   -3.39067329E-001    4.00242473E-001   -5.50119458E-002    2.55832577E-002    4.08256827E+000   -8.72603801E-001
    1.48818898E-002   -8.57480315E-002   -3.00000000E-003   -3.40036980E-001    3.98582821E-001   -5.87318305E-002    3.25918782E-002    4.05562958E+000   -8.88436012E-001
    1.62992126E-002   -8.57480315E-002   -3.00000000E-003   -3.39395706E-001    3.96596203E-001   -6.23521752E-002    3.95148666E-002    4.02643999E+000   -9.03202886E-001
    1.77165354E-002   -8.57480315E-002   -3.00000000E-003   -3.37147660E-001    3.94563806E-001   -6.81471629E-002    4.64847791E-002    3.99094595E+000   -9.18300028E-001
    1.91338583E-002   -8.57480315E-002   -3.00000000E-003   -3.37755846E-001    3.92615711E-001   -7.75230956E-002    5.30906547E-002    3.94906534E+000   -9.33861637E-001
    2.05511811E-002   -8.57480315E-002   -3.00000000E-003   -3.42930228E-001    3.90592270E-001   -8.35033373E-002    5.93898203E-002    3.91115342E+000   -9.46531523E-001
    2.19685039E-002   -8.57480315E-002   -3.00000000E-003   -3.46935554E-001    3.88471256E-001   -8.48715129E-002    6.50310796E-002    3.88053676E+000   -9.55157735E-001
    2.33858268E-002   -8.57480315E-002   -3.00000000E-003   -3.48344783E-001    3.85521733E-001   -8.33168904E-002    7.00917406E-002    3.85303669E+000   -9.61096242E-001
    2.48031496E-002   -8.57480315E-002   -3.00000000E-003   -3.44080929E-001    3.81119575E-001   -7.61126458E-002    7.61045714E-002    3.82270723E+000   -9.65964545E-001
    2.62204724E-002   -8.57480315E-002   -3.00000000E-003   -2.89972787E-001    3.85697132E-001   -1.15737650E-001    7.98916781E-002    3.74106324E+000   -9.82234418E-001
    2.76377953E-002   -8.57480315E-002   -3.00000000E-003    1.85949217E-001    1.03381532E+000   -1.68632911E+000   -1.92524618E+000    3.73143461E+000   -1.05017535E+000
    2.90551181E-002   -8.57480315E-002   -3.00000000E-003    1.60765661E-001    1.00105658E+000   -1.65154989E+000   -1.90507225E+000    3.68866532E+000   -1.02624021E+000
    3.04724409E-002   -8.57480315E-002   -3.00000000E-003    1.51738217E-001    9.89521866E-001   -1.62365246E+000   -1.86718685E+000    3.63818648E+000   -1.00686352E+000
    3.18897638E-002   -8.57480315E-002   -3.00000000E-003    1.54900560E-001    9.90983403E-001   -1.59899923E+000   -1.81472213E+000    3.58503431E+000   -9.93349714E-001
    3.33070866E-002   -8.57480315E-002   -3.00000000E-003    1.67898295E-001    9.95255556E-001   -1.56813722E+000   -1.74414130E+000    3.52276841E+000   -9.83094275E-001
    3.47244094E-002   -8.57480315E-002   -3.00000000E-003    1.75608215E-001    9.84874007E-001   -1.52514614E+000   -1.66443426E+000    3.44643141E+000   -9.71678086E-001
    3.61417323E-002   -8.57480315E-002   -3.00000000E-003    1.71735098E-001    9.64261507E-001   -1.48574096E+000   -1.59487541E+000    3.36691433E+000   -9.58859198E-001
    3.75590551E-002   -8.57480315E-002   -3.00000000E-003    1.66442178E-001    9.45518405E-001   -1.45417945E+000   -1.53501162E+000    3.29045257E+000   -9.46728062E-001
    3.89763780E-002   -8.57480315E-002   -3.00000000E-003    1.63280082E-001    9.31064333E-001   -1.42661188E+000   -1.47936098E+000    3.21595724E+000   -9.35637498E-001
    4.03937008E-002   -8.57480315E-002   -3.00000000E-003    1.62079192E-001    9.19610706E-001   -1.40034342E+000   -1.42503371E+000    3.14158843E+000   -9.25148901E-001
    4.18110236E-002   -8.57480315E-002   -3.00000000E-003    1.61720561E-001    9.09356340E-001   -1.37411528E+000   -1.37125892E+000    3.06630444E+000   -9.14734002E-001
    4.32283465E-002   -8.57480315E-002   -3.00000000E-003    1.61073313E-001    8.99112613E-001   -1.34782534E+000   -1.31853389E+000    2.99016036E+000   -9.04042476E-001
    4.46456693E-002   -8.57480315E-002   -3.00000000E-003    1.59635758E-001    8.88654776E-001   -1.32196470E+000   -1.26761782E+000    2.91388251E+000   -8.92959123E-001
    4.60629921E-002   -8.57480315E-002   -3.00000000E-003    1.57499530E-001    8.78314454E-001   -1.29695455E+000   -1.21884687E+000    2.83818570E+000   -8.81513237E-001
    4.74803150E-002   -8.57480315E-002   -3.00000000E-003    1.54928996E-001    8.68413970E-001   -1.27287461E+000   -1.17209986E+000    2.76344318E+000   -8.69752520E-001
    4.88976378E-002   -8.57480315E-002   -3.00000000E-003    1.52105274E-001    8.59055302E-001   -1.24958774E+000   -1.12707223E+000    2.68975228E+000   -8.57687833E-001
    5.03149606E-002   -8.57480315E-002   -3.00000000E-003    1.49073911E-001    8.50160927E-001   -1.22691821E+000   -1.08349304E+000    2.61712301E+000   -8.45306455E-001
    5.17322835E-002   -8.57480315E-002   -3.00000000E-003    1.45809147E-001    8.41591349E-001   -1.20472749E+000   -1.04118484E+000    2.54558590E+000   -8.32600047E-001
    5.31496063E-002   -8.57480315E-002   -3.00000000E-003    1.42271412E-001    8.33218517E-001   -1.18292704E+000   -1.00005381E+000    2.47521119E+000   -8.19562289E-001
    5.45669291E-002   -8.57480315E-002   -3.00000000E-003    1.38426149E-001    8.24946500E-001   -1.16147254E+000   -9.60044087E-001    2.40609516E+000   -8.06205009E-001
    5.59842520E-002   -8.57480315E-002   -3.00000000E-003    1.34266684E-001    8.16717211E-001   -1.14032793E+000   -9.21100741E-001    2.33833465E+000   -7.92549277E-001
    5.74015748E-002   -8.57480315E-002   -3.00000000E-003    1.29785284E-001    8.08490421E-001   -1.11945478E+000   -8.83166558E-001    2.27201730E+000   -7.78611384E-001
    5.88188976E-002   -8.57480315E-002   -3.00000000E-003    1.24987802E-001    8.00237261E-001   -1.09881703E+000   -8.46168218E-001    2.20721398E+000   -7.64419753E-001
    6.02362205E-002   -8.57480315E-002   -3.00000000E-003    1.19892460E-001    7.91921380E-001   -1.07837412E+000   -8.10022720E-001    2.14397007E+000   -7.49996778E-001
    6.16535433E-002   -8.57480315E-002   -3.00000000E-003    1.14501620E-001    7.83499967E-001   -1.05808972E+000   -7.74654288E-001    2.08231934E+000   -7.35362447E-001
    6.30708661E-002   -8.57480315E-002   -3.00000000E-003    1.08817627E-001    7.74928088E-001   -1.03793137E+000   -7.39996272E-001    2.02229522E+000   -7.20544487E-001
    6.44881890E-002   -8.57480315E-002   -3.00000000E-003    1.02842153E-001    7.66156552E-001   -1.01786853E+000   -7.05989229E-001    1.96392082E+000   -7.05559951E-001
    6.59055118E-002   -8.57480315E-002   -3.00000000E-003    9.65821294E-002    7.57140313E-001   -9.97881388E-001   -6.72582078E-001    1.90721678E+000   -6.90432674E-001
    6.73228346E-002   -8.57480315E-002   -3.00000000E-003    9.00482829E-002    7.47841085E-001   -9.77950102E-001   -6.39733966E-001    1.85219589E+000   -6.75181793E-001
    6.87401575E-002   -8.57480315E-002   -3.00000000E-003    8.32497866E-002    7.38224700E-001   -9.58063618E-001   -6.07409943E-001    1.79886618E+000   -6.59831176E-001
    7.01574803E-002   -8.57480315E-002   -3.00000000E-003    7.61991219E-002    7.28261569E-001   -9.38207826E-001   -5.75579561E-001    1.74722868E+000   -6.44399899E-001
    7.15748031E-002   -8.57480315E-002   -3.00000000E-003    6.89049341E-002    7.17921483E-001   -9.18368896E-001   -5.44218054E-001    1.69727555E+000   -6.28905417E-001
    7.29921260E-002   -8.57480315E-002   -3.00000000E-003    6.13847049E-002    7.07184358E-001   -8.98546942E-001   -5.13308830E-001    1.64900670E+000   -6.13368004E-001
    7.44094488E-002   -8.57480315E-002   -3.00000000E-003    5.36538944E-002    6.96033466E-001   -8.78733062E-001   -4.82834769E-001    1.60239937E+000   -5.97802664E-001
    7.58267717E-002   -8.57480315E-002   -3.00000000E-003    4.57266283E-002    6.84458224E-001   -8.58929179E-001   -4.52782874E-001    1.55743340E+000   -5.82230564E-001
    7.72440945E-002   -8.57480315E-002   -3.00000000E-003    3.76139607E-002    6.72441722E-001   -8.39129559E-001   -4.23144398E-001    1.51408119E+000   -5.66661109E-001
    7.86614173E-002   -8.57480315E-002   -3.00000000E-003    2.93294935E-002    6.59980895E-001   -8.19338188E-001   -3.93913768E-001    1.47231559E+000   -5.51111876E-001
    8.00787402E-002   -8.57480315E-002   -3.00000000E-003    2.08929170E-002    6.47068160E-001   -7.99566735E-001   -3.65088239E-001    1.43209988E+000   -5.35601528E-001
    8.14960630E-002   -8.57480315E-002   -3.00000000E-003    1.23079572E-002    6.33707832E-001   -7.79815865E-001   -3.36672699E-001    1.39340534E+000   -5.20136594E-001
    8.29133858E-002   -8.57480315E-002   -3.00000000E-003    3.59215609E-003    6.19900259E-001   -7.60099795E-001   -3.08667533E-001    1.35618833E+000   -5.04734609E-001
    8.43307087E-002   -8.57480315E-002   -3.00000000E-003   -5.24260736E-003    6.05650823E-001   -7.40431510E-001   -2.81079978E-001    1.32040666E+000   -4.89406715E-001
    8.57480315E-002   -8.57480315E-002   -3.00000000E-003   -1.41842395E-002    5.90966715E-001   -7.20823621E-001   -2.53917662E-001    1.28601811E+000   -4.74165119E-001
    8.71653543E-002   -8.57480315E-002   -3.00000000E-003   -2.32287253E-002    5.75858700E-001   -7.01293965E-001   -2.27192797E-001    1.25297813E+000   -4.59019755E-001
    8.85826772E-002   -8.57480315E-002   -3.00000000E-003   -3.23639344E-002    5.60340150E-001   -6.81859818E-001   -2.00917597E-001    1.22124309E+000   -4.43982527E-001
    9.00000000E-002   -8.57480315E-002   -3.00000000E-003   -4.15825550E-002    5.44427492E-001   -6.62540811E-001   -1.75106179E-001    1.19076307E+000   -4.29063637E-001
   -9.00000000E-002   -8.43307087E-002   -3.00000000E-003    6.19900347E-001    8.25829965E-001   -5.90682706E-001   -8.52047206E-001   -1.97349371E-002    5.75915277E-004
   -8.85826772E-002   -8.43307087E-002   -3.00000000E-003    6.06948947E-001    8.20348843E-001   -5.91721537E-001   -8.52075562E-001    7.50244038E-003    4.63046304E-003
   -8.71653543E-002   -8.43307087E-002   -3.00000000E-003    5.91187602E-001    8.12898423E-001   -5.93700910E-001   -8.52751555E-001    3.68359037E-002    8.61998738E-003
   -8.57480315E-002   -8.43307087E-002   -3.00000000E-003    5.72620555E-001    8.03483990E-001   -5.96735565E-001   -8.54157190E-001    6.85125996E-002    1.25720618E-002
   -8.43307087E-002   -8.43307087E-002   -3.00000000E-003    5.51263164E-001    7.92117217E-001   -6.00945619E-001   -8.56376060E-001    1.02764108E-001    1.65072853E-002
   -8.29133858E-002   -8.43307087E-002   -3.00000000E-003    5.27140699E-001    7.78821994E-001   -6.06451660E-001   -8.59494978E-001    1.39822986E-001    2.04460591E-002
   -8.14960630E-002   -8.43307087E-002   -3.00000000E-003    5.00304721E-001    7.63633328E-001   -6.13373722E-001   -8.63599441E-001    1.79911185E-001    2.44069382E-002
   -8.00787402E-002   -8.43307087E-002   -3.00000000E-003    4.70806728E-001    7.46590694E-001   -6.21836310E-001   -8.68778875E-001    2.23236589E-001    2.84034263E-002
   -7.86614173E-002   -8.43307087E-002   -3.00000000E-003    4.38720972E-001    7.27745842E-001   -6.31965857E-001   -8.75123618E-001    2.69998523E-001    3.24483595E-002
   -7.72440945E-002   -8.43307087E-002   -3.00000000E-003    4.04123985E-001    7.07157718E-001   -6.43890701E-001   -8.82724269E-001    3.20370073E-001    3.65436405E-002
   -7.58267717E-002   -8.43307087E-002   -3.00000000E-003    3.67114134E-001    6.84894720E-001   -6.57736896E-001   -8.91672140E-001    3.74509350E-001    4.06896778E-002
   -7.44094488E-002   -8.43307087E-002   -3.00000000E-003    3.27787454E-001    6.61025324E-001   -6.73633787E-001   -9.02060101E-001    4.32551176E-001    4.48795974E-002
   -7.29921260E-002   -8.43307087E-002   -3.00000000E-003    2.86253378E-001    6.35626677E-001   -6.91709913E-001   -9.13979742E-001    4.94604697E-001    4.91002102E-002
   -7.15748031E-002   -8.43307087E-002   -3.00000000E-003    2.42625466E-001    6.08779425E-001   -7.12093774E-001   -9.27525943E-001    5.60755734E-001    5.33316872E-002
   -7.01574803E-002   -8.43307087E-002   -3.00000000E-003    1.97019665E-001    5.80569928E-001   -7.34912660E-001   -9.42791190E-001    6.31057935E-001    5.75448538E-002
   -6.87401575E-002   -8.43307087E-002   -3.00000000E-003    1.49572866E-001    5.51090261E-001   -7.60292002E-001   -9.59866141E-001    7.05535832E-001    6.17047578E-002
   -6.73228346E-002   -8.43307087E-002   -3.00000000E-003    1.00402654E-001    5.20424421E-001   -7.88358670E-001   -9.78845976E-001    7.84181999E-001    6.57662002E-002
   -6.59055118E-002   -8.43307087E-002   -3.00000000E-003    4.96385043E-002    4.88662576E-001   -8.19235420E-001   -9.99822027E-001    8.66954907E-001    6.96757844E-002
   -6.44881890E-002   -8.43307087E-002   -3.00000000E-003   -2.59502160E-003    4.55890266E-001   -8.53042338E-001   -1.02288720E+000    9.53777003E-001    7.33673596E-002
   -6.30708661E-002   -8.43307087E-002   -3.00000000E-003   -5.61644006E-002    4.22203151E-001   -8.89896672E-001   -1.04812799E+000    1.04452966E+000    7.67718074E-002
   -6.16535433E-002   -8.43307087E-002   -3.00000000E-003   -1.10933850E-001    3.87689559E-001   -9.29910603E-001   -1.07563198E+000    1.13905810E+000    7.98030582E-002
   -6.02362205E-002   -8.43307087E-002   -3.00000000E-003   -1.66787477E-001    3.52426706E-001   -9.73187350E-001   -1.10548371E+000    1.23716069E+000    8.23638284E-002
   -5.88188976E-002   -8.43307087E-002   -3.00000000E-003   -2.23600672E-001    3.16496938E-001   -1.01982495E+000   -1.13776489E+000    1.33860194E+000    8.43468922E-002
   -5.74015748E-002   -8.43307087E-002   -3.00000000E-003   -2.81279659E-001    2.79960049E-001   -1.06992030E+000   -1.17255403E+000    1.44308185E+000    8.56283312E-002
   -5.59842520E-002   -8.43307087E-002   -3.00000000E-003   -3.39710686E-001    2.42888907E-001   -1.12357417E+000   -1.20993750E+000    1.55026859E+000    8.60676809E-002
   -5.45669291E-002   -8.43307087E-002   -3.00000000E-003   -3.98789188E-001    2.05341373E-001   -1.18090227E+000   -1.25000953E+000    1.65977421E+000    8.55061013E-002
   -5.31496063E-002   -8.43307087E-002   -3.00000000E-003   -4.58380298E-001    1.67399242E-001   -1.24203158E+000   -1.29286857E+000    1.77112824E+000    8.37631349E-002
   -5.17322835E-002   -8.43307087E-002   -3.00000000E-003   -5.18285736E-001    1.29170511E-001   -1.30704710E+000   -1.33859333E+000    1.88379280E+000    8.06412784E-002
   -5.03149606E-002   -8.43307087E-002   -3.00000000E-003   -5.78261384E-001    9.07845706E-002   -1.37592674E+000   -1.38719511E+000    1.99712350E+000    7.59194559E-002
   -4.88976378E-002   -8.43307087E-002   -3.00000000E-003   -6.38137677E-001    5.23222957E-002   -1.44846341E+000   -1.43857816E+000    2.11037954E+000    6.93512410E-002
   -4.74803150E-002   -8.43307087E-002   -3.00000000E-003   -6.98005137E-001    1.37003730E-002   -1.52436045E+000   -1.49259603E+000    2.22275762E+000    6.06295648E-002
   -4.60629921E-002   -8.43307087E-002   -3.00000000E-003   -7.58351141E-001   -2.54021383E-002   -1.60355938E+000   -1.54924395E+000    2.33342042E+000    4.93536686E-002
   -4.46456693E-002   -8.43307087E-002   -3.00000000E-003   -8.19765827E-001   -6.53740191E-002   -1.68675990E+000   -1.60897582E+000    2.44149654E+000    3.49787870E-002
   -4.32283465E-002   -8.43307087E-002   -3.00000000E-003   -8.81932472E-001   -1.06067299E-001   -1.77567622E+000   -1.67284340E+000    2.54596421E+000    1.69032268E-002
   -4.18110236E-002   -8.43307087E-002   -3.00000000E-003   -9.42045876E-001   -1.45874260E-001   -1.87187314E+000   -1.74183140E+000    2.64539855E+000   -5.28427482E-003
   -4.03937008E-002   -8.43307087E-002   -3.00000000E-003   -9.95108824E-001   -1.81808715E-001   -1.97297616E+000   -1.81463533E+000    2.73770134E+000   -3.15425544E-002
   -3.89763780E-002   -8.43307087E-002   -3.00000000E-003   -1.04009486E+000   -2.13063099E-001   -2.07107344E+000   -1.88637962E+000    2.82024787E+000   -6.20800823E-002
   -3.75590551E-002   -8.43307087E-002   -3.00000000E-003   -1.08374649E+000   -2.43896148E-001   -2.15977559E+000   -1.95255298E+000    2.89014054E+000   -9.88131448E-002
   -3.61417323E-002   -8.43307087E-002   -3.00000000E-003   -1.13567497E+000   -2.81117544E-001   -2.23873005E+000   -2.01254387E+000    2.94286160E+000   -1.46096958E-001
   -3.47244094E-002   -8.43307087E-002   -3.00000000E-003   -1.20716214E+000   -3.32864137E-001   -2.31248145E+000   -2.06975653E+000    2.96850296E+000   -2.12690068E-001
   -3.33070866E-002   -8.43307087E-002   -3.00000000E-003   -1.31425867E+000   -4.09498450E-001   -2.41718148E+000   -2.14594684E+000    2.94963310E+000   -3.17350565E-001
   -3.18897638E-002   -8.43307087E-002   -3.00000000E-003   -1.24148146E+000   -3.77138313E-001   -2.54307223E+000   -2.26355775E+000    2.94133909E+000   -3.91224922E-001
   -3.04724409E-002   -8.43307087E-002   -3.00000000E-003   -2.80546422E-001    3.90121448E-001    1.10894181E-001   -1.75270049E-001    3.26629339E+000   -2.37938809E-001
   -2.90551181E-002   -8.43307087E-002   -3.00000000E-003   -2.83810844E-001    3.92287457E-001    1.01529569E-001   -1.73599071E-001    3.33376891E+000   -2.57893045E-001
   -2.76377953E-002   -8.43307087E-002   -3.00000000E-003   -2.86733094E-001    3.93908511E-001    9.23890210E-002   -1.70429053E-001    3.40121571E+000   -2.78321062E-001
   -2.62204724E-002   -8.43307087E-002   -3.00000000E-003   -2.91128253E-001    3.95489393E-001    8.44207142E-002   -1.65607544E-001    3.47147669E+000   -2.98865538E-001
   -2.48031496E-002   -8.43307087E-002   -3.00000000E-003   -2.94919439E-001    3.98114571E-001    7.99975392E-002   -1.59831345E-001    3.54415502E+000   -3.19841337E-001
   -2.33858268E-002   -8.43307087E-002   -3.00000000E-003   -2.96162170E-001    4.01310328E-001    7.52125360E-002   -1.54564203E-001    3.61136412E+000   -3.41242197E-001
   -2.19685039E-002   -8.43307087E-002   -3.00000000E-003   -2.97450190E-001    4.04061122E-001    6.94907407E-002   -1.49662006E-001    3.67203100E+000   -3.62992265E-001
   -2.05511811E-002   -8.43307087E-002   -3.00000000E-003   -2.99034616E-001    4.06210952E-001    6.35942147E-002   -1.44577616E-001    3.72856110E+000   -3.85126117E-001
   -1.91338583E-002   -8.43307087E-002   -3.00000000E-003   -3.00947455E-001    4.07963959E-001    5.77734914E-002   -1.39029257E-001    3.78219748E+000   -4.07670382E-001
   -1.77165354E-002   -8.43307087E-002   -3.00000000E-003   -3.03050994E-001    4.09595602E-001    5.23130284E-002   -1.33021264E-001    3.83305564E+000   -4.30638219E-001
   -1.62992126E-002   -8.43307087E-002   -3.00000000E-003   -3.05002889E-001    4.11221205E-001    4.72060289E-002   -1.26767395E-001    3.88040960E+000   -4.53939188E-001
   -1.48818898E-002   -8.43307087E-002   -3.00000000E-003   -3.06691906E-001    4.12740676E-001    4.21898996E-002   -1.20418019E-001    3.92361133E+000   -4.77474853E-001
   -1.34645669E-002   -8.43307087E-002   -3.00000000E-003   -3.08230910E-001    4.14033370E-001    3.71010120E-002   -1.13960743E-001    3.96256960E+000   -5.01263050E-001
   -1.20472441E-002   -8.43307087E-002   -3.00000000E-003   -3.09771778E-001    4.15078550E-001    3.19130285E-002   -1.07315761E-001    3.99742057E+000   -5.25362986E-001
   -1.06299213E-002   -8.43307087E-002   -3.00000000E-003   -3.11408366E-001    4.15929439E-001    2.67358101E-002   -1.00452243E-001    4.02828795E+000   -5.49758505E-001
   -9.21259843E-003   -8.43307087E-002   -3.00000000E-003   -3.13086303E-001    4.16634703E-001    2.17069380E-002   -9.34005272E-002    4.05524895E+000   -5.74313897E-001
   -7.79527559E-003   -8.43307087E-002   -3.00000000E-003   -3.14652736E-001    4.17201654E-001    1.68391505E-002   -8.62102263E-002    4.07830728E+000   -5.98883658E-001
   -6.37795276E-003   -8.43307087E-002   -3.00000000E-003   -3.16024219E-001    4.17608848E-001    1.20001013E-002   -7.89046271E-002    4.09738593E+000   -6.23435101E-001
   -4.96062992E-003   -8.43307087E-002   -3.00000000E-003   -3.17269863E-001    4.17847046E-001    7.06407037E-003   -7.14842225E-002    4.11241730E+000   -6.48004309E-001
   -3.54330709E-003   -8.43307087E-002   -3.00000000E-003   -3.18527321E-001    4.17930893E-001    2.02148369E-003   -6.39500871E-002    4.12347250E+000   -6.72563706E-001
   -2.12598425E-003   -8.43307087E-002   -3.00000000E-003   -3.19860652E-001    4.17875885E-001   -3.00916962E-003   -5.63230252E-002    4.13080869E+000   -6.96960404E-001
   -7.08661417E-004   -8.43307087E-002   -3.00000000E-003   -3.21176563E-001    4.17678164E-001   -7.91741826E-003   -4.86310120E-002    4.13467569E+000   -7.21019292E-001
    7.08661417E-004   -8.43307087E-002   -3.00000000E-003   -3.22351518E-001    4.17324244E-001   -1.27509860E-002   -4.08860978E-002    4.13510015E+000   -7.44682621E-001
    2.12598425E-003   -8.43307087E-002   -3.00000000E-003   -3.23381111E-001    4.16814469E-001   -1.76385559E-002   -3.30878352E-002    4.13197525E+000   -7.67988217E-001
    3.54330709E-003   -8.43307087E-002   -3.00000000E-003   -3.24378655E-001    4.16172259E-001   -2.26332273E-002   -2.52419760E-002    4.12534889E+000   -7.90917562E-001
    4.96062992E-003   -8.43307087E-002   -3.00000000E-003   -3.25431261E-001    4.15417966E-001   -2.76461260E-002   -1.73813739E-002    4.11559607E+000   -8.13300768E-001
    6.37795276E-003   -8.43307087E-002   -3.00000000E-003   -3.26470002E-001    4.14540234E-001   -3.25510409E-002   -9.55118498E-003    4.10314877E+000   -8.34927141E-001
    7.79527559E-003   -8.43307087E-002   -3.00000000E-003   -3.27346058E-001    4.13506801E-001   -3.73823583E-002   -1.76730898E-003    4.08806291E+000   -8.55741570E-001
    9.21259843E-003   -8.43307087E-002   -3.00000000E-003   -3.28037171E-001    4.12307000E-001   -4.23216274E-002    5.98840627E-003    4.07006291E+000   -8.75847696E-001
    1.06299213E-002   -8.43307087E-002   -3.00000000E-003   -3.28728522E-001    4.10974047E-001   -4.74742249E-002    1.37178834E-002    4.04905702E+000   -8.95294403E-001
    1.20472441E-002   -8.43307087E-002   -3.00000000E-003   -3.29626894E-001    4.09543460E-001   -5.26639178E-002    2.13739813E-002    4.02562723E+000   -9.13869211E-001
    1.34645669E-002   -8.43307087E-002   -3.00000000E-003   -3.30609476E-001    4.07998034E-001   -5.75758516E-002    2.88970846E-002    4.00063896E+000   -9.31232943E-001
    1.48818898E-002   -8.43307087E-002   -3.00000000E-003   -3.31277104E-001    4.06281032E-001   -6.22094607E-002    3.62676838E-002    3.97422011E+000   -9.47309282E-001
    1.62992126E-002   -8.43307087E-002   -3.00000000E-003   -3.31385214E-001    4.04372601E-001   -6.70263588E-002    4.35231863E-002    3.94549438E+000   -9.62393614E-001
    1.77165354E-002   -8.43307087E-002   -3.00000000E-003   -3.31332409E-001    4.02338060E-001   -7.26724611E-002    5.06733007E-002    3.91350688E+000   -9.76832675E-001
    1.91338583E-002   -8.43307087E-002   -3.00000000E-003   -3.32252459E-001    4.00219260E-001   -7.89318058E-002    5.76306095E-002    3.87908216E+000   -9.90400300E-001
    2.05511811E-002   -8.43307087E-002   -3.00000000E-003   -3.34306183E-001    3.97976107E-001   -8.42203905E-002    6.43196512E-002    3.84501338E+000   -1.00220623E+000
    2.19685039E-002   -8.43307087E-002   -3.00000000E-003   -3.36012038E-001    3.95500895E-001   -8.77909777E-002    7.06972056E-002    3.81254238E+000   -1.01183564E+000
    2.33858268E-002   -8.43307087E-002   -3.00000000E-003   -3.35849757E-001    3.92648401E-001   -9.02973638E-002    7.69073900E-002    3.77971539E+000   -1.01987046E+000
    2.48031496E-002   -8.43307087E-002   -3.00000000E-003   -3.32178257E-001    3.89688209E-001   -9.40884101E-002    8.32879584E-002    3.74157467E+000   -1.02772174E+000
    2.62204724E-002   -8.43307087E-002   -3.00000000E-003   -3.28961346E-001    3.87298546E-001   -1.05965106E-001    8.92187472E-002    3.69272833E+000   -1.03692022E+000
    2.76377953E-002   -8.43307087E-002   -3.00000000E-003   -3.37227573E-001    3.84907046E-001   -1.15677729E-001    9.44524138E-002    3.64708081E+000   -1.04368964E+000
    2.90551181E-002   -8.43307087E-002   -3.00000000E-003   -3.44924665E-001    3.83027284E-001   -1.16279525E-001    9.84547536E-002    3.61485515E+000   -1.04495245E+000
    3.04724409E-002   -8.43307087E-002   -3.00000000E-003   -3.50339775E-001    3.80644216E-001   -1.12954953E-001    1.00705472E-001    3.58973508E+000   -1.04182747E+000
    3.18897638E-002   -8.43307087E-002   -3.00000000E-003    1.91523245E-001    1.04051731E+000   -1.64935944E+000   -1.79366972E+000    3.61919809E+000   -1.09289645E+000
    3.33070866E-002   -8.43307087E-002   -3.00000000E-003    2.24332758E-001    1.08953441E+000   -1.62564795E+000   -1.73433093E+000    3.57685260E+000   -1.08446665E+000
    3.47244094E-002   -8.43307087E-002   -3.00000000E-003    2.42768170E-001    1.06624274E+000   -1.53388095E+000   -1.62214212E+000    3.47351892E+000   -1.06317856E+000
    3.61417323E-002   -8.43307087E-002   -3.00000000E-003    2.18657489E-001    1.02568069E+000   -1.48774690E+000   -1.56212322E+000    3.38277357E+000   -1.03927351E+000
    3.75590551E-002   -8.43307087E-002   -3.00000000E-003    2.06107494E-001    1.00106587E+000   -1.45879693E+000   -1.51340818E+000    3.30576862E+000   -1.02050887E+000
    3.89763780E-002   -8.43307087E-002   -3.00000000E-003    2.00710428E-001    9.85837572E-001   -1.43405671E+000   -1.46514612E+000    3.23318565E+000   -1.00500852E+000
    4.03937008E-002   -8.43307087E-002   -3.00000000E-003    1.99646282E-001    9.75197370E-001   -1.40949388E+000   -1.41456034E+000    3.16048122E+000   -9.91168071E-001
    4.18110236E-002   -8.43307087E-002   -3.00000000E-003    2.00077948E-001    9.65138408E-001   -1.38324911E+000   -1.36177258E+000    3.08530653E+000   -9.77740935E-001
    4.32283465E-002   -8.43307087E-002   -3.00000000E-003    1.99393017E-001    9.53485499E-001   -1.35584550E+000   -1.30909906E+000    3.00801092E+000   -9.64023265E-001
    4.46456693E-002   -8.43307087E-002   -3.00000000E-003    1.96937046E-001    9.40647153E-001   -1.32903760E+000   -1.25874327E+000    2.93052052E+000   -9.49955051E-001
    4.60629921E-002   -8.43307087E-002   -3.00000000E-003    1.93487238E-001    9.27940706E-001   -1.30372275E+000   -1.21120945E+000    2.85417042E+000   -9.35723008E-001
    4.74803150E-002   -8.43307087E-002   -3.00000000E-003    1.89778130E-001    9.16111740E-001   -1.27979099E+000   -1.16596369E+000    2.77925442E+000   -9.21419140E-001
    4.88976378E-002   -8.43307087E-002   -3.00000000E-003    1.86090808E-001    9.05241410E-001   -1.25682921E+000   -1.12235871E+000    2.70558305E+000   -9.07020445E-001
    5.03149606E-002   -8.43307087E-002   -3.00000000E-003    1.82408820E-001    8.95090733E-001   -1.23448385E+000   -1.07998208E+000    2.63295616E+000   -8.92456104E-001
    5.17322835E-002   -8.43307087E-002   -3.00000000E-003    1.78611020E-001    8.85373417E-001   -1.21256185E+000   -1.03866320E+000    2.56131808E+000   -8.77675739E-001
    5.31496063E-002   -8.43307087E-002   -3.00000000E-003    1.74594931E-001    8.75886956E-001   -1.19098408E+000   -9.98374804E-001    2.49073639E+000   -8.62656436E-001
    5.45669291E-002   -8.43307087E-002   -3.00000000E-003    1.70294058E-001    8.66526302E-001   -1.16972668E+000   -9.59131526E-001    2.42135387E+000   -8.47391956E-001
    5.59842520E-002   -8.43307087E-002   -3.00000000E-003    1.65701132E-001    8.57251205E-001   -1.14877769E+000   -9.20921177E-001    2.35329974E+000   -8.31906861E-001
    5.74015748E-002   -8.43307087E-002   -3.00000000E-003    1.60821030E-001    8.48047886E-001   -1.12810069E+000   -8.83691361E-001    2.28667854E+000   -8.16218774E-001
    5.88188976E-002   -8.43307087E-002   -3.00000000E-003    1.55668566E-001    8.38894874E-001   -1.10765153E+000   -8.47362372E-001    2.22155223E+000   -8.00346215E-001
    6.02362205E-002   -8.43307087E-002   -3.00000000E-003    1.50255442E-001    8.29764790E-001   -1.08738351E+000   -8.11841829E-001    2.15796664E+000   -7.84312060E-001
    6.16535433E-002   -8.43307087E-002   -3.00000000E-003    1.44580502E-001    8.20605992E-001   -1.06725196E+000   -7.77042547E-001    2.09594849E+000   -7.68128949E-001
    6.30708661E-002   -8.43307087E-002   -3.00000000E-003    1.38642781E-001    8.11358919E-001   -1.04721767E+000   -7.42893236E-001    2.03552519E+000   -7.51818714E-001
    6.44881890E-002   -8.43307087E-002   -3.00000000E-003    1.32433697E-001    8.01966775E-001   -1.02725333E+000   -7.09334238E-001    1.97672533E+000   -7.35400703E-001
    6.59055118E-002   -8.43307087E-002   -3.00000000E-003    1.25953597E-001    7.92373328E-001   -1.00733528E+000   -6.76316511E-001    1.91957114E+000   -7.18890347E-001
    6.73228346E-002   -8.43307087E-002   -3.00000000E-003    1.19213173E-001    7.82533375E-001   -9.87446600E-001   -6.43800938E-001    1.86407906E+000   -7.02306768E-001
    6.87401575E-002   -8.43307087E-002   -3.00000000E-003    1.12217484E-001    7.72405989E-001   -9.67575874E-001   -6.11755541E-001    1.81026064E+000   -6.85670652E-001
    7.01574803E-002   -8.43307087E-002   -3.00000000E-003    1.04976055E-001    7.61956565E-001   -9.47710595E-001   -5.80156093E-001    1.75812014E+000   -6.69000242E-001
    7.15748031E-002   -8.43307087E-002   -3.00000000E-003    9.74991533E-002    7.51151325E-001   -9.27838780E-001   -5.48977830E-001    1.70765434E+000   -6.52310212E-001
    7.29921260E-002   -8.43307087E-002   -3.00000000E-003    8.97920342E-002    7.39964024E-001   -9.07951643E-001   -5.18204389E-001    1.65885739E+000   -6.35618590E-001
    7.44094488E-002   -8.43307087E-002   -3.00000000E-003    8.18792746E-002    7.28374982E-001   -8.88047464E-001   -4.87822923E-001    1.61171573E+000   -6.18939869E-001
    7.58267717E-002   -8.43307087E-002   -3.00000000E-003    7.37670765E-002    7.16371572E-001   -8.68124487E-001   -4.57821510E-001    1.56620850E+000   -6.02291296E-001
    7.72440945E-002   -8.43307087E-002   -3.00000000E-003    6.54667109E-002    7.03933438E-001   -8.48181268E-001   -4.28191876E-001    1.52230842E+000   -5.85686048E-001
    7.86614173E-002   -8.43307087E-002   -3.00000000E-003    5.69850658E-002    6.91052540E-001   -8.28215215E-001   -3.98932608E-001    1.47998811E+000   -5.69132678E-001
    8.00787402E-002   -8.43307087E-002   -3.00000000E-003    4.83414475E-002    6.77720768E-001   -8.08241913E-001   -3.70041367E-001    1.43921411E+000   -5.52651086E-001
    8.14960630E-002   -8.43307087E-002   -3.00000000E-003    3.95393980E-002    6.63935629E-001   -7.88262403E-001   -3.41523054E-001    1.39995747E+000   -5.36249285E-001
    8.29133858E-002   -8.43307087E-002   -3.00000000E-003    3.05934736E-002    6.49696743E-001   -7.68293076E-001   -3.13380516E-001    1.36217363E+000   -5.19942241E-001
    8.43307087E-002   -8.43307087E-002   -3.00000000E-003    2.15085331E-002    6.35008298E-001   -7.48343782E-001   -2.85623646E-001    1.32582812E+000   -5.03737646E-001
    8.57480315E-002   -8.43307087E-002   -3.00000000E-003    1.22983467E-002    6.19875168E-001   -7.28432488E-001   -2.58262296E-001    1.29087537E+000   -4.87648159E-001
    8.71653543E-002   -8.43307087E-002   -3.00000000E-003    2.97098346E-003    6.04304416E-001   -7.08576707E-001   -2.31307866E-001    1.25727212E+000   -4.71684811E-001
    8.85826772E-002   -8.43307087E-002   -3.00000000E-003   -6.47180698E-003    5.88308874E-001   -6.88794635E-001   -2.04776929E-001    1.22497606E+000   -4.55854856E-001
    9.00000000E-002   -8.43307087E-002   -3.00000000E-003   -1.60208963E-002    5.71903199E-001   -6.69110248E-001   -1.78685613E-001    1.19394300E+000   -4.40169588E-001
   -9.00000000E-002   -8.29133858E-002   -3.00000000E-003    6.26338444E-001    8.28076901E-001   -5.75445081E-001   -8.45463846E-001   -4.95041166E-002   -3.26632727E-003
   -8.85826772E-002   -8.29133858E-002   -3.00000000E-003    6.12583603E-001    8.22001563E-001   -5.75297085E-001   -8.44648739E-001   -2.22767164E-002    8.55314614E-004
   -8.71653543E-002   -8.29133858E-002   -3.00000000E-003    5.95906358E-001    8.13876529E-001   -5.76078562E-001   -8.44472732E-001    6.96471740E-003    4.85419937E-003
   -8.57480315E-002   -8.29133858E-002   -3.00000000E-003    5.76307735E-001    8.03701893E-001   -5.77908775E-001   -8.45018314E-001    3.84622106E-002    8.75355853E-003
   -8.43307087E-002   -8.29133858E-002   -3.00000000E-003    5.53800855E-001    7.91491769E-001   -5.80906174E-001   -8.46370091E-001    7.24472725E-002    1.25695590E-002
   -8.29133858E-002   -8.29133858E-002   -3.00000000E-003    5.28409532E-001    7.77265910E-001   -5.85193612E-001   -8.48616538E-001    1.09149576E-001    1.63193442E-002
   -8.14960630E-002   -8.29133858E-002   -3.00000000E-003    5.00182680E-001    7.61058661E-001   -5.90891736E-001   -8.51843039E-001    1.48787855E-001    2.00163650E-002
   -8.00787402E-002   -8.29133858E-002   -3.00000000E-003    4.69170670E-001    7.42908617E-001   -5.98127261E-001   -8.56140976E-001    1.91569019E-001    2.36699243E-002
   -7.86614173E-002   -8.29133858E-002   -3.00000000E-003    4.35443946E-001    7.22864296E-001   -6.07030868E-001   -8.61601451E-001    2.37688158E-001    2.72874240E-002
   -7.72440945E-002   -8.29133858E-002   -3.00000000E-003    3.99088343E-001    7.00988488E-001   -6.17727156E-001   -8.68313726E-001    2.87321102E-001    3.08686964E-002
   -7.58267717E-002   -8.29133858E-002   -3.00000000E-003    3.60190057E-001    6.77343813E-001   -6.30348724E-001   -8.76373252E-001    3.40619440E-001    3.44059575E-002
   -7.44094488E-002   -8.29133858E-002   -3.00000000E-003    3.18851360E-001    6.52001381E-001   -6.45025481E-001   -8.85871535E-001    3.97713761E-001    3.78879202E-002
   -7.29921260E-002   -8.29133858E-002   -3.00000000E-003    2.75177935E-001    6.25036308E-001   -6.61887500E-001   -8.96902589E-001    4.58715522E-001    4.12974884E-002
   -7.15748031E-002   -8.29133858E-002   -3.00000000E-003    2.29281933E-001    5.96529005E-001   -6.81065692E-001   -9.09560983E-001    5.23702002E-001    4.46070103E-002
   -7.01574803E-002   -8.29133858E-002   -3.00000000E-003    1.81291312E-001    5.66569126E-001   -7.02686562E-001   -9.23938467E-001    5.92727445E-001    4.77831729E-002
   -6.87401575E-002   -8.29133858E-002   -3.00000000E-003    1.31333285E-001    5.35245399E-001   -7.26883720E-001   -9.40130287E-001    6.65808217E-001    5.07826288E-002
   -6.73228346E-002   -8.29133858E-002   -3.00000000E-003    7.95296764E-002    5.02643510E-001   -7.53781939E-001   -9.58229480E-001    7.42930726E-001    5.35529952E-002
   -6.59055118E-002   -8.29133858E-002   -3.00000000E-003    2.60110960E-002    4.68852765E-001   -7.83506658E-001   -9.78329740E-001    8.24050382E-001    5.60325580E-002
   -6.44881890E-002   -8.29133858E-002   -3.00000000E-003   -2.90936721E-002    4.33964024E-001   -8.16183558E-001   -1.00052058E+000    9.09072530E-001    5.81488826E-002
   -6.30708661E-002   -8.29133858E-002   -3.00000000E-003   -8.56475697E-002    3.98071259E-001   -8.51934130E-001   -1.02489444E+000    9.97876280E-001    5.98200800E-002
   -6.16535433E-002   -8.29133858E-002   -3.00000000E-003   -1.43507205E-001    3.61267211E-001   -8.90872518E-001   -1.05153739E+000    1.09028940E+000    6.09500593E-002
   -6.02362205E-002   -8.29133858E-002   -3.00000000E-003   -2.02547381E-001    3.23633514E-001   -9.33102599E-001   -1.08053173E+000    1.18609743E+000    6.14276187E-002
   -5.88188976E-002   -8.29133858E-002   -3.00000000E-003   -2.62637985E-001    2.85258508E-001   -9.78717343E-001   -1.11195029E+000    1.28503798E+000    6.11373792E-002
   -5.74015748E-002   -8.29133858E-002   -3.00000000E-003   -3.23683777E-001    2.46199733E-001   -1.02780196E+000   -1.14586483E+000    1.38679584E+000    5.99337353E-002
   -5.59842520E-002   -8.29133858E-002   -3.00000000E-003   -3.85592464E-001    2.06513047E-001   -1.08044920E+000   -1.18235313E+000    1.49102263E+000    5.76637361E-002
   -5.45669291E-002   -8.29133858E-002   -3.00000000E-003   -4.48293307E-001    1.66242200E-001   -1.13680096E+000   -1.22151896E+000    1.59730039E+000    5.41355643E-002
   -5.31496063E-002   -8.29133858E-002   -3.00000000E-003   -5.11672710E-001    1.25456046E-001   -1.19706220E+000   -1.26350205E+000    1.70514533E+000    4.91401466E-002
   -5.17322835E-002   -8.29133858E-002   -3.00000000E-003   -5.75462912E-001    8.43033539E-002   -1.26144926E+000   -1.30844632E+000    1.81397580E+000    4.24403873E-002
   -5.03149606E-002   -8.29133858E-002   -3.00000000E-003   -6.39187401E-001    4.30521574E-002   -1.33000676E+000   -1.35639160E+000    1.92305339E+000    3.37796440E-002
   -4.88976378E-002   -8.29133858E-002   -3.00000000E-003   -7.02341092E-001    1.98223861E-003   -1.40231903E+000   -1.40710380E+000    2.03148366E+000    2.28948411E-002
   -4.74803150E-002   -8.29133858E-002   -3.00000000E-003   -7.64903606E-001   -3.89233067E-002   -1.47746711E+000   -1.46004642E+000    2.13827857E+000    9.45725955E-003
   -4.60629921E-002   -8.29133858E-002   -3.00000000E-003   -8.27957085E-001   -8.03341680E-002   -1.55461502E+000   -1.51471864E+000    2.24246329E+000   -7.03633161E-003
   -4.46456693E-002   -8.29133858E-002   -3.00000000E-003   -8.93629848E-001   -1.23562356E-001   -1.63428874E+000   -1.57141968E+000    2.34311631E+000   -2.74415603E-002
   -4.32283465E-002   -8.29133858E-002   -3.00000000E-003   -9.63743134E-001   -1.69704257E-001   -1.72003190E+000   -1.63221924E+000    2.43920991E+000   -5.30308639E-002
   -4.18110236E-002   -8.29133858E-002   -3.00000000E-003   -1.03489243E+000   -2.16861509E-001   -1.81920700E+000   -1.70135943E+000    2.52910223E+000   -8.50540109E-002
   -4.03937008E-002   -8.29133858E-002   -3.00000000E-003   -1.09052180E+000   -2.55523666E-001   -1.93236359E+000   -1.77962892E+000    2.60943173E+000   -1.22888471E-001
   -3.89763780E-002   -8.29133858E-002   -3.00000000E-003   -1.12163696E+000   -2.78654479E-001   -2.03504232E+000   -1.85260734E+000    2.67564419E+000   -1.64710070E-001
   -3.75590551E-002   -8.29133858E-002   -3.00000000E-003   -1.14643296E+000   -2.96409177E-001   -2.10935613E+000   -1.90583747E+000    2.72505216E+000   -2.13239960E-001
   -3.61417323E-002   -8.29133858E-002   -3.00000000E-003   -1.17742507E+000   -3.17908218E-001   -2.15053913E+000   -1.93259259E+000    2.75524274E+000   -2.72423460E-001
   -3.47244094E-002   -8.29133858E-002   -3.00000000E-003   -2.65163449E-001    3.81222728E-001    1.15510307E-001   -1.96645447E-001    2.90528644E+000   -2.22632982E-001
   -3.33070866E-002   -8.29133858E-002   -3.00000000E-003   -2.82318698E-001    3.82154147E-001    1.03972887E-001   -1.89585089E-001    2.99586889E+000   -2.41809648E-001
   -3.18897638E-002   -8.29133858E-002   -3.00000000E-003   -2.79859939E-001    3.87760643E-001    1.09665789E-001   -1.84096263E-001    3.09444001E+000   -2.62663226E-001
   -3.04724409E-002   -8.29133858E-002   -3.00000000E-003   -2.79460775E-001    3.92471601E-001    1.01124124E-001   -1.80774878E-001    3.16990384E+000   -2.83180546E-001
   -2.90551181E-002   -8.29133858E-002   -3.00000000E-003   -2.81013195E-001    3.95973603E-001    9.38064029E-002   -1.77377728E-001    3.23968065E+000   -3.04202587E-001
   -2.76377953E-002   -8.29133858E-002   -3.00000000E-003   -2.83025951E-001    3.98804063E-001    8.70162868E-002   -1.73318099E-001    3.30804554E+000   -3.25606285E-001
   -2.62204724E-002   -8.29133858E-002   -3.00000000E-003   -2.85480568E-001    4.01416141E-001    8.08979308E-002   -1.68497052E-001    3.37621051E+000   -3.47317523E-001
   -2.48031496E-002   -8.29133858E-002   -3.00000000E-003   -2.87765272E-001    4.04163169E-001    7.56630403E-002   -1.63175979E-001    3.44345859E+000   -3.69373005E-001
   -2.33858268E-002   -8.29133858E-002   -3.00000000E-003   -2.89440209E-001    4.06991008E-001    7.06391690E-002   -1.57752690E-001    3.50763727E+000   -3.91779935E-001
   -2.19685039E-002   -8.29133858E-002   -3.00000000E-003   -2.90890283E-001    4.09622281E-001    6.53837323E-002   -1.52312112E-001    3.56771899E+000   -4.14518222E-001
   -2.05511811E-002   -8.29133858E-002   -3.00000000E-003   -2.92404173E-001    4.11925855E-001    5.99872368E-002   -1.46715020E-001    3.62403539E+000   -4.37587664E-001
   -1.91338583E-002   -8.29133858E-002   -3.00000000E-003   -2.94050545E-001    4.13939351E-001    5.46045257E-002   -1.40837779E-001    3.67704075E+000   -4.60989007E-001
   -1.77165354E-002   -8.29133858E-002   -3.00000000E-003   -2.95772325E-001    4.15759842E-001    4.93539030E-002   -1.34659549E-001    3.72681740E+000   -4.84705830E-001
   -1.62992126E-002   -8.29133858E-002   -3.00000000E-003   -2.97457749E-001    4.17443722E-001    4.42485509E-002   -1.28246879E-001    3.77313261E+000   -5.08692551E-001
   -1.48818898E-002   -8.29133858E-002   -3.00000000E-003   -2.99045905E-001    4.18974690E-001    3.92132741E-002   -1.21659125E-001    3.81570717E+000   -5.32901308E-001
   -1.34645669E-002   -8.29133858E-002   -3.00000000E-003   -3.00560804E-001    4.20317240E-001    3.41806056E-002   -1.14913880E-001    3.85441831E+000   -5.57312599E-001
   -1.20472441E-002   -8.29133858E-002   -3.00000000E-003   -3.02056263E-001    4.21458880E-001    2.91294432E-002   -1.07993827E-001    3.88926844E+000   -5.81916889E-001
   -1.06299213E-002   -8.29133858E-002   -3.00000000E-003   -3.03562277E-001    4.22414378E-001    2.40960174E-002   -1.00892084E-001    3.92028907E+000   -6.06677045E-001
   -9.21259843E-003   -8.29133858E-002   -3.00000000E-003   -3.05059588E-001    4.23204547E-001    1.91257530E-002   -9.36239275E-002    3.94751724E+000   -6.31518384E-001
   -7.79527559E-003   -8.29133858E-002   -3.00000000E-003   -3.06497375E-001    4.23837427E-001    1.42166423E-002   -8.62114585E-002    3.97096232E+000   -6.56360773E-001
   -6.37795276E-003   -8.29133858E-002   -3.00000000E-003   -3.07843604E-001    4.24308825E-001    9.33066503E-003   -7.86733844E-002    3.99061435E+000   -6.81152210E-001
   -4.96062992E-003   -8.29133858E-002   -3.00000000E-003   -3.09122979E-001    4.24620078E-001    4.41806977E-003   -7.10215318E-002    4.00649126E+000   -7.05860018E-001
   -3.54330709E-003   -8.29133858E-002   -3.00000000E-003   -3.10376467E-001    4.24775723E-001   -5.23581911E-004   -6.32657691E-002    4.01865133E+000   -7.30428420E-001
   -2.12598425E-003   -8.29133858E-002   -3.00000000E-003   -3.11625542E-001    4.24782461E-001   -5.46622959E-003   -5.54210376E-002    4.02722935E+000   -7.54765735E-001
   -7.08661417E-004   -8.29133858E-002   -3.00000000E-003   -3.12842819E-001    4.24639730E-001   -1.03730512E-002   -4.75059432E-002    4.03235978E+000   -7.78773307E-001
    7.08661417E-004   -8.29133858E-002   -3.00000000E-003   -3.13991256E-001    4.24345713E-001   -1.52568903E-002   -3.95345688E-002    4.03412033E+000   -8.02385305E-001
    2.12598425E-003   -8.29133858E-002   -3.00000000E-003   -3.15068936E-001    4.23903686E-001   -2.01557791E-002   -3.15183290E-002    4.03255928E+000   -8.25562383E-001
    3.54330709E-003   -8.29133858E-002   -3.00000000E-003   -3.16105813E-001    4.23321150E-001   -2.50859639E-002   -2.34707593E-002    4.02777653E+000   -8.48245492E-001
    4.96062992E-003   -8.29133858E-002   -3.00000000E-003   -3.17122816E-001    4.22603933E-001   -3.00290771E-002   -1.54126231E-002    4.01997374E+000   -8.70334949E-001
    6.37795276E-003   -8.29133858E-002   -3.00000000E-003   -3.18102719E-001    4.21749144E-001   -3.49533725E-002   -7.36863560E-003    4.00936161E+000   -8.91724108E-001
    7.79527559E-003   -8.29133858E-002   -3.00000000E-003   -3.19004396E-001    4.20745740E-001   -3.98742842E-002    6.46012648E-004    3.99603946E+000   -9.12354339E-001
    9.21259843E-003   -8.29133858E-002   -3.00000000E-003   -3.19832685E-001    4.19592408E-001   -4.48461713E-002    8.62503026E-003    3.98002922E+000   -9.32210997E-001
    1.06299213E-002   -8.29133858E-002   -3.00000000E-003   -3.20645395E-001    4.18297944E-001   -4.98858012E-002    1.65558273E-002    3.96142180E+000   -9.51254498E-001
    1.20472441E-002   -8.29133858E-002   -3.00000000E-003   -3.21488856E-001    4.16871820E-001   -5.49363852E-002    2.44115445E-002    3.94051000E+000   -9.69373236E-001
    1.34645669E-002   -8.29133858E-002   -3.00000000E-003   -3.22311763E-001    4.15306484E-001   -5.99205857E-002    3.21643411E-002    3.91762315E+000   -9.86434848E-001
    1.48818898E-002   -8.29133858E-002   -3.00000000E-003   -3.22997239E-001    4.13583518E-001   -6.48684505E-002    3.97985681E-002    3.89284852E+000   -1.00239550E+000
    1.62992126E-002   -8.29133858E-002   -3.00000000E-003   -3.23515834E-001    4.11697186E-001   -6.99445252E-002    4.73115404E-002    3.86598744E+000   -1.01732107E+000
    1.77165354E-002   -8.29133858E-002   -3.00000000E-003   -3.24058565E-001    4.09663222E-001   -7.52911729E-002    5.46946399E-002    3.83693748E+000   -1.03125772E+000
    1.91338583E-002   -8.29133858E-002   -3.00000000E-003   -3.24916324E-001    4.07491318E-001   -8.07385301E-002    6.19117354E-002    3.80619131E+000   -1.04406362E+000
    2.05511811E-002   -8.29133858E-002   -3.00000000E-003   -3.26040500E-001    4.05161470E-001   -8.58347781E-002    6.89273850E-002    3.77464436E+000   -1.05545557E+000
    2.19685039E-002   -8.29133858E-002   -3.00000000E-003   -3.26916718E-001    4.02632038E-001   -9.03850882E-002    7.57359565E-002    3.74261633E+000   -1.06532210E+000
    2.33858268E-002   -8.29133858E-002   -3.00000000E-003   -3.26980712E-001    3.99893732E-001   -9.48458462E-002    8.23893276E-002    3.70922558E+000   -1.07391764E+000
    2.48031496E-002   -8.29133858E-002   -3.00000000E-003   -3.26301415E-001    3.97056490E-001   -1.00329891E-001    8.89182027E-002    3.67288942E+000   -1.08170826E+000
    2.62204724E-002   -8.29133858E-002   -3.00000000E-003   -3.26658045E-001    3.94250678E-001   -1.07502380E-001    9.51664329E-002    3.63359872E+000   -1.08873907E+000
    2.76377953E-002   -8.29133858E-002   -3.00000000E-003   -3.29642147E-001    3.91434772E-001   -1.13946450E-001    1.00937676E-001    3.59529619E+000   -1.09397014E+000
    2.90551181E-002   -8.29133858E-002   -3.00000000E-003   -3.33285339E-001    3.88468034E-001   -1.17409648E-001    1.06033131E-001    3.56132042E+000   -1.09651371E+000
    3.04724409E-002   -8.29133858E-002   -3.00000000E-003   -3.35558406E-001    3.84931516E-001   -1.18067238E-001    1.10385417E-001    3.53070066E+000   -1.09666038E+000
    3.18897638E-002   -8.29133858E-002   -3.00000000E-003   -3.34381779E-001    3.80244027E-001   -1.15132240E-001    1.14524861E-001    3.49965417E+000   -1.09531200E+000
    3.33070866E-002   -8.29133858E-002   -3.00000000E-003   -3.09523587E-001    3.76068113E-001   -1.11309901E-001    1.21384619E-001    3.44940250E+000   -1.09604082E+000
    3.47244094E-002   -8.29133858E-002   -3.00000000E-003   -3.31831718E-001    3.74546420E-001   -1.52373812E-001    1.25613170E-001    3.36496111E+000   -1.10062090E+000
    3.61417323E-002   -8.29133858E-002   -3.00000000E-003    2.65789650E-001    1.06259078E+000   -1.50536081E+000   -1.50631493E+000    3.41993738E+000   -1.12561569E+000
    3.75590551E-002   -8.29133858E-002   -3.00000000E-003    2.43568353E-001    1.04331844E+000   -1.46977312E+000   -1.48426856E+000    3.33983907E+000   -1.09922611E+000
    3.89763780E-002   -8.29133858E-002   -3.00000000E-003    2.35857014E-001    1.03361891E+000   -1.44559668E+000   -1.44907179E+000    3.26656812E+000   -1.07820298E+000
    4.03937008E-002   -8.29133858E-002   -3.00000000E-003    2.36778441E-001    1.02893550E+000   -1.42243248E+000   -1.40355992E+000    3.19411982E+000   -1.06061618E+000
    4.18110236E-002   -8.29133858E-002   -3.00000000E-003    2.40644496E-001    1.02192198E+000   -1.39423754E+000   -1.34957745E+000    3.11598022E+000   -1.04384694E+000
    4.32283465E-002   -8.29133858E-002   -3.00000000E-003    2.40089754E-001    1.00816995E+000   -1.36275608E+000   -1.29484681E+000    3.03324206E+000   -1.02634100E+000
    4.46456693E-002   -8.29133858E-002   -3.00000000E-003    2.35302498E-001    9.91461702E-001   -1.33376974E+000   -1.24508002E+000    2.95177090E+000   -1.00854705E+000
    4.60629921E-002   -8.29133858E-002   -3.00000000E-003    2.29615550E-001    9.75741967E-001   -1.30819123E+000   -1.19972076E+000    2.87359233E+000   -9.91092243E-001
    4.74803150E-002   -8.29133858E-002   -3.00000000E-003    2.24416530E-001    9.62027676E-001   -1.28476420E+000   -1.15683661E+000    2.79803875E+000   -9.74037146E-001
    4.88976378E-002   -8.29133858E-002   -3.00000000E-003    2.19847151E-001    9.49974705E-001   -1.26241836E+000   -1.11517511E+000    2.72409204E+000   -9.57203797E-001
    5.03149606E-002   -8.29133858E-002   -3.00000000E-003    2.15614743E-001    9.38907451E-001   -1.24055316E+000   -1.07422779E+000    2.65113333E+000   -9.40391015E-001
    5.17322835E-002   -8.29133858E-002   -3.00000000E-003    2.11379919E-001    9.28274278E-001   -1.21894975E+000   -1.03395573E+000    2.57900110E+000   -9.23465622E-001
    5.31496063E-002   -8.29133858E-002   -3.00000000E-003    2.06923587E-001    9.17785285E-001   -1.19759987E+000   -9.94528978E-001    2.50782643E+000   -9.06376355E-001
    5.45669291E-002   -8.29133858E-002   -3.00000000E-003    2.02170776E-001    9.07367411E-001   -1.17655781E+000   -9.56099483E-001    2.43785012E+000   -8.89129532E-001
    5.59842520E-002   -8.29133858E-002   -3.00000000E-003    1.97136226E-001    8.97057679E-001   -1.15584109E+000   -9.18708919E-001    2.36925384E+000   -8.71747612E-001
    5.74015748E-002   -8.29133858E-002   -3.00000000E-003    1.91851951E-001    8.86894708E-001   -1.13541649E+000   -8.82302057E-001    2.30214426E+000   -8.54250149E-001
    5.88188976E-002   -8.29133858E-002   -3.00000000E-003    1.86354105E-001    8.76884375E-001   -1.11521653E+000   -8.46769099E-001    2.23656471E+000   -8.36649461E-001
    6.02362205E-002   -8.29133858E-002   -3.00000000E-003    1.80646360E-001    8.66995845E-001   -1.09518290E+000   -8.11992634E-001    2.17253057E+000   -8.18964414E-001
    6.16535433E-002   -8.29133858E-002   -3.00000000E-003    1.74718334E-001    8.57164453E-001   -1.07525263E+000   -7.77870922E-001    2.11005649E+000   -8.01198618E-001
    6.30708661E-002   -8.29133858E-002   -3.00000000E-003    1.68555750E-001    8.47313340E-001   -1.05538526E+000   -7.44324494E-001    2.04915965E+000   -7.83365844E-001
    6.44881890E-002   -8.29133858E-002   -3.00000000E-003    1.62144015E-001    8.37363721E-001   -1.03555131E+000   -7.11291322E-001    1.98986071E+000   -7.65473079E-001
    6.59055118E-002   -8.29133858E-002   -3.00000000E-003    1.55474094E-001    8.27255416E-001   -1.01573500E+000   -6.78733746E-001    1.93219495E+000   -7.47547991E-001
    6.73228346E-002   -8.29133858E-002   -3.00000000E-003    1.48553836E-001    8.16932297E-001   -9.95919793E-001   -6.46615286E-001    1.87617897E+000   -7.29600486E-001
    6.87401575E-002   -8.29133858E-002   -3.00000000E-003    1.41387602E-001    8.06348722E-001   -9.76096277E-001   -6.14908391E-001    1.82182708E+000   -7.11649864E-001
    7.01574803E-002   -8.29133858E-002   -3.00000000E-003    1.33983192E-001    7.95462088E-001   -9.56250202E-001   -5.83592027E-001    1.76914651E+000   -6.93711118E-001
    7.15748031E-002   -8.29133858E-002   -3.00000000E-003    1.26348086E-001    7.84238647E-001   -9.36373155E-001   -5.52647556E-001    1.71813590E+000   -6.75799333E-001
    7.29921260E-002   -8.29133858E-002   -3.00000000E-003    1.18487064E-001    7.72647430E-001   -9.16453986E-001   -5.22060567E-001    1.66878958E+000   -6.57927480E-001
    7.44094488E-002   -8.29133858E-002   -3.00000000E-003    1.10416501E-001    7.60664806E-001   -8.96485070E-001   -4.91816279E-001    1.62109057E+000   -6.40111088E-001
    7.58267717E-002   -8.29133858E-002   -3.00000000E-003    1.02147695E-001    7.48274685E-001   -8.76469113E-001   -4.61908152E-001    1.57502218E+000   -6.22362863E-001
    7.72440945E-002   -8.29133858E-002   -3.00000000E-003    9.36862639E-002    7.35456760E-001   -8.56403649E-001   -4.32329118E-001    1.53055829E+000   -6.04696104E-001
    7.86614173E-002   -8.29133858E-002   -3.00000000E-003    8.50407258E-002    7.22196683E-001   -8.36289179E-001   -4.03077477E-001    1.48767108E+000   -5.87120919E-001
    8.00787402E-002   -8.29133858E-002   -3.00000000E-003    7.62128493E-002    7.08481630E-001   -8.16130871E-001   -3.74154274E-001    1.44632654E+000   -5.69646059E-001
    8.14960630E-002   -8.29133858E-002   -3.00000000E-003    6.72205648E-002    6.94307033E-001   -7.95941094E-001   -3.45563818E-001    1.40649385E+000   -5.52286195E-001
    8.29133858E-002   -8.29133858E-002   -3.00000000E-003    5.80638473E-002    6.79672384E-001   -7.75730134E-001   -3.17313863E-001    1.36813409E+000   -5.35050105E-001
    8.43307087E-002   -8.29133858E-002   -3.00000000E-003    4.87552289E-002    6.64576623E-001   -7.55514979E-001   -2.89412704E-001    1.33121225E+000   -5.17950619E-001
    8.57480315E-002   -8.29133858E-002   -3.00000000E-003    3.93026464E-002    6.49023484E-001   -7.35312703E-001   -2.61874331E-001    1.29568352E+000   -5.00996467E-001
    8.71653543E-002   -8.29133858E-002   -3.00000000E-003    2.97094886E-002    6.33018907E-001   -7.15140560E-001   -2.34712660E-001    1.26150719E+000   -4.84195465E-001
    8.85826772E-002   -8.29133858E-002   -3.00000000E-003    1.99772949E-002    6.16573272E-001   -6.95019834E-001   -2.07945850E-001    1.22864167E+000   -4.67555215E-001
    9.00000000E-002   -8.29133858E-002   -3.00000000E-003    1.01150485E-002    5.99699068E-001   -6.74975622E-001   -1.81591251E-001    1.19704029E+000   -4.51086619E-001
   -9.00000000E-002   -8.14960630E-002   -3.00000000E-003    6.34081628E-001    8.31212356E-001   -5.57711747E-001   -8.37117823E-001   -8.16636560E-002   -7.12210723E-003
   -8.85826772E-002   -8.14960630E-002   -3.00000000E-003    6.19537204E-001    8.24552828E-001   -5.56265682E-001   -8.35378333E-001   -5.43642405E-002   -2.86765361E-003
   -8.71653543E-002   -8.14960630E-002   -3.00000000E-003    6.01956451E-001    8.15760251E-001   -5.55738125E-001   -8.34267288E-001   -2.51336134E-002    1.20676392E-003
   -8.57480315E-002   -8.14960630E-002   -3.00000000E-003    5.81338590E-001    8.04834898E-001   -5.56248148E-001   -8.33869457E-001    6.26827002E-003    5.12043163E-003
   -8.43307087E-002   -8.14960630E-002   -3.00000000E-003    5.57689934E-001    7.91786975E-001   -5.57917466E-001   -8.34271144E-001    4.00710511E-002    8.88527157E-003
   -8.29133858E-002   -8.14960630E-002   -3.00000000E-003    5.31041562E-001    7.76638056E-001   -5.60865519E-001   -8.35558093E-001    7.65011772E-002    1.25143223E-002
   -8.14960630E-002   -8.14960630E-002   -3.00000000E-003    5.01431644E-001    7.59418079E-001   -5.65220119E-001   -8.37820565E-001    1.15774625E-001    1.60154915E-002
   -8.00787402E-002   -8.14960630E-002   -3.00000000E-003    4.68914970E-001    7.40164913E-001   -5.71109789E-001   -8.41148717E-001    1.58096621E-001    1.93942004E-002
   -7.86614173E-002   -8.14960630E-002   -3.00000000E-003    4.33555022E-001    7.18926321E-001   -5.78662947E-001   -8.45635995E-001    2.03663920E-001    2.26539027E-002
   -7.72440945E-002   -8.14960630E-002   -3.00000000E-003    3.95439085E-001    6.95763405E-001   -5.88008644E-001   -8.51371925E-001    2.52646464E-001    2.57885642E-002
   -7.58267717E-002   -8.14960630E-002   -3.00000000E-003    3.54658161E-001    6.70741324E-001   -5.99279987E-001   -8.58450229E-001    3.05197710E-001    2.87884727E-002
   -7.44094488E-002   -8.14960630E-002   -3.00000000E-003    3.11306077E-001    6.43926757E-001   -6.12608795E-001   -8.66966518E-001    3.61448934E-001    3.16358685E-002
   -7.29921260E-002   -8.14960630E-002   -3.00000000E-003    2.65491736E-001    6.15395899E-001   -6.28127800E-001   -8.77015074E-001    4.21507913E-001    3.43076394E-002
   -7.15748031E-002   -8.14960630E-002   -3.00000000E-003    2.17326279E-001    5.85229088E-001   -6.45969906E-001   -8.88690832E-001    4.85447030E-001    3.67696585E-002
   -7.01574803E-002   -8.14960630E-002   -3.00000000E-003    1.66942697E-001    5.53517391E-001   -6.66264985E-001   -9.02085907E-001    5.53322912E-001    3.89858303E-002
   -6.87401575E-002   -8.14960630E-002   -3.00000000E-003    1.14464914E-001    5.20347954E-001   -6.89146640E-001   -9.17297648E-001    6.25146835E-001    4.09038857E-002
   -6.73228346E-002   -8.14960630E-002   -3.00000000E-003    6.00158939E-002    4.85805423E-001   -7.14742162E-001   -9.34419379E-001    7.00905592E-001    4.24650186E-002
   -6.59055118E-002   -8.14960630E-002   -3.00000000E-003    3.73024460E-003    4.49985915E-001   -7.43181953E-001   -9.53541974E-001    7.80544979E-001    4.36032892E-002
   -6.44881890E-002   -8.14960630E-002   -3.00000000E-003   -5.42641544E-002    4.12974806E-001   -7.74596491E-001   -9.74761483E-001    8.63969278E-001    4.42335470E-002
   -6.30708661E-002   -8.14960630E-002   -3.00000000E-003   -1.13827235E-001    3.74869684E-001   -8.09112292E-001   -9.98170153E-001    9.51049010E-001    4.42649956E-002
   -6.16535433E-002   -8.14960630E-002   -3.00000000E-003   -1.74807820E-001    3.35768202E-001   -8.46851357E-001   -1.02385583E+000    1.04160434E+000    4.35920339E-002
   -6.02362205E-002   -8.14960630E-002   -3.00000000E-003   -2.37060345E-001    2.95765084E-001   -8.87921324E-001   -1.05189937E+000    1.13540820E+000    4.20911180E-002
   -5.88188976E-002   -8.14960630E-002   -3.00000000E-003   -3.00441843E-001    2.54953082E-001   -9.32405866E-001   -1.08236508E+000    1.23217426E+000    3.96309255E-002
   -5.74015748E-002   -8.14960630E-002   -3.00000000E-003   -3.64843181E-001    2.13398393E-001   -9.80357178E-001   -1.11530114E+000    1.33157557E+000    3.60567701E-002
   -5.59842520E-002   -8.14960630E-002   -3.00000000E-003   -4.30205675E-001    1.71137596E-001   -1.03182507E+000   -1.15075378E+000    1.43324074E+000    3.11936557E-002
   -5.45669291E-002   -8.14960630E-002   -3.00000000E-003   -4.96554291E-001    1.28158870E-001   -1.08694484E+000   -1.18881869E+000    1.53675045E+000    2.48218790E-002
   -5.31496063E-002   -8.14960630E-002   -3.00000000E-003   -5.63909903E-001    8.44553166E-002   -1.14603889E+000   -1.22969534E+000    1.64162821E+000    1.66844427E-002
   -5.17322835E-002   -8.14960630E-002   -3.00000000E-003   -6.32022476E-001    4.01748381E-002   -1.20964862E+000   -1.27370470E+000    1.74728109E+000    6.47016565E-003
   -5.03149606E-002   -8.14960630E-002   -3.00000000E-003   -7.00033126E-001   -4.18749891E-003   -1.27822494E+000   -1.32110206E+000    1.85289326E+000   -6.13933800E-003
   -4.88976378E-002   -8.14960630E-002   -3.00000000E-003   -7.66484163E-001   -4.77888334E-002   -1.35128069E+000   -1.37159083E+000    1.95731267E+000   -2.14195087E-002
   -4.74803150E-002   -8.14960630E-002   -3.00000000E-003   -8.30498168E-001   -9.01131146E-002   -1.42663376E+000   -1.42385640E+000    2.05917641E+000   -3.96421245E-002
   -4.60629921E-002   -8.14960630E-002   -3.00000000E-003   -8.93662360E-001   -1.32089764E-001   -1.50126430E+000   -1.47600527E+000    2.15724711E+000   -6.13252164E-002
   -4.46456693E-002   -8.14960630E-002   -3.00000000E-003   -9.60688816E-001   -1.76552942E-001   -1.57372770E+000   -1.52698893E+000    2.25055795E+000   -8.77001360E-002
   -4.32283465E-002   -8.14960630E-002   -3.00000000E-003   -1.03920184E+000   -2.27961141E-001   -1.64698747E+000   -1.57836744E+000    2.33803709E+000   -1.21299647E-001
   -4.18110236E-002   -8.14960630E-002   -3.00000000E-003   -1.13821857E+000   -2.90830755E-001   -1.73836978E+000   -1.63925273E+000    2.41794468E+000   -1.67086471E-001
   -4.03937008E-002   -8.14960630E-002   -3.00000000E-003   -1.21028508E+000   -3.42326529E-001   -1.89109010E+000   -1.73314790E+000    2.48452746E+000   -2.26837700E-001
   -3.89763780E-002   -8.14960630E-002   -3.00000000E-003   -1.18841268E+000   -3.31259979E-001   -1.99198706E+000   -1.80249591E+000    2.52790939E+000   -2.80619416E-001
   -3.75590551E-002   -8.14960630E-002   -3.00000000E-003   -2.59544524E-001    3.80447449E-001    1.28136136E-001   -2.04652775E-001    2.68468127E+000   -2.19566894E-001
   -3.61417323E-002   -8.14960630E-002   -3.00000000E-003   -2.63252433E-001    3.82806418E-001    1.19093187E-001   -2.02580510E-001    2.75844797E+000   -2.39374705E-001
   -3.47244094E-002   -8.14960630E-002   -3.00000000E-003   -2.67180744E-001    3.85299931E-001    1.10253033E-001   -1.99134667E-001    2.83420400E+000   -2.59852031E-001
   -3.33070866E-002   -8.14960630E-002   -3.00000000E-003   -2.72030919E-001    3.88495558E-001    1.04121306E-001   -1.94446672E-001    2.91475477E+000   -2.80839733E-001
   -3.18897638E-002   -8.14960630E-002   -3.00000000E-003   -2.74157915E-001    3.92637747E-001    1.00448156E-001   -1.89653214E-001    2.99629060E+000   -3.02337923E-001
   -3.04724409E-002   -8.14960630E-002   -3.00000000E-003   -2.74790379E-001    3.96810751E-001    9.52531100E-002   -1.85316435E-001    3.07225955E+000   -3.24119769E-001
   -2.90551181E-002   -8.14960630E-002   -3.00000000E-003   -2.75875374E-001    4.00505417E-001    8.93791189E-002   -1.81032025E-001    3.14351807E+000   -3.46221702E-001
   -2.76377953E-002   -8.14960630E-002   -3.00000000E-003   -2.77362979E-001    4.03755968E-001    8.35255038E-002   -1.76442056E-001    3.21211325E+000   -3.68663691E-001
   -2.62204724E-002   -8.14960630E-002   -3.00000000E-003   -2.79080719E-001    4.06745476E-001    7.79309717E-002   -1.71430534E-001    3.27890891E+000   -3.91428892E-001
   -2.48031496E-002   -8.14960630E-002   -3.00000000E-003   -2.80793273E-001    4.09619652E-001    7.26439682E-002   -1.66067990E-001    3.34372461E+000   -4.14510174E-001
   -2.33858268E-002   -8.14960630E-002   -3.00000000E-003   -2.82346337E-001    4.12391757E-001    6.75052231E-002   -1.60482834E-001    3.40583895E+000   -4.37898308E-001
   -2.19685039E-002   -8.14960630E-002   -3.00000000E-003   -2.83792041E-001    4.14988614E-001    6.23458502E-002   -1.54732610E-001    3.46471028E+000   -4.61579140E-001
   -2.05511811E-002   -8.14960630E-002   -3.00000000E-003   -2.85235793E-001    4.17352923E-001    5.71436195E-002   -1.48794622E-001    3.52023508E+000   -4.85540165E-001
   -1.91338583E-002   -8.14960630E-002   -3.00000000E-003   -2.86724011E-001    4.19484448E-001    5.19487597E-002   -1.42627769E-001    3.57248175E+000   -5.09767175E-001
   -1.77165354E-002   -8.14960630E-002   -3.00000000E-003   -2.88244967E-001    4.21413369E-001    4.68088585E-002   -1.36220291E-001    3.62144631E+000   -5.34236638E-001
   -1.62992126E-002   -8.14960630E-002   -3.00000000E-003   -2.89758754E-001    4.23167248E-001    4.17346818E-002   -1.29593902E-001    3.66702127E+000   -5.58915171E-001
   -1.48818898E-002   -8.14960630E-002   -3.00000000E-003   -2.91234729E-001    4.24746318E-001    3.67111475E-002   -1.22775626E-001    3.70907089E+000   -5.83765909E-001
   -1.34645669E-002   -8.14960630E-002   -3.00000000E-003   -2.92676361E-001    4.26144103E-001    3.17089196E-002   -1.15781330E-001    3.74750429E+000   -6.08757836E-001
   -1.20472441E-002   -8.14960630E-002   -3.00000000E-003   -2.94096517E-001    4.27356611E-001    2.67178148E-002   -1.08615213E-001    3.78228955E+000   -6.33859880E-001
   -1.06299213E-002   -8.14960630E-002   -3.00000000E-003   -2.95506653E-001    4.28389083E-001    2.17440134E-002   -1.01279350E-001    3.81342181E+000   -6.59029098E-001
   -9.21259843E-003   -8.14960630E-002   -3.00000000E-003   -2.96896078E-001    4.29251656E-001    1.68042312E-002   -9.37872840E-002    3.84090915E+000   -6.84209288E-001
   -7.79527559E-003   -8.14960630E-002   -3.00000000E-003   -2.98247338E-001    4.29950026E-001    1.18929756E-002   -8.61533061E-002    3.86476284E+000   -7.09339867E-001
   -6.37795276E-003   -8.14960630E-002   -3.00000000E-003   -2.99547710E-001    4.30485303E-001    7.00011873E-003   -7.83922413E-002    3.88500409E+000   -7.34366086E-001
   -4.96062992E-003   -8.14960630E-002   -3.00000000E-003   -3.00804879E-001    4.30861050E-001    2.10373903E-003   -7.05182290E-002    3.90166234E+000   -7.59236388E-001
   -3.54330709E-003   -8.14960630E-002   -3.00000000E-003   -3.02030976E-001    4.31080155E-001   -2.79779197E-003   -6.25457637E-002    3.91479443E+000   -7.83890546E-001
   -2.12598425E-003   -8.14960630E-002   -3.00000000E-003   -3.03233595E-001    4.31145677E-001   -7.70040620E-003   -5.44855423E-002    3.92448600E+000   -8.08256509E-001
   -7.08661417E-004   -8.14960630E-002   -3.00000000E-003   -3.04402607E-001    4.31058852E-001   -1.25927442E-002   -4.63551849E-002    3.93083611E+000   -8.32260324E-001
    7.08661417E-004   -8.14960630E-002   -3.00000000E-003   -3.05529424E-001    4.30822062E-001   -1.74772790E-002   -3.81696443E-002    3.93393243E+000   -8.55836572E-001
    2.12598425E-003   -8.14960630E-002   -3.00000000E-003   -3.06610596E-001    4.30436020E-001   -2.23688929E-002   -2.99426684E-002    3.93386139E+000   -8.78926265E-001
    3.54330709E-003   -8.14960630E-002   -3.00000000E-003   -3.07653376E-001    4.29905035E-001   -2.72731745E-002   -2.16899423E-002    3.93072491E+000   -9.01464408E-001
    4.96062992E-003   -8.14960630E-002   -3.00000000E-003   -3.08663635E-001    4.29229668E-001   -3.21870295E-002   -1.34277268E-002    3.92466561E+000   -9.23375120E-001
    6.37795276E-003   -8.14960630E-002   -3.00000000E-003   -3.09637976E-001    4.28410632E-001   -3.71060422E-002   -5.17520496E-003    3.91582891E+000   -9.44583447E-001
    7.79527559E-003   -8.14960630E-002   -3.00000000E-003   -3.10565284E-001    4.27443562E-001   -4.20394775E-002    3.05284365E-003    3.90432943E+000   -9.65029440E-001
    9.21259843E-003   -8.14960630E-002   -3.00000000E-003   -3.11450943E-001    4.26327536E-001   -4.70028676E-002    1.12440905E-002    3.89026717E+000   -9.84665483E-001
    1.06299213E-002   -8.14960630E-002   -3.00000000E-003   -3.12313579E-001    4.25066250E-001   -5.19937896E-002    1.93803792E-002    3.87376464E+000   -1.00343528E+000
    1.20472441E-002   -8.14960630E-002   -3.00000000E-003   -3.13162519E-001    4.23660042E-001   -5.70051292E-002    2.74442634E-002    3.85500590E+000   -1.02126536E+000
    1.34645669E-002   -8.14960630E-002   -3.00000000E-003   -3.13979348E-001    4.22104846E-001   -6.20095423E-002    3.54155073E-002    3.83417105E+000   -1.03808155E+000
    1.48818898E-002   -8.14960630E-002   -3.00000000E-003   -3.14736263E-001    4.20394698E-001   -6.70372993E-002    4.32802559E-002    3.81136567E+000   -1.05384142E+000
    1.62992126E-002   -8.14960630E-002   -3.00000000E-003   -3.15441673E-001    4.18526000E-001   -7.21349023E-002    5.10263986E-002    3.78662271E+000   -1.06853375E+000
    1.77165354E-002   -8.14960630E-002   -3.00000000E-003   -3.16167301E-001    4.16501156E-001   -7.73261795E-002    5.86404384E-002    3.76003038E+000   -1.08213069E+000
    1.91338583E-002   -8.14960630E-002   -3.00000000E-003   -3.16985539E-001    4.14320169E-001   -8.25339020E-002    6.61015302E-002    3.73186713E+000   -1.09455161E+000
    2.05511811E-002   -8.14960630E-002   -3.00000000E-003   -3.17845346E-001    4.11974506E-001   -8.76247858E-002    7.33896614E-002    3.70246937E+000   -1.10568945E+000
    2.19685039E-002   -8.14960630E-002   -3.00000000E-003   -3.18570859E-001    4.09451549E-001   -9.25847325E-002    8.05000898E-002    3.67194323E+000   -1.11550829E+000
    2.33858268E-002   -8.14960630E-002   -3.00000000E-003   -3.19029540E-001    4.06758320E-001   -9.76303398E-002    8.74379741E-002    3.64001587E+000   -1.12408995E+000
    2.48031496E-002   -8.14960630E-002   -3.00000000E-003   -3.19403560E-001    4.03931581E-001   -1.03081441E-001    9.41900505E-002    3.60637157E+000   -1.13153771E+000
    2.62204724E-002   -8.14960630E-002   -3.00000000E-003   -3.20251700E-001    4.01004381E-001   -1.08895164E-001    1.00689337E-001    3.57141150E+000   -1.13776556E+000
    2.76377953E-002   -8.14960630E-002   -3.00000000E-003   -3.21852105E-001    3.97948838E-001   -1.14310828E-001    1.06846959E-001    3.53646836E+000   -1.14243233E+000
    2.90551181E-002   -8.14960630E-002   -3.00000000E-003   -3.23564033E-001    3.94661864E-001   -1.18600708E-001    1.12611607E-001    3.50251471E+000   -1.14528604E+000
    3.04724409E-002   -8.14960630E-002   -3.00000000E-003   -3.24261364E-001    3.90996821E-001   -1.21825103E-001    1.18064645E-001    3.46878455E+000   -1.14652016E+000
    3.18897638E-002   -8.14960630E-002   -3.00000000E-003   -3.22598074E-001    3.86975595E-001   -1.25161169E-001    1.23517414E-001    3.43221562E+000   -1.14684440E+000
    3.33070866E-002   -8.14960630E-002   -3.00000000E-003   -3.19051385E-001    3.83271558E-001   -1.33055670E-001    1.29153722E-001    3.38783219E+000   -1.14736245E+000
    3.47244094E-002   -8.14960630E-002   -3.00000000E-003   -3.23281014E-001    3.80581270E-001   -1.44312745E-001    1.34114780E-001    3.34100341E+000   -1.14695119E+000
    3.61417323E-002   -8.14960630E-002   -3.00000000E-003   -3.31695392E-001    3.78945832E-001   -1.47630335E-001    1.37131139E-001    3.30605734E+000   -1.14227076E+000
    3.75590551E-002   -8.14960630E-002   -3.00000000E-003   -3.39078364E-001    3.77668726E-001   -1.45296011E-001    1.37328465E-001    3.27994986E+000   -1.13244170E+000
    3.89763780E-002   -8.14960630E-002   -3.00000000E-003    2.77757307E-001    1.06659714E+000   -1.48869726E+000   -1.42481109E+000    3.33870193E+000   -1.16036729E+000
    4.03937008E-002   -8.14960630E-002   -3.00000000E-003    2.75213201E-001    1.08124060E+000   -1.45285009E+000   -1.39448836E+000    3.26199759E+000   -1.13808452E+000
    4.18110236E-002   -8.14960630E-002   -3.00000000E-003    2.90835317E-001    1.08555615E+000   -1.41388259E+000   -1.33220406E+000    3.17114304E+000   -1.11681183E+000
    4.32283465E-002   -8.14960630E-002   -3.00000000E-003    2.86571381E-001    1.06364631E+000   -1.36718224E+000   -1.27078737E+000    3.06922928E+000   -1.09258885E+000
    4.46456693E-002   -8.14960630E-002   -3.00000000E-003    2.74729765E-001    1.03934170E+000   -1.33500807E+000   -1.22441028E+000    2.97881198E+000   -1.06925922E+000
    4.60629921E-002   -8.14960630E-002   -3.00000000E-003    2.65270921E-001    1.02020462E+000   -1.31014316E+000   -1.18395342E+000    2.89758864E+000   -1.04786920E+000
    4.74803150E-002   -8.14960630E-002   -3.00000000E-003    2.58365771E-001    1.00528597E+000   -1.28800897E+000   -1.14497766E+000    2.82101691E+000   -1.02781256E+000
    4.88976378E-002   -8.14960630E-002   -3.00000000E-003    2.53134551E-001    9.92900937E-001   -1.26669309E+000   -1.10590995E+000    2.74642682E+000   -1.00844009E+000
    5.03149606E-002   -8.14960630E-002   -3.00000000E-003    2.48639168E-001    9.81571493E-001   -1.24540727E+000   -1.06648502E+000    2.67256842E+000   -9.89281084E-001
    5.17322835E-002   -8.14960630E-002   -3.00000000E-003    2.44142389E-001    9.70348790E-001   -1.22405184E+000   -1.02713222E+000    2.59924293E+000   -9.70092624E-001
    5.31496063E-002   -8.14960630E-002   -3.00000000E-003    2.39286803E-001    9.58922759E-001   -1.20283939E+000   -9.88457604E-001    2.52682131E+000   -9.50808422E-001
    5.45669291E-002   -8.14960630E-002   -3.00000000E-003    2.34038893E-001    9.47404197E-001   -1.18197828E+000   -9.50852020E-001    2.45575012E+000   -9.31457623E-001
    5.59842520E-002   -8.14960630E-002   -3.00000000E-003    2.28514104E-001    9.36014892E-001   -1.16153139E+000   -9.14393425E-001    2.38627639E+000   -9.12084862E-001
    5.74015748E-002   -8.14960630E-002   -3.00000000E-003    2.22809745E-001    9.24893636E-001   -1.14143011E+000   -8.78966067E-001    2.31846199E+000   -8.92708615E-001
    5.88188976E-002   -8.14960630E-002   -3.00000000E-003    2.16977808E-001    9.14070077E-001   -1.12155725E+000   -8.44389867E-001    2.25227724E+000   -8.73327922E-001
    6.02362205E-002   -8.14960630E-002   -3.00000000E-003    2.11008892E-001    9.03495706E-001   -1.10181673E+000   -8.10497101E-001    2.18767769E+000   -8.53945625E-001
    6.16535433E-002   -8.14960630E-002   -3.00000000E-003    2.04869102E-001    8.93074759E-001   -1.08213339E+000   -7.77165741E-001    2.12464291E+000   -8.34554335E-001
    6.30708661E-002   -8.14960630E-002   -3.00000000E-003    1.98523046E-001    8.82701179E-001   -1.06246548E+000   -7.44312529E-001    2.06317605E+000   -8.15158729E-001
    6.44881890E-002   -8.14960630E-002   -3.00000000E-003    1.91942443E-001    8.72275745E-001   -1.04278995E+000   -7.11885755E-001    2.00329887E+000   -7.95764301E-001
    6.59055118E-002   -8.14960630E-002   -3.00000000E-003    1.85112385E-001    8.61722848E-001   -1.02309804E+000   -6.79853907E-001    1.94504866E+000   -7.76388662E-001
    6.73228346E-002   -8.14960630E-002   -3.00000000E-003    1.78040310E-001    8.50977816E-001   -1.00338039E+000   -6.48190137E-001    1.88844279E+000   -7.57041930E-001
    6.87401575E-002   -8.14960630E-002   -3.00000000E-003    1.70728490E-001    8.39993995E-001   -9.83630395E-001   -6.16877562E-001    1.83350650E+000   -7.37745790E-001
    7.01574803E-002   -8.14960630E-002   -3.00000000E-003    1.63186562E-001    8.28725698E-001   -9.63833262E-001   -5.85898386E-001    1.78024505E+000   -7.18510369E-001
    7.15748031E-002   -8.14960630E-002   -3.00000000E-003    1.55418958E-001    8.17133531E-001   -9.43979493E-001   -5.55237517E-001    1.72865634E+000   -6.99349165E-001
    7.29921260E-002   -8.14960630E-002   -3.00000000E-003    1.47431255E-001    8.05186796E-001   -9.24055541E-001   -5.24881990E-001    1.67873373E+000   -6.80272504E-001
    7.44094488E-002   -8.14960630E-002   -3.00000000E-003    1.39239529E-001    7.92860158E-001   -9.04054203E-001   -4.94820974E-001    1.63046203E+000   -6.61293843E-001
    7.58267717E-002   -8.14960630E-002   -3.00000000E-003    1.30840520E-001    7.80127763E-001   -8.83969517E-001   -4.65045774E-001    1.58381317E+000   -6.42422854E-001
    7.72440945E-002   -8.14960630E-002   -3.00000000E-003    1.22248499E-001    7.66972283E-001   -8.63805691E-001   -4.35553989E-001    1.53877066E+000   -6.23672127E-001
    7.86614173E-002   -8.14960630E-002   -3.00000000E-003    1.13465280E-001    7.53374240E-001   -8.43560596E-001   -4.06344404E-001    1.49530258E+000   -6.05049899E-001
    8.00787402E-002   -8.14960630E-002   -3.00000000E-003    1.04486871E-001    7.39316153E-001   -8.23239363E-001   -3.77420787E-001    1.45337500E+000   -5.86562271E-001
    8.14960630E-002   -8.14960630E-002   -3.00000000E-003    9.53315340E-002    7.24793284E-001   -8.02856212E-001   -3.48788489E-001    1.41295958E+000   -5.68225028E-001
    8.29133858E-002   -8.14960630E-002   -3.00000000E-003    8.59987689E-002    7.09799440E-001   -7.82422622E-001   -3.20456369E-001    1.37401475E+000   -5.50044513E-001
    8.43307087E-002   -8.14960630E-002   -3.00000000E-003    7.64888269E-002    6.94331838E-001   -7.61952451E-001   -2.92437396E-001    1.33650474E+000   -5.32027590E-001
    8.57480315E-002   -8.14960630E-002   -3.00000000E-003    6.68128759E-002    6.78392469E-001   -7.41466597E-001   -2.64744785E-001    1.30039263E+000   -5.14186760E-001
    8.71653543E-002   -8.14960630E-002   -3.00000000E-003    5.69787690E-002    6.61982409E-001   -7.20987512E-001   -2.37393590E-001    1.26563212E+000   -4.96531282E-001
    8.85826772E-002   -8.14960630E-002   -3.00000000E-003    4.69779413E-002    6.45114728E-001   -7.00534413E-001   -2.10407890E-001    1.23218717E+000   -4.79063044E-001
    9.00000000E-002   -8.14960630E-002   -3.00000000E-003    3.68196477E-002    6.27798600E-001   -6.80135239E-001   -1.83806247E-001    1.20001109E+000   -4.61793292E-001
   -9.00000000E-002   -8.00787402E-002   -3.00000000E-003    6.43240843E-001    8.35316273E-001   -5.37527698E-001   -8.27041207E-001   -1.16469296E-001   -1.10305995E-002
   -8.85826772E-002   -8.00787402E-002   -3.00000000E-003    6.27923691E-001    8.28083380E-001   -5.34669915E-001   -8.24294545E-001   -8.90123228E-002   -6.57274823E-003
   -8.71653543E-002   -8.00787402E-002   -3.00000000E-003    6.09455331E-001    8.18634361E-001   -5.32717689E-001   -8.22165540E-001   -5.97066527E-002   -2.35158949E-003
   -8.57480315E-002   -8.00787402E-002   -3.00000000E-003    5.87830645E-001    8.06966884E-001   -5.31790300E-001   -8.20739804E-001   -2.83147995E-002    1.64770599E-003
   -8.43307087E-002   -8.00787402E-002   -3.00000000E-003    5.63056113E-001    7.93091287E-001   -5.32012516E-001   -8.20104033E-001    5.38906717E-003    5.43238127E-003
   -8.29133858E-002   -8.00787402E-002   -3.00000000E-003    5.35159449E-001    7.77025871E-001   -5.33504276E-001   -8.20346396E-001    4.16321694E-002    9.01216495E-003
   -8.14960630E-002   -8.00787402E-002   -3.00000000E-003    5.04178499E-001    7.58799818E-001   -5.36395340E-001   -8.21556185E-001    8.06273804E-002    1.23905645E-002
   -8.00787402E-002   -8.00787402E-002   -3.00000000E-003    4.70164205E-001    7.38450693E-001   -5.40810055E-001   -8.23824629E-001    1.22581977E-001    1.55696033E-002
   -7.86614173E-002   -8.00787402E-002   -3.00000000E-003    4.33179913E-001    7.16022833E-001   -5.46888951E-001   -8.27247167E-001    1.67686328E-001    1.85454525E-002
   -7.72440945E-002   -8.00787402E-002   -3.00000000E-003    3.93310590E-001    6.91577835E-001   -5.54757598E-001   -8.31914673E-001    2.16115223E-001    2.13097663E-002
   -7.58267717E-002   -8.00787402E-002   -3.00000000E-003    3.50646690E-001    6.65180016E-001   -5.64551580E-001   -8.37921168E-001    2.68018467E-001    2.38470886E-002
   -7.44094488E-002   -8.00787402E-002   -3.00000000E-003    3.05282660E-001    6.36895627E-001   -5.76404828E-001   -8.45362829E-001    3.23528326E-001    2.61354359E-002
   -7.29921260E-002   -8.00787402E-002   -3.00000000E-003    2.57326743E-001    6.06800569E-001   -5.90451960E-001   -8.54335004E-001    3.82753005E-001    2.81468190E-002
   -7.15748031E-002   -8.00787402E-002   -3.00000000E-003    2.06890750E-001    5.74975364E-001   -6.06828377E-001   -8.64933792E-001    4.45764196E-001    2.98413840E-002
   -7.01574803E-002   -8.00787402E-002   -3.00000000E-003    1.54108128E-001    5.41511097E-001   -6.25666392E-001   -8.77252553E-001    5.12618535E-001    3.11779003E-002
   -6.87401575E-002   -8.00787402E-002   -3.00000000E-003    9.91035688E-002    5.06493985E-001   -6.47101541E-001   -8.91389382E-001    5.83332240E-001    3.20998091E-002
   -6.73228346E-002   -8.00787402E-002   -3.00000000E-003    4.20027231E-002    4.70014774E-001   -6.71260779E-001   -9.07432779E-001    6.57885204E-001    3.25428109E-002
   -6.59055118E-002   -8.00787402E-002   -3.00000000E-003   -1.70647126E-002    4.32161819E-001   -6.98278611E-001   -9.25478507E-001    7.36223797E-001    3.24288061E-002
   -6.44881890E-002   -8.00787402E-002   -3.00000000E-003   -7.79693508E-002    3.93023915E-001   -7.28290595E-001   -9.45624030E-001    8.18253613E-001    3.16675874E-002
   -6.30708661E-002   -8.00787402E-002   -3.00000000E-003   -1.40571944E-001    3.52697945E-001   -7.61434690E-001   -9.67965530E-001    9.03844575E-001    3.01591594E-002
   -6.16535433E-002   -8.00787402E-002   -3.00000000E-003   -2.04715473E-001    3.11285838E-001   -7.97849940E-001   -9.92598075E-001    9.92812858E-001    2.77821194E-002
   -6.02362205E-002   -8.00787402E-002   -3.00000000E-003   -2.70228534E-001    2.68901436E-001   -8.37664017E-001   -1.01960801E+000    1.08491763E+000    2.44068303E-002
   -5.88188976E-002   -8.00787402E-002   -3.00000000E-003   -3.36920462E-001    2.25662205E-001   -8.80952140E-001   -1.04905182E+000    1.17986232E+000    1.98837505E-002
   -5.74015748E-002   -8.00787402E-002   -3.00000000E-003   -4.04631477E-001    1.81664769E-001   -9.27704490E-001   -1.08093352E+000    1.27729327E+000    1.40488516E-002
   -5.59842520E-002   -8.00787402E-002   -3.00000000E-003   -4.73321340E-001    1.36936662E-001   -9.77848604E-001   -1.11522084E+000    1.37681208E+000    6.71113015E-003
   -5.45669291E-002   -8.00787402E-002   -3.00000000E-003   -5.43181401E-001    9.13685342E-002   -1.03137918E+000   -1.15191875E+000    1.47801022E+000   -2.37461467E-003
   -5.31496063E-002   -8.00787402E-002   -3.00000000E-003   -6.14622149E-001    4.47370541E-002   -1.08866996E+000   -1.19124416E+000    1.58046690E+000   -1.35366468E-002
   -5.17322835E-002   -8.00787402E-002   -3.00000000E-003   -6.87850738E-001   -3.06069436E-003   -1.15084647E+000   -1.23383350E+000    1.68369607E+000   -2.72209447E-002
   -5.03149606E-002   -8.00787402E-002   -3.00000000E-003   -7.61755279E-001   -5.13641417E-002   -1.21971688E+000   -1.28068235E+000    1.78688918E+000   -4.39422278E-002
   -4.88976378E-002   -8.00787402E-002   -3.00000000E-003   -8.32663659E-001   -9.80490915E-002   -1.29584248E+000   -1.33206258E+000    1.88849588E+000   -6.40631254E-002
   -4.74803150E-002   -8.00787402E-002   -3.00000000E-003   -8.96389261E-001   -1.40578949E-001   -1.37485081E+000   -1.38537522E+000    1.98625432E+000   -8.76216234E-002
   -4.60629921E-002   -8.00787402E-002   -3.00000000E-003   -9.54406355E-001   -1.79502500E-001   -1.44857166E+000   -1.43538394E+000    2.07837480E+000   -1.14872865E-001
   -4.46456693E-002   -8.00787402E-002   -3.00000000E-003   -1.01452260E+000   -2.19318658E-001   -1.51127669E+000   -1.47761183E+000    2.16408377E+000   -1.47301194E-001
   -4.32283465E-002   -8.00787402E-002   -3.00000000E-003   -1.08797164E+000   -2.66511738E-001   -1.55927184E+000   -1.50814771E+000    2.24211866E+000   -1.88137881E-001
   -4.18110236E-002   -8.00787402E-002   -3.00000000E-003   -1.19873877E+000   -3.33895201E-001   -1.57763483E+000   -1.51642489E+000    2.30867705E+000   -2.41640658E-001
   -4.03937008E-002   -8.00787402E-002   -3.00000000E-003   -2.73775050E-001    3.71358459E-001    1.61368210E-001   -2.16888086E-001    2.43707036E+000   -2.11473987E-001
   -3.89763780E-002   -8.00787402E-002   -3.00000000E-003   -2.56770560E-001    3.77193591E-001    1.31049830E-001   -2.11411051E-001    2.52515473E+000   -2.31124165E-001
   -3.75590551E-002   -8.00787402E-002   -3.00000000E-003   -2.58911643E-001    3.82082206E-001    1.21328293E-001   -2.09240107E-001    2.60045133E+000   -2.51256328E-001
   -3.61417323E-002   -8.00787402E-002   -3.00000000E-003   -2.60971850E-001    3.86091896E-001    1.13796906E-001   -2.06436467E-001    2.67502834E+000   -2.72244774E-001
   -3.47244094E-002   -8.00787402E-002   -3.00000000E-003   -2.63248159E-001    3.89794797E-001    1.07122957E-001   -2.02829089E-001    2.75052033E+000   -2.93812433E-001
   -3.33070866E-002   -8.00787402E-002   -3.00000000E-003   -2.65606964E-001    3.93561674E-001    1.01468164E-001   -1.98558709E-001    2.82716692E+000   -3.15860147E-001
   -3.18897638E-002   -8.00787402E-002   -3.00000000E-003   -2.67340098E-001    3.97501874E-001    9.65305696E-002   -1.93986791E-001    2.90335944E+000   -3.38329654E-001
   -3.04724409E-002   -8.00787402E-002   -3.00000000E-003   -2.68508595E-001    4.01411127E-001    9.14662446E-002   -1.89348236E-001    2.97701604E+000   -3.61149352E-001
   -2.90551181E-002   -8.00787402E-002   -3.00000000E-003   -2.69627935E-001    4.05082062E-001    8.61201042E-002   -1.84604563E-001    3.04760011E+000   -3.84292010E-001
   -2.76377953E-002   -8.00787402E-002   -3.00000000E-003   -2.70888583E-001    4.08464661E-001    8.06969670E-002   -1.79633688E-001    3.11552895E+000   -4.07749515E-001
   -2.62204724E-002   -8.00787402E-002   -3.00000000E-003   -2.72270613E-001    4.11607257E-001    7.53410291E-002   -1.74366975E-001    3.18114032E+000   -4.31509533E-001
   -2.48031496E-002   -8.00787402E-002   -3.00000000E-003   -2.73687258E-001    4.14566310E-001    7.01065771E-002   -1.68817225E-001    3.24439128E+000   -4.55557021E-001
   -2.33858268E-002   -8.00787402E-002   -3.00000000E-003   -2.75075705E-001    4.17358240E-001    6.49530360E-002   -1.63024511E-001    3.30500000E+000   -4.79875453E-001
   -2.19685039E-002   -8.00787402E-002   -3.00000000E-003   -2.76429487E-001    4.19966399E-001    5.98260416E-002   -1.57021510E-001    3.36267638E+000   -5.04446288E-001
   -2.05511811E-002   -8.00787402E-002   -3.00000000E-003   -2.77780908E-001    4.22371184E-001    5.47033414E-002   -1.50809204E-001    3.41727187E+000   -5.29250481E-001
   -1.91338583E-002   -8.00787402E-002   -3.00000000E-003   -2.79149596E-001    4.24568757E-001    4.95910466E-002   -1.44379151E-001    3.46872457E+000   -5.54266005E-001
   -1.77165354E-002   -8.00787402E-002   -3.00000000E-003   -2.80533767E-001    4.26568680E-001    4.45084443E-002   -1.37730587E-001    3.51697591E+000   -5.79465740E-001
   -1.62992126E-002   -8.00787402E-002   -3.00000000E-003   -2.81919935E-001    4.28383472E-001    3.94692548E-002   -1.30873982E-001    3.56195210E+000   -6.04817931E-001
   -1.48818898E-002   -8.00787402E-002   -3.00000000E-003   -2.83290860E-001    4.30016153E-001    3.44640429E-002   -1.23824185E-001    3.60356078E+000   -6.30287106E-001
   -1.34645669E-002   -8.00787402E-002   -3.00000000E-003   -2.84646351E-001    4.31468954E-001    2.94844884E-002   -1.16594359E-001    3.64174185E+000   -6.55838024E-001
   -1.20472441E-002   -8.00787402E-002   -3.00000000E-003   -2.85985716E-001    4.32741662E-001    2.45232002E-002   -1.09193387E-001    3.67645409E+000   -6.81432170E-001
   -1.06299213E-002   -8.00787402E-002   -3.00000000E-003   -2.87311921E-001    4.33837591E-001    1.95795537E-002   -1.01628353E-001    3.70767941E+000   -7.07024947E-001
   -9.21259843E-003   -8.00787402E-002   -3.00000000E-003   -2.88619927E-001    4.34763871E-001    1.46589065E-002   -9.39115670E-002    3.73542005E+000   -7.32566532E-001
   -7.79527559E-003   -8.00787402E-002   -3.00000000E-003   -2.89900376E-001    4.35523508E-001    9.75885168E-003   -8.60572677E-002    3.75968256E+000   -7.58002348E-001
   -6.37795276E-003   -8.00787402E-002   -3.00000000E-003   -2.91148967E-001    4.36118864E-001    4.87158167E-003   -7.80767222E-002    3.78049342E+000   -7.83278292E-001
   -4.96062992E-003   -8.00787402E-002   -3.00000000E-003   -2.92366864E-001    4.36553797E-001   -1.04984460E-005   -6.99854402E-002    3.79788484E+000   -8.08339075E-001
   -3.54330709E-003   -8.00787402E-002   -3.00000000E-003   -2.93557633E-001    4.36831276E-001   -4.88788666E-003   -6.17981123E-002    3.81190906E+000   -8.33125708E-001
   -2.12598425E-003   -8.00787402E-002   -3.00000000E-003   -2.94722638E-001    4.36952815E-001   -9.76624840E-003   -5.35252291E-002    3.82263423E+000   -8.57573780E-001
   -7.08661417E-004   -8.00787402E-002   -3.00000000E-003   -2.95858644E-001    4.36920698E-001   -1.46419974E-002   -4.51826331E-002    3.83014112E+000   -8.81618896E-001
    7.08661417E-004   -8.00787402E-002   -3.00000000E-003   -2.96963361E-001    4.36737103E-001   -1.95132651E-002   -3.67876463E-002    3.83451610E+000   -9.05197913E-001
    2.12598425E-003   -8.00787402E-002   -3.00000000E-003   -2.98034661E-001    4.36402783E-001   -2.43913901E-002   -2.83517020E-002    3.83584681E+000   -9.28248934E-001
    3.54330709E-003   -8.00787402E-002   -3.00000000E-003   -2.99075242E-001    4.35920402E-001   -2.92747237E-002   -1.98929929E-002    3.83423672E+000   -9.50709491E-001
    4.96062992E-003   -8.00787402E-002   -3.00000000E-003   -3.00084430E-001    4.35289011E-001   -3.41688772E-002   -1.14263874E-002    3.82979870E+000   -9.72512767E-001
    6.37795276E-003   -8.00787402E-002   -3.00000000E-003   -3.01063666E-001    4.34510488E-001   -3.90710998E-002   -2.96795384E-003    3.82265449E+000   -9.93595113E-001
    7.79527559E-003   -8.00787402E-002   -3.00000000E-003   -3.02010465E-001    4.33582275E-001   -4.39935597E-002    5.46821557E-003    3.81291985E+000   -1.01389753E+000
    9.21259843E-003   -8.00787402E-002   -3.00000000E-003   -3.02926933E-001    4.32503329E-001   -4.89354582E-002    1.38664964E-002    3.80070921E+000   -1.03336558E+000
    1.06299213E-002   -8.00787402E-002   -3.00000000E-003   -3.03821918E-001    4.31275914E-001   -5.38990320E-002    2.22102399E-002    3.78614738E+000   -1.05194326E+000
    1.20472441E-002   -8.00787402E-002   -3.00000000E-003   -3.04695317E-001    4.29897785E-001   -5.88831322E-002    3.04823763E-002    3.76937330E+000   -1.06957072E+000
    1.34645669E-002   -8.00787402E-002   -3.00000000E-003   -3.05543605E-001    4.28366595E-001   -6.38807736E-002    3.86676655E-002    3.75052677E+000   -1.08619240E+000
    1.48818898E-002   -8.00787402E-002   -3.00000000E-003   -3.06362581E-001    4.26679526E-001   -6.89090569E-002    4.67510623E-002    3.72972121E+000   -1.10176317E+000
    1.62992126E-002   -8.00787402E-002   -3.00000000E-003   -3.07160970E-001    4.24833663E-001   -7.39780906E-002    5.47188419E-002    3.70705709E+000   -1.11624886E+000
    1.77165354E-002   -8.00787402E-002   -3.00000000E-003   -3.07965120E-001    4.22827971E-001   -7.90904528E-002    6.25577473E-002    3.68265851E+000   -1.12960877E+000
    1.91338583E-002   -8.00787402E-002   -3.00000000E-003   -3.08789841E-001    4.20660785E-001   -8.42160367E-002    7.02504470E-002    3.65670160E+000   -1.14178896E+000
    2.05511811E-002   -8.00787402E-002   -3.00000000E-003   -3.09609759E-001    4.18327326E-001   -8.93142227E-002    7.77825341E-002    3.62935801E+000   -1.15273465E+000
    2.19685039E-002   -8.00787402E-002   -3.00000000E-003   -3.10372634E-001    4.15825261E-001   -9.44036609E-002    8.51441278E-002    3.60072059E+000   -1.16242097E+000
    2.33858268E-002   -8.00787402E-002   -3.00000000E-003   -3.11063174E-001    4.13158299E-001   -9.95658644E-002    9.23272947E-002    3.57077162E+000   -1.17085707E+000
    2.48031496E-002   -8.00787402E-002   -3.00000000E-003   -3.11777450E-001    4.10337061E-001   -1.04869686E-001    9.93132324E-002    3.53953794E+000   -1.17804363E+000
    2.62204724E-002   -8.00787402E-002   -3.00000000E-003   -3.12678446E-001    4.07366690E-001   -1.10237285E-001    1.06066611E-001    3.50730544E+000   -1.18391641E+000
    2.76377953E-002   -8.00787402E-002   -3.00000000E-003   -3.13787510E-001    4.04228648E-001   -1.15404840E-001    1.12550311E-001    3.47455842E+000   -1.18835463E+000
    2.90551181E-002   -8.00787402E-002   -3.00000000E-003   -3.14826868E-001    4.00879281E-001   -1.20179257E-001    1.18757660E-001    3.44154497E+000   -1.19129729E+000
    3.04724409E-002   -8.00787402E-002   -3.00000000E-003   -3.15361247E-001    3.97292626E-001   -1.24730314E-001    1.24737931E-001    3.40778495E+000   -1.19285979E+000
    3.18897638E-002   -8.00787402E-002   -3.00000000E-003   -3.15212624E-001    3.93548958E-001   -1.29772837E-001    1.30575337E-001    3.37213750E+000   -1.19331466E+000
    3.33070866E-002   -8.00787402E-002   -3.00000000E-003   -3.15322305E-001    3.89885188E-001   -1.36183438E-001    1.36229035E-001    3.33406609E+000   -1.19281484E+000
    3.47244094E-002   -8.00787402E-002   -3.00000000E-003   -3.17555907E-001    3.86497203E-001   -1.42929275E-001    1.41363996E-001    3.29609155E+000   -1.19086113E+000
    3.61417323E-002   -8.00787402E-002   -3.00000000E-003   -3.21475877E-001    3.83272824E-001   -1.47501428E-001    1.45495794E-001    3.26220358E+000   -1.18664498E+000
    3.75590551E-002   -8.00787402E-002   -3.00000000E-003   -3.25364139E-001    3.79799663E-001   -1.49196807E-001    1.48231577E-001    3.23333380E+000   -1.18003960E+000
    3.89763780E-002   -8.00787402E-002   -3.00000000E-003   -3.28669587E-001    3.75534076E-001   -1.47320812E-001    1.49225726E-001    3.20846472E+000   -1.17127972E+000
    4.03937008E-002   -8.00787402E-002   -3.00000000E-003   -3.32453911E-001    3.69091681E-001   -1.35864224E-001    1.47735809E-001    3.18715663E+000   -1.15952648E+000
    4.18110236E-002   -8.00787402E-002   -3.00000000E-003    4.35903893E-001    1.18284109E+000   -1.46401977E+000   -1.26514010E+000    3.29128742E+000   -1.20862531E+000
    4.32283465E-002   -8.00787402E-002   -3.00000000E-003    3.40294536E-001    1.11046172E+000   -1.36461257E+000   -1.22282737E+000    3.12065634E+000   -1.16520604E+000
    4.46456693E-002   -8.00787402E-002   -3.00000000E-003    3.13309472E-001    1.07855848E+000   -1.33309183E+000   -1.19461431E+000    3.01579287E+000   -1.13307076E+000
    4.60629921E-002   -8.00787402E-002   -3.00000000E-003    2.99282896E-001    1.05861006E+000   -1.31057121E+000   -1.16434296E+000    2.92974290E+000   -1.10671682E+000
    4.74803150E-002   -8.00787402E-002   -3.00000000E-003    2.91020988E-001    1.04475824E+000   -1.29049758E+000   -1.13132294E+000    2.85119577E+000   -1.08327720E+000
    4.88976378E-002   -8.00787402E-002   -3.00000000E-003    2.85789810E-001    1.03383173E+000   -1.27048506E+000   -1.09538145E+000    2.77505540E+000   -1.06119700E+000
    5.03149606E-002   -8.00787402E-002   -3.00000000E-003    2.81636334E-001    1.02335638E+000   -1.24960392E+000   -1.05714403E+000    2.69903425E+000   -1.03952373E+000
    5.17322835E-002   -8.00787402E-002   -3.00000000E-003    2.77134466E-001    1.01189478E+000   -1.22809379E+000   -1.01814135E+000    2.62306273E+000   -1.01782801E+000
    5.31496063E-002   -8.00787402E-002   -3.00000000E-003    2.71804268E-001    9.99393350E-001   -1.20672274E+000   -9.79912141E-001    2.54819041E+000   -9.96090276E-001
    5.45669291E-002   -8.00787402E-002   -3.00000000E-003    2.65889913E-001    9.86539765E-001   -1.18597244E+000   -9.43154779E-001    2.47524844E+000   -9.74437175E-001
    5.59842520E-002   -8.00787402E-002   -3.00000000E-003    2.59754853E-001    9.73934943E-001   -1.16586610E+000   -9.07835518E-001    2.40446425E+000   -9.52940169E-001
    5.74015748E-002   -8.00787402E-002   -3.00000000E-003    2.53595857E-001    9.61843137E-001   -1.14620073E+000   -8.73637511E-001    2.33570630E+000   -9.31598972E-001
    5.88188976E-002   -8.00787402E-002   -3.00000000E-003    2.47460142E-001    9.50279283E-001   -1.12675404E+000   -8.40235190E-001    2.26875865E+000   -9.10379048E-001
    6.02362205E-002   -8.00787402E-002   -3.00000000E-003    2.41288670E-001    9.39128546E-001   -1.10737216E+000   -8.07393191E-001    2.20346153E+000   -8.89252011E-001
    6.16535433E-002   -8.00787402E-002   -3.00000000E-003    2.34999031E-001    9.28234188E-001   -1.08796765E+000   -7.74975610E-001    2.13974183E+000   -8.68194148E-001
    6.30708661E-002   -8.00787402E-002   -3.00000000E-003    2.28521278E-001    9.17444790E-001   -1.06851173E+000   -7.42904629E-001    2.07758446E+000   -8.47194121E-001
    6.44881890E-002   -8.00787402E-002   -3.00000000E-003    2.21810090E-001    9.06634123E-001   -1.04900145E+000   -7.11151590E-001    2.01701746E+000   -8.26254770E-001
    6.59055118E-002   -8.00787402E-002   -3.00000000E-003    2.14847438E-001    8.95713624E-001   -1.02944419E+000   -6.79704567E-001    1.95808838E+000   -8.05390928E-001
    6.73228346E-002   -8.00787402E-002   -3.00000000E-003    2.07645716E-001    8.84616235E-001   -1.00984341E+000   -6.48549252E-001    1.90081901E+000   -7.84614424E-001
    6.87401575E-002   -8.00787402E-002   -3.00000000E-003    2.00210567E-001    8.73291196E-001   -9.90188651E-001   -6.17681792E-001    1.84523724E+000   -7.63937113E-001
    7.01574803E-002   -8.00787402E-002   -3.00000000E-003    1.92553923E-001    8.61696206E-001   -9.70468462E-001   -5.87089651E-001    1.79134986E+000   -7.43375878E-001
    7.15748031E-002   -8.00787402E-002   -3.00000000E-003    1.84681430E-001    8.49790329E-001   -9.50668072E-001   -5.56759873E-001    1.73915009E+000   -7.22938108E-001
    7.29921260E-002   -8.00787402E-002   -3.00000000E-003    1.76594477E-001    8.37539380E-001   -9.30768971E-001   -5.26682473E-001    1.68862631E+000   -7.02629848E-001
    7.44094488E-002   -8.00787402E-002   -3.00000000E-003    1.68309861E-001    8.24917230E-001   -9.10762390E-001   -4.96844944E-001    1.63975865E+000   -6.82465209E-001
    7.58267717E-002   -8.00787402E-002   -3.00000000E-003    1.59820404E-001    8.11894521E-001   -8.90640918E-001   -4.67243706E-001    1.59252014E+000   -6.62449109E-001
    7.72440945E-002   -8.00787402E-002   -3.00000000E-003    1.51127080E-001    7.98447167E-001   -8.70400562E-001   -4.37873971E-001    1.54688395E+000   -6.42591698E-001
    7.86614173E-002   -8.00787402E-002   -3.00000000E-003    1.42238186E-001    7.84555511E-001   -8.50046984E-001   -4.08739098E-001    1.50282395E+000   -6.22900866E-001
    8.00787402E-002   -8.00787402E-002   -3.00000000E-003    1.33144444E-001    7.70199857E-001   -8.29583704E-001   -3.79844230E-001    1.46030669E+000   -6.03382367E-001
    8.14960630E-002   -8.00787402E-002   -3.00000000E-003    1.23854819E-001    7.55367284E-001   -8.09019850E-001   -3.51197366E-001    1.41929599E+000   -5.84043007E-001
    8.29133858E-002   -8.00787402E-002   -3.00000000E-003    1.14372289E-001    7.40054514E-001   -7.88375962E-001   -3.22808115E-001    1.37975904E+000   -5.64897227E-001
    8.43307087E-002   -8.00787402E-002   -3.00000000E-003    1.04693323E-001    7.24251114E-001   -7.67664073E-001   -2.94691497E-001    1.34165418E+000   -5.45946150E-001
    8.57480315E-002   -8.00787402E-002   -3.00000000E-003    9.48240991E-002    7.07960353E-001   -7.46905627E-001   -2.66864534E-001    1.30494841E+000   -5.27200690E-001
    8.71653543E-002   -8.00787402E-002   -3.00000000E-003    8.47665757E-002    6.91181797E-001   -7.26123551E-001   -2.39344649E-001    1.26959929E+000   -5.08668203E-001
    8.85826772E-002   -8.00787402E-002   -3.00000000E-003    7.45222155E-002    6.73920235E-001   -7.05344004E-001   -2.12153994E-001    1.23556544E+000   -4.90355649E-001
    9.00000000E-002   -8.00787402E-002   -3.00000000E-003    6.40897751E-002    6.56188208E-001   -6.84592641E-001   -1.85316379E-001    1.20280545E+000   -4.72267887E-001
   -9.00000000E-002   -7.86614173E-002   -3.00000000E-003    6.53930834E-001    8.40471999E-001   -5.14947748E-001   -8.15274212E-001   -1.54173012E-001   -1.50296151E-002
   -8.85826772E-002   -7.86614173E-002   -3.00000000E-003    6.37860116E-001    8.32678011E-001   -5.10563869E-001   -8.11436673E-001   -1.26470211E-001   -1.02935607E-002
   -8.71653543E-002   -7.86614173E-002   -3.00000000E-003    6.18520251E-001    8.22583532E-001   -5.07070426E-001   -8.08205403E-001   -9.70012372E-002   -5.85029510E-003
   -8.57480315E-002   -7.86614173E-002   -3.00000000E-003    5.95906594E-001    8.10185787E-001   -5.04584719E-001   -8.05665623E-001   -6.55297307E-002   -1.68855500E-003
   -8.43307087E-002   -7.86614173E-002   -3.00000000E-003    5.70020840E-001    7.95491223E-001   -5.03240266E-001   -8.03906711E-001   -3.18362096E-002    2.19315920E-003
   -8.29133858E-002   -7.86614173E-002   -3.00000000E-003    5.40889372E-001    7.78518341E-001   -5.03154917E-001   -8.03016638E-001    4.30745451E-003    5.80026266E-003
   -8.14960630E-002   -7.86614173E-002   -3.00000000E-003    5.08547032E-001    7.59294029E-001   -5.04458833E-001   -8.03086275E-001    4.31140853E-002    9.13342727E-003
   -8.00787402E-002   -7.86614173E-002   -3.00000000E-003    4.73046042E-001    7.37854084E-001   -5.07284185E-001   -8.04207630E-001    8.47898737E-002    1.21896147E-002
   -7.86614173E-002   -7.86614173E-002   -3.00000000E-003    4.34442731E-001    7.14243006E-001   -5.11761298E-001   -8.06475522E-001    1.29521677E-001    1.49591333E-002
   -7.72440945E-002   -7.86614173E-002   -3.00000000E-003    3.92828321E-001    6.88521607E-001   -5.18026682E-001   -8.09982430E-001    1.77488942E-001    1.74317026E-002
   -7.58267717E-002   -7.86614173E-002   -3.00000000E-003    3.48287824E-001    6.60752083E-001   -5.26215885E-001   -8.14824436E-001    2.28842018E-001    1.95861586E-002
   -7.44094488E-002   -7.86614173E-002   -3.00000000E-003    3.00915027E-001    6.31001271E-001   -5.36463810E-001   -8.21097834E-001    2.83713648E-001    2.13964920E-002
   -7.29921260E-002   -7.86614173E-002   -3.00000000E-003    2.50818465E-001    5.99344487E-001   -5.48908160E-001   -8.28899145E-001    3.42213992E-001    2.28299314E-002
   -7.15748031E-002   -7.86614173E-002   -3.00000000E-003    1.98110392E-001    5.65862384E-001   -5.63686103E-001   -8.38324969E-001    4.04417748E-001    2.38425006E-002
   -7.01574803E-002   -7.86614173E-002   -3.00000000E-003    1.42926534E-001    5.30646441E-001   -5.80932677E-001   -8.49471146E-001    4.70385476E-001    2.43862319E-002
   -6.87401575E-002   -7.86614173E-002   -3.00000000E-003    8.53893773E-002    4.93785182E-001   -6.00783846E-001   -8.62430962E-001    5.40129690E-001    2.44018656E-002
   -6.73228346E-002   -7.86614173E-002   -3.00000000E-003    2.56296075E-002    4.55368705E-001   -6.23371703E-001   -8.77298963E-001    6.13636036E-001    2.38157750E-002
   -6.59055118E-002   -7.86614173E-002   -3.00000000E-003   -3.62276818E-002    4.15483884E-001   -6.48826328E-001   -8.94166961E-001    6.90856519E-001    2.25468862E-002
   -6.44881890E-002   -7.86614173E-002   -3.00000000E-003   -1.00059752E-001    3.74218262E-001   -6.77287321E-001   -9.13131462E-001    7.71698496E-001    2.04953439E-002
   -6.30708661E-002   -7.86614173E-002   -3.00000000E-003   -1.65739865E-001    3.31659885E-001   -7.08909834E-001   -9.34296234E-001    8.56041210E-001    1.75511908E-002
   -6.16535433E-002   -7.86614173E-002   -3.00000000E-003   -2.33113304E-001    2.87912105E-001   -7.43861457E-001   -9.57769680E-001    9.43705361E-001    1.35792752E-002
   -6.02362205E-002   -7.86614173E-002   -3.00000000E-003   -3.01983141E-001    2.43109186E-001   -7.82326982E-001   -9.83665678E-001    1.03445054E+000    8.43212108E-003
   -5.88188976E-002   -7.86614173E-002   -3.00000000E-003   -3.72067596E-001    1.97422000E-001   -8.24416595E-001   -1.01205254E+000    1.12796329E+000    1.94295404E-003
   -5.74015748E-002   -7.86614173E-002   -3.00000000E-003   -4.43046391E-001    1.51042443E-001   -8.70060971E-001   -1.04288832E+000    1.22385248E+000   -6.05954417E-003
   -5.59842520E-002   -7.86614173E-002   -3.00000000E-003   -5.14765771E-001    1.04065447E-001   -9.18920267E-001   -1.07597351E+000    1.32167037E+000   -1.57671919E-002
   -5.45669291E-002   -7.86614173E-002   -3.00000000E-003   -5.87571814E-001    5.62947563E-002   -9.70525733E-001   -1.11102759E+000    1.42099873E+000   -2.74318478E-002
   -5.31496063E-002   -7.86614173E-002   -3.00000000E-003   -6.62638965E-001    7.07682853E-003   -1.02484514E+000   -1.14800962E+000    1.52152501E+000   -4.14523449E-002
   -5.17322835E-002   -7.86614173E-002   -3.00000000E-003   -7.41764652E-001   -4.45673653E-002   -1.08343310E+000   -1.18776197E+000    1.62308572E+000   -5.85116482E-002
   -5.03149606E-002   -7.86614173E-002   -3.00000000E-003   -8.25478431E-001   -9.88277099E-002   -1.15114725E+000   -1.23288984E+000    1.72535265E+000   -7.96749523E-002
   -4.88976378E-002   -7.86614173E-002   -3.00000000E-003   -9.06504437E-001   -1.51599584E-001   -1.23488067E+000   -1.28701368E+000    1.82644298E+000   -1.05992267E-001
   -4.74803150E-002   -7.86614173E-002   -3.00000000E-003   -9.68110309E-001   -1.93053991E-001   -1.32741644E+000   -1.34619856E+000    1.92132456E+000   -1.36983503E-001
   -4.60629921E-002   -7.86614173E-002   -3.00000000E-003   -1.01169538E+000   -2.21745616E-001   -1.40543855E+000   -1.39517686E+000    2.00675353E+000   -1.71704759E-001
   -4.46456693E-002   -7.86614173E-002   -3.00000000E-003   -1.05355177E+000   -2.45169124E-001   -1.45987451E+000   -1.42208706E+000    2.08400624E+000   -2.10674960E-001
   -4.32283465E-002   -7.86614173E-002   -3.00000000E-003   -2.43396655E-001    3.67523095E-001    1.38301776E-001   -2.29794078E-001    2.17147205E+000   -1.93931373E-001
   -4.18110236E-002   -7.86614173E-002   -3.00000000E-003   -2.49935014E-001    3.70190084E-001    1.28551617E-001   -2.25479061E-001    2.25365968E+000   -2.13855203E-001
   -4.03937008E-002   -7.86614173E-002   -3.00000000E-003   -2.56640017E-001    3.75080894E-001    1.26171447E-001   -2.21002126E-001    2.34451222E+000   -2.35624591E-001
   -3.89763780E-002   -7.86614173E-002   -3.00000000E-003   -2.55452106E-001    3.80392336E-001    1.23047484E-001   -2.17451459E-001    2.43189588E+000   -2.57652876E-001
   -3.75590551E-002   -7.86614173E-002   -3.00000000E-003   -2.55408626E-001    3.85359305E-001    1.16730952E-001   -2.14196232E-001    2.51136817E+000   -2.79467092E-001
   -3.61417323E-002   -7.86614173E-002   -3.00000000E-003   -2.56393789E-001    3.89830366E-001    1.10451194E-001   -2.10751734E-001    2.58771034E+000   -3.01626235E-001
   -3.47244094E-002   -7.86614173E-002   -3.00000000E-003   -2.57775152E-001    3.93980084E-001    1.04538628E-001   -2.06874057E-001    2.66301360E+000   -3.24237930E-001
   -3.33070866E-002   -7.86614173E-002   -3.00000000E-003   -2.59260999E-001    3.97989369E-001    9.90388742E-002   -2.02564868E-001    2.73771287E+000   -3.47284244E-001
   -3.18897638E-002   -7.86614173E-002   -3.00000000E-003   -2.60600037E-001    4.01928635E-001    9.38414774E-002   -1.97940216E-001    2.81127873E+000   -3.70725571E-001
   -3.04724409E-002   -7.86614173E-002   -3.00000000E-003   -2.61754218E-001    4.05755719E-001    8.86963762E-002   -1.93100634E-001    2.88291512E+000   -3.94519752E-001
   -2.90551181E-002   -7.86614173E-002   -3.00000000E-003   -2.62851404E-001    4.09397052E-001    8.34869607E-002   -1.88062377E-001    2.95218071E+000   -4.18634930E-001
   -2.76377953E-002   -7.86614173E-002   -3.00000000E-003   -2.63987967E-001    4.12817523E-001    7.82374570E-002   -1.82794715E-001    3.01901912E+000   -4.43050155E-001
   -2.62204724E-002   -7.86614173E-002   -3.00000000E-003   -2.65184036E-001    4.16022829E-001    7.30055503E-002   -1.77271414E-001    3.08346400E+000   -4.67745835E-001
   -2.48031496E-002   -7.86614173E-002   -3.00000000E-003   -2.66416160E-001    4.19031885E-001    6.78202720E-002   -1.71491921E-001    3.14545590E+000   -4.92701756E-001
   -2.33858268E-002   -7.86614173E-002   -3.00000000E-003   -2.67658672E-001    4.21854220E-001    6.26842748E-002   -1.65471345E-001    3.20484404E+000   -5.17896560E-001
   -2.19685039E-002   -7.86614173E-002   -3.00000000E-003   -2.68901578E-001    4.24486814E-001    5.75791427E-002   -1.59227116E-001    3.26145006E+000   -5.43306354E-001
   -2.05511811E-002   -7.86614173E-002   -3.00000000E-003   -2.70151171E-001    4.26925979E-001    5.24931680E-002   -1.52764914E-001    3.31514500E+000   -5.68907875E-001
   -1.91338583E-002   -7.86614173E-002   -3.00000000E-003   -2.71412811E-001    4.29169344E-001    4.74235649E-002   -1.46087413E-001    3.36583376E+000   -5.94673782E-001
   -1.77165354E-002   -7.86614173E-002   -3.00000000E-003   -2.72684896E-001    4.31220813E-001    4.23743376E-002   -1.39199117E-001    3.41344003E+000   -6.20574155E-001
   -1.62992126E-002   -7.86614173E-002   -3.00000000E-003   -2.73964208E-001    4.33086107E-001    3.73619453E-002   -1.32109399E-001    3.45789444E+000   -6.46575547E-001
   -1.48818898E-002   -7.86614173E-002   -3.00000000E-003   -2.75238987E-001    4.34769231E-001    3.23746849E-002   -1.24827875E-001    3.49913016E+000   -6.72642425E-001
   -1.34645669E-002   -7.86614173E-002   -3.00000000E-003   -2.76507667E-001    4.36273157E-001    2.74118373E-002   -1.17367062E-001    3.53709346E+000   -6.98736528E-001
   -1.20472441E-002   -7.86614173E-002   -3.00000000E-003   -2.77766845E-001    4.37599623E-001    2.24712177E-002   -1.09737183E-001    3.57174445E+000   -7.24816532E-001
   -1.06299213E-002   -7.86614173E-002   -3.00000000E-003   -2.79014780E-001    4.38751457E-001    1.75476444E-002   -1.01945814E-001    3.60306462E+000   -7.50837698E-001
   -9.21259843E-003   -7.86614173E-002   -3.00000000E-003   -2.80250694E-001    4.39734164E-001    1.26391969E-002   -9.40065214E-002    3.63104955E+000   -7.76751627E-001
   -7.79527559E-003   -7.86614173E-002   -3.00000000E-003   -2.81467645E-001    4.40549898E-001    7.75598760E-003   -8.59327325E-002    3.65571140E+000   -8.02507128E-001
   -6.37795276E-003   -7.86614173E-002   -3.00000000E-003   -2.82662878E-001    4.41201046E-001    2.87993792E-003   -7.77346176E-002    3.67706762E+000   -8.28050830E-001
   -4.96062992E-003   -7.86614173E-002   -3.00000000E-003   -2.83834997E-001    4.41691599E-001   -1.98740926E-003   -6.94282370E-002    3.69515060E+000   -8.53328010E-001
   -3.54330709E-003   -7.86614173E-002   -3.00000000E-003   -2.84986490E-001    4.42023357E-001   -6.84813728E-003   -6.10271513E-002    3.71001060E+000   -8.78281395E-001
   -2.12598425E-003   -7.86614173E-002   -3.00000000E-003   -2.86117018E-001    4.42198117E-001   -1.17042092E-002   -5.25431221E-002    3.72170674E+000   -9.02851392E-001
   -7.08661417E-004   -7.86614173E-002   -3.00000000E-003   -2.87223189E-001    4.42218123E-001   -1.65625746E-002   -4.39903755E-002    3.73030670E+000   -9.26977982E-001
    7.08661417E-004   -7.86614173E-002   -3.00000000E-003   -2.88305583E-001    4.42085608E-001   -2.14141696E-002   -3.53871170E-002    3.73589149E+000   -9.50600823E-001
    2.12598425E-003   -7.86614173E-002   -3.00000000E-003   -2.89361952E-001    4.41800982E-001   -2.62771280E-002   -2.67440256E-002    3.73854458E+000   -9.73659885E-001
    3.54330709E-003   -7.86614173E-002   -3.00000000E-003   -2.90395612E-001    4.41365265E-001   -3.11393610E-002   -1.80793100E-002    3.73836486E+000   -9.96095213E-001
    4.96062992E-003   -7.86614173E-002   -3.00000000E-003   -2.91403626E-001    4.40779436E-001   -3.60105621E-002   -9.40858317E-003    3.73545261E+000   -1.01784635E+000
    6.37795276E-003   -7.86614173E-002   -3.00000000E-003   -2.92387345E-001    4.40042949E-001   -4.08925246E-002   -7.43907418E-004    3.72991339E+000   -1.03885432E+000
    7.79527559E-003   -7.86614173E-002   -3.00000000E-003   -2.93347332E-001    4.39155287E-001   -4.57942121E-002    7.89781560E-003    3.72185892E+000   -1.05906204E+000
    9.21259843E-003   -7.86614173E-002   -3.00000000E-003   -2.94284628E-001    4.38115530E-001   -5.07111439E-002    1.65017487E-002    3.71140368E+000   -1.07841609E+000
    1.06299213E-002   -7.86614173E-002   -3.00000000E-003   -2.95202654E-001    4.36924494E-001   -5.56481009E-002    2.50522242E-002    3.69866057E+000   -1.09686262E+000
    1.20472441E-002   -7.86614173E-002   -3.00000000E-003   -2.96104419E-001    4.35580183E-001   -6.06032371E-002    3.35323750E-002    3.68376125E+000   -1.11434960E+000
    1.34645669E-002   -7.86614173E-002   -3.00000000E-003   -2.96988521E-001    4.34080290E-001   -6.55767459E-002    4.19276097E-002    3.66681812E+000   -1.13082587E+000
    1.48818898E-002   -7.86614173E-002   -3.00000000E-003   -2.97855497E-001    4.32423049E-001   -7.05821239E-002    5.02253503E-002    3.64795136E+000   -1.14624776E+000
    1.62992126E-002   -7.86614173E-002   -3.00000000E-003   -2.98711391E-001    4.30606205E-001   -7.56151207E-002    5.84094929E-002    3.62727373E+000   -1.16057500E+000
    1.77165354E-002   -7.86614173E-002   -3.00000000E-003   -2.99565167E-001    4.28628257E-001   -8.06804078E-002    6.64678932E-002    3.60490697E+000   -1.17376704E+000
    1.91338583E-002   -7.86614173E-002   -3.00000000E-003   -3.00422288E-001    4.26486757E-001   -8.57576668E-002    7.43834448E-002    3.58099069E+000   -1.18578118E+000
    2.05511811E-002   -7.86614173E-002   -3.00000000E-003   -3.01270526E-001    4.24179473E-001   -9.08435138E-002    8.21440140E-002    3.55564645E+000   -1.19657880E+000
    2.19685039E-002   -7.86614173E-002   -3.00000000E-003   -3.02098594E-001    4.21705378E-001   -9.59516514E-002    8.97374481E-002    3.52897404E+000   -1.20613268E+000
    2.33858268E-002   -7.86614173E-002   -3.00000000E-003   -3.02913244E-001    4.19065247E-001   -1.01102930E-001    9.71515119E-002    3.50104545E+000   -1.21442674E+000
    2.48031496E-002   -7.86614173E-002   -3.00000000E-003   -3.03753197E-001    4.16260559E-001   -1.06309599E-001    1.04370467E-001    3.47196308E+000   -1.22143915E+000
    2.62204724E-002   -7.86614173E-002   -3.00000000E-003   -3.04659750E-001    4.13290031E-001   -1.11524507E-001    1.11371650E-001    3.44190243E+000   -1.22712752E+000
    2.76377953E-002   -7.86614173E-002   -3.00000000E-003   -3.05618012E-001    4.10145062E-001   -1.16652762E-001    1.18135693E-001    3.41107614E+000   -1.23144562E+000
    2.90551181E-002   -7.86614173E-002   -3.00000000E-003   -3.06512027E-001    4.06811426E-001   -1.21672743E-001    1.24662366E-001    3.37955468E+000   -1.23437647E+000
    3.04724409E-002   -7.86614173E-002   -3.00000000E-003   -3.07222512E-001    4.03295760E-001   -1.26693434E-001    1.30962656E-001    3.34716557E+000   -1.23596719E+000
    3.18897638E-002   -7.86614173E-002   -3.00000000E-003   -3.07806796E-001    3.99643629E-001   -1.31967851E-001    1.37043635E-001    3.31364564E+000   -1.23629029E+000
    3.33070866E-002   -7.86614173E-002   -3.00000000E-003   -3.08669603E-001    3.95938398E-001   -1.37602617E-001    1.42845305E-001    3.27918692E+000   -1.23533087E+000
    3.47244094E-002   -7.86614173E-002   -3.00000000E-003   -3.10254065E-001    3.92213945E-001   -1.43126972E-001    1.48215160E-001    3.24486203E+000   -1.23288710E+000
    3.61417323E-002   -7.86614173E-002   -3.00000000E-003   -3.12373967E-001    3.88367128E-001   -1.47720257E-001    1.52968492E-001    3.21196790E+000   -1.22871721E+000
    3.75590551E-002   -7.86614173E-002   -3.00000000E-003   -3.14212976E-001    3.84138689E-001   -1.50920189E-001    1.57025780E-001    3.18066684E+000   -1.22281763E+000
    3.89763780E-002   -7.86614173E-002   -3.00000000E-003   -3.14533071E-001    3.79166283E-001   -1.52631235E-001    1.60560861E-001    3.14922996E+000   -1.21552620E+000
    4.03937008E-002   -7.86614173E-002   -3.00000000E-003   -3.10101604E-001    3.73235947E-001   -1.54161382E-001    1.64451276E-001    3.11159392E+000   -1.20775851E+000
    4.18110236E-002   -7.86614173E-002   -3.00000000E-003   -3.04693162E-001    3.68961719E-001   -1.69336405E-001    1.70011630E-001    3.05468410E+000   -1.20132734E+000
    4.32283465E-002   -7.86614173E-002   -3.00000000E-003   -3.20387945E-001    3.70621960E-001   -1.74444556E-001    1.71638181E-001    3.00965867E+000   -1.18974289E+000
    4.46456693E-002   -7.86614173E-002   -3.00000000E-003    3.57406629E-001    1.09837815E+000   -1.34927220E+000   -1.15400482E+000    3.09120403E+000   -1.20529788E+000
    4.60629921E-002   -7.86614173E-002   -3.00000000E-003    3.32453608E-001    1.08750008E+000   -1.31517368E+000   -1.14212644E+000    2.98350049E+000   -1.17044992E+000
    4.74803150E-002   -7.86614173E-002   -3.00000000E-003    3.22369195E-001    1.07928570E+000   -1.29489280E+000   -1.11752463E+000    2.89650547E+000   -1.14208479E+000
    4.88976378E-002   -7.86614173E-002   -3.00000000E-003    3.18075092E-001    1.07307935E+000   -1.27559640E+000   -1.08497547E+000    2.81555980E+000   -1.11667411E+000
    5.03149606E-002   -7.86614173E-002   -3.00000000E-003    3.15355330E-001    1.06532894E+000   -1.25413549E+000   -1.04656927E+000    2.73409642E+000   -1.09200132E+000
    5.17322835E-002   -7.86614173E-002   -3.00000000E-003    3.11011317E-001    1.05365209E+000   -1.23125249E+000   -1.00643416E+000    2.65210178E+000   -1.06718137E+000
    5.31496063E-002   -7.86614173E-002   -3.00000000E-003    3.04710143E-001    1.03929527E+000   -1.20911837E+000   -9.68174375E-001    2.57247761E+000   -1.04244729E+000
    5.45669291E-002   -7.86614173E-002   -3.00000000E-003    2.97662421E-001    1.02451045E+000   -1.18845741E+000   -9.32534481E-001    2.49653196E+000   -1.01814554E+000
    5.59842520E-002   -7.86614173E-002   -3.00000000E-003    2.90699859E-001    1.01047249E+000   -1.16889280E+000   -8.98828606E-001    2.42395439E+000   -9.94339381E-001
    5.74015748E-002   -7.86614173E-002   -3.00000000E-003    2.84069746E-001    9.97445742E-001   -1.14986680E+000   -8.66280674E-001    2.35402852E+000   -9.70937921E-001
    5.88188976E-002   -7.86614173E-002   -3.00000000E-003    2.77711794E-001    9.85290714E-001   -1.13097366E+000   -8.34355962E-001    2.28616265E+000   -9.47816817E-001
    6.02362205E-002   -7.86614173E-002   -3.00000000E-003    2.71448550E-001    9.73745843E-001   -1.11200119E+000   -8.02760852E-001    2.22001140E+000   -9.24895726E-001
    6.16535433E-002   -7.86614173E-002   -3.00000000E-003    2.65103344E-001    9.62544034E-001   -1.09286774E+000   -7.71369254E-001    2.15543258E+000   -9.02115113E-001
    6.30708661E-002   -7.86614173E-002   -3.00000000E-003    2.58556475E-001    9.51474665E-001   -1.07359635E+000   -7.40154318E-001    2.09241594E+000   -8.79461319E-001
    6.44881890E-002   -7.86614173E-002   -3.00000000E-003    2.51748240E-001    9.40385327E-001   -1.05422692E+000   -7.09127885E-001    2.03100987E+000   -8.56932546E-001
    6.59055118E-002   -7.86614173E-002   -3.00000000E-003    2.44671024E-001    9.29177890E-001   -1.03479242E+000   -6.78312720E-001    1.97127479E+000   -8.34535082E-001
    6.73228346E-002   -7.86614173E-002   -3.00000000E-003    2.37349335E-001    9.17796236E-001   -1.01531269E+000   -6.47717599E-001    1.91324870E+000   -8.12290839E-001
    6.87401575E-002   -7.86614173E-002   -3.00000000E-003    2.29803106E-001    9.06192247E-001   -9.95775044E-001   -6.17344407E-001    1.85695359E+000   -7.90201740E-001
    7.01574803E-002   -7.86614173E-002   -3.00000000E-003    2.22050103E-001    8.94327936E-001   -9.76162016E-001   -5.87187086E-001    1.80239091E+000   -7.68284931E-001
    7.15748031E-002   -7.86614173E-002   -3.00000000E-003    2.14099119E-001    8.82163238E-001   -9.56449603E-001   -5.57233744E-001    1.74954462E+000   -7.46541610E-001
    7.29921260E-002   -7.86614173E-002   -3.00000000E-003    2.05945501E-001    8.69664327E-001   -9.36609248E-001   -5.27475870E-001    1.69839684E+000   -7.24977346E-001
    7.44094488E-002   -7.86614173E-002   -3.00000000E-003    1.97598757E-001    8.56799626E-001   -9.16628456E-001   -4.97903215E-001    1.64891558E+000   -7.03601266E-001
    7.58267717E-002   -7.86614173E-002   -3.00000000E-003    1.89051468E-001    8.43537150E-001   -8.96496064E-001   -4.68511071E-001    1.60107196E+000   -6.82417111E-001
    7.72440945E-002   -7.86614173E-002   -3.00000000E-003    1.80296585E-001    8.29849027E-001   -8.76206870E-001   -4.39297504E-001    1.55483414E+000   -6.61431497E-001
    7.86614173E-002   -7.86614173E-002   -3.00000000E-003    1.71338070E-001    8.15712098E-001   -8.55765616E-001   -4.10267659E-001    1.51017428E+000   -6.40650208E-001
    8.00787402E-002   -7.86614173E-002   -3.00000000E-003    1.62162278E-001    8.01103141E-001   -8.35176798E-001   -3.81428884E-001    1.46705737E+000   -6.20077436E-001
    8.14960630E-002   -7.86614173E-002   -3.00000000E-003    1.52774597E-001    7.86006598E-001   -8.14450217E-001   -3.52791457E-001    1.42544745E+000   -5.99718621E-001
    8.29133858E-002   -7.86614173E-002   -3.00000000E-003    1.43174363E-001    7.70415640E-001   -7.93608290E-001   -3.24366733E-001    1.38530991E+000   -5.79586469E-001
    8.43307087E-002   -7.86614173E-002   -3.00000000E-003    1.33358144E-001    7.54316338E-001   -7.72664473E-001   -2.96173043E-001    1.34660656E+000   -5.59683399E-001
    8.57480315E-002   -7.86614173E-002   -3.00000000E-003    1.23323646E-001    7.37710250E-001   -7.51641065E-001   -2.68228302E-001    1.30930103E+000   -5.40014546E-001
    8.71653543E-002   -7.86614173E-002   -3.00000000E-003    1.13072882E-001    7.20594965E-001   -7.30562198E-001   -2.40553857E-001    1.27335443E+000   -5.20588365E-001
    8.85826772E-002   -7.86614173E-002   -3.00000000E-003    1.02605794E-001    7.02974996E-001   -7.09457423E-001   -2.13173501E-001    1.23872764E+000   -5.01410434E-001
    9.00000000E-002   -7.86614173E-002   -3.00000000E-003    9.19218195E-002    6.84858294E-001   -6.88355875E-001   -1.86112528E-001    1.20537704E+000   -4.82487361E-001
   -9.00000000E-002   -7.72440945E-002   -3.00000000E-003    6.66268785E-001    8.46760828E-001   -4.90041132E-001   -8.01868848E-001   -1.95011592E-001   -1.91513208E-002
   -8.85826772E-002   -7.72440945E-002   -3.00000000E-003    6.49465500E-001    8.38420927E-001   -4.84012191E-001   -7.96856118E-001   -1.66970523E-001   -1.40570840E-002
   -8.71653543E-002   -7.72440945E-002   -3.00000000E-003    6.29272867E-001    8.27693855E-001   -4.78860204E-001   -7.92437556E-001   -1.37248031E-001   -9.31212438E-003
   -8.57480315E-002   -7.72440945E-002   -3.00000000E-003    6.05681936E-001    8.14574495E-001   -4.74706919E-001   -7.88700333E-001   -1.05611367E-001   -4.91009761E-003
   -8.43307087E-002   -7.72440945E-002   -3.00000000E-003    5.78703098E-001    7.99072937E-001   -4.71673838E-001   -7.85730831E-001   -7.18356859E-002   -8.49882166E-004
   -8.29133858E-002   -7.72440945E-002   -3.00000000E-003    5.48351580E-001    7.81202392E-001   -4.69889255E-001   -7.83620314E-001   -3.57009096E-002    2.86650434E-003
   -8.14960630E-002   -7.72440945E-002   -3.00000000E-003    5.14662699E-001    7.60988932E-001   -4.69482211E-001   -7.82458584E-001    3.00566575E-003    6.23540866E-003
   -8.00787402E-002   -7.72440945E-002   -3.00000000E-003    4.77685973E-001    7.38466736E-001   -4.70589005E-001   -7.82341859E-001    4.44921823E-002    9.25002470E-003
   -7.86614173E-002   -7.72440945E-002   -3.00000000E-003    4.37478280E-001    7.13679854E-001   -4.73341458E-001   -7.83363761E-001    8.89436676E-002    1.18960944E-002
   -7.72440945E-002   -7.72440945E-002   -3.00000000E-003    3.94126140E-001    6.86687666E-001   -4.77874741E-001   -7.85618116E-001    1.36543393E-001    1.41599728E-002
   -7.58267717E-002   -7.72440945E-002   -3.00000000E-003    3.47715168E-001    6.57552501E-001   -4.84327210E-001   -7.89201275E-001    1.87443198E-001    1.60162154E-002
   -7.44094488E-002   -7.72440945E-002   -3.00000000E-003    2.98336182E-001    6.26337771E-001   -4.92837997E-001   -7.94211734E-001    2.41778118E-001    1.74335023E-002
   -7.29921260E-002   -7.72440945E-002   -3.00000000E-003    2.46102291E-001    5.93123920E-001   -5.03547219E-001   -8.00747249E-001    2.99663093E-001    1.83761817E-002
   -7.15748031E-002   -7.72440945E-002   -3.00000000E-003    1.91121055E-001    5.57986897E-001   -5.16593880E-001   -8.08904790E-001    3.61176255E-001    1.87948688E-002
   -7.01574803E-002   -7.72440945E-002   -3.00000000E-003    1.33531706E-001    5.21021089E-001   -5.32117565E-001   -8.18781962E-001    4.26382189E-001    1.86363741E-002
   -6.87401575E-002   -7.72440945E-002   -3.00000000E-003    7.34594313E-002    4.82317300E-001   -5.50254854E-001   -8.30472374E-001    4.95299658E-001    1.78370177E-002
   -6.73228346E-002   -7.72440945E-002   -3.00000000E-003    1.10382461E-002    4.41967129E-001   -5.71135941E-001   -8.44066802E-001    5.67919927E-001    1.63194140E-002
   -6.59055118E-002   -7.72440945E-002   -3.00000000E-003   -5.36078535E-002    4.00057819E-001   -5.94885290E-001   -8.59653260E-001    6.44201277E-001    1.39957539E-002
   -6.44881890E-002   -7.72440945E-002   -3.00000000E-003   -1.20369960E-001    3.56670106E-001   -6.21635346E-001   -8.77321448E-001    7.24064316E-001    1.07602677E-002
   -6.30708661E-002   -7.72440945E-002   -3.00000000E-003   -1.89154592E-001    3.11874959E-001   -6.51544961E-001   -8.97176891E-001    8.07401730E-001    6.49208922E-003
   -6.16535433E-002   -7.72440945E-002   -3.00000000E-003   -2.59851731E-001    2.65755920E-001   -6.84839479E-001   -9.19356087E-001    8.94057910E-001    1.03750661E-003
   -6.02362205E-002   -7.72440945E-002   -3.00000000E-003   -3.32272318E-001    2.18445858E-001   -7.21824468E-001   -9.44032316E-001    9.83813706E-001   -5.77795723E-003
   -5.88188976E-002   -7.72440945E-002   -3.00000000E-003   -4.06012737E-001    1.70195309E-001   -7.62778067E-001   -9.71358913E-001    1.07635751E+000   -1.41508390E-002
   -5.74015748E-002   -7.72440945E-002   -3.00000000E-003   -4.80384444E-001    1.21412551E-001   -8.07692891E-001   -1.00131178E+000    1.17124332E+000   -2.42670229E-002
   -5.59842520E-002   -7.72440945E-002   -3.00000000E-003   -5.54720930E-001    7.24921110E-002   -8.55854901E-001   -1.03345135E+000    1.26789964E+000   -3.62993925E-002
   -5.45669291E-002   -7.72440945E-002   -3.00000000E-003   -6.29171602E-001    2.33701171E-002   -9.05757647E-001   -1.06686303E+000    1.36580859E+000   -5.04453877E-002
   -5.31496063E-002   -7.72440945E-002   -3.00000000E-003   -7.05750990E-001   -2.70730752E-002   -9.55818877E-001   -1.10054684E+000    1.46473998E+000   -6.71002759E-002
   -5.17322835E-002   -7.72440945E-002   -3.00000000E-003   -7.89199345E-001   -8.14471789E-002   -1.00610713E+000   -1.13440325E+000    1.56506443E+000   -8.71786149E-002
   -5.03149606E-002   -7.72440945E-002   -3.00000000E-003   -8.88109198E-001   -1.44086967E-001   -1.06294956E+000   -1.17165501E+000    1.66812445E+000   -1.12759002E-001
   -4.88976378E-002   -7.72440945E-002   -3.00000000E-003   -1.00458260E+000   -2.15210812E-001   -1.15782848E+000   -1.22720493E+000    1.77492007E+000   -1.48532261E-001
   -4.74803150E-002   -7.72440945E-002   -3.00000000E-003   -1.05898241E+000   -2.53214195E-001   -1.29848888E+000   -1.30637637E+000    1.86933238E+000   -1.93641589E-001
   -4.60629921E-002   -7.72440945E-002   -3.00000000E-003   -1.06691932E+000   -2.49792702E-001   -1.38249839E+000   -1.34341532E+000    1.94300728E+000   -2.29456453E-001
   -4.46456693E-002   -7.72440945E-002   -3.00000000E-003   -2.40129536E-001    3.66269941E-001    1.41760686E-001   -2.35391806E-001    2.02493529E+000   -1.96279523E-001
   -4.32283465E-002   -7.72440945E-002   -3.00000000E-003   -2.43168206E-001    3.70132792E-001    1.34115879E-001   -2.33138367E-001    2.10078783E+000   -2.16089361E-001
   -4.18110236E-002   -7.72440945E-002   -3.00000000E-003   -2.46222606E-001    3.74390123E-001    1.27594015E-001   -2.29968931E-001    2.18010792E+000   -2.37087788E-001
   -4.03937008E-002   -7.72440945E-002   -3.00000000E-003   -2.48676843E-001    3.79162055E-001    1.22871688E-001   -2.26352629E-001    2.26242860E+000   -2.59080825E-001
   -3.89763780E-002   -7.72440945E-002   -3.00000000E-003   -2.49535955E-001    3.84133083E-001    1.18447705E-001   -2.22709364E-001    2.34416162E+000   -2.81635130E-001
   -3.75590551E-002   -7.72440945E-002   -3.00000000E-003   -2.49981410E-001    3.88960380E-001    1.13232556E-001   -2.19036435E-001    2.42298162E+000   -3.04489245E-001
   -3.61417323E-002   -7.72440945E-002   -3.00000000E-003   -2.50691710E-001    3.93513605E-001    1.07685425E-001   -2.15178868E-001    2.49932775E+000   -3.27688227E-001
   -3.47244094E-002   -7.72440945E-002   -3.00000000E-003   -2.51647074E-001    3.97814180E-001    1.02170966E-001   -2.11019506E-001    2.57402060E+000   -3.51285094E-001
   -3.33070866E-002   -7.72440945E-002   -3.00000000E-003   -2.52714165E-001    4.01926193E-001    9.67982978E-002   -2.06530502E-001    2.64736962E+000   -3.75281176E-001
   -3.18897638E-002   -7.72440945E-002   -3.00000000E-003   -2.53780487E-001    4.05887360E-001    9.15579688E-002   -2.01742897E-001    2.71922718E+000   -3.99652206E-001
   -3.04724409E-002   -7.72440945E-002   -3.00000000E-003   -2.54804381E-001    4.09693459E-001    8.63790965E-002   -1.96700169E-001    2.78925228E+000   -4.24366519E-001
   -2.90551181E-002   -7.72440945E-002   -3.00000000E-003   -2.55812718E-001    4.13319991E-001    8.12003230E-002   -1.91417334E-001    2.85716319E+000   -4.49393291E-001
   -2.76377953E-002   -7.72440945E-002   -3.00000000E-003   -2.56841971E-001    4.16750881E-001    7.60173974E-002   -1.85894295E-001    2.92281535E+000   -4.74706383E-001
   -2.62204724E-002   -7.72440945E-002   -3.00000000E-003   -2.57906237E-001    4.19982001E-001    7.08445914E-002   -1.80124330E-001    2.98612482E+000   -5.00280118E-001
   -2.48031496E-002   -7.72440945E-002   -3.00000000E-003   -2.59001892E-001    4.23019525E-001    6.56953145E-002   -1.74107285E-001    3.04700199E+000   -5.26089435E-001
   -2.33858268E-002   -7.72440945E-002   -3.00000000E-003   -2.60119886E-001    4.25866344E-001    6.05796720E-002   -1.67852801E-001    3.10533009E+000   -5.52108516E-001
   -2.19685039E-002   -7.72440945E-002   -3.00000000E-003   -2.61252220E-001    4.28524358E-001    5.54915617E-002   -1.61370914E-001    3.16098418E+000   -5.78310051E-001
   -2.05511811E-002   -7.72440945E-002   -3.00000000E-003   -2.62399839E-001    4.30992335E-001    5.04265805E-002   -1.54669774E-001    3.21385312E+000   -6.04665854E-001
   -1.91338583E-002   -7.72440945E-002   -3.00000000E-003   -2.63560434E-001    4.33271091E-001    4.53827256E-002   -1.47753684E-001    3.26383762E+000   -6.31145324E-001
   -1.77165354E-002   -7.72440945E-002   -3.00000000E-003   -2.64732524E-001    4.35363068E-001    4.03586083E-002   -1.40629365E-001    3.31086175E+000   -6.57715818E-001
   -1.62992126E-002   -7.72440945E-002   -3.00000000E-003   -2.65914363E-001    4.37271275E-001    3.53616023E-002   -1.33307493E-001    3.35485623E+000   -6.84341708E-001
   -1.48818898E-002   -7.72440945E-002   -3.00000000E-003   -2.67099757E-001    4.38998567E-001    3.03912408E-002   -1.25796135E-001    3.39576914E+000   -7.10986134E-001
   -1.34645669E-002   -7.72440945E-002   -3.00000000E-003   -2.68283827E-001    4.40548273E-001    2.54465689E-002   -1.18107540E-001    3.43354553E+000   -7.37609014E-001
   -1.20472441E-002   -7.72440945E-002   -3.00000000E-003   -2.69464567E-001    4.41922869E-001    2.05224277E-002   -1.10251839E-001    3.46815567E+000   -7.64168077E-001
   -1.06299213E-002   -7.72440945E-002   -3.00000000E-003   -2.70639031E-001    4.43124788E-001    1.56149418E-002   -1.02237033E-001    3.49958001E+000   -7.90618273E-001
   -9.21259843E-003   -7.72440945E-002   -3.00000000E-003   -2.71805597E-001    4.44158401E-001    1.07231158E-002   -9.40770718E-002    3.52780664E+000   -8.16911286E-001
   -7.79527559E-003   -7.72440945E-002   -3.00000000E-003   -2.72962078E-001    4.45025525E-001    5.85131207E-003   -8.57850121E-002    3.55285322E+000   -8.42997832E-001
   -6.37795276E-003   -7.72440945E-002   -3.00000000E-003   -2.74102775E-001    4.45728738E-001    9.88531442E-004   -7.73705126E-002    3.57473049E+000   -8.68825867E-001
   -4.96062992E-003   -7.72440945E-002   -3.00000000E-003   -2.75228733E-001    4.46270614E-001   -3.85886905E-003   -6.88504548E-002    3.59347242E+000   -8.94341424E-001
   -3.54330709E-003   -7.72440945E-002   -3.00000000E-003   -2.76339366E-001    4.46653786E-001   -8.70155360E-003   -6.02364672E-002    3.60912346E+000   -9.19490232E-001
   -2.12598425E-003   -7.72440945E-002   -3.00000000E-003   -2.77432771E-001    4.46879219E-001   -1.35386394E-002   -5.15418907E-002    3.62173129E+000   -9.44214393E-001
   -7.08661417E-004   -7.72440945E-002   -3.00000000E-003   -2.78510379E-001    4.46949526E-001   -1.83741363E-002   -4.27812692E-002    3.63136501E+000   -9.68457852E-001
    7.08661417E-004   -7.72440945E-002   -3.00000000E-003   -2.79567994E-001    4.46866026E-001   -2.32099885E-002   -3.39696247E-002    3.63809284E+000   -9.92162740E-001
    2.12598425E-003   -7.72440945E-002   -3.00000000E-003   -2.80608381E-001    4.46629170E-001   -2.80486264E-002   -2.51201847E-002    3.64199751E+000   -1.01527133E+000
    3.54330709E-003   -7.72440945E-002   -3.00000000E-003   -2.81630012E-001    4.46239978E-001   -3.28897422E-002   -1.62495791E-002    3.64316461E+000   -1.03772698E+000
    4.96062992E-003   -7.72440945E-002   -3.00000000E-003   -2.82634593E-001    4.45699327E-001   -3.77342969E-002   -7.37437748E-003    3.64169245E+000   -1.05947299E+000
    6.37795276E-003   -7.72440945E-002   -3.00000000E-003   -2.83619867E-001    4.45006258E-001   -4.25944135E-002    1.49550442E-003    3.63767178E+000   -1.08045338E+000
    7.79527559E-003   -7.72440945E-002   -3.00000000E-003   -2.84587602E-001    4.44160107E-001   -4.74700466E-002    1.03432279E-002    3.63121305E+000   -1.10061456E+000
    9.21259843E-003   -7.72440945E-002   -3.00000000E-003   -2.85539199E-001    4.43162111E-001   -5.23602491E-002    1.91518855E-002    3.62241905E+000   -1.11990447E+000
    1.06299213E-002   -7.72440945E-002   -3.00000000E-003   -2.86477808E-001    4.42010004E-001   -5.72668642E-002    2.79085402E-002    3.61140116E+000   -1.13827244E+000
    1.20472441E-002   -7.72440945E-002   -3.00000000E-003   -2.87403695E-001    4.40703321E-001   -6.21896714E-002    3.65952741E-002    3.59827337E+000   -1.15566974E+000
    1.34645669E-002   -7.72440945E-002   -3.00000000E-003   -2.88318637E-001    4.39239624E-001   -6.71351739E-002    4.52001241E-002    3.58314583E+000   -1.17204896E+000
    1.48818898E-002   -7.72440945E-002   -3.00000000E-003   -2.89223481E-001    4.37618121E-001   -7.21064015E-002    5.37085141E-002    3.56613321E+000   -1.18736800E+000
    1.62992126E-002   -7.72440945E-002   -3.00000000E-003   -2.90120689E-001    4.35836352E-001   -7.71039150E-002    6.21061245E-002    3.54734506E+000   -1.20158612E+000
    1.77165354E-002   -7.72440945E-002   -3.00000000E-003   -2.91016191E-001    4.33891958E-001   -8.21253850E-002    7.03794467E-002    3.52689845E+000   -1.21466430E+000
    1.91338583E-002   -7.72440945E-002   -3.00000000E-003   -2.91913228E-001    4.31784837E-001   -8.71650686E-002    7.85130301E-002    3.50491495E+000   -1.22656674E+000
    2.05511811E-002   -7.72440945E-002   -3.00000000E-003   -2.92804718E-001    4.29511739E-001   -9.22224279E-002    8.64933192E-002    3.48149985E+000   -1.23725748E+000
    2.19685039E-002   -7.72440945E-002   -3.00000000E-003   -2.93691949E-001    4.27071711E-001   -9.73080734E-002    9.43097746E-002    3.45675662E+000   -1.24670936E+000
    2.33858268E-002   -7.72440945E-002   -3.00000000E-003   -2.94580790E-001    4.24463976E-001   -1.02424760E-001    1.01948782E-001    3.43078087E+000   -1.25489839E+000
    2.48031496E-002   -7.72440945E-002   -3.00000000E-003   -2.95485003E-001    4.21688060E-001   -1.07569864E-001    1.09395262E-001    3.40368149E+000   -1.26179962E+000
    2.62204724E-002   -7.72440945E-002   -3.00000000E-003   -2.96415751E-001    4.18742205E-001   -1.12718059E-001    1.16632670E-001    3.37558594E+000   -1.26738435E+000
    2.76377953E-002   -7.72440945E-002   -3.00000000E-003   -2.97358142E-001    4.15622363E-001   -1.17841172E-001    1.23647542E-001    3.34661336E+000   -1.27162742E+000
    2.90551181E-002   -7.72440945E-002   -3.00000000E-003   -2.98271112E-001    4.12325397E-001   -1.22951246E-001    1.30435509E-001    3.31682142E+000   -1.27451795E+000
    3.04724409E-002   -7.72440945E-002   -3.00000000E-003   -2.99135754E-001    4.08860542E-001   -1.28092281E-001    1.36989446E-001    3.28620256E+000   -1.27606630E+000
    3.18897638E-002   -7.72440945E-002   -3.00000000E-003   -3.00005913E-001    4.05246656E-001   -1.33333193E-001    1.43295979E-001    3.25477059E+000   -1.27628014E+000
    3.33070866E-002   -7.72440945E-002   -3.00000000E-003   -3.01025903E-001    4.01508731E-001   -1.38649568E-001    1.49311051E-001    3.22274201E+000   -1.27513050E+000
    3.47244094E-002   -7.72440945E-002   -3.00000000E-003   -3.02293969E-001    3.97639525E-001   -1.43825811E-001    1.54965059E-001    3.19056919E+000   -1.27253815E+000
    3.61417323E-002   -7.72440945E-002   -3.00000000E-003   -3.03662520E-001    3.93573486E-001   -1.48587137E-001    1.60200883E-001    3.15863984E+000   -1.26843732E+000
    3.75590551E-002   -7.72440945E-002   -3.00000000E-003   -3.04708563E-001    3.89198179E-001   -1.52832397E-001    1.65039490E-001    3.12673088E+000   -1.26287503E+000
    3.89763780E-002   -7.72440945E-002   -3.00000000E-003   -3.04851355E-001    3.84445718E-001   -1.56931768E-001    1.69658525E-001    3.09359534E+000   -1.25607235E+000
    4.03937008E-002   -7.72440945E-002   -3.00000000E-003   -3.03918245E-001    3.79558735E-001   -1.62249484E-001    1.74390137E-001    3.05702357E+000   -1.24839993E+000
    4.18110236E-002   -7.72440945E-002   -3.00000000E-003   -3.04512548E-001    3.75453374E-001   -1.70131027E-001    1.79159325E-001    3.01711421E+000   -1.23992210E+000
    4.32283465E-002   -7.72440945E-002   -3.00000000E-003   -3.09496017E-001    3.72878768E-001   -1.76686336E-001    1.82586394E-001    2.98136741E+000   -1.22966385E+000
    4.46456693E-002   -7.72440945E-002   -3.00000000E-003   -3.16500654E-001    3.71629978E-001   -1.78437516E-001    1.82821350E-001    2.95468787E+000   -1.21686733E+000
    4.60629921E-002   -7.72440945E-002   -3.00000000E-003    4.08344011E-001    1.09136370E+000   -1.39794150E+000   -1.09643981E+000    3.11272171E+000   -1.24703209E+000
    4.74803150E-002   -7.72440945E-002   -3.00000000E-003    3.57093104E-001    1.10593568E+000   -1.31131403E+000   -1.10297930E+000    2.98389062E+000   -1.21058833E+000
    4.88976378E-002   -7.72440945E-002   -3.00000000E-003    3.51445302E-001    1.11158380E+000   -1.28656808E+000   -1.07670847E+000    2.88280265E+000   -1.17829065E+000
    5.03149606E-002   -7.72440945E-002   -3.00000000E-003    3.52316603E-001    1.11055951E+000   -1.26098936E+000   -1.03446483E+000    2.78588808E+000   -1.14891168E+000
    5.17322835E-002   -7.72440945E-002   -3.00000000E-003    3.47275655E-001    1.09689102E+000   -1.23315139E+000   -9.89715685E-001    2.68874197E+000   -1.11910197E+000
    5.31496063E-002   -7.72440945E-002   -3.00000000E-003    3.38133021E-001    1.07823233E+000   -1.20950641E+000   -9.51562493E-001    2.60009423E+000   -1.09015322E+000
    5.45669291E-002   -7.72440945E-002   -3.00000000E-003    3.29037295E-001    1.06054193E+000   -1.18936151E+000   -9.18250233E-001    2.51978552E+000   -1.06265958E+000
    5.59842520E-002   -7.72440945E-002   -3.00000000E-003    3.21031851E-001    1.04497965E+000   -1.17082868E+000   -8.87180811E-001    2.44502493E+000   -1.03632143E+000
    5.74015748E-002   -7.72440945E-002   -3.00000000E-003    3.14030495E-001    1.03126255E+000   -1.15275504E+000   -8.56945695E-001    2.37376707E+000   -1.01075716E+000
    5.88188976E-002   -7.72440945E-002   -3.00000000E-003    3.07660339E-001    1.01884264E+000   -1.13453842E+000   -8.26879836E-001    2.30481269E+000   -9.85674427E-001
    6.02362205E-002   -7.72440945E-002   -3.00000000E-003    3.01504261E-001    1.00720189E+000   -1.11595466E+000   -7.96726904E-001    2.23758146E+000   -9.60899199E-001
    6.16535433E-002   -7.72440945E-002   -3.00000000E-003    2.95240213E-001    9.95927392E-001   -1.09700463E+000   -7.66452862E-001    2.17188175E+000   -9.36339786E-001
    6.30708661E-002   -7.72440945E-002   -3.00000000E-003    2.88687342E-001    9.84743558E-001   -1.07780908E+000   -7.36133959E-001    2.10774849E+000   -9.11967422E-001
    6.44881890E-002   -7.72440945E-002   -3.00000000E-003    2.81791399E-001    9.73484709E-001   -1.05849889E+000   -7.05863946E-001    2.04528174E+000   -8.87786113E-001
    6.59055118E-002   -7.72440945E-002   -3.00000000E-003    2.74590473E-001    9.62074367E-001   -1.03914856E+000   -6.75713596E-001    1.98457191E+000   -8.63805730E-001
    6.73228346E-002   -7.72440945E-002   -3.00000000E-003    2.67136849E-001    9.50472601E-001   -1.01978700E+000   -6.45717973E-001    1.92566705E+000   -8.40046985E-001
    6.87401575E-002   -7.72440945E-002   -3.00000000E-003    2.59477457E-001    9.38650612E-001   -1.00038987E+000   -6.15885975E-001    1.86857977E+000   -8.16513266E-001
    7.01574803E-002   -7.72440945E-002   -3.00000000E-003    2.51640402E-001    9.26573976E-001   -9.80918059E-001   -5.86210987E-001    1.81328781E+000   -7.93207150E-001
    7.15748031E-002   -7.72440945E-002   -3.00000000E-003    2.43629605E-001    9.14210431E-001   -9.61330644E-001   -5.56682427E-001    1.75976478E+000   -7.70134462E-001
    7.29921260E-002   -7.72440945E-002   -3.00000000E-003    2.35440372E-001    9.01519745E-001   -9.41589805E-001   -5.27287884E-001    1.70797083E+000   -7.47291702E-001
    7.44094488E-002   -7.72440945E-002   -3.00000000E-003    2.27070560E-001    8.88468990E-001   -9.21671073E-001   -4.98016589E-001    1.65786206E+000   -7.24679946E-001
    7.58267717E-002   -7.72440945E-002   -3.00000000E-003    2.18507376E-001    8.75022566E-001   -9.01562330E-001   -4.68868639E-001    1.60940427E+000   -7.02307907E-001
    7.72440945E-002   -7.72440945E-002   -3.00000000E-003    2.09735798E-001    8.61148398E-001   -8.81252510E-001   -4.39843000E-001    1.56255992E+000   -6.80173326E-001
    7.86614173E-002   -7.72440945E-002   -3.00000000E-003    2.00743505E-001    8.46815505E-001   -8.60744179E-001   -4.10944796E-001    1.51729138E+000   -6.58280474E-001
    8.00787402E-002   -7.72440945E-002   -3.00000000E-003    1.91524418E-001    8.32001963E-001   -8.40047590E-001   -3.82186596E-001    1.47356973E+000   -6.36632620E-001
    8.14960630E-002   -7.72440945E-002   -3.00000000E-003    1.82076019E-001    8.16688284E-001   -8.19172990E-001   -3.53579437E-001    1.43135723E+000   -6.15234470E-001
    8.29133858E-002   -7.72440945E-002   -3.00000000E-003    1.72392428E-001    8.00862022E-001   -7.98141930E-001   -3.25139517E-001    1.39061433E+000   -5.94093906E-001
    8.43307087E-002   -7.72440945E-002   -3.00000000E-003    1.62470064E-001    7.84511315E-001   -7.76974496E-001   -2.96885336E-001    1.35130822E+000   -5.73216515E-001
    8.57480315E-002   -7.72440945E-002   -3.00000000E-003    1.52303518E-001    7.67628201E-001   -7.55690613E-001   -2.68837751E-001    1.31339822E+000   -5.52604467E-001
    8.71653543E-002   -7.72440945E-002   -3.00000000E-003    1.41890851E-001    7.50214291E-001   -7.34321596E-001   -2.41021846E-001    1.27684916E+000   -5.32266606E-001
    8.85826772E-002   -7.72440945E-002   -3.00000000E-003    1.31227530E-001    7.32268525E-001   -7.12891984E-001   -2.13461515E-001    1.24162408E+000   -5.12205011E-001
    9.00000000E-002   -7.72440945E-002   -3.00000000E-003    1.20314736E-001    7.13799506E-001   -6.91437388E-001   -1.86186704E-001    1.20767945E+000   -4.92427779E-001
   -9.00000000E-002   -7.58267717E-002   -3.00000000E-003    6.80373778E-001    8.54271196E-001   -4.62880294E-001   -7.86879544E-001   -2.39215735E-001   -2.34271608E-002
   -8.85826772E-002   -7.58267717E-002   -3.00000000E-003    6.62855154E-001    8.45396653E-001   -4.55097640E-001   -7.80609132E-001   -2.10744745E-001   -1.78928852E-002
   -8.71653543E-002   -7.58267717E-002   -3.00000000E-003    6.41830432E-001    8.34049343E-001   -4.48170415E-001   -7.74918262E-001   -1.80674012E-001   -1.27614089E-002
   -8.57480315E-002   -7.58267717E-002   -3.00000000E-003    6.17284900E-001    8.20223921E-001   -4.42223728E-001   -7.69895167E-001   -1.48775793E-001   -8.03249945E-003
   -8.43307087E-002   -7.58267717E-002   -3.00000000E-003    5.89227992E-001    8.03926297E-001   -4.37382463E-001   -7.65628055E-001   -1.14827808E-001   -3.70942118E-003
   -8.29133858E-002   -7.58267717E-002   -3.00000000E-003    5.57673787E-001    7.85168567E-001   -4.33777776E-001   -7.62207936E-001   -7.86116156E-002    2.01352765E-004
   -8.14960630E-002   -7.58267717E-002   -3.00000000E-003    5.22654087E-001    7.63975433E-001   -4.31539644E-001   -7.59727793E-001   -3.99133746E-002    3.69221892E-003
   -8.00787402E-002   -7.58267717E-002   -3.00000000E-003    4.84216149E-001    7.40380617E-001   -4.30801930E-001   -7.58281843E-001    1.47368221E-003    6.75189712E-003
   -7.86614173E-002   -7.58267717E-002   -3.00000000E-003    4.42415181E-001    7.14426275E-001   -4.31701165E-001   -7.57966695E-001    4.57357185E-002    9.36116967E-003
   -7.72440945E-002   -7.58267717E-002   -3.00000000E-003    3.97337078E-001    6.86171598E-001   -4.34373160E-001   -7.58875107E-001    9.30600086E-002    1.15040503E-002
   -7.58267717E-002   -7.58267717E-002   -3.00000000E-003    3.49063096E-001    6.55675229E-001   -4.38959002E-001   -7.61106360E-001    1.43602438E-001    1.31508614E-002
   -7.44094488E-002   -7.58267717E-002   -3.00000000E-003    2.97688267E-001    6.23005525E-001   -4.45599805E-001   -7.64758930E-001    1.97501584E-001    1.42658998E-002
   -7.29921260E-002   -7.58267717E-002   -3.00000000E-003    2.43316325E-001    5.88235367E-001   -4.54437026E-001   -7.69930959E-001    2.54874242E-001    1.48069729E-002
   -7.15748031E-002   -7.58267717E-002   -3.00000000E-003    1.86066453E-001    5.51447729E-001   -4.65617305E-001   -7.76724933E-001    3.15812228E-001    1.47219020E-002
   -7.01574803E-002   -7.58267717E-002   -3.00000000E-003    1.26059867E-001    5.12730431E-001   -4.79284014E-001   -7.85236600E-001    3.80378242E-001    1.39557316E-002
   -6.87401575E-002   -7.58267717E-002   -3.00000000E-003    6.34458614E-002    4.72184207E-001   -4.95578438E-001   -7.95563126E-001    4.48605881E-001    1.24371619E-002
   -6.73228346E-002   -7.58267717E-002   -3.00000000E-003   -1.63569272E-003    4.29906817E-001   -5.14628044E-001   -8.07792027E-001    5.20494851E-001    1.00860346E-002
   -6.59055118E-002   -7.58267717E-002   -3.00000000E-003   -6.90551159E-002    3.85990262E-001   -5.36541902E-001   -8.22000610E-001    5.96010656E-001    6.80978964E-003
   -6.44881890E-002   -7.58267717E-002   -3.00000000E-003   -1.38714239E-001    3.40507579E-001   -5.61418255E-001   -8.38257841E-001    6.75096681E-001    2.50247555E-003
   -6.30708661E-002   -7.58267717E-002   -3.00000000E-003   -2.10581001E-001    2.93500916E-001   -5.89388981E-001   -8.56647947E-001    7.57662302E-001   -2.97078370E-003
   -6.16535433E-002   -7.58267717E-002   -3.00000000E-003   -2.84673697E-001    2.44985435E-001   -6.20708671E-001   -8.77321248E-001    8.43609910E-001   -9.78084299E-003
   -6.02362205E-002   -7.58267717E-002   -3.00000000E-003   -3.60963929E-001    1.95015483E-001   -6.55880728E-001   -9.00556015E-001    9.32785949E-001   -1.81479573E-002
   -5.88188976E-002   -7.58267717E-002   -3.00000000E-003   -4.39025659E-001    1.43869347E-001   -6.95667300E-001   -9.26757217E-001    1.02494191E+000   -2.83395217E-002
   -5.74015748E-002   -7.58267717E-002   -3.00000000E-003   -5.17537515E-001    9.23316485E-002   -7.40624643E-001   -9.56184638E-001    1.11959208E+000   -4.06035667E-002
   -5.59842520E-002   -7.58267717E-002   -3.00000000E-003   -5.94423507E-001    4.16189717E-002   -7.89859833E-001   -9.88263024E-001    1.21591784E+000   -5.50812809E-002
   -5.45669291E-002   -7.58267717E-002   -3.00000000E-003   -6.68521528E-001   -7.51701831E-003   -8.40059025E-001   -1.02096581E+000    1.31305642E+000   -7.18027629E-002
   -5.31496063E-002   -7.58267717E-002   -3.00000000E-003   -7.41985524E-001   -5.61540086E-002   -8.86534326E-001   -1.05126458E+000    1.41069749E+000   -9.09932479E-002
   -5.17322835E-002   -7.58267717E-002   -3.00000000E-003   -8.21408607E-001   -1.07857504E-001   -9.24938120E-001   -1.07598757E+000    1.50961761E+000   -1.13545375E-001
   -5.03149606E-002   -7.58267717E-002   -3.00000000E-003   -9.21986382E-001   -1.70304151E-001   -9.49767244E-001   -1.09073262E+000    1.61241125E+000   -1.41550338E-001
   -4.88976378E-002   -7.58267717E-002   -3.00000000E-003   -1.12410995E+000   -2.79496597E-001   -9.23261278E-001   -1.08073066E+000    1.73215801E+000   -1.76488708E-001
   -4.74803150E-002   -7.58267717E-002   -3.00000000E-003   -2.32903826E-001    3.55792657E-001    1.59780290E-001   -2.44190509E-001    1.79223376E+000   -1.76377967E-001
   -4.60629921E-002   -7.58267717E-002   -3.00000000E-003   -2.35746799E-001    3.62843343E-001    1.45678542E-001   -2.41929774E-001    1.86921211E+000   -1.94509712E-001
   -4.46456693E-002   -7.58267717E-002   -3.00000000E-003   -2.37679081E-001    3.68235700E-001    1.38097309E-001   -2.40178786E-001    1.94513416E+000   -2.14236254E-001
   -4.32283465E-002   -7.58267717E-002   -3.00000000E-003   -2.39280238E-001    3.73146687E-001    1.31633229E-001   -2.37788981E-001    2.02203505E+000   -2.35120215E-001
   -4.18110236E-002   -7.58267717E-002   -3.00000000E-003   -2.40860842E-001    3.77956736E-001    1.25841730E-001   -2.34774290E-001    2.10032597E+000   -2.56956057E-001
   -4.03937008E-002   -7.58267717E-002   -3.00000000E-003   -2.42198386E-001    3.82810233E-001    1.20669424E-001   -2.31323529E-001    2.17948535E+000   -2.79583483E-001
   -3.89763780E-002   -7.58267717E-002   -3.00000000E-003   -2.43076974E-001    3.87660584E-001    1.15704821E-001   -2.27616140E-001    2.25819097E+000   -3.02810884E-001
   -3.75590551E-002   -7.58267717E-002   -3.00000000E-003   -2.43710489E-001    3.92392209E-001    1.10581796E-001   -2.23706926E-001    2.33536797E+000   -3.26496677E-001
   -3.61417323E-002   -7.58267717E-002   -3.00000000E-003   -2.44365303E-001    3.96932053E-001    1.05298945E-001   -2.19566565E-001    2.41075783E+000   -3.50593132E-001
   -3.47244094E-002   -7.58267717E-002   -3.00000000E-003   -2.45123046E-001    4.01266359E-001    9.99785242E-002   -2.15153079E-001    2.48448912E+000   -3.75090234E-001
   -3.33070866E-002   -7.58267717E-002   -3.00000000E-003   -2.45960553E-001    4.05411447E-001    9.46948997E-002   -2.10446666E-001    2.55664439E+000   -3.99974026E-001
   -3.18897638E-002   -7.58267717E-002   -3.00000000E-003   -2.46834855E-001    4.09381595E-001    8.94648719E-002   -2.05455407E-001    2.62715083E+000   -4.25220562E-001
   -3.04724409E-002   -7.58267717E-002   -3.00000000E-003   -2.47720937E-001    4.13179979E-001    8.42802683E-002   -2.00199013E-001    2.69582712E+000   -4.50800042E-001
   -2.90551181E-002   -7.58267717E-002   -3.00000000E-003   -2.48618451E-001    4.16798475E-001    7.91113817E-002   -1.94688069E-001    2.76249242E+000   -4.76682001E-001
   -2.76377953E-002   -7.58267717E-002   -3.00000000E-003   -2.49540305E-001    4.20230181E-001    7.39534244E-002   -1.88927535E-001    2.82699996E+000   -5.02836446E-001
   -2.62204724E-002   -7.58267717E-002   -3.00000000E-003   -2.50492430E-001    4.23471855E-001    6.88088180E-002   -1.82920025E-001    2.88923779E+000   -5.29233843E-001
   -2.48031496E-002   -7.58267717E-002   -3.00000000E-003   -2.51473013E-001    4.26523597E-001    6.36841446E-002   -1.76668055E-001    2.94910078E+000   -5.55845050E-001
   -2.33858268E-002   -7.58267717E-002   -3.00000000E-003   -2.52480905E-001    4.29388354E-001    5.85830466E-002   -1.70180768E-001    3.00648621E+000   -5.82640297E-001
   -2.19685039E-002   -7.58267717E-002   -3.00000000E-003   -2.53508498E-001    4.32066363E-001    5.35094748E-002   -1.63464640E-001    3.06128765E+000   -6.09589050E-001
   -2.05511811E-002   -7.58267717E-002   -3.00000000E-003   -2.54555556E-001    4.34558477E-001    4.84609600E-002   -1.56529423E-001    3.11340502E+000   -6.36659234E-001
   -1.91338583E-002   -7.58267717E-002   -3.00000000E-003   -2.55620236E-001    4.36866067E-001    4.34317806E-002   -1.49379871E-001    3.16275239E+000   -6.63817334E-001
   -1.77165354E-002   -7.58267717E-002   -3.00000000E-003   -2.56698740E-001    4.38990418E-001    3.84268903E-002   -1.42024014E-001    3.20925474E+000   -6.91028303E-001
   -1.62992126E-002   -7.58267717E-002   -3.00000000E-003   -2.57789962E-001    4.40934792E-001    3.34463405E-002   -1.34472916E-001    3.25284792E+000   -7.18254749E-001
   -1.48818898E-002   -7.58267717E-002   -3.00000000E-003   -2.58887934E-001    4.42700592E-001    2.84905209E-002   -1.26734406E-001    3.29347707E+000   -7.45457634E-001
   -1.34645669E-002   -7.58267717E-002   -3.00000000E-003   -2.59992291E-001    4.44291209E-001    2.35618067E-002   -1.18820052E-001    3.33110585E+000   -7.72596261E-001
   -1.20472441E-002   -7.58267717E-002   -3.00000000E-003   -2.61097006E-001    4.45708713E-001    1.86528210E-002   -1.10740620E-001    3.36569422E+000   -7.99626701E-001
   -1.06299213E-002   -7.58267717E-002   -3.00000000E-003   -2.62199262E-001    4.46955748E-001    1.37608192E-002   -1.02505113E-001    3.39722652E+000   -8.26504083E-001
   -9.21259843E-003   -7.58267717E-002   -3.00000000E-003   -2.63300714E-001    4.48035419E-001    8.88804476E-003   -9.41266621E-002    3.42569943E+000   -8.53180731E-001
   -7.79527559E-003   -7.58267717E-002   -3.00000000E-003   -2.64394668E-001    4.48949934E-001    4.02932886E-003   -8.56173321E-002    3.45111371E+000   -8.79607325E-001
   -6.37795276E-003   -7.58267717E-002   -3.00000000E-003   -2.65483259E-001    4.49700701E-001   -8.12670418E-004   -7.69882728E-002    3.47349741E+000   -9.05733871E-001
   -4.96062992E-003   -7.58267717E-002   -3.00000000E-003   -2.66561500E-001    4.50290836E-001   -5.64187375E-003   -6.82549092E-002    3.49286647E+000   -9.31507110E-001
   -3.54330709E-003   -7.58267717E-002   -3.00000000E-003   -2.67629925E-001    4.50722391E-001   -1.04659107E-002   -5.94294443E-002    3.50926574E+000   -9.56874737E-001
   -2.12598425E-003   -7.58267717E-002   -3.00000000E-003   -2.68685458E-001    4.50996296E-001   -1.52823536E-002   -5.05254216E-002    3.52273538E+000   -9.81780876E-001
   -7.08661417E-004   -7.58267717E-002   -3.00000000E-003   -2.69730796E-001    4.51114900E-001   -2.00963237E-002   -4.15563875E-002    3.53334771E+000   -1.00617237E+000
    7.08661417E-004   -7.58267717E-002   -3.00000000E-003   -2.70765335E-001    4.51078453E-001   -2.49070776E-002   -3.25376821E-002    3.54116166E+000   -1.02999350E+000
    2.12598425E-003   -7.58267717E-002   -3.00000000E-003   -2.71786525E-001    4.50888592E-001   -2.97213450E-002   -2.34823044E-002    3.54624733E+000   -1.05318871E+000
    3.54330709E-003   -7.58267717E-002   -3.00000000E-003   -2.72794471E-001    4.50545487E-001   -3.45375529E-002   -1.44067036E-002    3.54869175E+000   -1.07570494E+000
    4.96062992E-003   -7.58267717E-002   -3.00000000E-003   -2.73790087E-001    4.50050076E-001   -3.93561592E-002   -5.32564070E-003    3.54857656E+000   -1.09748710E+000
    6.37795276E-003   -7.58267717E-002   -3.00000000E-003   -2.74775108E-001    4.49401395E-001   -4.41886499E-002    3.74869036E-003    3.54599920E+000   -1.11848345E+000
    7.79527559E-003   -7.58267717E-002   -3.00000000E-003   -2.75745685E-001    4.48599005E-001   -4.90362320E-002    1.28011564E-002    3.54104919E+000   -1.13864163E+000
    9.21259843E-003   -7.58267717E-002   -3.00000000E-003   -2.76707836E-001    4.47643187E-001   -5.38950358E-002    2.18150777E-002    3.53383014E+000   -1.15791228E+000
    1.06299213E-002   -7.58267717E-002   -3.00000000E-003   -2.77661145E-001    4.46532821E-001   -5.87706219E-002    3.07775672E-002    3.52444953E+000   -1.17624840E+000
    1.20472441E-002   -7.58267717E-002   -3.00000000E-003   -2.78606940E-001    4.45267038E-001   -6.36611408E-002    3.96713284E-002    3.51300606E+000   -1.19360283E+000
    1.34645669E-002   -7.58267717E-002   -3.00000000E-003   -2.79545919E-001    4.43843922E-001   -6.85705043E-002    4.84835173E-002    3.49960654E+000   -1.20993070E+000
    1.48818898E-002   -7.58267717E-002   -3.00000000E-003   -2.80480649E-001    4.42262378E-001   -7.35088478E-002    5.72013332E-002    3.48435915E+000   -1.22519185E+000
    1.62992126E-002   -7.58267717E-002   -3.00000000E-003   -2.81412952E-001    4.40519941E-001   -7.84669067E-002    6.58099255E-002    3.46737074E+000   -1.23934685E+000
    1.77165354E-002   -7.58267717E-002   -3.00000000E-003   -2.82344499E-001    4.38615139E-001   -8.34484071E-002    7.42955808E-002    3.44874997E+000   -1.25235880E+000
    1.91338583E-002   -7.58267717E-002   -3.00000000E-003   -2.83278189E-001    4.36547463E-001   -8.84490343E-002    8.26433444E-002    3.42860415E+000   -1.26419354E+000
    2.05511811E-002   -7.58267717E-002   -3.00000000E-003   -2.84213594E-001    4.34314575E-001   -9.34701211E-002    9.08394079E-002    3.40704085E+000   -1.27481942E+000
    2.19685039E-002   -7.58267717E-002   -3.00000000E-003   -2.85150423E-001    4.31914509E-001   -9.85211775E-002    9.88741716E-002    3.38415747E+000   -1.28420823E+000
    2.33858268E-002   -7.58267717E-002   -3.00000000E-003   -2.86092474E-001    4.29346601E-001   -1.03599098E-001    1.06733398E-001    3.36005009E+000   -1.29233406E+000
    2.48031496E-002   -7.58267717E-002   -3.00000000E-003   -2.87046457E-001    4.26609096E-001   -1.08694590E-001    1.14402099E-001    3.33482547E+000   -1.29917345E+000
    2.62204724E-002   -7.58267717E-002   -3.00000000E-003   -2.88014442E-001    4.23701360E-001   -1.13800250E-001    1.21865791E-001    3.30858905E+000   -1.30470428E+000
    2.76377953E-002   -7.58267717E-002   -3.00000000E-003   -2.88988299E-001    4.20621130E-001   -1.18911903E-001    1.29114770E-001    3.28142821E+000   -1.30890568E+000
    2.90551181E-002   -7.58267717E-002   -3.00000000E-003   -2.89956812E-001    4.17369006E-001   -1.24036401E-001    1.36138336E-001    3.25341644E+000   -1.31176654E+000
    3.04724409E-002   -7.58267717E-002   -3.00000000E-003   -2.90920666E-001    4.13947908E-001   -1.29185084E-001    1.42924985E-001    3.22460969E+000   -1.31328159E+000
    3.18897638E-002   -7.58267717E-002   -3.00000000E-003   -2.91908404E-001    4.10366480E-001   -1.34372752E-001    1.49457648E-001    3.19508847E+000   -1.31344240E+000
    3.33070866E-002   -7.58267717E-002   -3.00000000E-003   -2.92966884E-001    4.06627934E-001   -1.39563384E-001    1.55708314E-001    3.16500483E+000   -1.31222816E+000
    3.47244094E-002   -7.58267717E-002   -3.00000000E-003   -2.94101639E-001    4.02723278E-001   -1.44674590E-001    1.61645934E-001    3.13455572E+000   -1.30960920E+000
    3.61417323E-002   -7.58267717E-002   -3.00000000E-003   -2.95222703E-001    3.98620902E-001   -1.49625007E-001    1.67256156E-001    3.10383970E+000   -1.30557266E+000
    3.75590551E-002   -7.58267717E-002   -3.00000000E-003   -2.96156997E-001    3.94292709E-001   -1.54445124E-001    1.72563501E-001    3.07267694E+000   -1.30015796E+000
    3.89763780E-002   -7.58267717E-002   -3.00000000E-003   -2.96776401E-001    3.89766397E-001   -1.59404855E-001    1.77647567E-001    3.04056344E+000   -1.29346396E+000
    4.03937008E-002   -7.58267717E-002   -3.00000000E-003   -2.97341038E-001    3.85219164E-001   -1.64931163E-001    1.82558475E-001    3.00711128E+000   -1.28558327E+000
    4.18110236E-002   -7.58267717E-002   -3.00000000E-003   -2.98744868E-001    3.80960589E-001   -1.71033210E-001    1.87130489E-001    2.97319274E+000   -1.27644546E+000
    4.32283465E-002   -7.58267717E-002   -3.00000000E-003   -3.01648507E-001    3.77152587E-001   -1.76592116E-001    1.90848718E-001    2.94137126E+000   -1.26576351E+000
    4.46456693E-002   -7.58267717E-002   -3.00000000E-003   -3.05563848E-001    3.73600558E-001   -1.80427792E-001    1.93111198E-001    2.91380736E+000   -1.25336636E+000
    4.60629921E-002   -7.58267717E-002   -3.00000000E-003   -3.09962372E-001    3.70053950E-001   -1.81890387E-001    1.93295907E-001    2.89117103E+000   -1.23942589E+000
    4.74803150E-002   -7.58267717E-002   -3.00000000E-003   -3.15667694E-001    3.66945581E-001   -1.78893665E-001    1.89580110E-001    2.87446390E+000   -1.22409287E+000
    4.88976378E-002   -7.58267717E-002   -3.00000000E-003    4.01047840E-001    1.14342315E+000   -1.33713433E+000   -1.06746823E+000    3.04706837E+000   -1.26164276E+000
    5.03149606E-002   -7.58267717E-002   -3.00000000E-003    4.04716162E-001    1.17026540E+000   -1.27617298E+000   -1.01502258E+000    2.88014186E+000   -1.21765885E+000
    5.17322835E-002   -7.58267717E-002   -3.00000000E-003    3.87881610E-001    1.14117395E+000   -1.23101354E+000   -9.59921200E-001    2.73496635E+000   -1.17506864E+000
    5.31496063E-002   -7.58267717E-002   -3.00000000E-003    3.71185092E-001    1.11365047E+000   -1.20739583E+000   -9.27257138E-001    2.63126305E+000   -1.13944748E+000
    5.45669291E-002   -7.58267717E-002   -3.00000000E-003    3.59200709E-001    1.09285571E+000   -1.18921215E+000   -8.99658885E-001    2.54560804E+000   -1.10806133E+000
    5.59842520E-002   -7.58267717E-002   -3.00000000E-003    3.50274999E-001    1.07641875E+000   -1.17243276E+000   -8.72950009E-001    2.46845283E+000   -1.07897124E+000
    5.74015748E-002   -7.58267717E-002   -3.00000000E-003    3.43287647E-001    1.06273159E+000   -1.15559659E+000   -8.45889012E-001    2.39569630E+000   -1.05115774E+000
    5.88188976E-002   -7.58267717E-002   -3.00000000E-003    3.37327345E-001    1.05066664E+000   -1.13805530E+000   -8.18074803E-001    2.32536760E+000   -1.02405029E+000
    6.02362205E-002   -7.58267717E-002   -3.00000000E-003    3.31610161E-001    1.03940010E+000   -1.11965522E+000   -7.89496524E-001    2.25664778E+000   -9.97343249E-001
    6.16535433E-002   -7.58267717E-002   -3.00000000E-003    3.25597241E-001    1.02836336E+000   -1.10059724E+000   -7.60351205E-001    2.18937220E+000   -9.70908601E-001
    6.30708661E-002   -7.58267717E-002   -3.00000000E-003    3.19062561E-001    1.01724498E+000   -1.08122468E+000   -7.30907666E-001    2.12370185E+000   -9.44724913E-001
    6.44881890E-002   -7.58267717E-002   -3.00000000E-003    3.12028231E-001    1.00592043E+000   -1.06180869E+000   -7.01387421E-001    2.05984214E+000   -9.18808287E-001
    6.59055118E-002   -7.58267717E-002   -3.00000000E-003    3.04630474E-001    9.94367964E-001   -1.04246996E+000   -6.71923462E-001    1.99792461E+000   -8.93180255E-001
    6.73228346E-002   -7.58267717E-002   -3.00000000E-003    2.96991512E-001    9.82598813E-001   -1.02322380E+000   -6.42569968E-001    1.93799326E+000   -8.67859113E-001
    6.87401575E-002   -7.58267717E-002   -3.00000000E-003    2.89194330E-001    9.70611996E-001   -1.00400386E+000   -6.13331082E-001    1.88002160E+000   -8.42842055E-001
    7.01574803E-002   -7.58267717E-002   -3.00000000E-003    2.81273888E-001    9.58385706E-001   -9.84728377E-001   -5.84191746E-001    1.82395373E+000   -8.18122945E-001
    7.15748031E-002   -7.58267717E-002   -3.00000000E-003    2.73229010E-001    9.45881876E-001   -9.65323112E-001   -5.55134259E-001    1.76972049E+000   -7.93692345E-001
    7.29921260E-002   -7.58267717E-002   -3.00000000E-003    2.65038652E-001    9.33063981E-001   -9.45731794E-001   -5.26144291E-001    1.71726632E+000   -7.69546360E-001
    7.44094488E-002   -7.58267717E-002   -3.00000000E-003    2.56688010E-001    9.19891425E-001   -9.25919513E-001   -4.97213380E-001    1.66652488E+000   -7.45682493E-001
    7.58267717E-002   -7.58267717E-002   -3.00000000E-003    2.48152755E-001    9.06319775E-001   -9.05867519E-001   -4.68339758E-001    1.61744755E+000   -7.22096958E-001
    7.72440945E-002   -7.58267717E-002   -3.00000000E-003    2.39406039E-001    8.92316062E-001   -8.85561221E-001   -4.39527477E-001    1.56999159E+000   -6.98789648E-001
    7.86614173E-002   -7.58267717E-002   -3.00000000E-003    2.30430886E-001    8.77842762E-001   -8.65013417E-001   -4.10786378E-001    1.52411421E+000   -6.75766974E-001
    8.00787402E-002   -7.58267717E-002   -3.00000000E-003    2.21211703E-001    8.62876038E-001   -8.44226232E-001   -3.82129910E-001    1.47978523E+000   -6.53023397E-001
    8.14960630E-002   -7.58267717E-002   -3.00000000E-003    2.11744151E-001    8.47392606E-001   -8.23217082E-001   -3.53572900E-001    1.43696468E+000   -6.30565597E-001
    8.29133858E-002   -7.58267717E-002   -3.00000000E-003    2.02016677E-001    8.31377969E-001   -8.02006871E-001   -3.25133998E-001    1.39561554E+000   -6.08397364E-001
    8.43307087E-002   -7.58267717E-002   -3.00000000E-003    1.92024764E-001    8.14817394E-001   -7.80620979E-001   -2.96832524E-001    1.35570245E+000   -5.86526224E-001
    8.57480315E-002   -7.58267717E-002   -3.00000000E-003    1.81758004E-001    7.97701499E-001   -7.59081438E-001   -2.68694998E-001    1.31718904E+000   -5.64951335E-001
    8.71653543E-002   -7.58267717E-002   -3.00000000E-003    1.71215777E-001    7.80026110E-001   -7.37420025E-001   -2.40745447E-001    1.28003525E+000   -5.43681566E-001
    8.85826772E-002   -7.58267717E-002   -3.00000000E-003    1.60385303E-001    7.61791034E-001   -7.15663527E-001   -2.13014557E-001    1.24420842E+000   -5.22716180E-001
    9.00000000E-002   -7.58267717E-002   -3.00000000E-003    1.49271757E-001    7.43004403E-001   -6.93853982E-001   -1.85531955E-001    1.20966610E+000   -5.02065955E-001
   -9.00000000E-002   -7.44094488E-002   -3.00000000E-003    6.96358562E-001    8.63083684E-001   -4.33573271E-001   -7.70381941E-001   -2.87004894E-001   -2.78893919E-002
   -8.85826772E-002   -7.44094488E-002   -3.00000000E-003    6.78149096E-001    8.53690919E-001   -4.23916516E-001   -7.62768023E-001   -2.58004759E-001   -2.18265426E-002
   -8.71653543E-002   -7.44094488E-002   -3.00000000E-003    6.56314705E-001    8.41739280E-001   -4.15095719E-001   -7.55718455E-001   -2.27488925E-001   -1.62193211E-002
   -8.57480315E-002   -7.44094488E-002   -3.00000000E-003    6.30836460E-001    8.27220640E-001   -4.07237234E-001   -7.49322417E-001   -1.95234467E-001   -1.10743539E-002
   -8.43307087E-002   -7.44094488E-002   -3.00000000E-003    6.01722122E-001    8.10139113E-001   -4.00468283E-001   -7.43669285E-001   -1.61020141E-001   -6.39860757E-003
   -8.29133858E-002   -7.44094488E-002   -3.00000000E-003    5.68982095E-001    7.90505387E-001   -3.94919150E-001   -7.38850630E-001   -1.24629769E-001   -2.20290143E-003
   -8.14960630E-002   -7.44094488E-002   -3.00000000E-003    5.32649811E-001    7.68345363E-001   -3.90722791E-001   -7.34960674E-001   -8.58500834E-002    1.50029051E-003
   -8.00787402E-002   -7.44094488E-002   -3.00000000E-003    4.92766706E-001    7.43688333E-001   -3.88013667E-001   -7.32094104E-001   -4.44727940E-002    4.69592263E-003
   -7.86614173E-002   -7.44094488E-002   -3.00000000E-003    4.49387294E-001    7.16576211E-001   -3.86928738E-001   -7.30347536E-001   -3.08575810E-004    7.36156127E-003
   -7.72440945E-002   -7.44094488E-002   -3.00000000E-003    4.02595580E-001    6.87067362E-001   -3.87607570E-001   -7.29815922E-001    4.68301641E-002    9.47552054E-003
   -7.58267717E-002   -7.44094488E-002   -3.00000000E-003    3.52470606E-001    6.55218904E-001   -3.90192643E-001   -7.30599619E-001    9.71061633E-002    1.10050784E-002
   -7.44094488E-002   -7.44094488E-002   -3.00000000E-003    2.99104930E-001    6.21097903E-001   -3.94825447E-001   -7.32796132E-001    1.50663788E-001    1.19111226E-002
   -7.29921260E-002   -7.44094488E-002   -3.00000000E-003    2.42600726E-001    5.84777039E-001   -4.01654728E-001   -7.36509628E-001    2.07627122E-001    1.21465281E-002
   -7.15748031E-002   -7.44094488E-002   -3.00000000E-003    1.83073960E-001    5.46337407E-001   -4.10831458E-001   -7.41841637E-001    2.68094268E-001    1.16545840E-002
   -7.01574803E-002   -7.44094488E-002   -3.00000000E-003    1.20647049E-001    5.05868522E-001   -4.22506854E-001   -7.48892827E-001    3.32142131E-001    1.03766825E-002
   -6.87401575E-002   -7.44094488E-002   -3.00000000E-003    5.54760946E-002    4.63476697E-001   -4.36832147E-001   -7.57763887E-001    3.99814166E-001    8.23565430E-003
   -6.73228346E-002   -7.44094488E-002   -3.00000000E-003   -1.22758777E-002    4.19273227E-001   -4.53942003E-001   -7.68546080E-001    4.71121975E-001    5.14840348E-003
   -6.59055118E-002   -7.44094488E-002   -3.00000000E-003   -8.24477784E-002    3.73368913E-001   -4.73923119E-001   -7.81299292E-001    5.46043737E-001    1.02112679E-003
   -6.44881890E-002   -7.44094488E-002   -3.00000000E-003   -1.54912552E-001    3.25856388E-001   -4.96807099E-001   -7.96052099E-001    6.24540382E-001   -4.24844836E-003
   -6.30708661E-002   -7.44094488E-002   -3.00000000E-003   -2.29701380E-001    2.76742571E-001   -5.22597348E-001   -8.12811185E-001    7.06551715E-001   -1.07957787E-002
   -6.16535433E-002   -7.44094488E-002   -3.00000000E-003   -3.07083344E-001    2.25911022E-001   -5.51437205E-001   -8.31659599E-001    7.92053222E-001   -1.88076592E-002
   -6.02362205E-002   -7.44094488E-002   -3.00000000E-003   -3.87536296E-001    1.73148855E-001   -5.83978400E-001   -8.52947000E-001    8.81056370E-001   -2.85637670E-002
   -5.88188976E-002   -7.44094488E-002   -3.00000000E-003   -4.71214331E-001    1.18449583E-001   -6.21890997E-001   -8.77552323E-001    9.73558837E-001   -4.04872999E-002
   -5.74015748E-002   -7.44094488E-002   -3.00000000E-003   -5.56323526E-001    6.29012755E-002   -6.67744147E-001   -9.06779421E-001    1.06921759E+000   -5.50667656E-002
   -5.59842520E-002   -7.44094488E-002   -3.00000000E-003   -6.37420805E-001    9.62398246E-003   -7.22004423E-001   -9.40736852E-001    1.16681145E+000   -7.25121084E-002
   -5.45669291E-002   -7.44094488E-002   -3.00000000E-003   -7.09178924E-001   -3.80049825E-002   -7.78245414E-001   -9.75539527E-001    1.26454001E+000   -9.24752839E-002
   -5.31496063E-002   -7.44094488E-002   -3.00000000E-003   -7.73818121E-001   -8.03280616E-002   -8.26730688E-001   -1.00433412E+000    1.36195002E+000   -1.14802580E-001
   -5.17322835E-002   -7.44094488E-002   -3.00000000E-003   -8.39740201E-001   -1.20126118E-001   -8.62022004E-001   -1.01981916E+000    1.46023659E+000   -1.40145976E-001
   -5.03149606E-002   -7.44094488E-002   -3.00000000E-003   -2.24456444E-001    3.48705526E-001    1.55353121E-001   -2.58165018E-001    1.51852698E+000   -1.43527502E-001
   -4.88976378E-002   -7.44094488E-002   -3.00000000E-003   -2.32337089E-001    3.53166462E-001    1.47594353E-001   -2.53299248E-001    1.60506005E+000   -1.63452971E-001
   -4.74803150E-002   -7.44094488E-002   -3.00000000E-003   -2.34540852E-001    3.59359851E-001    1.47107677E-001   -2.50494533E-001    1.69834863E+000   -1.86180135E-001
   -4.60629921E-002   -7.44094488E-002   -3.00000000E-003   -2.33158800E-001    3.65219506E-001    1.41670636E-001   -2.48014031E-001    1.78284550E+000   -2.07729285E-001
   -4.46456693E-002   -7.44094488E-002   -3.00000000E-003   -2.33411406E-001    3.70802418E-001    1.35450150E-001   -2.45578825E-001    1.86217278E+000   -2.29102639E-001
   -4.32283465E-002   -7.44094488E-002   -3.00000000E-003   -2.34144768E-001    3.76037980E-001    1.29567119E-001   -2.42846964E-001    1.94015593E+000   -2.51068843E-001
   -4.18110236E-002   -7.44094488E-002   -3.00000000E-003   -2.35012116E-001    3.81067502E-001    1.24011595E-001   -2.39699998E-001    2.01791161E+000   -2.73754366E-001
   -4.03937008E-002   -7.44094488E-002   -3.00000000E-003   -2.35838575E-001    3.85982661E-001    1.18727345E-001   -2.36176042E-001    2.09545847E+000   -2.97118718E-001
   -3.89763780E-002   -7.44094488E-002   -3.00000000E-003   -2.36529245E-001    3.90795095E-001    1.13569206E-001   -2.32343527E-001    2.17231960E+000   -3.21072131E-001
   -3.75590551E-002   -7.44094488E-002   -3.00000000E-003   -2.37124968E-001    3.95470747E-001    1.08402625E-001   -2.28240880E-001    2.24798400E+000   -3.45529583E-001
   -3.61417323E-002   -7.44094488E-002   -3.00000000E-003   -2.37713701E-001    3.99978276E-001    1.03185664E-001   -2.23872537E-001    2.32217445E+000   -3.70435905E-001
   -3.47244094E-002   -7.44094488E-002   -3.00000000E-003   -2.38348703E-001    4.04303238E-001    9.79409560E-002   -2.19227660E-001    2.39480466E+000   -3.95757386E-001
   -3.33070866E-002   -7.44094488E-002   -3.00000000E-003   -2.39036994E-001    4.08446660E-001    9.27045392E-002   -2.14301025E-001    2.46582150E+000   -4.21465217E-001
   -3.18897638E-002   -7.44094488E-002   -3.00000000E-003   -2.39767782E-001    4.12411390E-001    8.74923230E-002   -2.09095221E-001    2.53514263E+000   -4.47530205E-001
   -3.04724409E-002   -7.44094488E-002   -3.00000000E-003   -2.40528391E-001    4.16199671E-001    8.23074278E-002   -2.03619888E-001    2.60264077E+000   -4.73920431E-001
   -2.90551181E-002   -7.44094488E-002   -3.00000000E-003   -2.41315720E-001    4.19809033E-001    7.71432886E-002   -1.97885048E-001    2.66817814E+000   -5.00603573E-001
   -2.76377953E-002   -7.44094488E-002   -3.00000000E-003   -2.42131971E-001    4.23236542E-001    7.19974190E-002   -1.91895975E-001    2.73162813E+000   -5.27546963E-001
   -2.62204724E-002   -7.44094488E-002   -3.00000000E-003   -2.42978272E-001    4.26480296E-001    6.68665010E-002   -1.85657859E-001    2.79287330E+000   -5.54717616E-001
   -2.48031496E-002   -7.44094488E-002   -3.00000000E-003   -2.43855427E-001    4.29538661E-001    6.17538980E-002   -1.79175355E-001    2.85181444E+000   -5.82082873E-001
   -2.33858268E-002   -7.44094488E-002   -3.00000000E-003   -2.44760719E-001    4.32414720E-001    5.66675872E-002   -1.72458071E-001    2.90835082E+000   -6.09609835E-001
   -2.19685039E-002   -7.44094488E-002   -3.00000000E-003   -2.45689246E-001    4.35107366E-001    5.16058060E-002   -1.65512179E-001    2.96238473E+000   -6.37264519E-001
   -2.05511811E-002   -7.44094488E-002   -3.00000000E-003   -2.46640931E-001    4.37618643E-001    4.65699754E-002   -1.58346716E-001    3.01383159E+000   -6.65012232E-001
   -1.91338583E-002   -7.44094488E-002   -3.00000000E-003   -2.47611609E-001    4.39949453E-001    4.15570506E-002   -1.50968749E-001    3.06260579E+000   -6.92816535E-001
   -1.77165354E-002   -7.44094488E-002   -3.00000000E-003   -2.48600152E-001    4.42100262E-001    3.65654904E-002   -1.43385170E-001    3.10864189E+000   -7.20640057E-001
   -1.62992126E-002   -7.44094488E-002   -3.00000000E-003   -2.49604651E-001    4.44075127E-001    3.16000666E-002   -1.35607471E-001    3.15188035E+000   -7.48443779E-001
   -1.48818898E-002   -7.44094488E-002   -3.00000000E-003   -2.50620611E-001    4.45873743E-001    2.66617229E-002   -1.27644702E-001    3.19227075E+000   -7.76186907E-001
   -1.34645669E-002   -7.44094488E-002   -3.00000000E-003   -2.51645278E-001    4.47500410E-001    2.17465503E-002   -1.19507228E-001    3.22977481E+000   -8.03827862E-001
   -1.20472441E-002   -7.44094488E-002   -3.00000000E-003   -2.52675348E-001    4.48956665E-001    1.68523759E-002   -1.11206243E-001    3.26436079E+000   -8.31321986E-001
   -1.06299213E-002   -7.44094488E-002   -3.00000000E-003   -2.53710221E-001    4.50243461E-001    1.19796546E-002   -1.02752503E-001    3.29601564E+000   -8.58623739E-001
   -9.21259843E-003   -7.44094488E-002   -3.00000000E-003   -2.54745693E-001    4.51365161E-001    7.12281522E-003   -9.41564836E-002    3.32472883E+000   -8.85686206E-001
   -7.79527559E-003   -7.44094488E-002   -3.00000000E-003   -2.55781000E-001    4.52322619E-001    2.28424570E-003   -8.54319746E-002    3.35050899E+000   -9.12460148E-001
   -6.37795276E-003   -7.44094488E-002   -3.00000000E-003   -2.56814313E-001    4.53117964E-001   -2.53908113E-003   -7.65893366E-002    3.37337334E+000   -9.38896625E-001
   -4.96062992E-003   -7.44094488E-002   -3.00000000E-003   -2.57842898E-001    4.53753590E-001   -7.35046142E-003   -6.76439172E-002    3.39333931E+000   -9.64943679E-001
   -3.54330709E-003   -7.44094488E-002   -3.00000000E-003   -2.58869241E-001    4.54230410E-001   -1.21516810E-002   -5.86086773E-002    3.41045154E+000   -9.90550041E-001
   -2.12598425E-003   -7.44094488E-002   -3.00000000E-003   -2.59887763E-001    4.54549855E-001   -1.69436772E-002   -4.94949810E-002    3.42474818E+000   -1.01566286E+000
   -7.08661417E-004   -7.44094488E-002   -3.00000000E-003   -2.60900382E-001    4.54714461E-001   -2.17349713E-002   -4.03184296E-002    3.43628531E+000   -1.04022927E+000
    7.08661417E-004   -7.44094488E-002   -3.00000000E-003   -2.61907062E-001    4.54724919E-001   -2.65190955E-002   -3.10932968E-002    3.44512586E+000   -1.06419703E+000
    2.12598425E-003   -7.44094488E-002   -3.00000000E-003   -2.62907926E-001    4.54580834E-001   -3.13078033E-002   -2.18319367E-002    3.45133258E+000   -1.08751233E+000
    3.54330709E-003   -7.44094488E-002   -3.00000000E-003   -2.63899774E-001    4.54283556E-001   -3.60955520E-002   -1.25513175E-002    3.45498497E+000   -1.11012429E+000
    4.96062992E-003   -7.44094488E-002   -3.00000000E-003   -2.64883656E-001    4.53833611E-001   -4.08875411E-002   -3.26539005E-003    3.45615738E+000   -1.13198013E+000
    6.37795276E-003   -7.44094488E-002   -3.00000000E-003   -2.65862297E-001    4.53230311E-001   -4.56894910E-002    6.01333192E-003    3.45494571E+000   -1.15303104E+000
    7.79527559E-003   -7.44094488E-002   -3.00000000E-003   -2.66835414E-001    4.52472127E-001   -5.05047411E-002    1.52705001E-002    3.45143219E+000   -1.17322682E+000
    9.21259843E-003   -7.44094488E-002   -3.00000000E-003   -2.67802915E-001    4.51560683E-001   -5.53299131E-002    2.44890703E-002    3.44571072E+000   -1.19252006E+000
    1.06299213E-002   -7.44094488E-002   -3.00000000E-003   -2.68766708E-001    4.50494550E-001   -6.01711193E-002    3.36570342E-002    3.43788128E+000   -1.21086646E+000
    1.20472441E-002   -7.44094488E-002   -3.00000000E-003   -2.69727377E-001    4.49272453E-001   -6.50255620E-002    4.27561199E-002    3.42803991E+000   -1.22821981E+000
    1.34645669E-002   -7.44094488E-002   -3.00000000E-003   -2.70684735E-001    4.47893124E-001   -6.99025218E-002    5.17759981E-002    3.41628514E+000   -1.24453922E+000
    1.48818898E-002   -7.44094488E-002   -3.00000000E-003   -2.71643261E-001    4.46354642E-001   -7.48016175E-002    6.07023436E-002    3.40271800E+000   -1.25978453E+000
    1.62992126E-002   -7.44094488E-002   -3.00000000E-003   -2.72605228E-001    4.44656273E-001   -7.97184255E-002    6.95196123E-002    3.38744765E+000   -1.27391971E+000
    1.77165354E-002   -7.44094488E-002   -3.00000000E-003   -2.73567821E-001    4.42795360E-001   -8.46611072E-002    7.82168934E-002    3.37056422E+000   -1.28690804E+000
    1.91338583E-002   -7.44094488E-002   -3.00000000E-003   -2.74535495E-001    4.40772338E-001   -8.96183217E-002    8.67747468E-002    3.35217883E+000   -1.29871784E+000
    2.05511811E-002   -7.44094488E-002   -3.00000000E-003   -2.75507751E-001    4.38584220E-001   -9.46040502E-002    9.51855506E-002    3.33238485E+000   -1.30931838E+000
    2.19685039E-002   -7.44094488E-002   -3.00000000E-003   -2.76486923E-001    4.36230001E-001   -9.96181962E-002    1.03435448E-001    3.31127928E+000   -1.31868271E+000
    2.33858268E-002   -7.44094488E-002   -3.00000000E-003   -2.77473588E-001    4.33707014E-001   -1.04651623E-001    1.11510530E-001    3.28896298E+000   -1.32678569E+000
    2.48031496E-002   -7.44094488E-002   -3.00000000E-003   -2.78471655E-001    4.31015979E-001   -1.09704730E-001    1.19396751E-001    3.26552584E+000   -1.33360475E+000
    2.62204724E-002   -7.44094488E-002   -3.00000000E-003   -2.79481690E-001    4.28154858E-001   -1.14772951E-001    1.27081557E-001    3.24106801E+000   -1.33912028E+000
    2.76377953E-002   -7.44094488E-002   -3.00000000E-003   -2.80498918E-001    4.25122220E-001   -1.19861868E-001    1.34554892E-001    3.21567010E+000   -1.34331390E+000
    2.90551181E-002   -7.44094488E-002   -3.00000000E-003   -2.81523106E-001    4.21919044E-001   -1.24968112E-001    1.41803115E-001    3.18940783E+000   -1.34617160E+000
    3.04724409E-002   -7.44094488E-002   -3.00000000E-003   -2.82554829E-001    4.18545434E-001   -1.30094017E-001    1.48814358E-001    3.16236059E+000   -1.34768395E+000
    3.18897638E-002   -7.44094488E-002   -3.00000000E-003   -2.83609282E-001    4.15004485E-001   -1.35240310E-001    1.55572890E-001    3.13461930E+000   -1.34784090E+000
    3.33070866E-002   -7.44094488E-002   -3.00000000E-003   -2.84696004E-001    4.11295111E-001   -1.40382226E-001    1.62059542E-001    3.10628025E+000   -1.34662764E+000
    3.47244094E-002   -7.44094488E-002   -3.00000000E-003   -2.85805240E-001    4.07411190E-001   -1.45496473E-001    1.68260030E-001    3.07745047E+000   -1.34403274E+000
    3.61417323E-002   -7.44094488E-002   -3.00000000E-003   -2.86896488E-001    4.03344166E-001   -1.50564071E-001    1.74166061E-001    3.04816776E+000   -1.34005519E+000
    3.75590551E-002   -7.44094488E-002   -3.00000000E-003   -2.87915346E-001    3.99094242E-001   -1.55626825E-001    1.79787963E-001    3.01837299E+000   -1.33471696E+000
    3.89763780E-002   -7.44094488E-002   -3.00000000E-003   -2.88874622E-001    3.94697530E-001   -1.60802888E-001    1.85141224E-001    2.98795717E+000   -1.32805361E+000
    4.03937008E-002   -7.44094488E-002   -3.00000000E-003   -2.89951202E-001    3.90241505E-001   -1.66184354E-001    1.90201596E-001    2.95699479E+000   -1.32007991E+000
    4.18110236E-002   -7.44094488E-002   -3.00000000E-003   -2.91462366E-001    3.85826010E-001   -1.71659736E-001    1.94848652E-001    2.92607551E+000   -1.31075040E+000
    4.32283465E-002   -7.44094488E-002   -3.00000000E-003   -2.93589019E-001    3.81459821E-001   -1.76784517E-001    1.98853482E-001    2.89623724E+000   -1.29997229E+000
    4.46456693E-002   -7.44094488E-002   -3.00000000E-003   -2.96134976E-001    3.76982822E-001   -1.81044126E-001    2.01970099E-001    2.86830530E+000   -1.28770574E+000
    4.60629921E-002   -7.44094488E-002   -3.00000000E-003   -2.98676066E-001    3.72083126E-001   -1.84067806E-001    2.04017000E-001    2.84233842E+000   -1.27405645E+000
    4.74803150E-002   -7.44094488E-002   -3.00000000E-003   -3.00610178E-001    3.66227194E-001   -1.85353607E-001    2.04867482E-001    2.81739573E+000   -1.25929826E+000
    4.88976378E-002   -7.44094488E-002   -3.00000000E-003   -2.99760167E-001    3.57943178E-001   -1.83344745E-001    2.04697062E-001    2.78888316E+000   -1.24398953E+000
    5.03149606E-002   -7.44094488E-002   -3.00000000E-003   -2.96590576E-001    3.52454750E-001   -1.96417343E-001    2.12331382E-001    2.70487660E+000   -1.22893060E+000
    5.17322835E-002   -7.44094488E-002   -3.00000000E-003    4.29109432E-001    1.16707547E+000   -1.23181972E+000   -9.02263941E-001    2.79607341E+000   -1.23664216E+000
    5.31496063E-002   -7.44094488E-002   -3.00000000E-003    4.02002517E-001    1.13865807E+000   -1.20759399E+000   -8.93850630E-001    2.66997606E+000   -1.19086844E+000
    5.45669291E-002   -7.44094488E-002   -3.00000000E-003    3.87487933E-001    1.11866054E+000   -1.19099260E+000   -8.77096260E-001    2.57684025E+000   -1.15471221E+000
    5.59842520E-002   -7.44094488E-002   -3.00000000E-003    3.78198759E-001    1.10352486E+000   -1.17571427E+000   -8.56697341E-001    2.49633492E+000   -1.12257501E+000
    5.74015748E-002   -7.44094488E-002   -3.00000000E-003    3.71886947E-001    1.09129236E+000   -1.15988118E+000   -8.33636820E-001    2.42144495E+000   -1.09238322E+000
    5.88188976E-002   -7.44094488E-002   -3.00000000E-003    3.67015098E-001    1.08058640E+000   -1.14259733E+000   -8.08348200E-001    2.34906328E+000   -1.06314308E+000
    6.02362205E-002   -7.44094488E-002   -3.00000000E-003    3.62217633E-001    1.07035395E+000   -1.12374364E+000   -7.81320075E-001    2.27803264E+000   -1.03436645E+000
    6.16535433E-002   -7.44094488E-002   -3.00000000E-003    3.56606204E-001    1.05991998E+000   -1.10390030E+000   -7.53168243E-001    2.20833681E+000   -1.00589834E+000
    6.30708661E-002   -7.44094488E-002   -3.00000000E-003    3.49980170E-001    1.04902452E+000   -1.08384076E+000   -7.24491242E-001    2.14042408E+000   -9.77755809E-001
    6.44881890E-002   -7.44094488E-002   -3.00000000E-003    3.42600628E-001    1.03768619E+000   -1.06404623E+000   -6.95687611E-001    2.07467531E+000   -9.49991243E-001
    6.59055118E-002   -7.44094488E-002   -3.00000000E-003    3.34817767E-001    1.02602027E+000   -1.04463912E+000   -6.66941664E-001    2.01124408E+000   -9.22635327E-001
    6.73228346E-002   -7.44094488E-002   -3.00000000E-003    3.26875315E-001    1.01412114E+000   -1.02553587E+000   -6.38290645E-001    1.95011133E+000   -8.95699216E-001
    6.87401575E-002   -7.44094488E-002   -3.00000000E-003    3.18887895E-001    1.00202350E+000   -1.00656532E+000   -6.09711583E-001    1.89117064E+000   -8.69159637E-001
    7.01574803E-002   -7.44094488E-002   -3.00000000E-003    3.10879461E-001    9.89709263E-001   -9.87573759E-001   -5.81168678E-001    1.83428479E+000   -8.42997731E-001
    7.15748031E-002   -7.44094488E-002   -3.00000000E-003    3.02827108E-001    9.77138630E-001   -9.68432505E-001   -5.52632539E-001    1.77932991E+000   -8.17187700E-001
    7.29921260E-002   -7.44094488E-002   -3.00000000E-003    2.94683736E-001    9.64262676E-001   -9.49060547E-001   -5.24087267E-001    1.72620680E+000   -7.91719832E-001
    7.44094488E-002   -7.44094488E-002   -3.00000000E-003    2.86406346E-001    9.51035080E-001   -9.29407572E-001   -4.95527432E-001    1.67483004E+000   -7.66580252E-001
    7.58267717E-002   -7.44094488E-002   -3.00000000E-003    2.77950855E-001    9.37402770E-001   -9.09450567E-001   -4.66956247E-001    1.62513293E+000   -7.41763856E-001
    7.72440945E-002   -7.44094488E-002   -3.00000000E-003    2.69285071E-001    9.23327681E-001   -8.89182353E-001   -4.38380807E-001    1.57706479E+000   -7.17264240E-001
    7.86614173E-002   -7.44094488E-002   -3.00000000E-003    2.60373956E-001    9.08771504E-001   -8.68611867E-001   -4.09816525E-001    1.53057994E+000   -6.93086771E-001
    8.00787402E-002   -7.44094488E-002   -3.00000000E-003    2.51209820E-001    8.93706364E-001   -8.47755599E-001   -3.81279781E-001    1.48564491E+000   -6.69231573E-001
    8.14960630E-002   -7.44094488E-002   -3.00000000E-003    2.41766715E-001    8.78105881E-001   -8.26621295E-001   -3.52787568E-001    1.44221793E+000   -6.45691794E-001
    8.29133858E-002   -7.44094488E-002   -3.00000000E-003    2.32037388E-001    8.61950270E-001   -8.05240245E-001   -3.24362349E-001    1.40026038E+000   -6.22476048E-001
    8.43307087E-002   -7.44094488E-002   -3.00000000E-003    2.22015702E-001    8.45225931E-001   -7.83639298E-001   -2.96025625E-001    1.35974052E+000   -5.99590355E-001
    8.57480315E-002   -7.44094488E-002   -3.00000000E-003    2.11691009E-001    8.27919845E-001   -7.61844962E-001   -2.67804991E-001    1.32061951E+000   -5.77035425E-001
    8.71653543E-002   -7.44094488E-002   -3.00000000E-003    2.01049694E-001    8.10023711E-001   -7.39888213E-001   -2.39731038E-001    1.28286007E+000   -5.54812354E-001
    8.85826772E-002   -7.44094488E-002   -3.00000000E-003    1.90086210E-001    7.91537809E-001   -7.17801521E-001   -2.11833806E-001    1.24642982E+000   -5.32925349E-001
    9.00000000E-002   -7.44094488E-002   -3.00000000E-003    1.78798656E-001    7.72467664E-001   -6.95628107E-001   -1.84146877E-001    1.21128918E+000   -5.11380640E-001
   -9.00000000E-002   -7.29921260E-002   -3.00000000E-003    7.14342464E-001    8.73284692E-001   -4.02215044E-001   -7.52446875E-001   -3.38576114E-001   -3.25610734E-002
   -8.85826772E-002   -7.29921260E-002   -3.00000000E-003    6.95468815E-001    8.63391044E-001   -3.90568763E-001   -7.43403959E-001   -3.08943257E-001   -2.58749606E-002
   -8.71653543E-002   -7.29921260E-002   -3.00000000E-003    6.72849203E-001    8.50851073E-001   -3.79737259E-001   -7.34908648E-001   -2.77881454E-001   -1.96985430E-002
   -8.57480315E-002   -7.29921260E-002   -3.00000000E-003    6.46460312E-001    8.35652916E-001   -3.69847706E-001   -7.27052224E-001   -2.45172508E-001   -1.40436017E-002
   -8.43307087E-002   -7.29921260E-002   -3.00000000E-003    6.16310096E-001    8.17801995E-001   -3.61023800E-001   -7.19922719E-001   -2.10595211E-001   -8.91962214E-003
   -8.29133858E-002   -7.29921260E-002   -3.00000000E-003    5.82407401E-001    7.97307354E-001   -3.53406582E-001   -7.13615268E-001   -1.73938804E-001   -4.34400289E-003
   -8.14960630E-002   -7.29921260E-002   -3.00000000E-003    5.44779747E-001    7.74190519E-001   -3.47125905E-001   -7.08224536E-001   -1.34985685E-001   -3.32598153E-004
   -8.00787402E-002   -7.29921260E-002   -3.00000000E-003    5.03469743E-001    7.48483464E-001   -3.42317973E-001   -7.03845680E-001   -9.35308253E-002    3.09346618E-003
   -7.86614173E-002   -7.29921260E-002   -3.00000000E-003    4.58528014E-001    7.20224288E-001   -3.39119387E-001   -7.00575238E-001   -4.93786092E-002    5.91035784E-003
   -7.72440945E-002   -7.29921260E-002   -3.00000000E-003    4.10037680E-001    6.89470669E-001   -3.37674222E-001   -6.98510755E-001   -2.33790861E-003    8.09124851E-003
   -7.58267717E-002   -7.29921260E-002   -3.00000000E-003    3.58074199E-001    6.56278548E-001   -3.38124109E-001   -6.97751853E-001    4.77562576E-002    9.59890719E-003
   -7.44094488E-002   -7.29921260E-002   -3.00000000E-003    3.02731433E-001    6.20715351E-001   -3.40617126E-001   -6.98400349E-001    1.01059936E-001    1.03925664E-002
   -7.29921260E-002   -7.29921260E-002   -3.00000000E-003    2.44101775E-001    5.82849304E-001   -3.45294098E-001   -7.00552951E-001    1.57705829E-001    1.04218102E-002
   -7.15748031E-002   -7.29921260E-002   -3.00000000E-003    1.82296617E-001    5.42759001E-001   -3.52316229E-001   -7.04318652E-001    2.17807080E-001    9.62542042E-003
   -7.01574803E-002   -7.29921260E-002   -3.00000000E-003    1.17429180E-001    5.00530821E-001   -3.61850689E-001   -7.09805562E-001    2.81446508E-001    7.93522092E-003
   -6.87401575E-002   -7.29921260E-002   -3.00000000E-003    4.96642987E-002    4.56277040E-001   -3.74079171E-001   -7.17131259E-001    3.48691495E-001    5.27103263E-003
   -6.73228346E-002   -7.29921260E-002   -3.00000000E-003   -2.08046914E-002    4.10128865E-001   -3.89164044E-001   -7.26398123E-001    4.19568010E-001    1.54318735E-003
   -6.59055118E-002   -7.29921260E-002   -3.00000000E-003   -9.37276381E-002    3.62249334E-001   -4.07195451E-001   -7.37664317E-001    4.94072279E-001   -3.34012539E-003
   -6.44881890E-002   -7.29921260E-002   -3.00000000E-003   -1.68868973E-001    3.12794768E-001   -4.28104503E-001   -7.50893982E-001    5.72164549E-001   -9.47456822E-003
   -6.30708661E-002   -7.29921260E-002   -3.00000000E-003   -2.46196046E-001    2.61812692E-001   -4.51617602E-001   -7.65932539E-001    6.53806272E-001   -1.69704437E-002
   -6.16535433E-002   -7.29921260E-002   -3.00000000E-003   -3.26228553E-001    2.09050012E-001   -4.77398030E-001   -7.82582389E-001    7.39045565E-001   -2.59945735E-002
   -6.02362205E-002   -7.29921260E-002   -3.00000000E-003   -4.10433820E-001    1.53767321E-001   -5.05665617E-001   -8.00940061E-001    8.28139961E-001   -3.68684373E-002
   -5.88188976E-002   -7.29921260E-002   -3.00000000E-003   -5.01232742E-001    9.47914807E-002   -5.38772220E-001   -8.22219656E-001    9.21720376E-001   -5.02529756E-002
   -5.74015748E-002   -7.29921260E-002   -3.00000000E-003   -5.99320173E-001    3.20471432E-002   -5.84243772E-001   -8.50186929E-001    1.02051164E+000   -6.73553363E-002
   -5.59842520E-002   -7.29921260E-002   -3.00000000E-003   -6.92547775E-001   -2.77995135E-002   -6.51980646E-001   -8.89599138E-001    1.12311470E+000   -8.92788339E-002
   -5.45669291E-002   -7.29921260E-002   -3.00000000E-003   -7.60162652E-001   -7.19162543E-002   -7.28384355E-001   -9.32632961E-001    1.22450277E+000   -1.14560507E-001
   -5.31496063E-002   -7.29921260E-002   -3.00000000E-003   -8.12927629E-001   -1.00240312E-001   -7.92430139E-001   -9.60393592E-001    1.32267728E+000   -1.40775514E-001
   -5.17322835E-002   -7.29921260E-002   -3.00000000E-003   -2.21326406E-001    3.47438760E-001    1.60347814E-001   -2.64053800E-001    1.37569733E+000   -1.37359861E-001
   -5.03149606E-002   -7.29921260E-002   -3.00000000E-003   -2.24094859E-001    3.51491867E-001    1.53393521E-001   -2.61761166E-001    1.45258736E+000   -1.55412423E-001
   -4.88976378E-002   -7.29921260E-002   -3.00000000E-003   -2.26620650E-001    3.56577578E-001    1.47683369E-001   -2.59070676E-001    1.53367454E+000   -1.75456500E-001
   -4.74803150E-002   -7.29921260E-002   -3.00000000E-003   -2.27844635E-001    3.62227530E-001    1.43329237E-001   -2.56408437E-001    1.61727600E+000   -1.96960202E-001
   -4.60629921E-002   -7.29921260E-002   -3.00000000E-003   -2.27906966E-001    3.67901012E-001    1.38502876E-001   -2.53774725E-001    1.69932231E+000   -2.18973569E-001
   -4.46456693E-002   -7.29921260E-002   -3.00000000E-003   -2.28018555E-001    3.73405299E-001    1.33098297E-001   -2.51012356E-001    1.77892821E+000   -2.41319659E-001
   -4.32283465E-002   -7.29921260E-002   -3.00000000E-003   -2.28372801E-001    3.78687215E-001    1.27604680E-001   -2.47993345E-001    1.85700611E+000   -2.64185360E-001
   -4.18110236E-002   -7.29921260E-002   -3.00000000E-003   -2.28862116E-001    3.83775193E-001    1.22195124E-001   -2.44644374E-001    1.93419782E+000   -2.87668247E-001
   -4.03937008E-002   -7.29921260E-002   -3.00000000E-003   -2.29389032E-001    3.88705809E-001    1.16898041E-001   -2.40959788E-001    2.01064612E+000   -3.11768917E-001
   -3.89763780E-002   -7.29921260E-002   -3.00000000E-003   -2.29897497E-001    3.93492725E-001    1.11670892E-001   -2.36961172E-001    2.08618751E+000   -3.36442129E-001
   -3.75590551E-002   -7.29921260E-002   -3.00000000E-003   -2.30386701E-001    3.98128518E-001    1.06462021E-001   -2.32667857E-001    2.16057422E+000   -3.61632041E-001
   -3.61417323E-002   -7.29921260E-002   -3.00000000E-003   -2.30884749E-001    4.02599847E-001    1.01248180E-001   -2.28090328E-001    2.23359817E+000   -3.87288787E-001
   -3.47244094E-002   -7.29921260E-002   -3.00000000E-003   -2.31414916E-001    4.06899506E-001    9.60254461E-002   -2.23228940E-001    2.30513134E+000   -4.13372135E-001
   -3.33070866E-002   -7.29921260E-002   -3.00000000E-003   -2.31986422E-001    4.11024212E-001    9.08068942E-002   -2.18085429E-001    2.37506796E+000   -4.39845325E-001
   -3.18897638E-002   -7.29921260E-002   -3.00000000E-003   -2.32598885E-001    4.14972733E-001    8.56056117E-002   -2.12664246E-001    2.44331161E+000   -4.66673734E-001
   -3.04724409E-002   -7.29921260E-002   -3.00000000E-003   -2.33247155E-001    4.18745451E-001    8.04210540E-002   -2.06971220E-001    2.50974947E+000   -4.93822395E-001
   -2.90551181E-002   -7.29921260E-002   -3.00000000E-003   -2.33928912E-001    4.22342323E-001    7.52609303E-002   -2.01015019E-001    2.57426921E+000   -5.21256043E-001
   -2.76377953E-002   -7.29921260E-002   -3.00000000E-003   -2.34642556E-001    4.25761620E-001    7.01193254E-002   -1.94803189E-001    2.63675293E+000   -5.48939306E-001
   -2.62204724E-002   -7.29921260E-002   -3.00000000E-003   -2.35389432E-001    4.29001261E-001    6.49974717E-002   -1.88339722E-001    2.69709558E+000   -5.76836241E-001
   -2.48031496E-002   -7.29921260E-002   -3.00000000E-003   -2.36167060E-001    4.32061034E-001    5.98939600E-002   -1.81631040E-001    2.75519692E+000   -6.04911438E-001
   -2.33858268E-002   -7.29921260E-002   -3.00000000E-003   -2.36974558E-001    4.34942206E-001    5.48179660E-002   -1.74687850E-001    2.81096204E+000   -6.33128261E-001
   -2.19685039E-002   -7.29921260E-002   -3.00000000E-003   -2.37808947E-001    4.37644962E-001    4.97664401E-002   -1.67516103E-001    2.86430869E+000   -6.61450941E-001
   -2.05511811E-002   -7.29921260E-002   -3.00000000E-003   -2.38669043E-001    4.40169906E-001    4.47405469E-002   -1.60124245E-001    2.91515033E+000   -6.89841334E-001
   -1.91338583E-002   -7.29921260E-002   -3.00000000E-003   -2.39550988E-001    4.42518208E-001    3.97428450E-002   -1.52521404E-001    2.96341685E+000   -7.18261209E-001
   -1.77165354E-002   -7.29921260E-002   -3.00000000E-003   -2.40452696E-001    4.44690699E-001    3.47660931E-002   -1.44713581E-001    3.00904062E+000   -7.46671022E-001
   -1.62992126E-002   -7.29921260E-002   -3.00000000E-003   -2.41372785E-001    4.46690329E-001    2.98154999E-002   -1.36712457E-001    3.05196585E+000   -7.75029656E-001
   -1.48818898E-002   -7.29921260E-002   -3.00000000E-003   -2.42308038E-001    4.48517998E-001    2.48916716E-002   -1.28528374E-001    3.09215354E+000   -8.03296033E-001
   -1.34645669E-002   -7.29921260E-002   -3.00000000E-003   -2.43254741E-001    4.50176447E-001    1.99881832E-002   -1.20170872E-001    3.12955818E+000   -8.31426391E-001
   -1.20472441E-002   -7.29921260E-002   -3.00000000E-003   -2.44212932E-001    4.51666270E-001    1.51142977E-002   -1.11651199E-001    3.16416391E+000   -8.59375991E-001
   -1.06299213E-002   -7.29921260E-002   -3.00000000E-003   -2.45178705E-001    4.52989345E-001    1.02578555E-002   -1.02980581E-001    3.19594572E+000   -8.87098561E-001
   -9.21259843E-003   -7.29921260E-002   -3.00000000E-003   -2.46150372E-001    4.54148410E-001    5.42340471E-003   -9.41690446E-002    3.22490112E+000   -9.14547350E-001
   -7.79527559E-003   -7.29921260E-002   -3.00000000E-003   -2.47127479E-001    4.55146038E-001    6.04085015E-004   -8.52309743E-002    3.25103913E+000   -9.41674531E-001
   -6.37795276E-003   -7.29921260E-002   -3.00000000E-003   -2.48107751E-001    4.55981858E-001   -4.19721482E-003   -7.61767300E-002    3.27436902E+000   -9.68430316E-001
   -4.96062992E-003   -7.29921260E-002   -3.00000000E-003   -2.49088803E-001    4.56659770E-001   -8.98568869E-003   -6.70199945E-002    3.29491277E+000   -9.94764971E-001
   -3.54330709E-003   -7.29921260E-002   -3.00000000E-003   -2.50069818E-001    4.57180118E-001   -1.37628120E-002   -5.77755110E-002    3.31270376E+000   -1.02062776E+000
   -2.12598425E-003   -7.29921260E-002   -3.00000000E-003   -2.51049046E-001    4.57543487E-001   -1.85294792E-002   -4.84540658E-002    3.32778309E+000   -1.04596735E+000
   -7.08661417E-004   -7.29921260E-002   -3.00000000E-003   -2.52029732E-001    4.57752717E-001   -2.32942535E-002   -3.90706338E-002    3.34020520E+000   -1.07073363E+000
    7.08661417E-004   -7.29921260E-002   -3.00000000E-003   -2.53007163E-001    4.57807690E-001   -2.80532781E-002   -2.96388691E-002    3.35001778E+000   -1.09487448E+000
    2.12598425E-003   -7.29921260E-002   -3.00000000E-003   -2.53981527E-001    4.57709449E-001   -3.28129897E-002   -2.01729333E-002    3.35728653E+000   -1.11833905E+000
    3.54330709E-003   -7.29921260E-002   -3.00000000E-003   -2.54954680E-001    4.57457274E-001   -3.75710553E-002   -1.06873534E-002    3.36208251E+000   -1.14107777E+000
    4.96062992E-003   -7.29921260E-002   -3.00000000E-003   -2.55928173E-001    4.57052733E-001   -4.23302606E-002   -1.19697109E-003    3.36448601E+000   -1.16304195E+000
    6.37795276E-003   -7.29921260E-002   -3.00000000E-003   -2.56898370E-001    4.56495073E-001   -4.71000685E-002    8.28598022E-003    3.36457020E+000   -1.18418253E+000
    7.79527559E-003   -7.29921260E-002   -3.00000000E-003   -2.57866661E-001    4.55782841E-001   -5.18826856E-002    1.77474220E-002    3.36241575E+000   -1.20445182E+000
    9.21259843E-003   -7.29921260E-002   -3.00000000E-003   -2.58835298E-001    4.54917225E-001   -5.66739816E-002    2.71707583E-002    3.35811633E+000   -1.22380556E+000
    1.06299213E-002   -7.29921260E-002   -3.00000000E-003   -2.59805187E-001    4.53896933E-001   -6.14794404E-002    3.65430099E-002    3.35176474E+000   -1.24220026E+000
    1.20472441E-002   -7.29921260E-002   -3.00000000E-003   -2.60776436E-001    4.52720995E-001   -6.62969152E-002    4.58480430E-002    3.34344666E+000   -1.25959201E+000
    1.34645669E-002   -7.29921260E-002   -3.00000000E-003   -2.61750158E-001    4.51387863E-001   -7.11347382E-002    5.50746707E-002    3.33325894E+000   -1.27594219E+000
    1.48818898E-002   -7.29921260E-002   -3.00000000E-003   -2.62727751E-001    4.49896524E-001   -7.59926459E-002    6.42075723E-002    3.32129764E+000   -1.29121166E+000
    1.62992126E-002   -7.29921260E-002   -3.00000000E-003   -2.63710279E-001    4.48245075E-001   -8.08693665E-002    7.32335132E-002    3.30765695E+000   -1.30536531E+000
    1.77165354E-002   -7.29921260E-002   -3.00000000E-003   -2.64701362E-001    4.46432765E-001   -8.57697765E-002    8.21387352E-002    3.29243862E+000   -1.31837030E+000
    1.91338583E-002   -7.29921260E-002   -3.00000000E-003   -2.65696968E-001    4.44458692E-001   -9.06883769E-002    9.09074503E-002    3.27573073E+000   -1.33019383E+000
    2.05511811E-002   -7.29921260E-002   -3.00000000E-003   -2.66702123E-001    4.42319693E-001   -9.56356349E-002    9.95306982E-002    3.25763057E+000   -1.34080793E+000
    2.19685039E-002   -7.29921260E-002   -3.00000000E-003   -2.67719217E-001    4.40015914E-001   -1.00603937E-001    1.07992221E-001    3.23823377E+000   -1.35018602E+000
    2.33858268E-002   -7.29921260E-002   -3.00000000E-003   -2.68744145E-001    4.37543697E-001   -1.05595245E-001    1.16281595E-001    3.21762640E+000   -1.35830371E+000
    2.48031496E-002   -7.29921260E-002   -3.00000000E-003   -2.69782333E-001    4.34904572E-001   -1.10610160E-001    1.24383250E-001    3.19590540E+000   -1.36513989E+000
    2.62204724E-002   -7.29921260E-002   -3.00000000E-003   -2.70833220E-001    4.32095897E-001   -1.15642681E-001    1.32285167E-001    3.17315558E+000   -1.37067597E+000
    2.76377953E-002   -7.29921260E-002   -3.00000000E-003   -2.71895938E-001    4.29117953E-001   -1.20697602E-001    1.39975837E-001    3.14945716E+000   -1.37489411E+000
    2.90551181E-002   -7.29921260E-002   -3.00000000E-003   -2.72968491E-001    4.25968805E-001   -1.25774567E-001    1.47443822E-001    3.12489006E+000   -1.37778096E+000
    3.04724409E-002   -7.29921260E-002   -3.00000000E-003   -2.74055970E-001    4.22648883E-001   -1.30870406E-001    1.54675653E-001    3.09953744E+000   -1.37932545E+000
    3.18897638E-002   -7.29921260E-002   -3.00000000E-003   -2.75160859E-001    4.19158467E-001   -1.35981757E-001    1.61657049E-001    3.07347613E+000   -1.37951655E+000
    3.33070866E-002   -7.29921260E-002   -3.00000000E-003   -2.76285215E-001    4.15496790E-001   -1.41099323E-001    1.68373676E-001    3.04679052E+000   -1.37834546E+000
    3.47244094E-002   -7.29921260E-002   -3.00000000E-003   -2.77421435E-001    4.11661332E-001   -1.46217982E-001    1.74815970E-001    3.01955076E+000   -1.37580544E+000
    3.61417323E-002   -7.29921260E-002   -3.00000000E-003   -2.78554953E-001    4.07652526E-001   -1.51337158E-001    1.80974642E-001    2.99179882E+000   -1.37189629E+000
    3.75590551E-002   -7.29921260E-002   -3.00000000E-003   -2.79679317E-001    4.03475753E-001   -1.56479016E-001    1.86847823E-001    2.96355662E+000   -1.36662813E+000
    3.89763780E-002   -7.29921260E-002   -3.00000000E-003   -2.80826507E-001    3.99157248E-001   -1.61676625E-001    1.92421908E-001    2.93485328E+000   -1.36001035E+000
    4.03937008E-002   -7.29921260E-002   -3.00000000E-003   -2.82084389E-001    3.94730406E-001   -1.66938065E-001    1.97667703E-001    2.90583025E+000   -1.35204328E+000
    4.18110236E-002   -7.29921260E-002   -3.00000000E-003   -2.83568847E-001    3.90222345E-001   -1.72174084E-001    2.02512755E-001    2.87681808E+000   -1.34270804E+000
    4.32283465E-002   -7.29921260E-002   -3.00000000E-003   -2.85314002E-001    3.85603017E-001   -1.77183561E-001    2.06857732E-001    2.84822431E+000   -1.33197866E+000
    4.46456693E-002   -7.29921260E-002   -3.00000000E-003   -2.87193134E-001    3.80763482E-001   -1.81744983E-001    2.10624165E-001    2.82023928E+000   -1.31986175E+000
    4.60629921E-002   -7.29921260E-002   -3.00000000E-003   -2.88911411E-001    3.75516569E-001   -1.85749501E-001    2.13839481E-001    2.79245187E+000   -1.30643836E+000
    4.74803150E-002   -7.29921260E-002   -3.00000000E-003   -2.90006693E-001    3.69647731E-001   -1.89336508E-001    2.16785951E-001    2.76327601E+000   -1.29188774E+000
    4.88976378E-002   -7.29921260E-002   -3.00000000E-003   -2.90049866E-001    3.63340798E-001   -1.93602583E-001    2.20378210E-001    2.72880765E+000   -1.27652216E+000
    5.03149606E-002   -7.29921260E-002   -3.00000000E-003   -2.92518882E-001    3.59458725E-001   -2.00663854E-001    2.25322700E-001    2.68670722E+000   -1.26049176E+000
    5.17322835E-002   -7.29921260E-002   -3.00000000E-003   -3.04307777E-001    3.61928429E-001   -2.02363615E-001    2.25908578E-001    2.65059610E+000   -1.24127307E+000
    5.31496063E-002   -7.29921260E-002   -3.00000000E-003    4.47742973E-001    1.14301904E+000   -1.24393853E+000   -8.49221852E-001    2.73497919E+000   -1.24541443E+000
    5.45669291E-002   -7.29921260E-002   -3.00000000E-003    4.17662887E-001    1.13493494E+000   -1.20451394E+000   -8.50938610E-001    2.62207611E+000   -1.20374957E+000
    5.59842520E-002   -7.29921260E-002   -3.00000000E-003    4.06076950E-001    1.12506956E+000   -1.18521529E+000   -8.39041312E-001    2.53329084E+000   -1.16781485E+000
    5.74015748E-002   -7.29921260E-002   -3.00000000E-003    4.00579306E-001    1.11649431E+000   -1.16846147E+000   -8.20801102E-001    2.45412174E+000   -1.13492924E+000
    5.88188976E-002   -7.29921260E-002   -3.00000000E-003    3.97658007E-001    1.10861231E+000   -1.15009292E+000   -7.98160494E-001    2.37810049E+000   -1.10332935E+000
    6.02362205E-002   -7.29921260E-002   -3.00000000E-003    3.94436632E-001    1.10029081E+000   -1.12920176E+000   -7.72399531E-001    2.30307113E+000   -1.07221321E+000
    6.16535433E-002   -7.29921260E-002   -3.00000000E-003    3.89167270E-001    1.09081225E+000   -1.10708973E+000   -7.44890561E-001    2.22936481E+000   -1.04142103E+000
    6.30708661E-002   -7.29921260E-002   -3.00000000E-003    3.81939168E-001    1.08017441E+000   -1.08541716E+000   -7.16782366E-001    2.15803040E+000   -1.01107807E+000
    6.44881890E-002   -7.29921260E-002   -3.00000000E-003    3.73673831E-001    1.06876582E+000   -1.06488008E+000   -6.88679003E-001    2.08967793E+000   -9.81302839E-001
    6.59055118E-002   -7.29921260E-002   -3.00000000E-003    3.65132764E-001    1.05695790E+000   -1.04537955E+000   -6.60733348E-001    2.02435941E+000   -9.52126436E-001
    6.73228346E-002   -7.29921260E-002   -3.00000000E-003    3.56684523E-001    1.04495385E+000   -1.02653821E+000   -6.32894705E-001    1.96186013E+000   -9.23520366E-001
    6.87401575E-002   -7.29921260E-002   -3.00000000E-003    3.48433786E-001    1.03280707E+000   -1.00798035E+000   -6.05072689E-001    1.90188386E+000   -8.95430477E-001
    7.01574803E-002   -7.29921260E-002   -3.00000000E-003    3.40344906E-001    1.02048823E+000   -9.89420219E-001   -5.77198072E-001    1.84416540E+000   -8.67804053E-001
    7.15748031E-002   -7.29921260E-002   -3.00000000E-003    3.32333505E-001    1.00793414E+000   -9.70665212E-001   -5.49233746E-001    1.78849103E+000   -8.40597279E-001
    7.29921260E-002   -7.29921260E-002   -3.00000000E-003    3.24302263E-001    9.95082449E-001   -9.51604437E-001   -5.21168001E-001    1.73471003E+000   -8.13788292E-001
    7.44094488E-002   -7.29921260E-002   -3.00000000E-003    3.16169329E-001    9.81872571E-001   -9.32177827E-001   -4.93004952E-001    1.68270507E+000   -7.87354696E-001
    7.58267717E-002   -7.29921260E-002   -3.00000000E-003    3.07867459E-001    9.68249458E-001   -9.12364702E-001   -4.64755487E-001    1.63239498E+000   -7.61286992E-001
    7.72440945E-002   -7.29921260E-002   -3.00000000E-003    2.99345386E-001    9.54168687E-001   -8.92166584E-001   -4.36435346E-001    1.58372075E+000   -7.35579225E-001
    7.86614173E-002   -7.29921260E-002   -3.00000000E-003    2.90559910E-001    9.39586876E-001   -8.71595653E-001   -4.08062761E-001    1.53663027E+000   -7.10224641E-001
    8.00787402E-002   -7.29921260E-002   -3.00000000E-003    2.81491470E-001    9.24478312E-001   -8.50674347E-001   -3.79659636E-001    1.49109290E+000   -6.85227190E-001
    8.14960630E-002   -7.29921260E-002   -3.00000000E-003    2.72130292E-001    9.08814398E-001   -8.29429872E-001   -3.51244056E-001    1.44706128E+000   -6.60590392E-001
    8.29133858E-002   -7.29921260E-002   -3.00000000E-003    2.62447858E-001    8.92570257E-001   -8.07883836E-001   -3.22841462E-001    1.40449888E+000   -6.36308044E-001
    8.43307087E-002   -7.29921260E-002   -3.00000000E-003    2.52438334E-001    8.75728991E-001   -7.86068090E-001   -2.94478078E-001    1.36337264E+000   -6.12386067E-001
    8.57480315E-002   -7.29921260E-002   -3.00000000E-003    2.42092294E-001    8.58277318E-001   -7.64016121E-001   -2.66181776E-001    1.32364604E+000   -5.88828407E-001
    8.71653543E-002   -7.29921260E-002   -3.00000000E-003    2.31392616E-001    8.40204029E-001   -7.41760421E-001   -2.37986647E-001    1.28528187E+000   -5.65633765E-001
    8.85826772E-002   -7.29921260E-002   -3.00000000E-003    2.20334801E-001    8.21508122E-001   -7.19337523E-001   -2.09924805E-001    1.24824790E+000   -5.42806945E-001
    9.00000000E-002   -7.29921260E-002   -3.00000000E-003    2.08905175E-001    8.02189673E-001   -6.96787209E-001   -1.82032635E-001    1.21250405E+000   -5.20349429E-001
   -9.00000000E-002   -7.15748031E-002   -3.00000000E-003    7.34446091E-001    8.84961197E-001   -3.68923561E-001   -7.33157974E-001   -3.94115916E-001   -3.74663544E-002
   -8.85826772E-002   -7.15748031E-002   -3.00000000E-003    7.14935190E-001    8.74584402E-001   -3.55170519E-001   -7.22600321E-001   -3.63742621E-001   -3.00582189E-002
   -8.71653543E-002   -7.15748031E-002   -3.00000000E-003    6.91555578E-001    8.61471682E-001   -3.42209440E-001   -7.12573431E-001   -3.32030141E-001   -2.32123841E-002
   -8.57480315E-002   -7.15748031E-002   -3.00000000E-003    6.64281538E-001    8.45610833E-001   -3.30167569E-001   -7.03168931E-001   -2.98764901E-001   -1.69469308E-002
   -8.43307087E-002   -7.15748031E-002   -3.00000000E-003    6.33118698E-001    8.27004613E-001   -3.19176096E-001   -6.94477077E-001   -2.63729739E-001   -1.12763477E-002
   -8.29133858E-002   -7.15748031E-002   -3.00000000E-003    5.98074137E-001    8.05662318E-001   -3.09366348E-001   -6.86591869E-001   -2.26712232E-001   -6.22126052E-003
   -8.14960630E-002   -7.15748031E-002   -3.00000000E-003    5.59173551E-001    7.81603467E-001   -3.00875771E-001   -6.79609623E-001   -1.87497178E-001   -1.80304694E-003
   -8.00787402E-002   -7.15748031E-002   -3.00000000E-003    5.16455407E-001    7.54857491E-001   -2.93839567E-001   -6.73626386E-001   -1.45876471E-001    1.95403353E-003
   -7.86614173E-002   -7.15748031E-002   -3.00000000E-003    4.69972765E-001    7.25463633E-001   -2.88399862E-001   -6.68739907E-001   -1.01651504E-001    5.02230035E-003
   -7.72440945E-002   -7.15748031E-002   -3.00000000E-003    4.19801462E-001    6.93476287E-001   -2.84697722E-001   -6.65047791E-001   -5.46288044E-002    7.36934386E-003
   -7.58267717E-002   -7.15748031E-002   -3.00000000E-003    3.66018824E-001    6.58952254E-001   -2.82875207E-001   -6.62650044E-001   -4.63045753E-003    8.95809931E-003
   -7.44094488E-002   -7.15748031E-002   -3.00000000E-003    3.08713370E-001    6.21956747E-001   -2.83078735E-001   -6.61645310E-001    4.85019943E-002    9.74218109E-003
   -7.29921260E-002   -7.15748031E-002   -3.00000000E-003    2.47971099E-001    5.82553213E-001   -2.85453579E-001   -6.62134629E-001    1.04914150E-001    9.66790018E-003
   -7.15748031E-002   -7.15748031E-002   -3.00000000E-003    1.83892339E-001    5.40818803E-001   -2.90161139E-001   -6.64225457E-001    1.64735115E-001    8.67196468E-003
   -7.01574803E-002   -7.15748031E-002   -3.00000000E-003    1.16566441E-001    4.96823763E-001   -2.97385185E-001   -6.68036057E-001    2.28065479E-001    6.67491317E-003
   -6.87401575E-002   -7.15748031E-002   -3.00000000E-003    4.61380693E-002    4.50673506E-001   -3.07355473E-001   -6.73707585E-001    2.95002790E-001    3.59061186E-003
   -6.73228346E-002   -7.15748031E-002   -3.00000000E-003   -2.71805555E-002    4.02514646E-001   -3.20318231E-001   -6.81385584E-001    3.65602666E-001   -6.83979408E-004
   -6.59055118E-002   -7.15748031E-002   -3.00000000E-003   -1.02999681E-001    3.52592482E-001   -3.36469187E-001   -6.91180508E-001    4.39880336E-001   -6.24982680E-003
   -6.44881890E-002   -7.15748031E-002   -3.00000000E-003   -1.80774545E-001    3.01242991E-001   -3.55720052E-001   -7.03036374E-001    5.17791503E-001   -1.31848244E-002
   -6.30708661E-002   -7.15748031E-002   -3.00000000E-003   -2.60057359E-001    2.48752065E-001   -3.77388579E-001   -7.16553766E-001    5.99267079E-001   -2.15424712E-002
   -6.16535433E-002   -7.15748031E-002   -3.00000000E-003   -3.41205431E-001    1.94968729E-001   -4.00092983E-001   -7.30923252E-001    6.84329114E-001   -3.13988392E-002
   -6.02362205E-002   -7.15748031E-002   -3.00000000E-003   -4.26530922E-001    1.38693441E-001   -4.22209497E-001   -7.45179903E-001    7.73408082E-001   -4.29828310E-002
   -5.88188976E-002   -7.15748031E-002   -3.00000000E-003   -5.22364238E-001    7.66926695E-002   -4.43500301E-001   -7.59114456E-001    8.68040291E-001   -5.69987456E-002
   -5.74015748E-002   -7.15748031E-002   -3.00000000E-003   -6.44177263E-001    1.98141970E-003   -4.73366919E-001   -7.77309075E-001    9.72584738E-001   -7.57009759E-002
   -5.59842520E-002   -7.15748031E-002   -3.00000000E-003   -7.90375826E-001   -8.30571587E-002   -5.75708692E-001   -8.26716290E-001    1.09177142E+000   -1.06247762E-001
   -5.45669291E-002   -7.15748031E-002   -3.00000000E-003   -8.40953723E-001   -1.12650687E-001   -7.17220673E-001   -8.93034545E-001    1.19549781E+000   -1.38088010E-001
   -5.31496063E-002   -7.15748031E-002   -3.00000000E-003   -2.16779404E-001    3.43748772E-001    1.63961911E-001   -2.69272498E-001    1.22840608E+000   -1.28357066E-001
   -5.17322835E-002   -7.15748031E-002   -3.00000000E-003   -2.18784481E-001    3.48780348E-001    1.57750002E-001   -2.68388681E-001    1.30191334E+000   -1.45162239E-001
   -5.03149606E-002   -7.15748031E-002   -3.00000000E-003   -2.20013307E-001    3.53931832E-001    1.51843350E-001   -2.66750863E-001    1.37840588E+000   -1.63914096E-001
   -4.88976378E-002   -7.15748031E-002   -3.00000000E-003   -2.21019916E-001    3.59302736E-001    1.46414437E-001   -2.64556391E-001    1.45734975E+000   -1.84232395E-001
   -4.74803150E-002   -7.15748031E-002   -3.00000000E-003   -2.21634344E-001    3.64829720E-001    1.41378882E-001   -2.62042279E-001    1.53749923E+000   -2.05754744E-001
   -4.60629921E-002   -7.15748031E-002   -3.00000000E-003   -2.21864981E-001    3.70354215E-001    1.36325745E-001   -2.59308411E-001    1.61728873E+000   -2.28097509E-001
   -4.46456693E-002   -7.15748031E-002   -3.00000000E-003   -2.22000747E-001    3.75762913E-001    1.31089560E-001   -2.56341178E-001    1.69592658E+000   -2.51068752E-001
   -4.32283465E-002   -7.15748031E-002   -3.00000000E-003   -2.22202527E-001    3.81006446E-001    1.25761857E-001   -2.53098079E-001    1.77339313E+000   -2.74644993E-001
   -4.18110236E-002   -7.15748031E-002   -3.00000000E-003   -2.22485917E-001    3.86078568E-001    1.20433535E-001   -2.49545444E-001    1.84985351E+000   -2.98835182E-001
   -4.03937008E-002   -7.15748031E-002   -3.00000000E-003   -2.22818728E-001    3.90988929E-001    1.15144228E-001   -2.45674154E-001    1.92535628E+000   -3.23626752E-001
   -3.89763780E-002   -7.15748031E-002   -3.00000000E-003   -2.23175713E-001    3.95743352E-001    1.09887603E-001   -2.41490321E-001    1.99982267E+000   -3.48985026E-001
   -3.75590551E-002   -7.15748031E-002   -3.00000000E-003   -2.23548538E-001    4.00339158E-001    1.04650967E-001   -2.37003589E-001    2.07310555E+000   -3.74865166E-001
   -3.61417323E-002   -7.15748031E-002   -3.00000000E-003   -2.23944503E-001    4.04773169E-001    9.94235758E-002   -2.32223222E-001    2.14506228E+000   -4.01222262E-001
   -3.47244094E-002   -7.15748031E-002   -3.00000000E-003   -2.24374030E-001    4.09039852E-001    9.41982017E-002   -2.27152779E-001    2.21556234E+000   -4.28013455E-001
   -3.33070866E-002   -7.15748031E-002   -3.00000000E-003   -2.24841990E-001    4.13136216E-001    8.89861319E-002   -2.21797946E-001    2.28449331E+000   -4.55198791E-001
   -3.18897638E-002   -7.15748031E-002   -3.00000000E-003   -2.25349242E-001    4.17061041E-001    8.37859035E-002   -2.16163019E-001    2.35174997E+000   -4.82739306E-001
   -3.04724409E-002   -7.15748031E-002   -3.00000000E-003   -2.25894435E-001    4.20813585E-001    7.86025581E-002   -2.10254773E-001    2.41722870E+000   -5.10597010E-001
   -2.90551181E-002   -7.15748031E-002   -3.00000000E-003   -2.26476252E-001    4.24393005E-001    7.34415320E-002   -2.04081306E-001    2.48082336E+000   -5.38733648E-001
   -2.76377953E-002   -7.15748031E-002   -3.00000000E-003   -2.27091829E-001    4.27799624E-001    6.83029189E-002   -1.97650252E-001    2.54243050E+000   -5.67110767E-001
   -2.62204724E-002   -7.15748031E-002   -3.00000000E-003   -2.27742125E-001    4.31030836E-001    6.31880151E-002   -1.90966480E-001    2.60195184E+000   -5.95690338E-001
   -2.48031496E-002   -7.15748031E-002   -3.00000000E-003   -2.28425534E-001    4.34087205E-001    5.80961977E-002   -1.84037285E-001    2.65929255E+000   -6.24433764E-001
   -2.33858268E-002   -7.15748031E-002   -3.00000000E-003   -2.29139603E-001    4.36968669E-001    5.30246962E-002   -1.76871451E-001    2.71436503E+000   -6.53302336E-001
   -2.19685039E-002   -7.15748031E-002   -3.00000000E-003   -2.29882545E-001    4.39676643E-001    4.79821796E-002   -1.69477257E-001    2.76708831E+000   -6.82257114E-001
   -2.05511811E-002   -7.15748031E-002   -3.00000000E-003   -2.30653233E-001    4.42210822E-001    4.29685506E-002   -1.61863534E-001    2.81739148E+000   -7.11258181E-001
   -1.91338583E-002   -7.15748031E-002   -3.00000000E-003   -2.31448297E-001    4.44571976E-001    3.79814248E-002   -1.54039225E-001    2.86520160E+000   -7.40264871E-001
   -1.77165354E-002   -7.15748031E-002   -3.00000000E-003   -2.32266802E-001    4.46762290E-001    3.30221459E-002   -1.46011197E-001    2.91046339E+000   -7.69236149E-001
   -1.62992126E-002   -7.15748031E-002   -3.00000000E-003   -2.33105323E-001    4.48781825E-001    2.80843424E-002   -1.37789699E-001    2.95311990E+000   -7.98129190E-001
   -1.48818898E-002   -7.15748031E-002   -3.00000000E-003   -2.33961521E-001    4.50633961E-001    2.31773935E-002   -1.29387296E-001    2.99313451E+000   -8.26901545E-001
   -1.34645669E-002   -7.15748031E-002   -3.00000000E-003   -2.34835427E-001    4.52318812E-001    1.82935947E-002   -1.20812299E-001    3.03047627E+000   -8.55508934E-001
   -1.20472441E-002   -7.15748031E-002   -3.00000000E-003   -2.35722629E-001    4.53837860E-001    1.34340615E-002   -1.12075666E-001    3.06511227E+000   -8.83905243E-001
   -1.06299213E-002   -7.15748031E-002   -3.00000000E-003   -2.36621950E-001    4.55193470E-001    8.60014894E-003   -1.03190584E-001    3.09703320E+000   -9.12044783E-001
   -9.21259843E-003   -7.15748031E-002   -3.00000000E-003   -2.37530809E-001    4.56387227E-001    3.78757101E-003   -9.41662076E-002    3.12623547E+000   -9.39880260E-001
   -7.79527559E-003   -7.15748031E-002   -3.00000000E-003   -2.38449109E-001    4.57421247E-001   -1.00959610E-003   -8.50162877E-002    3.15271947E+000   -9.67363904E-001
   -6.37795276E-003   -7.15748031E-002   -3.00000000E-003   -2.39374378E-001    4.58295454E-001   -5.79126041E-003   -7.57508782E-002    3.17649821E+000   -9.94447177E-001
   -4.96062992E-003   -7.15748031E-002   -3.00000000E-003   -2.40305743E-001    4.59012681E-001   -1.05557180E-002   -6.63852559E-002    3.19759404E+000   -1.02108038E+000
   -3.54330709E-003   -7.15748031E-002   -3.00000000E-003   -2.41242445E-001    4.59574411E-001   -1.53045855E-002   -5.69325949E-002    3.21603717E+000   -1.04721470E+000
   -2.12598425E-003   -7.15748031E-002   -3.00000000E-003   -2.42181945E-001    4.59979645E-001   -2.00454774E-002   -4.74045869E-002    3.23186382E+000   -1.07279928E+000
   -7.08661417E-004   -7.15748031E-002   -3.00000000E-003   -2.43125102E-001    4.60232048E-001   -2.47819591E-002   -3.78150374E-002    3.24512125E+000   -1.09778573E+000
    7.08661417E-004   -7.15748031E-002   -3.00000000E-003   -2.44072504E-001    4.60330807E-001   -2.95137416E-002   -2.81778695E-002    3.25586271E+000   -1.12212365E+000
    2.12598425E-003   -7.15748031E-002   -3.00000000E-003   -2.45022627E-001    4.60277076E-001   -3.42403531E-002   -1.85071549E-002    3.26414483E+000   -1.14576413E+000
    3.54330709E-003   -7.15748031E-002   -3.00000000E-003   -2.45975027E-001    4.60070094E-001   -3.89664051E-002   -8.81754894E-003    3.27003234E+000   -1.16865862E+000
    4.96062992E-003   -7.15748031E-002   -3.00000000E-003   -2.46930567E-001    4.59711337E-001   -4.36930490E-002    8.76736239E-004    3.27359582E+000   -1.19075993E+000
    6.37795276E-003   -7.15748031E-002   -3.00000000E-003   -2.47889154E-001    4.59199424E-001   -4.84323581E-002    1.05640109E-002    3.27490928E+000   -1.21202178E+000
    7.79527559E-003   -7.15748031E-002   -3.00000000E-003   -2.48850900E-001    4.58534406E-001   -5.31768871E-002    2.02288910E-002    3.27405248E+000   -1.23239859E+000
    9.21259843E-003   -7.15748031E-002   -3.00000000E-003   -2.49818966E-001    4.57715698E-001   -5.79287331E-002    2.98560736E-002    3.27110902E+000   -1.25184681E+000
    1.06299213E-002   -7.15748031E-002   -3.00000000E-003   -2.50790711E-001    4.56743060E-001   -6.26975646E-002    3.94330577E-002    3.26616103E+000   -1.27032470E+000
    1.20472441E-002   -7.15748031E-002   -3.00000000E-003   -2.51769815E-001    4.55615332E-001   -6.74746720E-002    4.89426857E-002    3.25929618E+000   -1.28779127E+000
    1.34645669E-002   -7.15748031E-002   -3.00000000E-003   -2.52752719E-001    4.54331774E-001   -7.22744836E-002    5.83747722E-002    3.25060188E+000   -1.30420805E+000
    1.48818898E-002   -7.15748031E-002   -3.00000000E-003   -2.53744435E-001    4.52890201E-001   -7.70919206E-002    6.77140926E-002    3.24016773E+000   -1.31953799E+000
    1.62992126E-002   -7.15748031E-002   -3.00000000E-003   -2.54745351E-001    4.51289242E-001   -8.19274554E-002    7.69475334E-002    3.22808778E+000   -1.33374757E+000
    1.77165354E-002   -7.15748031E-002   -3.00000000E-003   -2.55756494E-001    4.49528628E-001   -8.67857668E-002    8.60605646E-002    3.21445375E+000   -1.34680476E+000
    1.91338583E-002   -7.15748031E-002   -3.00000000E-003   -2.56778039E-001    4.47606480E-001   -9.16628092E-002    9.50386665E-002    3.19935006E+000   -1.35867831E+000
    2.05511811E-002   -7.15748031E-002   -3.00000000E-003   -2.57813270E-001    4.45521613E-001   -9.65649295E-002    1.03871061E-001    3.18287677E+000   -1.36934264E+000
    2.19685039E-002   -7.15748031E-002   -3.00000000E-003   -2.58859883E-001    4.43272360E-001   -1.01491357E-001    1.12543794E-001    3.16511027E+000   -1.37876961E+000
    2.33858268E-002   -7.15748031E-002   -3.00000000E-003   -2.59920765E-001    4.40856252E-001   -1.06441111E-001    1.21044960E-001    3.14614574E+000   -1.38693763E+000
    2.48031496E-002   -7.15748031E-002   -3.00000000E-003   -2.60994614E-001    4.38273713E-001   -1.11414358E-001    1.29359627E-001    3.12606914E+000   -1.39382609E+000
    2.62204724E-002   -7.15748031E-002   -3.00000000E-003   -2.62081379E-001    4.35522852E-001   -1.16410228E-001    1.37476246E-001    3.10495855E+000   -1.39941612E+000
    2.76377953E-002   -7.15748031E-002   -3.00000000E-003   -2.63187075E-001    4.32604162E-001   -1.21428774E-001    1.45381997E-001    3.08290026E+000   -1.40369240E+000
    2.90551181E-002   -7.15748031E-002   -3.00000000E-003   -2.64305631E-001    4.29514633E-001   -1.26470557E-001    1.53065890E-001    3.05996821E+000   -1.40664024E+000
    3.04724409E-002   -7.15748031E-002   -3.00000000E-003   -2.65439466E-001    4.26254153E-001   -1.31533106E-001    1.60515191E-001    3.03623869E+000   -1.40824842E+000
    3.18897638E-002   -7.15748031E-002   -3.00000000E-003   -2.66591564E-001    4.22823517E-001   -1.36612256E-001    1.67715389E-001    3.01179031E+000   -1.40850764E+000
    3.33070866E-002   -7.15748031E-002   -3.00000000E-003   -2.67758823E-001    4.19221835E-001   -1.41708961E-001    1.74655814E-001    2.98669458E+000   -1.40741071E+000
    3.47244094E-002   -7.15748031E-002   -3.00000000E-003   -2.68942939E-001    4.15448644E-001   -1.46819546E-001    1.81325461E-001    2.96101541E+000   -1.40495247E+000
    3.61417323E-002   -7.15748031E-002   -3.00000000E-003   -2.70137514E-001    4.11505230E-001   -1.51946489E-001    1.87714683E-001    2.93480450E+000   -1.40113088E+000
    3.75590551E-002   -7.15748031E-002   -3.00000000E-003   -2.71348986E-001    4.07398504E-001   -1.57095265E-001    1.93812848E-001    2.90811702E+000   -1.39595014E+000
    3.89763780E-002   -7.15748031E-002   -3.00000000E-003   -2.72600990E-001    4.03141205E-001   -1.62274043E-001    1.99604101E-001    2.88102021E+000   -1.38941300E+000
    4.03937008E-002   -7.15748031E-002   -3.00000000E-003   -2.73934628E-001    3.98746150E-001   -1.67464859E-001    2.05061077E-001    2.85362789E+000   -1.38151725E+000
    4.18110236E-002   -7.15748031E-002   -3.00000000E-003   -2.75390056E-001    3.94215138E-001   -1.72615030E-001    2.10147475E-001    2.82611057E+000   -1.37225934E+000
    4.32283465E-002   -7.15748031E-002   -3.00000000E-003   -2.76958227E-001    3.89522389E-001   -1.77636384E-001    2.14825574E-001    2.79861000E+000   -1.36163692E+000
    4.46456693E-002   -7.15748031E-002   -3.00000000E-003   -2.78568220E-001    3.84619501E-001   -1.82446651E-001    2.19085292E-001    2.77109812E+000   -1.34966917E+000
    4.60629921E-002   -7.15748031E-002   -3.00000000E-003   -2.80087698E-001    3.79453368E-001   -1.87057987E-001    2.22999711E-001    2.74319377E+000   -1.33641089E+000
    4.74803150E-002   -7.15748031E-002   -3.00000000E-003   -2.81424493E-001    3.74074058E-001   -1.91680962E-001    2.26767507E-001    2.71405521E+000   -1.32195154E+000
    4.88976378E-002   -7.15748031E-002   -3.00000000E-003   -2.82899546E-001    3.68895519E-001   -1.96769308E-001    2.30651929E-001    2.68278532E+000   -1.30637817E+000
    5.03149606E-002   -7.15748031E-002   -3.00000000E-003   -2.85911602E-001    3.64943225E-001   -2.02321408E-001    2.34398141E-001    2.65043925E+000   -1.28962763E+000
    5.17322835E-002   -7.15748031E-002   -3.00000000E-003   -2.91991235E-001    3.63065183E-001   -2.06407730E-001    2.36511556E-001    2.62121616E+000   -1.27129650E+000
    5.31496063E-002   -7.15748031E-002   -3.00000000E-003   -3.01374529E-001    3.63282137E-001   -2.06232687E-001    2.35096627E-001    2.59673847E+000   -1.25017461E+000
    5.45669291E-002   -7.15748031E-002   -3.00000000E-003    4.78686955E-001    1.13409284E+000   -1.26804349E+000   -8.13933124E-001    2.67905692E+000   -1.24959178E+000
    5.59842520E-002   -7.15748031E-002   -3.00000000E-003    4.41104433E-001    1.13866208E+000   -1.21318505E+000   -8.18356212E-001    2.58634521E+000   -1.21513895E+000
    5.74015748E-002   -7.15748031E-002   -3.00000000E-003    4.31894105E-001    1.13763432E+000   -1.18741411E+000   -8.07418661E-001    2.49895805E+000   -1.17949748E+000
    5.88188976E-002   -7.15748031E-002   -3.00000000E-003    4.31589535E-001    1.13495017E+000   -1.16446085E+000   -7.87803399E-001    2.41631988E+000   -1.14522414E+000
    6.02362205E-002   -7.15748031E-002   -3.00000000E-003    4.30902252E-001    1.12977116E+000   -1.13759069E+000   -7.62678131E-001    2.33388049E+000   -1.11125706E+000
    6.16535433E-002   -7.15748031E-002   -3.00000000E-003    4.25059303E-001    1.12141484E+000   -1.10986706E+000   -7.35151175E-001    2.25309118E+000   -1.07758643E+000
    6.30708661E-002   -7.15748031E-002   -3.00000000E-003    4.15633866E-001    1.11075376E+000   -1.08508395E+000   -7.07423396E-001    2.17642488E+000   -1.04465907E+000
    6.44881890E-002   -7.15748031E-002   -3.00000000E-003    4.05319987E-001    1.09904185E+000   -1.06355299E+000   -6.80164553E-001    2.10454094E+000   -1.01267168E+000
    6.59055118E-002   -7.15748031E-002   -3.00000000E-003    3.95397597E-001    1.08702148E+000   -1.04418832E+000   -6.53256904E-001    2.03697020E+000   -9.81583307E-001
    6.73228346E-002   -7.15748031E-002   -3.00000000E-003    3.86185455E-001    1.07496329E+000   -1.02594866E+000   -6.26432585E-001    1.97299905E+000   -9.51271171E-001
    6.87401575E-002   -7.15748031E-002   -3.00000000E-003    3.77616417E-001    1.06287369E+000   -1.00811211E+000   -5.99501406E-001    1.91198915E+000   -9.21613201E-001
    7.01574803E-002   -7.15748031E-002   -3.00000000E-003    3.69495066E-001    1.05066584E+000   -9.90228814E-001   -5.72371927E-001    1.85346923E+000   -8.92511838E-001
    7.15748031E-002   -7.15748031E-002   -3.00000000E-003    3.61614373E-001    1.03823580E+000   -9.72038232E-001   -5.45019744E-001    1.79711086E+000   -8.63896079E-001
    7.29921260E-002   -7.15748031E-002   -3.00000000E-003    3.53804529E-001    1.02550054E+000   -9.53407171E-001   -5.17450520E-001    1.74269382E+000   -8.35731295E-001
    7.44094488E-002   -7.15748031E-002   -3.00000000E-003    3.45917399E-001    1.01238884E+000   -9.34286344E-001   -4.89696385E-001    1.69007869E+000   -8.07986057E-001
    7.58267717E-002   -7.15748031E-002   -3.00000000E-003    3.37858120E-001    9.98843665E-001   -9.14667766E-001   -4.61779371E-001    1.63916697E+000   -7.80647388E-001
    7.72440945E-002   -7.15748031E-002   -3.00000000E-003    3.29556978E-001    9.84821872E-001   -8.94569002E-001   -4.33725182E-001    1.58989507E+000   -7.53706478E-001
    7.86614173E-002   -7.15748031E-002   -3.00000000E-003    3.20970222E-001    9.70278273E-001   -8.74017923E-001   -4.05555003E-001    1.54220860E+000   -7.27156524E-001
    8.00787402E-002   -7.15748031E-002   -3.00000000E-003    3.12060767E-001    9.55182060E-001   -8.53047621E-001   -3.77293759E-001    1.49606916E+000   -7.01000608E-001
    8.14960630E-002   -7.15748031E-002   -3.00000000E-003    3.02826152E-001    9.39508721E-001   -8.31692747E-001   -3.48965337E-001    1.45143976E+000   -6.75239356E-001
    8.29133858E-002   -7.15748031E-002   -3.00000000E-003    2.93243783E-001    9.23228315E-001   -8.09984849E-001   -3.20592563E-001    1.40827716E+000   -6.49871380E-001
    8.43307087E-002   -7.15748031E-002   -3.00000000E-003    2.83296518E-001    9.06320225E-001   -7.87954439E-001   -2.92205719E-001    1.36654755E+000   -6.24895155E-001
    8.57480315E-002   -7.15748031E-002   -3.00000000E-003    2.72968911E-001    8.88771040E-001   -7.65637181E-001   -2.63837458E-001    1.32621945E+000   -6.00310756E-001
    8.71653543E-002   -7.15748031E-002   -3.00000000E-003    2.62251185E-001    8.70566019E-001   -7.43073971E-001   -2.35521935E-001    1.28725355E+000   -5.76123754E-001
    8.85826772E-002   -7.15748031E-002   -3.00000000E-003    2.51133642E-001    8.51700010E-001   -7.20302128E-001   -2.07294950E-001    1.24961705E+000   -5.52335183E-001
    9.00000000E-002   -7.15748031E-002   -3.00000000E-003    2.39598950E-001    8.32173821E-001   -6.97363809E-001   -1.79195575E-001    1.21327310E+000   -5.28945130E-001
   -9.00000000E-002   -7.01574803E-002   -3.00000000E-003    7.56784181E-001    8.98196071E-001   -3.33831991E-001   -7.12610061E-001   -4.53786981E-001   -4.26224142E-002
   -8.85826772E-002   -7.01574803E-002   -3.00000000E-003    7.36665440E-001    8.87354822E-001   -3.17856480E-001   -7.00451937E-001   -4.22558446E-001   -3.43864491E-002
   -8.71653543E-002   -7.01574803E-002   -3.00000000E-003    7.12553922E-001    8.73687277E-001   -3.02648977E-001   -6.88807010E-001   -3.90084896E-001   -2.67669222E-002
   -8.57480315E-002   -7.01574803E-002   -3.00000000E-003    6.84422440E-001    8.57181651E-001   -2.88333409E-001   -6.77765870E-001   -3.56159035E-001   -1.97853944E-002
   -8.43307087E-002   -7.01574803E-002   -3.00000000E-003    6.52273289E-001    8.37837121E-001   -2.75047455E-001   -6.67421522E-001   -3.20565538E-001   -1.34631369E-002
   -8.29133858E-002   -7.01574803E-002   -3.00000000E-003    6.16112573E-001    8.15662123E-001   -2.62921527E-001   -6.57867631E-001   -2.83091934E-001   -7.82406238E-003
   -8.14960630E-002   -7.01574803E-002   -3.00000000E-003    5.75962436E-001    7.90675284E-001   -2.52094606E-001   -6.49202876E-001   -2.43525111E-001   -2.89434693E-003
   -8.00787402E-002   -7.01574803E-002   -3.00000000E-003    5.31859584E-001    7.62904320E-001   -2.42703521E-001   -6.41523597E-001   -2.01654474E-001    1.29751463E-003
   -7.86614173E-002   -7.01574803E-002   -3.00000000E-003    4.83854968E-001    7.32387856E-001   -2.34889759E-001   -6.34927382E-001   -1.57276542E-001    4.72089996E-003
   -7.72440945E-002   -7.01574803E-002   -3.00000000E-003    4.32023171E-001    6.99179307E-001   -2.28798646E-001   -6.29514304E-001   -1.10196275E-001    7.33819755E-003
   -7.58267717E-002   -7.01574803E-002   -3.00000000E-003    3.76441375E-001    6.63336081E-001   -2.24571845E-001   -6.25383307E-001   -6.02249934E-002    9.11185776E-003
   -7.44094488E-002   -7.01574803E-002   -3.00000000E-003    3.17197142E-001    6.24921560E-001   -2.22350265E-001   -6.22631373E-001   -7.19269886E-003    9.99216390E-003
   -7.29921260E-002   -7.01574803E-002   -3.00000000E-003    2.54375765E-001    5.84001965E-001   -2.22272550E-001   -6.21354775E-001    4.90574913E-002    9.92340381E-003
   -7.15748031E-002   -7.01574803E-002   -3.00000000E-003    1.88051665E-001    5.40637044E-001   -2.24485929E-001   -6.21653323E-001    1.08671022E-001    8.83706590E-003
   -7.01574803E-002   -7.01574803E-002   -3.00000000E-003    1.18272917E-001    4.94879999E-001   -2.29177566E-001   -6.23645453E-001    1.71779153E-001    6.65164974E-003
   -6.87401575E-002   -7.01574803E-002   -3.00000000E-003    4.50869200E-002    4.46784456E-001   -2.36623866E-001   -6.27498251E-001    2.38512765E-001    3.26118018E-003
   -6.73228346E-002   -7.01574803E-002   -3.00000000E-003   -3.13462834E-002    3.96475636E-001   -2.47259099E-001   -6.33456225E-001    3.08984848E-001   -1.46498949E-003
   -6.59055118E-002   -7.01574803E-002   -3.00000000E-003   -1.10539444E-001    3.44264002E-001   -2.61610968E-001   -6.41805094E-001    3.83269505E-001   -7.65891290E-003
   -6.44881890E-002   -7.01574803E-002   -3.00000000E-003   -1.91389672E-001    2.90804069E-001   -2.79917963E-001   -6.52650312E-001    4.61336519E-001   -1.54037359E-002
   -6.30708661E-002   -7.01574803E-002   -3.00000000E-003   -2.72315756E-001    2.37034761E-001   -3.01256770E-001   -6.65437935E-001    5.43015513E-001   -2.46645919E-002
   -6.16535433E-002   -7.01574803E-002   -3.00000000E-003   -3.52425069E-001    1.83550295E-001   -3.22776810E-001   -6.78478510E-001    6.28097190E-001   -3.53220530E-002
   -6.02362205E-002   -7.01574803E-002   -3.00000000E-003   -4.33320536E-001    1.29589977E-001   -3.39768621E-001   -6.88894606E-001    7.16806361E-001   -4.73193322E-002
   -5.88188976E-002   -7.01574803E-002   -3.00000000E-003   -5.21174024E-001    7.19325305E-002   -3.45313926E-001   -6.92384050E-001    8.10657813E-001   -6.08372276E-002
   -5.74015748E-002   -7.01574803E-002   -3.00000000E-003   -6.34652974E-001    1.10309168E-003   -3.21313318E-001   -6.78689619E-001    9.14659041E-001   -7.58531984E-002
   -5.59842520E-002   -7.01574803E-002   -3.00000000E-003   -2.52663000E-001    3.43150815E-001    1.74924444E-001   -2.78006392E-001    9.72558191E-001   -9.20002833E-002
   -5.45669291E-002   -7.01574803E-002   -3.00000000E-003   -2.13402024E-001    3.38016162E-001    1.70618365E-001   -2.76295324E-001    1.07080706E+000   -1.14862429E-001
   -5.31496063E-002   -7.01574803E-002   -3.00000000E-003   -2.13885185E-001    3.44501985E-001    1.62267549E-001   -2.75019309E-001    1.14723408E+000   -1.31717464E-001
   -5.17322835E-002   -7.01574803E-002   -3.00000000E-003   -2.14432208E-001    3.50346543E-001    1.56097897E-001   -2.73840096E-001    1.22341603E+000   -1.49890717E-001
   -5.03149606E-002   -7.01574803E-002   -3.00000000E-003   -2.14870161E-001    3.55945740E-001    1.50423000E-001   -2.72175057E-001    1.30054890E+000   -1.69438338E-001
   -4.88976378E-002   -7.01574803E-002   -3.00000000E-003   -2.15242913E-001    3.61480371E-001    1.45015026E-001   -2.70036885E-001    1.37862979E+000   -1.90237921E-001
   -4.74803150E-002   -7.01574803E-002   -3.00000000E-003   -2.15494737E-001    3.66985551E-001    1.39780341E-001   -2.67516985E-001    1.45715156E+000   -2.12109840E-001
   -4.60629921E-002   -7.01574803E-002   -3.00000000E-003   -2.15621157E-001    3.72425267E-001    1.34579365E-001   -2.64681497E-001    1.53542626E+000   -2.34862538E-001
   -4.46456693E-002   -7.01574803E-002   -3.00000000E-003   -2.15698355E-001    3.77752108E-001    1.29334693E-001   -2.61550641E-001    1.61296586E+000   -2.58360353E-001
   -4.32283465E-002   -7.01574803E-002   -3.00000000E-003   -2.15797799E-001    3.82934441E-001    1.24042404E-001   -2.58116455E-001    1.68957500E+000   -2.82535335E-001
   -4.18110236E-002   -7.01574803E-002   -3.00000000E-003   -2.15945741E-001    3.87961340E-001    1.18743605E-001   -2.54371695E-001    1.76520433E+000   -3.07351603E-001
   -4.03937008E-002   -7.01574803E-002   -3.00000000E-003   -2.16140201E-001    3.92829809E-001    1.13453225E-001   -2.50309377E-001    1.83981832E+000   -3.32777232E-001
   -3.89763780E-002   -7.01574803E-002   -3.00000000E-003   -2.16370608E-001    3.97541850E-001    1.08179190E-001   -2.45935333E-001    1.91333447E+000   -3.58774142E-001
   -3.75590551E-002   -7.01574803E-002   -3.00000000E-003   -2.16632839E-001    4.02094241E-001    1.02922871E-001   -2.41253889E-001    1.98564379E+000   -3.85299509E-001
   -3.61417323E-002   -7.01574803E-002   -3.00000000E-003   -2.16927542E-001    4.06485784E-001    9.76777379E-002   -2.36273264E-001    2.05662989E+000   -4.12309179E-001
   -3.47244094E-002   -7.01574803E-002   -3.00000000E-003   -2.17257744E-001    4.10715472E-001    9.24466218E-002   -2.30999916E-001    2.12617995E+000   -4.39759584E-001
   -3.33070866E-002   -7.01574803E-002   -3.00000000E-003   -2.17627626E-001    4.14778435E-001    8.72271417E-002   -2.25437375E-001    2.19418515E+000   -4.67608263E-001
   -3.18897638E-002   -7.01574803E-002   -3.00000000E-003   -2.18037601E-001    4.18673787E-001    8.20261019E-002   -2.19592678E-001    2.26054144E+000   -4.95813150E-001
   -3.04724409E-002   -7.01574803E-002   -3.00000000E-003   -2.18485502E-001    4.22401192E-001    7.68434786E-002   -2.13473742E-001    2.32514490E+000   -5.24333236E-001
   -2.90551181E-002   -7.01574803E-002   -3.00000000E-003   -2.18970858E-001    4.25959797E-001    7.16802625E-002   -2.07086766E-001    2.38789995E+000   -5.53128038E-001
   -2.76377953E-002   -7.01574803E-002   -3.00000000E-003   -2.19492697E-001    4.29348501E-001    6.65430458E-002   -2.00439097E-001    2.44871200E+000   -5.82156310E-001
   -2.62204724E-002   -7.01574803E-002   -3.00000000E-003   -2.20050435E-001    4.32567180E-001    6.14326742E-002   -1.93539720E-001    2.50748925E+000   -6.11377670E-001
   -2.48031496E-002   -7.01574803E-002   -3.00000000E-003   -2.20641919E-001    4.35615943E-001    5.63443674E-002   -1.86392886E-001    2.56414083E+000   -6.40750832E-001
   -2.33858268E-002   -7.01574803E-002   -3.00000000E-003   -2.21266037E-001    4.38493871E-001    5.12836937E-002   -1.79009478E-001    2.61858915E+000   -6.70234881E-001
   -2.19685039E-002   -7.01574803E-002   -3.00000000E-003   -2.21921846E-001    4.41201697E-001    4.62515172E-002   -1.71397298E-001    2.67075814E+000   -6.99788678E-001
   -2.05511811E-002   -7.01574803E-002   -3.00000000E-003   -2.22605922E-001    4.43740949E-001    4.12503431E-002   -1.63565646E-001    2.72057862E+000   -7.29370166E-001
   -1.91338583E-002   -7.01574803E-002   -3.00000000E-003   -2.23317618E-001    4.46111189E-001    3.62747605E-002   -1.55522630E-001    2.76798912E+000   -7.58937077E-001
   -1.77165354E-002   -7.01574803E-002   -3.00000000E-003   -2.24053442E-001    4.48314272E-001    3.13278409E-002   -1.47278017E-001    2.81292848E+000   -7.88446231E-001
   -1.62992126E-002   -7.01574803E-002   -3.00000000E-003   -2.24813060E-001    4.50350619E-001    2.64085057E-002   -1.38840264E-001    2.85535791E+000   -8.17854113E-001
   -1.48818898E-002   -7.01574803E-002   -3.00000000E-003   -2.25594648E-001    4.52222397E-001    2.15191992E-002   -1.30222185E-001    2.89523535E+000   -8.47116434E-001
   -1.34645669E-002   -7.01574803E-002   -3.00000000E-003   -2.26394940E-001    4.53930038E-001    1.66551083E-002   -1.21432542E-001    2.93252955E+000   -8.76188085E-001
   -1.20472441E-002   -7.01574803E-002   -3.00000000E-003   -2.27213157E-001    4.55475246E-001    1.18138865E-002   -1.12482041E-001    2.96721819E+000   -9.05023066E-001
   -1.06299213E-002   -7.01574803E-002   -3.00000000E-003   -2.28046493E-001    4.56859466E-001    7.00058127E-003   -1.03384527E-001    2.99928530E+000   -9.33574562E-001
   -9.21259843E-003   -7.01574803E-002   -3.00000000E-003   -2.28893790E-001    4.58083971E-001    2.20904512E-003   -9.41492266E-002    3.02873018E+000   -9.61795396E-001
   -7.79527559E-003   -7.01574803E-002   -3.00000000E-003   -2.29753910E-001    4.59151782E-001   -2.56342763E-003   -8.47891220E-002    3.05555620E+000   -9.89638466E-001
   -6.37795276E-003   -7.01574803E-002   -3.00000000E-003   -2.30625157E-001    4.60061527E-001   -7.31938545E-003   -7.53151825E-002    3.07977355E+000   -1.01705519E+000
   -4.96062992E-003   -7.01574803E-002   -3.00000000E-003   -2.31507291E-001    4.60815993E-001   -1.20582629E-002   -6.57415580E-002    3.10140212E+000   -1.04399693E+000
   -3.54330709E-003   -7.01574803E-002   -3.00000000E-003   -2.32398775E-001    4.61416211E-001   -1.67800704E-002   -5.60825617E-002    3.12046827E+000   -1.07041493E+000
   -2.12598425E-003   -7.01574803E-002   -3.00000000E-003   -2.33297371E-001    4.61861651E-001   -2.14932497E-002   -4.63484879E-002    3.13700796E+000   -1.09626030E+000
   -7.08661417E-004   -7.01574803E-002   -3.00000000E-003   -2.34204273E-001    4.62156167E-001   -2.61991865E-002   -3.65540563E-002    3.15107034E+000   -1.12148590E+000
    7.08661417E-004   -7.01574803E-002   -3.00000000E-003   -2.35119511E-001    4.62297683E-001   -3.08990207E-002   -2.67125201E-002    3.16269432E+000   -1.14604185E+000
    2.12598425E-003   -7.01574803E-002   -3.00000000E-003   -2.36041845E-001    4.62287391E-001   -3.55938729E-002   -1.68381632E-002    3.17193748E+000   -1.16988059E+000
    3.54330709E-003   -7.01574803E-002   -3.00000000E-003   -2.36972285E-001    4.62126222E-001   -4.02835272E-002   -6.94584328E-003    3.17886340E+000   -1.19295615E+000
    4.96062992E-003   -7.01574803E-002   -3.00000000E-003   -2.37908260E-001    4.61812504E-001   -4.49807919E-002    2.95253623E-003    3.18353213E+000   -1.21522218E+000
    6.37795276E-003   -7.01574803E-002   -3.00000000E-003   -2.38852703E-001    4.61347680E-001   -4.96806154E-002    1.28426679E-002    3.18602020E+000   -1.23663455E+000
    7.79527559E-003   -7.01574803E-002   -3.00000000E-003   -2.39804301E-001    4.60729837E-001   -5.43882492E-002    2.27105857E-002    3.18639460E+000   -1.25714776E+000
    9.21259843E-003   -7.01574803E-002   -3.00000000E-003   -2.40765708E-001    4.59960230E-001   -5.91045713E-002    3.25421741E-002    3.18473960E+000   -1.27672193E+000
    1.06299213E-002   -7.01574803E-002   -3.00000000E-003   -2.41736051E-001    4.59036966E-001   -6.38308353E-002    4.23218943E-002    3.18112802E+000   -1.29531513E+000
    1.20472441E-002   -7.01574803E-002   -3.00000000E-003   -2.42715642E-001    4.57960033E-001   -6.85711952E-002    5.20360438E-002    3.17564746E+000   -1.31288876E+000
    1.34645669E-002   -7.01574803E-002   -3.00000000E-003   -2.43706044E-001    4.56727301E-001   -7.33278785E-002    6.16727146E-002    3.16837515E+000   -1.32940497E+000
    1.48818898E-002   -7.01574803E-002   -3.00000000E-003   -2.44708474E-001    4.55338394E-001   -7.81020586E-002    7.12178446E-002    3.15940224E+000   -1.34482976E+000
    1.62992126E-002   -7.01574803E-002   -3.00000000E-003   -2.45723135E-001    4.53791328E-001   -8.28946848E-002    8.06572646E-002    3.14881210E+000   -1.35912906E+000
    1.77165354E-002   -7.01574803E-002   -3.00000000E-003   -2.46751160E-001    4.52085196E-001   -8.77116624E-002    8.99776596E-002    3.13669142E+000   -1.37227261E+000
    1.91338583E-002   -7.01574803E-002   -3.00000000E-003   -2.47793247E-001    4.50219484E-001   -9.25440367E-002    9.91630870E-002    3.12312635E+000   -1.38423064E+000
    2.05511811E-002   -7.01574803E-002   -3.00000000E-003   -2.48849962E-001    4.48191810E-001   -9.74039157E-002    1.08204494E-001    3.10820132E+000   -1.39497736E+000
    2.19685039E-002   -7.01574803E-002   -3.00000000E-003   -2.49923070E-001    4.46000522E-001   -1.02287522E-001    1.17087665E-001    3.09200019E+000   -1.40448720E+000
    2.33858268E-002   -7.01574803E-002   -3.00000000E-003   -2.51012526E-001    4.43645258E-001   -1.07193557E-001    1.25797948E-001    3.07460988E+000   -1.41273851E+000
    2.48031496E-002   -7.01574803E-002   -3.00000000E-003   -2.52118252E-001    4.41123533E-001   -1.12124826E-001    1.34324535E-001    3.05610820E+000   -1.41971137E+000
    2.62204724E-002   -7.01574803E-002   -3.00000000E-003   -2.53243353E-001    4.38436064E-001   -1.17081370E-001    1.42653344E-001    3.03658061E+000   -1.42538882E+000
    2.76377953E-002   -7.01574803E-002   -3.00000000E-003   -2.54386608E-001    4.35581054E-001   -1.22059946E-001    1.50772074E-001    3.01610006E+000   -1.42975440E+000
    2.90551181E-002   -7.01574803E-002   -3.00000000E-003   -2.55545493E-001    4.32556466E-001   -1.27064758E-001    1.58669855E-001    2.99473830E+000   -1.43279396E+000
    3.04724409E-002   -7.01574803E-002   -3.00000000E-003   -2.56722753E-001    4.29361709E-001   -1.32093155E-001    1.66334079E-001    2.97257583E+000   -1.43449736E+000
    3.18897638E-002   -7.01574803E-002   -3.00000000E-003   -2.57919372E-001    4.25997781E-001   -1.37139561E-001    1.73750054E-001    2.94968101E+000   -1.43485545E+000
    3.33070866E-002   -7.01574803E-002   -3.00000000E-003   -2.59132959E-001    4.22462463E-001   -1.42212835E-001    1.80910279E-001    2.92612167E+000   -1.43386169E+000
    3.47244094E-002   -7.01574803E-002   -3.00000000E-003   -2.60368792E-001    4.18759192E-001   -1.47302969E-001    1.87798927E-001    2.90196112E+000   -1.43151096E+000
    3.61417323E-002   -7.01574803E-002   -3.00000000E-003   -2.61622589E-001    4.14887001E-001   -1.52413271E-001    1.94407399E-001    2.87726237E+000   -1.42780193E+000
    3.75590551E-002   -7.01574803E-002   -3.00000000E-003   -2.62902175E-001    4.10850869E-001   -1.57546294E-001    2.00722968E-001    2.85207955E+000   -1.42273432E+000
    3.89763780E-002   -7.01574803E-002   -3.00000000E-003   -2.64222603E-001    4.06657197E-001   -1.62694694E-001    2.06729112E-001    2.82648697E+000   -1.41630890E+000
    4.03937008E-002   -7.01574803E-002   -3.00000000E-003   -2.65601487E-001    4.02310073E-001   -1.67848221E-001    2.12408726E-001    2.80056707E+000   -1.40852679E+000
    4.18110236E-002   -7.01574803E-002   -3.00000000E-003   -2.67050764E-001    3.97807400E-001   -1.72975411E-001    2.17741407E-001    2.77440853E+000   -1.39938938E+000
    4.32283465E-002   -7.01574803E-002   -3.00000000E-003   -2.68562030E-001    3.93140237E-001   -1.78032112E-001    2.22711048E-001    2.74806075E+000   -1.38890193E+000
    4.46456693E-002   -7.01574803E-002   -3.00000000E-003   -2.70106426E-001    3.88298958E-001   -1.83000184E-001    2.27325550E-001    2.72147663E+000   -1.37708285E+000
    4.60629921E-002   -7.01574803E-002   -3.00000000E-003   -2.71652693E-001    3.83299563E-001   -1.87902405E-001    2.31628111E-001    2.69446358E+000   -1.36396320E+000
    4.74803150E-002   -7.01574803E-002   -3.00000000E-003   -2.73251531E-001    3.78244960E-001   -1.92841251E-001    2.35688158E-001    2.66676634E+000   -1.34958172E+000
    4.88976378E-002   -7.01574803E-002   -3.00000000E-003   -2.75187079E-001    3.73400163E-001   -1.97898732E-001    2.39508460E-001    2.63840876E+000   -1.33395740E+000
    5.03149606E-002   -7.01574803E-002   -3.00000000E-003   -2.78030989E-001    3.69157617E-001   -2.02855761E-001    2.42829042E-001    2.61028019E+000   -1.31704872E+000
    5.17322835E-002   -7.01574803E-002   -3.00000000E-003   -2.82320275E-001    3.65783953E-001   -2.06932379E-001    2.45032383E-001    2.58410305E+000   -1.29874057E+000
    5.31496063E-002   -7.01574803E-002   -3.00000000E-003   -2.88265896E-001    3.63286911E-001   -2.09029902E-001    2.45361544E-001    2.56121101E+000   -1.27885595E+000
    5.45669291E-002   -7.01574803E-002   -3.00000000E-003   -2.96221019E-001    3.61711242E-001   -2.07928389E-001    2.43043217E-001    2.54137086E+000   -1.25679185E+000
    5.59842520E-002   -7.01574803E-002   -3.00000000E-003   -3.05861541E-001    3.60400246E-001   -2.03763697E-001    2.38378225E-001    2.52138603E+000   -1.23015086E+000
    5.74015748E-002   -7.01574803E-002   -3.00000000E-003    4.74144840E-001    1.15191364E+000   -1.23284273E+000   -7.91467923E-001    2.55962366E+000   -1.22498019E+000
    5.88188976E-002   -7.01574803E-002   -3.00000000E-003    4.74661624E-001    1.15981971E+000   -1.19609084E+000   -7.77054179E-001    2.47036489E+000   -1.18948533E+000
    6.02362205E-002   -7.01574803E-002   -3.00000000E-003    4.78807493E-001    1.15995481E+000   -1.15142055E+000   -7.51250066E-001    2.37364883E+000   -1.15190912E+000
    6.16535433E-002   -7.01574803E-002   -3.00000000E-003    4.67537578E-001    1.15212975E+000   -1.10996849E+000   -7.22709686E-001    2.27970629E+000   -1.11434827E+000
    6.30708661E-002   -7.01574803E-002   -3.00000000E-003    4.51540023E-001    1.14051083E+000   -1.08052706E+000   -6.95667400E-001    2.19493387E+000   -1.07832827E+000
    6.44881890E-002   -7.01574803E-002   -3.00000000E-003    4.37119033E-001    1.12811583E+000   -1.05862277E+000   -6.69920091E-001    2.11860665E+000   -1.04395126E+000
    6.59055118E-002   -7.01574803E-002   -3.00000000E-003    4.25057027E-001    1.11590230E+000   -1.04029052E+000   -6.44566921E-001    2.04860579E+000   -1.01090930E+000
    6.73228346E-002   -7.01574803E-002   -3.00000000E-003    4.14901076E-001    1.10395860E+000   -1.02339245E+000   -6.19062063E-001    1.98321883E+000   -9.78893745E-001
    6.87401575E-002   -7.01574803E-002   -3.00000000E-003    4.06075134E-001    1.09212431E+000   -1.00681604E+000   -5.93166496E-001    1.92128557E+000   -9.47676345E-001
    7.01574803E-002   -7.01574803E-002   -3.00000000E-003    3.98076258E-001    1.08020203E+000   -9.89980889E-001   -5.66833220E-001    1.86206346E+000   -9.17103079E-001
    7.15748031E-002   -7.01574803E-002   -3.00000000E-003    3.90507149E-001    1.06803175E+000   -9.72596315E-001   -5.40098351E-001    1.80509072E+000   -8.87073583E-001
    7.29921260E-002   -7.01574803E-002   -3.00000000E-003    3.83078238E-001    1.05551799E+000   -9.54549774E-001   -5.13023145E-001    1.75008869E+000   -8.57539069E-001
    7.44094488E-002   -7.01574803E-002   -3.00000000E-003    3.75579711E-001    1.04258453E+000   -9.35822082E-001   -4.85671147E-001    1.69689046E+000   -8.28464287E-001
    7.58267717E-002   -7.01574803E-002   -3.00000000E-003    3.67880939E-001    1.02918691E+000   -9.16445679E-001   -4.58083572E-001    1.64539382E+000   -7.99833080E-001
    7.72440945E-002   -7.01574803E-002   -3.00000000E-003    3.59897867E-001    1.01528235E+000   -8.96472573E-001   -4.30292665E-001    1.59553105E+000   -7.71634768E-001
    7.86614173E-002   -7.01574803E-002   -3.00000000E-003    3.51583413E-001    1.00083740E+000   -8.75954602E-001   -4.02329916E-001    1.54725631E+000   -7.43869659E-001
    8.00787402E-002   -7.01574803E-002   -3.00000000E-003    3.42902671E-001    9.85812348E-001   -8.54938709E-001   -3.74217617E-001    1.50052521E+000   -7.16529162E-001
    8.14960630E-002   -7.01574803E-002   -3.00000000E-003    3.33856956E-001    9.70184827E-001   -8.33472318E-001   -3.45976610E-001    1.45530042E+000   -6.89621019E-001
    8.29133858E-002   -7.01574803E-002   -3.00000000E-003    3.24425715E-001    9.53920993E-001   -8.11596742E-001   -3.17635832E-001    1.41154295E+000   -6.63142738E-001
    8.43307087E-002   -7.01574803E-002   -3.00000000E-003    3.14585009E-001    9.36997697E-001   -7.89343066E-001   -2.89229015E-001    1.36921840E+000   -6.37087640E-001
    8.57480315E-002   -7.01574803E-002   -3.00000000E-003    3.04331017E-001    9.19399783E-001   -7.66757971E-001   -2.60787851E-001    1.32829284E+000   -6.11463271E-001
    8.71653543E-002   -7.01574803E-002   -3.00000000E-003    2.93635044E-001    9.01109660E-001   -7.43872895E-001   -2.32350870E-001    1.28873018E+000   -5.86259359E-001
    8.85826772E-002   -7.01574803E-002   -3.00000000E-003    2.82498175E-001    8.82117979E-001   -7.20736951E-001   -2.03954392E-001    1.25049498E+000   -5.61487845E-001
    9.00000000E-002   -7.01574803E-002   -3.00000000E-003    2.70895711E-001    8.62425059E-001   -6.97393158E-001   -1.75641620E-001    1.21355303E+000   -5.37144104E-001
   -9.00000000E-002   -6.87401575E-002   -3.00000000E-003    7.81475092E-001    9.13076709E-001   -2.97059114E-001   -6.90893137E-001   -5.17726522E-001   -4.80380504E-002
   -8.85826772E-002   -6.87401575E-002   -3.00000000E-003    7.60779387E-001    9.01790211E-001   -2.78746838E-001   -6.77048782E-001   -4.85521930E-001   -3.88643819E-002
   -8.71653543E-002   -6.87401575E-002   -3.00000000E-003    7.35966863E-001    8.87588969E-001   -2.61174933E-001   -6.63698378E-001   -4.52171000E-001   -3.03592079E-002
   -8.57480315E-002   -6.87401575E-002   -3.00000000E-003    7.07007119E-001    8.70454432E-001   -2.44469100E-001   -6.50932630E-001   -4.17475244E-001   -2.25517296E-002
   -8.43307087E-002   -6.87401575E-002   -3.00000000E-003    6.73900777E-001    8.50388808E-001   -2.28768022E-001   -6.38847685E-001   -3.81219461E-001   -1.54665246E-002
   -8.29133858E-002   -6.87401575E-002   -3.00000000E-003    6.36650796E-001    8.27397891E-001   -2.14205097E-001   -6.27537997E-001   -3.43196208E-001   -9.13461111E-003
   -8.14960630E-002   -6.87401575E-002   -3.00000000E-003    5.95275959E-001    8.01497515E-001   -2.00915056E-001   -6.17099514E-001   -3.03188573E-001   -3.58379359E-003
   -8.00787402E-002   -6.87401575E-002   -3.00000000E-003    5.49812908E-001    7.72715773E-001   -1.89039834E-001   -6.07631694E-001   -2.60986853E-001    1.15126226E-003
   -7.86614173E-002   -6.87401575E-002   -3.00000000E-003    5.00309946E-001    7.41092596E-001   -1.78724299E-001   -5.99234386E-001   -2.16383232E-001    5.03791517E-003
   -7.72440945E-002   -6.87401575E-002   -3.00000000E-003    4.46838739E-001    7.06673836E-001   -1.70113150E-001   -5.92007759E-001   -1.69174846E-001    8.03395413E-003
   -7.58267717E-002   -6.87401575E-002   -3.00000000E-003    3.89480489E-001    6.69523059E-001   -1.63350789E-001   -5.86052434E-001   -1.19165344E-001    1.00980438E-002
   -7.44094488E-002   -6.87401575E-002   -3.00000000E-003    3.28327597E-001    6.29707058E-001   -1.58573363E-001   -5.81461470E-001   -6.61748611E-002    1.11817897E-002
   -7.29921260E-002   -6.87401575E-002   -3.00000000E-003    2.63473120E-001    5.87296655E-001   -1.55903949E-001   -5.78323496E-001   -1.00324555E-002    1.12293165E-002
   -7.15748031E-002   -6.87401575E-002   -3.00000000E-003    1.94980602E-001    5.42344574E-001   -1.55449636E-001   -5.76715117E-001    4.94263116E-002    1.01737520E-002
   -7.01574803E-002   -6.87401575E-002   -3.00000000E-003    1.22830866E-001    4.94869901E-001   -1.57340117E-001   -5.76724168E-001    1.12360197E-001    7.93054829E-003
   -6.87401575E-002   -6.87401575E-002   -3.00000000E-003    4.68874932E-002    4.44829061E-001   -1.61839284E-001   -5.78508882E-001    1.78947248E-001    4.37318113E-003
   -6.73228346E-002   -6.87401575E-002   -3.00000000E-003   -3.30093865E-002    3.92182688E-001   -1.69582047E-001   -5.82421792E-001    2.49411541E-001   -6.75327247E-004
   -6.59055118E-002   -6.87401575E-002   -3.00000000E-003   -1.16625281E-001    3.37123520E-001   -1.81814018E-001   -5.89125397E-001    3.23986506E-001   -7.44562026E-003
   -6.44881890E-002   -6.87401575E-002   -3.00000000E-003   -2.02265880E-001    2.80654171E-001   -2.00087601E-001   -5.99412917E-001    4.02785690E-001   -1.61189808E-002
   -6.30708661E-002   -6.87401575E-002   -3.00000000E-003   -2.85980316E-001    2.25044526E-001   -2.24249089E-001   -6.13125044E-001    4.85523856E-001   -2.65936432E-002
   -6.16535433E-002   -6.87401575E-002   -3.00000000E-003   -3.63713579E-001    1.72826854E-001   -2.49735801E-001   -6.27540470E-001    5.71522419E-001   -3.84004352E-002
   -6.02362205E-002   -6.87401575E-002   -3.00000000E-003   -4.35331650E-001    1.24721220E-001   -2.68748316E-001   -6.37445850E-001    6.60508385E-001   -5.10922288E-002
   -5.88188976E-002   -6.87401575E-002   -3.00000000E-003   -5.04960495E-001    8.01860140E-002   -2.74206912E-001   -6.35765248E-001    7.52799827E-001   -6.43209469E-002
   -5.74015748E-002   -6.87401575E-002   -3.00000000E-003   -2.07016046E-001    3.27007362E-001    1.70524403E-001   -2.86118606E-001    8.10212865E-001   -7.43481846E-002
   -5.59842520E-002   -6.87401575E-002   -3.00000000E-003   -2.12188705E-001    3.33597408E-001    1.67442997E-001   -2.83410283E-001    8.96603113E-001   -9.31518767E-002
   -5.45669291E-002   -6.87401575E-002   -3.00000000E-003   -2.10906779E-001    3.39852180E-001    1.65477361E-001   -2.82426689E-001    9.83890512E-001   -1.13409704E-001
   -5.31496063E-002   -6.87401575E-002   -3.00000000E-003   -2.09674497E-001    3.45938344E-001    1.60136632E-001   -2.81109618E-001    1.06476834E+000   -1.32558532E-001
   -5.17322835E-002   -6.87401575E-002   -3.00000000E-003   -2.09346244E-001    3.51871985E-001    1.54505006E-001   -2.79606719E-001    1.14305707E+000   -1.51992318E-001
   -5.03149606E-002   -6.87401575E-002   -3.00000000E-003   -2.09280944E-001    3.57604925E-001    1.48996151E-001   -2.77759027E-001    1.22077921E+000   -1.72327272E-001
   -4.88976378E-002   -6.87401575E-002   -3.00000000E-003   -2.09287622E-001    3.63197997E-001    1.43605774E-001   -2.75517529E-001    1.29847332E+000   -1.93680082E-001
   -4.74803150E-002   -6.87401575E-002   -3.00000000E-003   -2.09292912E-001    3.68685028E-001    1.38294933E-001   -2.72899942E-001    1.37607517E+000   -2.16005477E-001
   -4.60629921E-002   -6.87401575E-002   -3.00000000E-003   -2.09275582E-001    3.74064880E-001    1.33014418E-001   -2.69937724E-001    1.45330419E+000   -2.39208930E-001
   -4.46456693E-002   -6.87401575E-002   -3.00000000E-003   -2.09254060E-001    3.79320745E-001    1.27728139E-001   -2.66649172E-001    1.52987995E+000   -2.63199976E-001
   -4.32283465E-002   -6.87401575E-002   -3.00000000E-003   -2.09254617E-001    3.84438223E-001    1.22426684E-001   -2.63039219E-001    1.60562302E+000   -2.87910848E-001
   -4.18110236E-002   -6.87401575E-002   -3.00000000E-003   -2.09293455E-001    3.89406758E-001    1.17121835E-001   -2.59109883E-001    1.68041811E+000   -3.13290765E-001
   -4.03937008E-002   -6.87401575E-002   -3.00000000E-003   -2.09374302E-001    3.94222562E-001    1.11820462E-001   -2.54860658E-001    1.75418596E+000   -3.39296047E-001
   -3.89763780E-002   -6.87401575E-002   -3.00000000E-003   -2.09495125E-001    3.98884137E-001    1.06529816E-001   -2.50296098E-001    1.82683537E+000   -3.65883325E-001
   -3.75590551E-002   -6.87401575E-002   -3.00000000E-003   -2.09654474E-001    4.03388787E-001    1.01255463E-001   -2.45421471E-001    1.89826774E+000   -3.93008052E-001
   -3.61417323E-002   -6.87401575E-002   -3.00000000E-003   -2.09852216E-001    4.07734631E-001    9.59970934E-002   -2.40243845E-001    1.96837817E+000   -4.20624793E-001
   -3.47244094E-002   -6.87401575E-002   -3.00000000E-003   -2.10087055E-001    4.11921645E-001    9.07511502E-002   -2.34769874E-001    2.03706162E+000   -4.48688666E-001
   -3.33070866E-002   -6.87401575E-002   -3.00000000E-003   -2.10362365E-001    4.15946891E-001    8.55253560E-002   -2.29004362E-001    2.10422125E+000   -4.77155141E-001
   -3.18897638E-002   -6.87401575E-002   -3.00000000E-003   -2.10677862E-001    4.19808800E-001    8.03174574E-002   -2.22953734E-001    2.16975166E+000   -5.05979742E-001
   -3.04724409E-002   -6.87401575E-002   -3.00000000E-003   -2.11032181E-001    4.23507466E-001    7.51311635E-002   -2.16627180E-001    2.23356200E+000   -5.35119220E-001
   -2.90551181E-002   -6.87401575E-002   -3.00000000E-003   -2.11425746E-001    4.27040189E-001    6.99684284E-002   -2.10030525E-001    2.29555649E+000   -5.64530058E-001
   -2.76377953E-002   -6.87401575E-002   -3.00000000E-003   -2.11857173E-001    4.30408005E-001    6.48324663E-002   -2.03172328E-001    2.35564794E+000   -5.94169406E-001
   -2.62204724E-002   -6.87401575E-002   -3.00000000E-003   -2.12325371E-001    4.33610281E-001    5.97250718E-002   -1.96060026E-001    2.41375176E+000   -6.23994150E-001
   -2.48031496E-002   -6.87401575E-002   -3.00000000E-003   -2.12829005E-001    4.36646441E-001    5.46437045E-002   -1.88700141E-001    2.46978554E+000   -6.53961051E-001
   -2.33858268E-002   -6.87401575E-002   -3.00000000E-003   -2.13366257E-001    4.39516494E-001    4.95905707E-002   -1.81102497E-001    2.52367194E+000   -6.84026966E-001
   -2.19685039E-002   -6.87401575E-002   -3.00000000E-003   -2.13936085E-001    4.42222013E-001    4.45696766E-002   -1.73277279E-001    2.57534418E+000   -7.14148530E-001
   -2.05511811E-002   -6.87401575E-002   -3.00000000E-003   -2.14536405E-001    4.44761777E-001    3.95786695E-002   -1.65230382E-001    2.62473683E+000   -7.44282165E-001
   -1.91338583E-002   -6.87401575E-002   -3.00000000E-003   -2.15166637E-001    4.47136997E-001    3.46163658E-002   -1.56973178E-001    2.67178974E+000   -7.74383765E-001
   -1.77165354E-002   -6.87401575E-002   -3.00000000E-003   -2.15823833E-001    4.49348658E-001    2.96858922E-002   -1.48514779E-001    2.71645584E+000   -8.04408887E-001
   -1.62992126E-002   -6.87401575E-002   -3.00000000E-003   -2.16506862E-001    4.51397550E-001    2.47838162E-002   -1.39864308E-001    2.75869048E+000   -8.34312387E-001
   -1.48818898E-002   -6.87401575E-002   -3.00000000E-003   -2.17214645E-001    4.53285179E-001    1.99111823E-002   -1.31033527E-001    2.79845778E+000   -8.64049213E-001
   -1.34645669E-002   -6.87401575E-002   -3.00000000E-003   -2.17943681E-001    4.55012667E-001    1.50671088E-002   -1.22031803E-001    2.83572917E+000   -8.93573317E-001
   -1.20472441E-002   -6.87401575E-002   -3.00000000E-003   -2.18693616E-001    4.56580472E-001    1.02483535E-002   -1.12870712E-001    2.87048282E+000   -9.22838063E-001
   -1.06299213E-002   -6.87401575E-002   -3.00000000E-003   -2.19462370E-001    4.57990231E-001    5.45842434E-003   -1.03563682E-001    2.90270631E+000   -9.51796425E-001
   -9.21259843E-003   -6.87401575E-002   -3.00000000E-003   -2.20248371E-001    4.59242925E-001    6.88818982E-004   -9.41191432E-002    2.93239741E+000   -9.80401243E-001
   -7.79527559E-003   -6.87401575E-002   -3.00000000E-003   -2.21051599E-001    4.60340511E-001   -4.06098947E-003   -8.45511656E-002    2.95955793E+000   -1.00860495E+000
   -6.37795276E-003   -6.87401575E-002   -3.00000000E-003   -2.21869172E-001    4.61283563E-001   -8.78742159E-003   -7.48707155E-002    2.98419978E+000   -1.03635964E+000
   -4.96062992E-003   -6.87401575E-002   -3.00000000E-003   -2.22701031E-001    4.62073158E-001   -1.34985468E-002   -6.50905857E-002    3.00634403E+000   -1.06361763E+000
   -3.54330709E-003   -6.87401575E-002   -3.00000000E-003   -2.23547179E-001    4.62710406E-001   -1.81922372E-002   -5.52266521E-002    3.02601207E+000   -1.09033068E+000
   -2.12598425E-003   -6.87401575E-002   -3.00000000E-003   -2.24404539E-001    4.63195218E-001   -2.28746049E-002   -4.52888625E-002    3.04323767E+000   -1.11645056E+000
   -7.08661417E-004   -6.87401575E-002   -3.00000000E-003   -2.25273845E-001    4.63528916E-001   -2.75495627E-002   -3.52905198E-002    3.05806025E+000   -1.14193012E+000
    7.08661417E-004   -6.87401575E-002   -3.00000000E-003   -2.26155183E-001    4.63712827E-001   -3.22142025E-002   -2.52458907E-002    3.07053102E+000   -1.16672284E+000
    2.12598425E-003   -6.87401575E-002   -3.00000000E-003   -2.27047846E-001    4.63745465E-001   -3.68764551E-002   -1.51681982E-002    3.08068961E+000   -1.19078083E+000
    3.54330709E-003   -6.87401575E-002   -3.00000000E-003   -2.27953936E-001    4.63628954E-001   -4.15329686E-002   -5.07371198E-003    3.08860446E+000   -1.21405987E+000
    4.96062992E-003   -6.87401575E-002   -3.00000000E-003   -2.28869095E-001    4.63361421E-001   -4.61918299E-002    5.02650762E-003    3.09432838E+000   -1.23651489E+000
    6.37795276E-003   -6.87401575E-002   -3.00000000E-003   -2.29795646E-001    4.62943417E-001   -5.08530195E-002    1.51195523E-002    3.09793522E+000   -1.25810326E+000
    7.79527559E-003   -6.87401575E-002   -3.00000000E-003   -2.30735616E-001    4.62374660E-001   -5.55224318E-002    2.51893451E-002    3.09948426E+000   -1.27878088E+000
    9.21259843E-003   -6.87401575E-002   -3.00000000E-003   -2.31688530E-001    4.61654754E-001   -6.01985003E-002    3.52231808E-002    3.09905415E+000   -1.29850864E+000
    1.06299213E-002   -6.87401575E-002   -3.00000000E-003   -2.32653698E-001    4.60782905E-001   -6.48848073E-002    4.52058940E-002    3.09672275E+000   -1.31724687E+000
    1.20472441E-002   -6.87401575E-002   -3.00000000E-003   -2.33631569E-001    4.59758028E-001   -6.95830847E-002    5.51232936E-002    3.09255810E+000   -1.33495672E+000
    1.34645669E-002   -6.87401575E-002   -3.00000000E-003   -2.34625198E-001    4.58579324E-001   -7.42957889E-002    6.49638085E-002    3.08664795E+000   -1.35160422E+000
    1.48818898E-002   -6.87401575E-002   -3.00000000E-003   -2.35633865E-001    4.57244854E-001   -7.90275301E-002    7.47138003E-002    3.07906502E+000   -1.36715353E+000
    1.62992126E-002   -6.87401575E-002   -3.00000000E-003   -2.36657861E-001    4.55754658E-001   -8.37775637E-002    8.43580960E-002    3.06989982E+000   -1.38157439E+000
    1.77165354E-002   -6.87401575E-002   -3.00000000E-003   -2.37698909E-001    4.54107058E-001   -8.85462090E-002    9.38828270E-002    3.05922738E+000   -1.39483494E+000
    1.91338583E-002   -6.87401575E-002   -3.00000000E-003   -2.38756429E-001    4.52300306E-001   -9.33388378E-002    1.03277228E-001    3.04713263E+000   -1.40690997E+000
    2.05511811E-002   -6.87401575E-002   -3.00000000E-003   -2.39833433E-001    4.50333334E-001   -9.81524960E-002    1.12525966E-001    3.03369230E+000   -1.41777047E+000
    2.19685039E-002   -6.87401575E-002   -3.00000000E-003   -2.40928544E-001    4.48204681E-001   -1.02991059E-001    1.21617640E-001    3.01899451E+000   -1.42739514E+000
    2.33858268E-002   -6.87401575E-002   -3.00000000E-003   -2.42042830E-001    4.45913050E-001   -1.07855488E-001    1.30537685E-001    3.00311028E+000   -1.43576063E+000
    2.48031496E-002   -6.87401575E-002   -3.00000000E-003   -2.43176753E-001    4.43457288E-001   -1.12742622E-001    1.39273756E-001    2.98612615E+000   -1.44284923E+000
    2.62204724E-002   -6.87401575E-002   -3.00000000E-003   -2.44331655E-001    4.40837159E-001   -1.17657378E-001    1.47813212E-001    2.96811391E+000   -1.44864316E+000
    2.76377953E-002   -6.87401575E-002   -3.00000000E-003   -2.45506433E-001    4.38049921E-001   -1.22597613E-001    1.56144614E-001    2.94914620E+000   -1.45312710E+000
    2.90551181E-002   -6.87401575E-002   -3.00000000E-003   -2.46705360E-001    4.35095090E-001   -1.27560754E-001    1.64254464E-001    2.92930281E+000   -1.45628904E+000
    3.04724409E-002   -6.87401575E-002   -3.00000000E-003   -2.47921486E-001    4.31971678E-001   -1.32553549E-001    1.72131340E-001    2.90864780E+000   -1.45811658E+000
    3.18897638E-002   -6.87401575E-002   -3.00000000E-003   -2.49159571E-001    4.28679801E-001   -1.37567617E-001    1.79761637E-001    2.88725044E+000   -1.45860217E+000
    3.33070866E-002   -6.87401575E-002   -3.00000000E-003   -2.50418399E-001    4.25218363E-001   -1.42608884E-001    1.87135983E-001    2.86517631E+000   -1.45773890E+000
    3.47244094E-002   -6.87401575E-002   -3.00000000E-003   -2.51701625E-001    4.21589159E-001   -1.47673290E-001    1.94240349E-001    2.84248975E+000   -1.45552248E+000
    3.61417323E-002   -6.87401575E-002   -3.00000000E-003   -2.53007723E-001    4.17792173E-001   -1.52757321E-001    2.01063352E-001    2.81924882E+000   -1.45194992E+000
    3.75590551E-002   -6.87401575E-002   -3.00000000E-003   -2.54344715E-001    4.13831149E-001   -1.57864364E-001    2.07592917E-001    2.79551796E+000   -1.44702210E+000
    3.89763780E-002   -6.87401575E-002   -3.00000000E-003   -2.55718218E-001    4.09708241E-001   -1.62986031E-001    2.13814504E-001    2.77135541E+000   -1.44073718E+000
    4.03937008E-002   -6.87401575E-002   -3.00000000E-003   -2.57136052E-001    4.05426050E-001   -1.68114892E-001    2.19715298E-001    2.74682847E+000   -1.43309979E+000
    4.18110236E-002   -6.87401575E-002   -3.00000000E-003   -2.58602611E-001    4.00983353E-001   -1.73233496E-001    2.25282058E-001    2.72199053E+000   -1.42411139E+000
    4.32283465E-002   -6.87401575E-002   -3.00000000E-003   -2.60117725E-001    3.96384062E-001   -1.78318120E-001    2.30504001E-001    2.69687285E+000   -1.41377962E+000
    4.46456693E-002   -6.87401575E-002   -3.00000000E-003   -2.61673102E-001    3.91636435E-001   -1.83363197E-001    2.35382186E-001    2.67146164E+000   -1.40211725E+000
    4.60629921E-002   -6.87401575E-002   -3.00000000E-003   -2.63279062E-001    3.86772953E-001   -1.88378631E-001    2.39927958E-001    2.64570623E+000   -1.38914245E+000
    4.74803150E-002   -6.87401575E-002   -3.00000000E-003   -2.65003165E-001    3.81876378E-001   -1.93384189E-001    2.44140474E-001    2.61960525E+000   -1.37487260E+000
    4.88976378E-002   -6.87401575E-002   -3.00000000E-003   -2.67009891E-001    3.77085161E-001   -1.98341028E-001    2.47956459E-001    2.59335598E+000   -1.35931188E+000
    5.03149606E-002   -6.87401575E-002   -3.00000000E-003   -2.69541625E-001    3.72554612E-001   -2.03041492E-001    2.51185384E-001    2.56751526E+000   -1.34244241E+000
    5.17322835E-002   -6.87401575E-002   -3.00000000E-003   -2.72795962E-001    3.68362138E-001   -2.07040572E-001    2.53499124E-001    2.54291121E+000   -1.32423239E+000
    5.31496063E-002   -6.87401575E-002   -3.00000000E-003   -2.76846740E-001    3.64463559E-001   -2.09687821E-001    2.54493688E-001    2.52027129E+000   -1.30465033E+000
    5.45669291E-002   -6.87401575E-002   -3.00000000E-003   -2.81803558E-001    3.60769214E-001   -2.10081159E-001    2.53696793E-001    2.49996110E+000   -1.28363495E+000
    5.59842520E-002   -6.87401575E-002   -3.00000000E-003   -2.88295179E-001    3.57254419E-001   -2.06664885E-001    2.50406679E-001    2.48199567E+000   -1.26086642E+000
    5.74015748E-002   -6.87401575E-002   -3.00000000E-003   -2.98802111E-001    3.53773898E-001   -1.97258735E-001    2.43785907E-001    2.46657337E+000   -1.23525378E+000
    5.88188976E-002   -6.87401575E-002   -3.00000000E-003    5.36964776E-001    1.18393618E+000   -1.28291976E+000   -7.66414945E-001    2.54859224E+000   -1.23411930E+000
    6.02362205E-002   -6.87401575E-002   -3.00000000E-003    5.63787734E-001    1.19356106E+000   -1.16947406E+000   -7.34092505E-001    2.42486117E+000   -1.19357549E+000
    6.16535433E-002   -6.87401575E-002   -3.00000000E-003    5.19732494E-001    1.18223873E+000   -1.09780450E+000   -7.04428013E-001    2.30743917E+000   -1.15105872E+000
    6.30708661E-002   -6.87401575E-002   -3.00000000E-003    4.88044303E-001    1.16814011E+000   -1.06689311E+000   -6.80658627E-001    2.21187108E+000   -1.11170919E+000
    6.44881890E-002   -6.87401575E-002   -3.00000000E-003    4.67385816E-001    1.15511708E+000   -1.04792361E+000   -6.58037739E-001    2.13077700E+000   -1.07493377E+000
    6.59055118E-002   -6.87401575E-002   -3.00000000E-003    4.52892202E-001    1.14313142E+000   -1.03273676E+000   -6.35023674E-001    2.05860651E+000   -1.03999252E+000
    6.73228346E-002   -6.87401575E-002   -3.00000000E-003    4.42001435E-001    1.13174070E+000   -1.01849861E+000   -6.11154411E-001    1.99214256E+000   -1.00633228E+000
    6.87401575E-002   -6.87401575E-002   -3.00000000E-003    4.33259282E-001    1.12050961E+000   -1.00401256E+000   -5.86371772E-001    1.92956152E+000   -9.73596205E-001
    7.01574803E-002   -6.87401575E-002   -3.00000000E-003    4.25736867E-001    1.10911330E+000   -9.88736650E-001   -5.60794887E-001    1.86982434E+000   -9.41566449E-001
    7.15748031E-002   -6.87401575E-002   -3.00000000E-003    4.18795422E-001    1.09735705E+000   -9.72460792E-001   -5.34607583E-001    1.81235051E+000   -9.10121192E-001
    7.29921260E-002   -6.87401575E-002   -3.00000000E-003    4.12006509E-001    1.08515779E+000   -9.55160937E-001   -5.07966832E-001    1.75682533E+000   -8.79200815E-001
    7.44094488E-002   -6.87401575E-002   -3.00000000E-003    4.05095828E-001    1.07247299E+000   -9.36907640E-001   -4.80978924E-001    1.70307673E+000   -8.48772980E-001
    7.58267717E-002   -6.87401575E-002   -3.00000000E-003    3.97904421E-001    1.05927954E+000   -9.17808479E-001   -4.53705339E-001    1.65101301E+000   -8.18824025E-001
    7.72440945E-002   -6.87401575E-002   -3.00000000E-003    3.90349953E-001    1.04555291E+000   -8.97971940E-001   -4.26179226E-001    1.60057498E+000   -7.89347721E-001
    7.86614173E-002   -6.87401575E-002   -3.00000000E-003    3.82395226E-001    1.03126106E+000   -8.77485622E-001   -3.98424159E-001    1.55171948E+000   -7.60339289E-001
    8.00787402E-002   -6.87401575E-002   -3.00000000E-003    3.74018413E-001    1.01636257E+000   -8.56421945E-001   -3.70459143E-001    1.50440226E+000   -7.31792130E-001
    8.14960630E-002   -6.87401575E-002   -3.00000000E-003    3.65223701E-001    1.00083758E+000   -8.34839468E-001   -3.42310015E-001    1.45859324E+000   -7.03716019E-001
    8.29133858E-002   -6.87401575E-002   -3.00000000E-003    3.55991655E-001    9.84648947E-001   -8.12783176E-001   -3.14006162E-001    1.41425252E+000   -6.76101058E-001
    8.43307087E-002   -6.87401575E-002   -3.00000000E-003    3.46319360E-001    9.67765315E-001   -7.90298906E-001   -2.85575749E-001    1.37133969E+000   -6.48950360E-001
    8.57480315E-002   -6.87401575E-002   -3.00000000E-003    3.36180137E-001    9.50167428E-001   -7.67425314E-001   -2.57057333E-001    1.32982269E+000   -6.22256943E-001
    8.71653543E-002   -6.87401575E-002   -3.00000000E-003    3.25561180E-001    9.31837672E-001   -7.44206834E-001   -2.28491063E-001    1.28966511E+000   -5.96021602E-001
    8.85826772E-002   -6.87401575E-002   -3.00000000E-003    3.14444970E-001    9.12767034E-001   -7.20686056E-001   -1.99917902E-001    1.25083795E+000   -5.70241936E-001
    9.00000000E-002   -6.87401575E-002   -3.00000000E-003    3.02815398E-001    8.92951588E-001   -6.96915328E-001   -1.71383623E-001    1.21330440E+000   -5.44922989E-001
   -9.00000000E-002   -6.73228346E-002   -3.00000000E-003    8.08636179E-001    9.29688908E-001   -2.58747525E-001   -6.68107086E-001   -5.86053658E-001   -5.37237023E-002
   -8.85826772E-002   -6.73228346E-002   -3.00000000E-003    7.87397293E-001    9.17978370E-001   -2.37985856E-001   -6.52491608E-001   -5.52742211E-001   -4.34933810E-002
   -8.71653543E-002   -6.73228346E-002   -3.00000000E-003    7.61915050E-001    9.03261230E-001   -2.17932819E-001   -6.37349738E-001   -5.18394091E-001   -3.39866284E-002
   -8.57480315E-002   -6.73228346E-002   -3.00000000E-003    7.32159430E-001    8.85518802E-001   -1.98721006E-001   -6.22774374E-001   -4.82813252E-001   -2.52355768E-002
   -8.43307087E-002   -6.73228346E-002   -3.00000000E-003    6.98125656E-001    8.64750240E-001   -1.80483205E-001   -6.08859343E-001   -4.45790710E-001   -1.72723826E-002
   -8.29133858E-002   -6.73228346E-002   -3.00000000E-003    6.59815485E-001    8.40960135E-001   -1.63355587E-001   -5.95701670E-001   -4.07116583E-001   -1.01293850E-002
   -8.14960630E-002   -6.73228346E-002   -3.00000000E-003    6.17247469E-001    8.14164620E-001   -1.47476990E-001   -5.83398720E-001   -3.66580245E-001   -3.84272652E-003
   -8.00787402E-002   -6.73228346E-002   -3.00000000E-003    5.70451509E-001    7.84389067E-001   -1.32988710E-001   -5.72050206E-001   -3.23967635E-001    1.55194893E-003
   -7.86614173E-002   -6.73228346E-002   -3.00000000E-003    5.19476492E-001    7.51669720E-001   -1.20036709E-001   -5.61757746E-001   -2.79067246E-001    6.01262735E-003
   -7.72440945E-002   -6.73228346E-002   -3.00000000E-003    4.64382227E-001    7.16051273E-001   -1.08771682E-001   -5.52625283E-001   -2.31669753E-001    9.49843633E-003
   -7.58267717E-002   -6.73228346E-002   -3.00000000E-003    4.05261597E-001    6.77600708E-001   -9.93465486E-002   -5.44755001E-001   -1.81570345E-001    1.19642316E-002
   -7.44094488E-002   -6.73228346E-002   -3.00000000E-003    3.42222145E-001    6.36394812E-001   -9.19038925E-002   -5.38247856E-001   -1.28577424E-001    1.33593948E-002
   -7.29921260E-002   -6.73228346E-002   -3.00000000E-003    2.75393746E-001    5.92524668E-001   -8.65467852E-002   -5.33178375E-001   -7.25026178E-002    1.36351470E-002
   -7.15748031E-002   -6.73228346E-002   -3.00000000E-003    2.04869846E-001    5.46059688E-001   -8.33093725E-002   -5.29582857E-001   -1.31737521E-002    1.27308058E-002
   -7.01574803E-002   -6.73228346E-002   -3.00000000E-003    1.30611155E-001    4.97009689E-001   -8.21574781E-002   -5.27460096E-001    4.95892376E-002    1.05756319E-002
   -6.87401575E-002   -6.73228346E-002   -3.00000000E-003    5.22366966E-002    4.45197813E-001   -8.31078304E-002   -5.26832706E-001    1.16008509E-001    7.04091127E-003
   -6.73228346E-002   -6.73228346E-002   -3.00000000E-003   -3.11448695E-002    3.90198205E-001   -8.66966594E-002   -5.28003247E-001    1.86453216E-001    1.89545355E-003
   -6.59055118E-002   -6.73228346E-002   -3.00000000E-003   -1.20712834E-001    3.31486864E-001   -9.50267770E-002   -5.32082186E-001    2.61520514E-001   -5.29328252E-003
   -6.44881890E-002   -6.73228346E-002   -3.00000000E-003   -2.15592600E-001    2.69696293E-001   -1.13128091E-001   -5.41620383E-001    3.41956288E-001   -1.51128788E-002
   -6.30708661E-002   -6.73228346E-002   -3.00000000E-003   -3.07302336E-001    2.09493475E-001   -1.45640396E-001   -5.58922471E-001    4.27748636E-001   -2.76301559E-002
   -6.16535433E-002   -6.73228346E-002   -3.00000000E-003   -3.83509947E-001    1.58483204E-001   -1.85169785E-001   -5.79728638E-001    5.17232401E-001   -4.15664462E-002
   -6.02362205E-002   -6.73228346E-002   -3.00000000E-003   -4.46352437E-001    1.18942334E-001   -2.19033988E-001   -5.93559244E-001    6.08497718E-001   -5.55004777E-002
   -5.88188976E-002   -6.73228346E-002   -3.00000000E-003   -2.02334437E-001    3.24357580E-001    1.76900604E-001   -2.92951546E-001    6.66040405E-001   -6.14989689E-002
   -5.74015748E-002   -6.73228346E-002   -3.00000000E-003   -2.03856257E-001    3.29191800E-001    1.71737636E-001   -2.91298137E-001    7.41913531E-001   -7.62278250E-002
   -5.59842520E-002   -6.73228346E-002   -3.00000000E-003   -2.04929406E-001    3.35120120E-001    1.67299414E-001   -2.89824608E-001    8.22141490E-001   -9.35197344E-002
   -5.45669291E-002   -6.73228346E-002   -3.00000000E-003   -2.04794917E-001    3.41263314E-001    1.63117604E-001   -2.88526030E-001    9.03652270E-001   -1.12355381E-001
   -5.31496063E-002   -6.73228346E-002   -3.00000000E-003   -2.04171455E-001    3.47297445E-001    1.58238761E-001   -2.87088839E-001    9.83734688E-001   -1.31824738E-001
   -5.17322835E-002   -6.73228346E-002   -3.00000000E-003   -2.03697340E-001    3.53185427E-001    1.52957941E-001   -2.85386113E-001    1.06234745E+000   -1.51926940E-001
   -5.03149606E-002   -6.73228346E-002   -3.00000000E-003   -2.03389613E-001    3.58912245E-001    1.47581973E-001   -2.83354246E-001    1.14014785E+000   -1.72864907E-001
   -4.88976378E-002   -6.73228346E-002   -3.00000000E-003   -2.03173856E-001    3.64492309E-001    1.42214391E-001   -2.80960693E-001    1.21749625E+000   -1.94728427E-001
   -4.74803150E-002   -6.73228346E-002   -3.00000000E-003   -2.03001309E-001    3.69940901E-001    1.36868120E-001   -2.78204144E-001    1.29444614E+000   -2.17511939E-001
   -4.60629921E-002   -6.73228346E-002   -3.00000000E-003   -2.02851022E-001    3.75262018E-001    1.31540478E-001   -2.75095679E-001    1.37088161E+000   -2.41164281E-001
   -4.46456693E-002   -6.73228346E-002   -3.00000000E-003   -2.02722506E-001    3.80451018E-001    1.26214426E-001   -2.71646794E-001    1.44664400E+000   -2.65621771E-001
   -4.32283465E-002   -6.73228346E-002   -3.00000000E-003   -2.02624125E-001    3.85500498E-001    1.20887517E-001   -2.67866007E-001    1.52158562E+000   -2.90824141E-001
   -4.18110236E-002   -6.73228346E-002   -3.00000000E-003   -2.02563928E-001    3.90405992E-001    1.15561809E-001   -2.63756604E-001    1.59559931E+000   -3.16718205E-001
   -4.03937008E-002   -6.73228346E-002   -3.00000000E-003   -2.02544018E-001    3.95162094E-001    1.10242456E-001   -2.59323644E-001    1.66857845E+000   -3.43254470E-001
   -3.89763780E-002   -6.73228346E-002   -3.00000000E-003   -2.02565742E-001    3.99767826E-001    1.04933453E-001   -2.54571967E-001    1.74043448E+000   -3.70385921E-001
   -3.75590551E-002   -6.73228346E-002   -3.00000000E-003   -2.02628196E-001    4.04219696E-001    9.96413020E-002   -2.49507037E-001    1.81106953E+000   -3.98065315E-001
   -3.61417323E-002   -6.73228346E-002   -3.00000000E-003   -2.02730657E-001    4.08517118E-001    9.43653945E-002   -2.44135987E-001    1.88038207E+000   -4.26245368E-001
   -3.47244094E-002   -6.73228346E-002   -3.00000000E-003   -2.02873979E-001    4.12657502E-001    8.91083084E-002   -2.38464832E-001    1.94827881E+000   -4.54879310E-001
   -3.33070866E-002   -6.73228346E-002   -3.00000000E-003   -2.03057318E-001    4.16641432E-001    8.38708634E-002   -2.32499861E-001    2.01466621E+000   -4.83920759E-001
   -3.18897638E-002   -6.73228346E-002   -3.00000000E-003   -2.03282857E-001    4.20466107E-001    7.86573393E-002   -2.26247475E-001    2.07945043E+000   -5.13323407E-001
   -3.04724409E-002   -6.73228346E-002   -3.00000000E-003   -2.03548068E-001    4.24130704E-001    7.34678525E-002   -2.19716923E-001    2.14253843E+000   -5.43041386E-001
   -2.90551181E-002   -6.73228346E-002   -3.00000000E-003   -2.03852938E-001    4.27634960E-001    6.83055869E-002   -2.12915022E-001    2.20384664E+000   -5.73029329E-001
   -2.76377953E-002   -6.73228346E-002   -3.00000000E-003   -2.04197241E-001    4.30978073E-001    6.31711493E-002   -2.05849407E-001    2.26328800E+000   -6.03242054E-001
   -2.62204724E-002   -6.73228346E-002   -3.00000000E-003   -2.04578299E-001    4.34159898E-001    5.80663001E-002   -1.98528955E-001    2.32078384E+000   -6.33634351E-001
   -2.48031496E-002   -6.73228346E-002   -3.00000000E-003   -2.04996063E-001    4.37180552E-001    5.29912451E-002   -1.90959898E-001    2.37626036E+000   -6.64161084E-001
   -2.33858268E-002   -6.73228346E-002   -3.00000000E-003   -2.05449452E-001    4.40039562E-001    4.79495328E-002   -1.83153167E-001    2.42964439E+000   -6.94777095E-001
   -2.19685039E-002   -6.73228346E-002   -3.00000000E-003   -2.05936326E-001    4.42737243E-001    4.29351541E-002   -1.75116398E-001    2.48087522E+000   -7.25437381E-001
   -2.05511811E-002   -6.73228346E-002   -3.00000000E-003   -2.06456780E-001    4.45273957E-001    3.79546187E-002   -1.66858931E-001    2.52988950E+000   -7.56096692E-001
   -1.91338583E-002   -6.73228346E-002   -3.00000000E-003   -2.07007468E-001    4.47651104E-001    3.30091254E-002   -1.58391669E-001    2.57663504E+000   -7.86709119E-001
   -1.77165354E-002   -6.73228346E-002   -3.00000000E-003   -2.07587538E-001    4.49867815E-001    2.80940560E-002   -1.49722476E-001    2.62106177E+000   -8.17228912E-001
   -1.62992126E-002   -6.73228346E-002   -3.00000000E-003   -2.08195528E-001    4.51925721E-001    2.32093115E-002   -1.40862222E-001    2.66313471E+000   -8.47610262E-001
   -1.48818898E-002   -6.73228346E-002   -3.00000000E-003   -2.08830892E-001    4.53826148E-001    1.83551670E-002   -1.31822243E-001    2.70281747E+000   -8.77806310E-001
   -1.34645669E-002   -6.73228346E-002   -3.00000000E-003   -2.09490368E-001    4.55568869E-001    1.35290454E-002   -1.22611564E-001    2.74008280E+000   -9.07770600E-001
   -1.20472441E-002   -6.73228346E-002   -3.00000000E-003   -2.10173843E-001    4.57156484E-001    8.73605853E-003   -1.13242652E-001    2.77491748E+000   -9.37456648E-001
   -1.06299213E-002   -6.73228346E-002   -3.00000000E-003   -2.10878981E-001    4.58588933E-001    3.96832500E-003   -1.03727959E-001    2.80730579E+000   -9.66816363E-001
   -9.21259843E-003   -6.73228346E-002   -3.00000000E-003   -2.11604419E-001    4.59867258E-001   -7.77083287E-004   -9.40777652E-002    2.83724427E+000   -9.95802404E-001
   -7.79527559E-003   -6.73228346E-002   -3.00000000E-003   -2.12351208E-001    4.60992938E-001   -5.49742315E-003   -8.43042862E-002    2.86473702E+000   -1.02436753E+000
   -6.37795276E-003   -6.73228346E-002   -3.00000000E-003   -2.13114975E-001    4.61966051E-001   -1.01979265E-002   -7.44186338E-002    2.88979193E+000   -1.05246382E+000
   -4.96062992E-003   -6.73228346E-002   -3.00000000E-003   -2.13897402E-001    4.62788432E-001   -1.48793104E-002   -6.44349089E-002    2.91243184E+000   -1.08004400E+000
   -3.54330709E-003   -6.73228346E-002   -3.00000000E-003   -2.14697007E-001    4.63460774E-001   -1.95439700E-002   -5.43673973E-002    2.93267792E+000   -1.10706071E+000
   -2.12598425E-003   -6.73228346E-002   -3.00000000E-003   -2.15511956E-001    4.63983353E-001   -2.41935958E-002   -4.42270762E-002    2.95056132E+000   -1.13346662E+000
   -7.08661417E-004   -6.73228346E-002   -3.00000000E-003   -2.16343473E-001    4.64356086E-001   -2.88342755E-002   -3.40267712E-002    2.96611701E+000   -1.15921484E+000
    7.08661417E-004   -6.73228346E-002   -3.00000000E-003   -2.17190384E-001    4.64580407E-001   -3.34658677E-002   -2.37802823E-002    2.97939220E+000   -1.18425986E+000
    2.12598425E-003   -6.73228346E-002   -3.00000000E-003   -2.18052276E-001    4.64656218E-001   -3.80918851E-002   -1.35012054E-002    2.99042763E+000   -1.20855566E+000
    3.54330709E-003   -6.73228346E-002   -3.00000000E-003   -2.18930088E-001    4.64584292E-001   -4.27115006E-002   -3.20576031E-003    2.99928687E+000   -1.23205807E+000
    4.96062992E-003   -6.73228346E-002   -3.00000000E-003   -2.19823156E-001    4.64362896E-001   -4.73319452E-002    7.09605775E-003    3.00601762E+000   -1.25472409E+000
    6.37795276E-003   -6.73228346E-002   -3.00000000E-003   -2.20731007E-001    4.63992367E-001   -5.19547201E-002    1.73898151E-002    3.01068735E+000   -1.27651086E+000
    7.79527559E-003   -6.73228346E-002   -3.00000000E-003   -2.21654989E-001    4.63473474E-001   -5.65841183E-002    2.76616489E-002    3.01336002E+000   -1.29737764E+000
    9.21259843E-003   -6.73228346E-002   -3.00000000E-003   -2.22595988E-001    4.62804918E-001   -6.12182158E-002    3.78957963E-002    3.01410142E+000   -1.31728499E+000
    1.06299213E-002   -6.73228346E-002   -3.00000000E-003   -2.23553508E-001    4.61985231E-001   -6.58610232E-002    4.80800619E-002    3.01298245E+000   -1.33619370E+000
    1.20472441E-002   -6.73228346E-002   -3.00000000E-003   -2.24527249E-001    4.61014794E-001   -7.05157955E-002    5.82004225E-002    3.01008021E+000   -1.35406843E+000
    1.34645669E-002   -6.73228346E-002   -3.00000000E-003   -2.25519316E-001    4.59891652E-001   -7.51866027E-002    6.82445063E-002    3.00546671E+000   -1.37087421E+000
    1.48818898E-002   -6.73228346E-002   -3.00000000E-003   -2.26530266E-001    4.58615001E-001   -7.98748025E-002    7.81978430E-002    2.99921834E+000   -1.38657775E+000
    1.62992126E-002   -6.73228346E-002   -3.00000000E-003   -2.27560207E-001    4.57184253E-001   -8.45782586E-002    8.80459644E-002    2.99141186E+000   -1.40114832E+000
    1.77165354E-002   -6.73228346E-002   -3.00000000E-003   -2.28609927E-001    4.55597372E-001   -8.93002011E-002    9.77755988E-002    2.98212538E+000   -1.41455615E+000
    1.91338583E-002   -6.73228346E-002   -3.00000000E-003   -2.29679889E-001    4.53852397E-001   -9.40500656E-002    1.07376921E-001    2.97143510E+000   -1.42677583E+000
    2.05511811E-002   -6.73228346E-002   -3.00000000E-003   -2.30771950E-001    4.51950360E-001   -9.88192921E-002    1.16832236E-001    2.95942158E+000   -1.43778062E+000
    2.19685039E-002   -6.73228346E-002   -3.00000000E-003   -2.31884883E-001    4.49887568E-001   -1.03610660E-001    1.26130841E-001    2.94616086E+000   -1.44754856E+000
    2.33858268E-002   -6.73228346E-002   -3.00000000E-003   -2.33020390E-001    4.47664128E-001   -1.08430884E-001    1.35259210E-001    2.93172842E+000   -1.45605801E+000
    2.48031496E-002   -6.73228346E-002   -3.00000000E-003   -2.34177448E-001    4.45277931E-001   -1.13274938E-001    1.44204010E-001    2.91619672E+000   -1.46329073E+000
    2.62204724E-002   -6.73228346E-002   -3.00000000E-003   -2.35359370E-001    4.42728868E-001   -1.18144756E-001    1.52953039E-001    2.89964192E+000   -1.46923016E+000
    2.76377953E-002   -6.73228346E-002   -3.00000000E-003   -2.36564005E-001    4.40013983E-001   -1.23044330E-001    1.61495267E-001    2.88213342E+000   -1.47386097E+000
    2.90551181E-002   -6.73228346E-002   -3.00000000E-003   -2.37791808E-001    4.37133243E-001   -1.27968994E-001    1.69816546E-001    2.86374617E+000   -1.47717189E+000
    3.04724409E-002   -6.73228346E-002   -3.00000000E-003   -2.39044816E-001    4.34085675E-001   -1.32921160E-001    1.77904672E-001    2.84454239E+000   -1.47915122E+000
    3.18897638E-002   -6.73228346E-002   -3.00000000E-003   -2.40320736E-001    4.30870580E-001   -1.37900098E-001    1.85748055E-001    2.82458997E+000   -1.47979112E+000
    3.33070866E-002   -6.73228346E-002   -3.00000000E-003   -2.41621327E-001    4.27488252E-001   -1.42906227E-001    1.93334379E-001    2.80395283E+000   -1.47908539E+000
    3.47244094E-002   -6.73228346E-002   -3.00000000E-003   -2.42947575E-001    4.23938077E-001   -1.47938487E-001    2.00651954E-001    2.78268852E+000   -1.47702813E+000
    3.61417323E-002   -6.73228346E-002   -3.00000000E-003   -2.44301099E-001    4.20220901E-001   -1.52997115E-001    2.07688991E-001    2.76086322E+000   -1.47361953E+000
    3.75590551E-002   -6.73228346E-002   -3.00000000E-003   -2.45687889E-001    4.16340441E-001   -1.58070749E-001    2.14429248E-001    2.73852803E+000   -1.46885540E+000
    3.89763780E-002   -6.73228346E-002   -3.00000000E-003   -2.47107287E-001    4.12295284E-001   -1.63167263E-001    2.20865220E-001    2.71574062E+000   -1.46273766E+000
    4.03937008E-002   -6.73228346E-002   -3.00000000E-003   -2.48563675E-001    4.08087701E-001   -1.68275230E-001    2.26983594E-001    2.69255702E+000   -1.45526939E+000
    4.18110236E-002   -6.73228346E-002   -3.00000000E-003   -2.50063733E-001    4.03723084E-001   -1.73380694E-001    2.32770354E-001    2.66902261E+000   -1.44645361E+000
    4.32283465E-002   -6.73228346E-002   -3.00000000E-003   -2.51606460E-001    3.99206577E-001   -1.78475664E-001    2.38215832E-001    2.64516976E+000   -1.43629744E+000
    4.46456693E-002   -6.73228346E-002   -3.00000000E-003   -2.53193758E-001    3.94550397E-001   -1.83550986E-001    2.43313918E-001    2.62101492E+000   -1.42480939E+000
    4.60629921E-002   -6.73228346E-002   -3.00000000E-003   -2.54843881E-001    3.89784299E-001   -1.88605249E-001    2.48054902E-001    2.59657994E+000   -1.41200083E+000
    4.74803150E-002   -6.73228346E-002   -3.00000000E-003   -2.56602764E-001    3.84958721E-001   -1.93617828E-001    2.52410862E-001    2.57193201E+000   -1.39788059E+000
    4.88976378E-002   -6.73228346E-002   -3.00000000E-003   -2.58547236E-001    3.80138652E-001   -1.98523954E-001    2.56314171E-001    2.54724589E+000   -1.38245084E+000
    5.03149606E-002   -6.73228346E-002   -3.00000000E-003   -2.60760902E-001    3.75375895E-001   -2.03166660E-001    2.59636406E-001    2.52283872E+000   -1.36570656E+000
    5.17322835E-002   -6.73228346E-002   -3.00000000E-003   -2.63268385E-001    3.70666804E-001   -2.07258807E-001    2.62189069E-001    2.49908769E+000   -1.34763916E+000
    5.31496063E-002   -6.73228346E-002   -3.00000000E-003   -2.65965871E-001    3.65920072E-001   -2.10379912E-001    2.63747851E-001    2.47626448E+000   -1.32823999E+000
    5.45669291E-002   -6.73228346E-002   -3.00000000E-003   -2.68577606E-001    3.60940239E-001   -2.11862886E-001    2.64056649E-001    2.45435918E+000   -1.30748816E+000
    5.59842520E-002   -6.73228346E-002   -3.00000000E-003   -2.70432086E-001    3.55334669E-001   -2.10359528E-001    2.62760447E-001    2.43285532E+000   -1.28527002E+000
    5.74015748E-002   -6.73228346E-002   -3.00000000E-003   -2.69112806E-001    3.47939132E-001   -2.01723393E-001    2.59140236E-001    2.40991343E+000   -1.26106139E+000
    5.88188976E-002   -6.73228346E-002   -3.00000000E-003   -2.36148609E-001    3.29814621E-001   -1.64494276E-001    2.51937051E-001    2.37358313E+000   -1.23191498E+000
    6.02362205E-002   -6.73228346E-002   -3.00000000E-003    7.06029853E-001    1.23296376E+000   -1.10258747E+000   -6.80973742E-001    2.47055024E+000   -1.22586945E+000
    6.16535433E-002   -6.73228346E-002   -3.00000000E-003    5.68403429E-001    1.20453440E+000   -1.05026227E+000   -6.77278861E-001    2.33389216E+000   -1.18725120E+000
    6.30708661E-002   -6.73228346E-002   -3.00000000E-003    5.17598149E-001    1.19074775E+000   -1.03750938E+000   -6.63536761E-001    2.22479576E+000   -1.14458444E+000
    6.44881890E-002   -6.73228346E-002   -3.00000000E-003    4.92292336E-001    1.17892364E+000   -1.02924688E+000   -6.45815180E-001    2.13956633E+000   -1.10547337E+000
    6.59055118E-002   -6.73228346E-002   -3.00000000E-003    4.76803154E-001    1.16832137E+000   -1.02079156E+000   -6.25637092E-001    2.06616619E+000   -1.06876653E+000
    6.73228346E-002   -6.73228346E-002   -3.00000000E-003    4.66253666E-001    1.15826153E+000   -1.01111519E+000   -6.03428156E-001    1.99935674E+000   -1.03357322E+000
    6.87401575E-002   -6.73228346E-002   -3.00000000E-003    4.58433503E-001    1.14813414E+000   -9.99805517E-001   -5.79570230E-001    1.93661449E+000   -9.99383994E-001
    7.01574803E-002   -6.73228346E-002   -3.00000000E-003    4.52049198E-001    1.13753831E+000   -9.86710210E-001   -5.54515329E-001    1.87665349E+000   -9.65923015E-001
    7.15748031E-002   -6.73228346E-002   -3.00000000E-003    4.46252745E-001    1.12632328E+000   -9.71866819E-001   -5.28680784E-001    1.81882998E+000   -9.33054854E-001
    7.29921260E-002   -6.73228346E-002   -3.00000000E-003    4.40484339E-001    1.11449115E+000   -9.55457493E-001   -5.02350499E-001    1.76285186E+000   -9.00725071E-001
    7.44094488E-002   -6.73228346E-002   -3.00000000E-003    4.34425676E-001    1.10208621E+000   -9.37723581E-001   -4.75666709E-001    1.70858434E+000   -8.68913281E-001
    7.58267717E-002   -6.73228346E-002   -3.00000000E-003    4.27922085E-001    1.08913453E+000   -9.18901021E-001   -4.48683497E-001    1.65596771E+000   -8.37614310E-001
    7.72440945E-002   -6.73228346E-002   -3.00000000E-003    4.20919596E-001    1.07563099E+000   -8.99183275E-001   -4.21415949E-001    1.60496432E+000   -8.06826364E-001
    7.86614173E-002   -6.73228346E-002   -3.00000000E-003    4.13414702E-001    1.06154656E+000   -8.78709801E-001   -3.93869752E-001    1.55554027E+000   -7.76546421E-001
    8.00787402E-002   -6.73228346E-002   -3.00000000E-003    4.05412136E-001    1.04683899E+000   -8.57582533E-001   -3.66058376E-001    1.50765383E+000   -7.46774549E-001
    8.14960630E-002   -6.73228346E-002   -3.00000000E-003    3.96931675E-001    1.03147049E+000   -8.35866449E-001   -3.38000169E-001    1.46126878E+000   -7.17500351E-001
    8.29133858E-002   -6.73228346E-002   -3.00000000E-003    3.87965489E-001    1.01541065E+000   -8.13617290E-001   -3.09726823E-001    1.41635363E+000   -6.88730530E-001
    8.43307087E-002   -6.73228346E-002   -3.00000000E-003    3.78508884E-001    9.98624537E-001   -7.90882568E-001   -2.81270764E-001    1.37286614E+000   -6.60457947E-001
    8.57480315E-002   -6.73228346E-002   -3.00000000E-003    3.68538440E-001    9.81080756E-001   -7.67704370E-001   -2.52669163E-001    1.33076802E+000   -6.32675411E-001
    8.71653543E-002   -6.73228346E-002   -3.00000000E-003    3.58038367E-001    9.62764127E-001   -7.44127605E-001   -2.23966682E-001    1.29002909E+000   -6.05380867E-001
    8.85826772E-002   -6.73228346E-002   -3.00000000E-003    3.46994851E-001    9.43661519E-001   -7.20201619E-001   -1.95206114E-001    1.25061275E+000   -5.78576638E-001
    9.00000000E-002   -6.73228346E-002   -3.00000000E-003    3.35383482E-001    9.23764131E-001   -6.95976162E-001   -1.66434238E-001    1.21248694E+000   -5.52259830E-001
   -9.00000000E-002   -6.59055118E-002   -3.00000000E-003    8.38382989E-001    9.48117378E-001   -2.19039183E-001   -6.44354773E-001   -6.58855658E-001   -5.96788618E-002
   -8.85826772E-002   -6.59055118E-002   -3.00000000E-003    8.16636009E-001    9.36004809E-001   -1.95713678E-001   -6.26882672E-001   -6.24299797E-001   -4.82673702E-002
   -8.71653543E-002   -6.59055118E-002   -3.00000000E-003    7.90519181E-001    9.20793089E-001   -1.73065572E-001   -6.09862735E-001   -5.88823910E-001   -3.76336506E-002
   -8.57480315E-002   -6.59055118E-002   -3.00000000E-003    7.60000901E-001    9.02462781E-001   -1.51226519E-001   -5.93387821E-001   -5.52238508E-001   -2.78153933E-002
   -8.43307087E-002   -6.59055118E-002   -3.00000000E-003    7.25073827E-001    8.81010866E-001   -1.30333131E-001   -5.77555274E-001   -5.14337510E-001   -1.88504111E-002
   -8.29133858E-002   -6.59055118E-002   -3.00000000E-003    6.85737070E-001    8.56440715E-001   -1.10519671E-001   -5.62461037E-001   -4.74915473E-001   -1.07761028E-002
   -8.14960630E-002   -6.59055118E-002   -3.00000000E-003    6.42006851E-001    8.28768635E-001   -9.19271234E-002   -5.48203539E-001   -4.33765701E-001   -3.63338278E-003
   -8.00787402E-002   -6.59055118E-002   -3.00000000E-003    5.93909826E-001    7.98014627E-001   -7.46934077E-002   -5.34881471E-001   -3.90666368E-001    2.53777387E-003
   -7.86614173E-002   -6.59055118E-002   -3.00000000E-003    5.41484950E-001    7.64212092E-001   -5.89679492E-002   -5.22598818E-001   -3.45406546E-001    7.69226683E-003
   -7.72440945E-002   -6.59055118E-002   -3.00000000E-003    4.84787578E-001    7.27402954E-001   -4.49110112E-002   -5.11464686E-001   -2.97768667E-001    1.17841503E-002
   -7.58267717E-002   -6.59055118E-002   -3.00000000E-003    4.23907052E-001    6.87653107E-001   -3.26931359E-002   -5.01592607E-001   -2.47540659E-001    1.47629316E-002
   -7.44094488E-002   -6.59055118E-002   -3.00000000E-003    3.58972639E-001    6.45050955E-001   -2.24833477E-002   -4.93096078E-001   -1.94510036E-001    1.65801051E-002
   -7.29921260E-002   -6.59055118E-002   -3.00000000E-003    2.90182856E-001    5.99725107E-001   -1.44026036E-002   -4.86060387E-001   -1.38478510E-001    1.71892674E-002
   -7.15748031E-002   -6.59055118E-002   -3.00000000E-003    2.17778412E-001    5.51828387E-001   -8.42531384E-003   -4.80489005E-001   -7.92645366E-002    1.65505217E-002
   -7.01574803E-002   -6.59055118E-002   -3.00000000E-003    1.41881589E-001    5.01456174E-001   -4.24286270E-003   -4.76227273E-001   -1.67077328E-002    1.46279376E-002
   -6.87401575E-002   -6.59055118E-002   -3.00000000E-003    6.20976580E-002    4.48419971E-001   -1.22366008E-003   -4.72945617E-001    4.94067898E-002    1.13532106E-002
   -6.73228346E-002   -6.59055118E-002   -3.00000000E-003   -2.33232123E-002    3.91819683E-001    1.24535488E-003   -4.70338235E-001    1.19508523E-001    6.51857146E-003
   -6.59055118E-002   -6.59055118E-002   -3.00000000E-003   -1.18869910E-001    3.29424911E-001    2.01820389E-003   -4.69058556E-001    1.94713835E-001   -4.89606610E-004
   -6.44881890E-002   -6.59055118E-002   -3.00000000E-003   -2.32070678E-001    2.57917048E-001   -8.87901515E-003   -4.74039114E-001    2.77652410E-001   -1.13534244E-002
   -6.30708661E-002   -6.59055118E-002   -3.00000000E-003   -3.51057912E-001    1.83457283E-001   -6.07465071E-002   -4.98807888E-001    3.71252269E-001   -2.81542632E-002
   -6.16535433E-002   -6.59055118E-002   -3.00000000E-003   -4.27689330E-001    1.34054947E-001   -1.39060772E-001   -5.36212557E-001    4.68446046E-001   -4.57591474E-002
   -6.02362205E-002   -6.59055118E-002   -3.00000000E-003   -1.97578615E-001    3.20009708E-001    1.81364700E-001   -2.97821892E-001    5.21162545E-001   -4.74379080E-002
   -5.88188976E-002   -6.59055118E-002   -3.00000000E-003   -1.98480602E-001    3.25031975E-001    1.76725358E-001   -2.97606970E-001    5.92658499E-001   -5.97860492E-002
   -5.74015748E-002   -6.59055118E-002   -3.00000000E-003   -1.98823043E-001    3.30587098E-001    1.71669876E-001   -2.96887725E-001    6.67954385E-001   -7.46176411E-002
   -5.59842520E-002   -6.59055118E-002   -3.00000000E-003   -1.98922013E-001    3.36465346E-001    1.66735547E-001   -2.95817602E-001    7.45840950E-001   -9.14979937E-002
   -5.45669291E-002   -6.59055118E-002   -3.00000000E-003   -1.98669711E-001    3.42445191E-001    1.61858965E-001   -2.94512082E-001    8.24808517E-001   -1.09910313E-001
   -5.31496063E-002   -6.59055118E-002   -3.00000000E-003   -1.98195335E-001    3.48369951E-001    1.56806299E-001   -2.92951205E-001    9.03583088E-001   -1.29419835E-001
   -5.17322835E-002   -6.59055118E-002   -3.00000000E-003   -1.97707095E-001    3.54175885E-001    1.51566158E-001   -2.91088425E-001    9.81694376E-001   -1.49860079E-001
   -5.03149606E-002   -6.59055118E-002   -3.00000000E-003   -1.97285372E-001    3.59843380E-001    1.46229789E-001   -2.88889092E-001    1.05916622E+000   -1.71221377E-001
   -4.88976378E-002   -6.59055118E-002   -3.00000000E-003   -1.96930253E-001    3.65370015E-001    1.40862850E-001   -2.86336141E-001    1.13608780E+000   -1.93512269E-001
   -4.74803150E-002   -6.59055118E-002   -3.00000000E-003   -1.96624615E-001    3.70760868E-001    1.35491816E-001   -2.83425546E-001    1.21247117E+000   -2.16714911E-001
   -4.60629921E-002   -6.59055118E-002   -3.00000000E-003   -1.96358320E-001    3.76016473E-001    1.30126274E-001   -2.80160394E-001    1.28824713E+000   -2.40788203E-001
   -4.46456693E-002   -6.59055118E-002   -3.00000000E-003   -1.96127220E-001    3.81135945E-001    1.24764415E-001   -2.76548601E-001    1.36330599E+000   -2.65679494E-001
   -4.32283465E-002   -6.59055118E-002   -3.00000000E-003   -1.95933887E-001    3.86115854E-001    1.19409438E-001   -2.72597354E-001    1.43753662E+000   -2.91334145E-001
   -4.18110236E-002   -6.59055118E-002   -3.00000000E-003   -1.95779037E-001    3.90953268E-001    1.14055802E-001   -2.68312011E-001    1.51082913E+000   -3.17698895E-001
   -4.03937008E-002   -6.59055118E-002   -3.00000000E-003   -1.95665917E-001    3.95646091E-001    1.08716629E-001   -2.63699184E-001    1.58308903E+000   -3.44722359E-001
   -3.89763780E-002   -6.59055118E-002   -3.00000000E-003   -1.95594549E-001    4.00191335E-001    1.03386326E-001   -2.58762956E-001    1.65421976E+000   -3.72354634E-001
   -3.75590551E-002   -6.59055118E-002   -3.00000000E-003   -1.95564783E-001    4.04586980E-001    9.80743172E-002   -2.53510907E-001    1.72412809E+000   -4.00546130E-001
   -3.61417323E-002   -6.59055118E-002   -3.00000000E-003   -1.95577063E-001    4.08831416E-001    9.27833232E-002   -2.47949394E-001    1.79271997E+000   -4.29247757E-001
   -3.47244094E-002   -6.59055118E-002   -3.00000000E-003   -1.95631650E-001    4.12922645E-001    8.75127267E-002   -2.42084108E-001    1.85990498E+000   -4.58410920E-001
   -3.33070866E-002   -6.59055118E-002   -3.00000000E-003   -1.95727959E-001    4.16860417E-001    8.22680156E-002   -2.35924175E-001    1.92559191E+000   -4.87986939E-001
   -3.18897638E-002   -6.59055118E-002   -3.00000000E-003   -1.95865832E-001    4.20644093E-001    7.70476712E-002   -2.29474020E-001    1.98969752E+000   -5.17928204E-001
   -3.04724409E-002   -6.59055118E-002   -3.00000000E-003   -1.96044366E-001    4.24272090E-001    7.18533364E-002   -2.22743579E-001    2.05213364E+000   -5.48186484E-001
   -2.90551181E-002   -6.59055118E-002   -3.00000000E-003   -1.96263442E-001    4.27744212E-001    6.66905971E-002   -2.15740526E-001    2.11282004E+000   -5.78714532E-001
   -2.76377953E-002   -6.59055118E-002   -3.00000000E-003   -1.96522491E-001    4.31059195E-001    6.15570968E-002   -2.08471597E-001    2.17167434E+000   -6.09465176E-001
   -2.62204724E-002   -6.59055118E-002   -3.00000000E-003   -1.96819867E-001    4.34217784E-001    5.64539152E-002   -2.00945703E-001    2.22862822E+000   -6.40391508E-001
   -2.48031496E-002   -6.59055118E-002   -3.00000000E-003   -1.97154717E-001    4.37218851E-001    5.13859829E-002   -1.93172375E-001    2.28360397E+000   -6.71446196E-001
   -2.33858268E-002   -6.59055118E-002   -3.00000000E-003   -1.97526179E-001    4.40063347E-001    4.63529643E-002   -1.85159853E-001    2.33654193E+000   -7.02582688E-001
   -2.19685039E-002   -6.59055118E-002   -3.00000000E-003   -1.97932696E-001    4.42750533E-001    4.13490835E-002   -1.76916693E-001    2.38737879E+000   -7.33754059E-001
   -2.05511811E-002   -6.59055118E-002   -3.00000000E-003   -1.98374092E-001    4.45280846E-001    3.63801018E-002   -1.68452284E-001    2.43605714E+000   -7.64913492E-001
   -1.91338583E-002   -6.59055118E-002   -3.00000000E-003   -1.98848222E-001    4.47655545E-001    3.14474361E-002   -1.59777801E-001    2.48253429E+000   -7.96014207E-001
   -1.77165354E-002   -6.59055118E-002   -3.00000000E-003   -1.99353436E-001    4.49874426E-001    2.65518590E-002   -1.50902766E-001    2.52676084E+000   -8.27008834E-001
   -1.62992126E-002   -6.59055118E-002   -3.00000000E-003   -1.99888382E-001    4.51938133E-001    2.16850021E-002   -1.41836279E-001    2.56869983E+000   -8.57850351E-001
   -1.48818898E-002   -6.59055118E-002   -3.00000000E-003   -2.00453010E-001    4.53848217E-001    1.68509816E-002   -1.32590017E-001    2.60832656E+000   -8.88491598E-001
   -1.34645669E-002   -6.59055118E-002   -3.00000000E-003   -2.01044537E-001    4.55603850E-001    1.20463766E-002   -1.23173541E-001    2.64560789E+000   -9.18884586E-001
   -1.20472441E-002   -6.59055118E-002   -3.00000000E-003   -2.01662386E-001    4.57207217E-001    7.27310847E-003   -1.13599098E-001    2.68053119E+000   -9.48982627E-001
   -1.06299213E-002   -6.59055118E-002   -3.00000000E-003   -2.02305550E-001    4.58659592E-001    2.53020441E-003   -1.03880112E-001    2.71309244E+000   -9.78737725E-001
   -9.21259843E-003   -6.59055118E-002   -3.00000000E-003   -2.02971751E-001    4.59960625E-001   -2.18535750E-003   -9.40267518E-002    2.74327485E+000   -1.00810146E+000
   -7.79527559E-003   -6.59055118E-002   -3.00000000E-003   -2.03661389E-001    4.61111661E-001   -6.87879339E-003   -8.40495256E-002    2.77109495E+000   -1.03702764E+000
   -6.37795276E-003   -6.59055118E-002   -3.00000000E-003   -2.04372321E-001    4.62113001E-001   -1.15538111E-002   -7.39608254E-002    2.79655578E+000   -1.06546793E+000
   -4.96062992E-003   -6.59055118E-002   -3.00000000E-003   -2.05105132E-001    4.62966291E-001   -1.62037781E-002   -6.37753550E-002    2.81967477E+000   -1.09337546E+000
   -3.54330709E-003   -6.59055118E-002   -3.00000000E-003   -2.05858315E-001    4.63672271E-001   -2.08354128E-002   -5.35066890E-002    2.84047919E+000   -1.12070330E+000
   -2.12598425E-003   -6.59055118E-002   -3.00000000E-003   -2.06630727E-001    4.64230619E-001   -2.54507014E-002   -4.31656421E-002    2.85899449E+000   -1.14740486E+000
   -7.08661417E-004   -6.59055118E-002   -3.00000000E-003   -2.07422178E-001    4.64641691E-001   -3.00579753E-002   -3.27649923E-002    2.87525003E+000   -1.17343339E+000
    7.08661417E-004   -6.59055118E-002   -3.00000000E-003   -2.08233132E-001    4.64905809E-001   -3.46563858E-002   -2.23171535E-002    2.88929639E+000   -1.19874517E+000
    2.12598425E-003   -6.59055118E-002   -3.00000000E-003   -2.09063951E-001    4.65024626E-001   -3.92422577E-002   -1.18397610E-002    2.90117641E+000   -1.22329481E+000
    3.54330709E-003   -6.59055118E-002   -3.00000000E-003   -2.09912987E-001    4.64996984E-001   -4.38241198E-002   -1.34431298E-003    2.91093402E+000   -1.24703838E+000
    4.96062992E-003   -6.59055118E-002   -3.00000000E-003   -2.10780325E-001    4.64822108E-001   -4.84050929E-002    9.15710840E-003    2.91862252E+000   -1.26993384E+000
    6.37795276E-003   -6.59055118E-002   -3.00000000E-003   -2.11666883E-001    4.64499564E-001   -5.29903024E-002    1.96516647E-002    2.92431025E+000   -1.29194091E+000
    7.79527559E-003   -6.59055118E-002   -3.00000000E-003   -2.12573826E-001    4.64031060E-001   -5.75735058E-002    3.01221893E-002    2.92805078E+000   -1.31301781E+000
    9.21259843E-003   -6.59055118E-002   -3.00000000E-003   -2.13499890E-001    4.63414569E-001   -6.21653543E-002    4.05568949E-002    2.92991007E+000   -1.33312746E+000
    1.06299213E-002   -6.59055118E-002   -3.00000000E-003   -2.14446063E-001    4.62649964E-001   -6.67663957E-002    5.09415496E-002    2.92995971E+000   -1.35223232E+000
    1.20472441E-002   -6.59055118E-002   -3.00000000E-003   -2.15412712E-001    4.61734783E-001   -7.13784609E-002    6.12640880E-002    2.92825835E+000   -1.37029623E+000
    1.34645669E-002   -6.59055118E-002   -3.00000000E-003   -2.16400093E-001    4.60670104E-001   -7.60023231E-002    7.15094485E-002    2.92488466E+000   -1.38728644E+000
    1.48818898E-002   -6.59055118E-002   -3.00000000E-003   -2.17409304E-001    4.59453240E-001   -8.06444946E-002    8.16651874E-002    2.91990824E+000   -1.40316937E+000
    1.62992126E-002   -6.59055118E-002   -3.00000000E-003   -2.18441804E-001    4.58083863E-001   -8.53032564E-002    9.17170636E-002    2.91340423E+000   -1.41791639E+000
    1.77165354E-002   -6.59055118E-002   -3.00000000E-003   -2.19496774E-001    4.56561143E-001   -8.99793954E-002    1.01650647E-001    2.90544565E+000   -1.43149898E+000
    1.91338583E-002   -6.59055118E-002   -3.00000000E-003   -2.20574445E-001    4.54882213E-001   -9.46817150E-002    1.11456073E-001    2.89610457E+000   -1.44389066E+000
    2.05511811E-002   -6.59055118E-002   -3.00000000E-003   -2.21677825E-001    4.53047904E-001   -9.94041976E-002    1.21116997E-001    2.88545711E+000   -1.45506713E+000
    2.19685039E-002   -6.59055118E-002   -3.00000000E-003   -2.22803864E-001    4.51054331E-001   -1.04152330E-001    1.30622134E-001    2.87357229E+000   -1.46500457E+000
    2.33858268E-002   -6.59055118E-002   -3.00000000E-003   -2.23956767E-001    4.48902655E-001   -1.08921352E-001    1.39956903E-001    2.86053181E+000   -1.47368575E+000
    2.48031496E-002   -6.59055118E-002   -3.00000000E-003   -2.25134706E-001    4.46590357E-001   -1.13720308E-001    1.49109622E-001    2.84639726E+000   -1.48108960E+000
    2.62204724E-002   -6.59055118E-002   -3.00000000E-003   -2.26338796E-001    4.44115689E-001   -1.18548221E-001    1.58068673E-001    2.83124471E+000   -1.48720178E+000
    2.76377953E-002   -6.59055118E-002   -3.00000000E-003   -2.27568443E-001    4.41477366E-001   -1.23403590E-001    1.66820630E-001    2.81513856E+000   -1.49200640E+000
    2.90551181E-002   -6.59055118E-002   -3.00000000E-003   -2.28824453E-001    4.38675354E-001   -1.28288133E-001    1.75352202E-001    2.79815436E+000   -1.49549318E+000
    3.04724409E-002   -6.59055118E-002   -3.00000000E-003   -2.30107474E-001    4.35708135E-001   -1.33198817E-001    1.83650872E-001    2.78035133E+000   -1.49765043E+000
    3.18897638E-002   -6.59055118E-002   -3.00000000E-003   -2.31418782E-001    4.32575341E-001   -1.38138684E-001    1.91704763E-001    2.76179134E+000   -1.49847012E+000
    3.33070866E-002   -6.59055118E-002   -3.00000000E-003   -2.32755912E-001    4.29275461E-001   -1.43109472E-001    1.99503452E-001    2.74253883E+000   -1.49794662E+000
    3.47244094E-002   -6.59055118E-002   -3.00000000E-003   -2.34122566E-001    4.25809040E-001   -1.48104640E-001    2.07032468E-001    2.72265125E+000   -1.49607414E+000
    3.61417323E-002   -6.59055118E-002   -3.00000000E-003   -2.35518955E-001    4.22177771E-001   -1.53129233E-001    2.14279762E-001    2.70219067E+000   -1.49285250E+000
    3.75590551E-002   -6.59055118E-002   -3.00000000E-003   -2.36947992E-001    4.18381232E-001   -1.58174324E-001    2.21232676E-001    2.68120453E+000   -1.48827722E+000
    3.89763780E-002   -6.59055118E-002   -3.00000000E-003   -2.38409296E-001    4.14419678E-001   -1.63243200E-001    2.27881354E-001    2.65974624E+000   -1.48235054E+000
    4.03937008E-002   -6.59055118E-002   -3.00000000E-003   -2.39906223E-001    4.10296738E-001   -1.68328225E-001    2.34211984E-001    2.63786918E+000   -1.47507528E+000
    4.18110236E-002   -6.59055118E-002   -3.00000000E-003   -2.41441651E-001    4.06016145E-001   -1.73420839E-001    2.40211916E-001    2.61561586E+000   -1.46645464E+000
    4.32283465E-002   -6.59055118E-002   -3.00000000E-003   -2.43020443E-001    4.01585083E-001   -1.78511524E-001    2.45868981E-001    2.59302465E+000   -1.45649478E+000
    4.46456693E-002   -6.59055118E-002   -3.00000000E-003   -2.44641534E-001    3.97013611E-001   -1.83593887E-001    2.51170062E-001    2.57012681E+000   -1.44520187E+000
    4.60629921E-002   -6.59055118E-002   -3.00000000E-003   -2.46319813E-001    3.92322048E-001   -1.88659112E-001    2.56098477E-001    2.54696614E+000   -1.43258353E+000
    4.74803150E-002   -6.59055118E-002   -3.00000000E-003   -2.48077340E-001    3.87537204E-001   -1.93678867E-001    2.60621584E-001    2.52361374E+000   -1.41864627E+000
    4.88976378E-002   -6.59055118E-002   -3.00000000E-003   -2.49936684E-001    3.82683086E-001   -1.98594843E-001    2.64685148E-001    2.50018480E+000   -1.40339230E+000
    5.03149606E-002   -6.59055118E-002   -3.00000000E-003   -2.51902014E-001    3.77768218E-001   -2.03302014E-001    2.68206610E-001    2.47683352E+000   -1.38682249E+000
    5.17322835E-002   -6.59055118E-002   -3.00000000E-003   -2.53906787E-001    3.72758155E-001   -2.07641231E-001    2.71085729E-001    2.45368466E+000   -1.36893254E+000
    5.31496063E-002   -6.59055118E-002   -3.00000000E-003   -2.55755122E-001    3.67555717E-001   -2.11396289E-001    2.73223458E-001    2.43071763E+000   -1.34971317E+000
    5.45669291E-002   -6.59055118E-002   -3.00000000E-003   -2.56971601E-001    3.61969616E-001   -2.14322577E-001    2.74564144E-001    2.40758219E+000   -1.32913254E+000
    5.59842520E-002   -6.59055118E-002   -3.00000000E-003   -2.56428820E-001    3.55658270E-001   -2.16228719E-001    2.75181500E-001    2.38324338E+000   -1.30708196E+000
    5.74015748E-002   -6.59055118E-002   -3.00000000E-003   -2.51107093E-001    3.48023802E-001   -2.17917095E-001    2.75693661E-001    2.35506301E+000   -1.28322419E+000
    5.88188976E-002   -6.59055118E-002   -3.00000000E-003   -2.35613559E-001    3.39406830E-001   -2.27963202E-001    2.78951662E-001    2.31754251E+000   -1.25684148E+000
    6.02362205E-002   -6.59055118E-002   -3.00000000E-003   -2.23225962E-001    3.39741318E-001   -2.61396536E-001    2.83699302E-001    2.27159856E+000   -1.22955124E+000
    6.16535433E-002   -6.59055118E-002   -3.00000000E-003    5.48541201E-001    1.21369247E+000   -9.34004934E-001   -6.63321422E-001    2.35342002E+000   -1.22974345E+000
    6.30708661E-002   -6.59055118E-002   -3.00000000E-003    5.24553130E-001    1.20766886E+000   -9.89021386E-001   -6.50836851E-001    2.22821262E+000   -1.17723200E+000
    6.44881890E-002   -6.59055118E-002   -3.00000000E-003    5.06053351E-001    1.19949501E+000   -1.00225471E+000   -6.36192233E-001    2.14245616E+000   -1.13547279E+000
    6.59055118E-002   -6.59055118E-002   -3.00000000E-003    4.94044953E-001    1.19166980E+000   -1.00468041E+000   -6.18088618E-001    2.07015238E+000   -1.09718764E+000
    6.73228346E-002   -6.59055118E-002   -3.00000000E-003    4.86155610E-001    1.18388661E+000   -1.00165012E+000   -5.96913273E-001    2.00438131E+000   -1.06063688E+000
    6.87401575E-002   -6.59055118E-002   -3.00000000E-003    4.80746072E-001    1.17541625E+000   -9.94681044E-001   -5.73330770E-001    1.94226800E+000   -1.02509232E+000
    7.01574803E-002   -6.59055118E-002   -3.00000000E-003    4.76572698E-001    1.16582541E+000   -9.84389675E-001   -5.48235837E-001    1.88249207E+000   -9.90226917E-001
    7.15748031E-002   -6.59055118E-002   -3.00000000E-003    4.72691732E-001    1.15514569E+000   -9.71246485E-001   -5.22385108E-001    1.82449858E+000   -9.55912964E-001
    7.29921260E-002   -6.59055118E-002   -3.00000000E-003    4.68468214E-001    1.14362201E+000   -9.55781463E-001   -4.96181374E-001    1.76812947E+000   -9.22131106E-001
    7.44094488E-002   -6.59055118E-002   -3.00000000E-003    4.63590162E-001    1.13146218E+000   -9.38520076E-001   -4.69737257E-001    1.71335967E+000   -8.88886730E-001
    7.58267717E-002   -6.59055118E-002   -3.00000000E-003    4.57969164E-001    1.11875830E+000   -9.19903639E-001   -4.43034974E-001    1.66019755E+000   -8.56192849E-001
    7.72440945E-002   -6.59055118E-002   -3.00000000E-003    4.51639149E-001    1.10551499E+000   -9.00242424E-001   -4.16032543E-001    1.60863802E+000   -8.24055080E-001
    7.86614173E-002   -6.59055118E-002   -3.00000000E-003    4.44659583E-001    1.09168882E+000   -8.79738450E-001   -3.88705696E-001    1.55865603E+000   -7.92472685E-001
    8.00787402E-002   -6.59055118E-002   -3.00000000E-003    4.37104131E-001    1.07723283E+000   -8.58509796E-001   -3.61051029E-001    1.51021831E+000   -7.61441960E-001
    8.14960630E-002   -6.59055118E-002   -3.00000000E-003    4.28998485E-001    1.06208870E+000   -8.36636178E-001   -3.33085765E-001    1.46327959E+000   -7.30954397E-001
    8.29133858E-002   -6.59055118E-002   -3.00000000E-003    4.20353139E-001    1.04621680E+000   -8.14170666E-001   -3.04839444E-001    1.41780552E+000   -7.01002813E-001
    8.43307087E-002   -6.59055118E-002   -3.00000000E-003    4.11166079E-001    1.02957999E+000   -7.91162076E-001   -2.76348590E-001    1.37375391E+000   -6.71584871E-001
    8.57480315E-002   -6.59055118E-002   -3.00000000E-003    4.01422037E-001    1.01215028E+000   -7.67657066E-001   -2.47654412E-001    1.33108969E+000   -6.42693236E-001
    8.71653543E-002   -6.59055118E-002   -3.00000000E-003    3.91094980E-001    9.93898524E-001   -7.43697360E-001   -2.18802461E-001    1.28977646E+000   -6.14318447E-001
    8.85826772E-002   -6.59055118E-002   -3.00000000E-003    3.80174624E-001    9.74810621E-001   -7.19337179E-001   -1.89837495E-001    1.24977778E+000   -5.86466637E-001
    9.00000000E-002   -6.59055118E-002   -3.00000000E-003    3.68623075E-001    9.54882235E-001   -6.94624655E-001   -1.60814905E-001    1.21107186E+000   -5.59125448E-001
   -9.00000000E-002   -6.44881890E-002   -3.00000000E-003    8.70830619E-001    9.68449986E-001   -1.78073448E-001   -6.19737851E-001   -7.36203820E-001   -6.59017655E-002
   -8.85826772E-002   -6.44881890E-002   -3.00000000E-003    8.48612188E-001    9.55957486E-001   -1.52072344E-001   -6.00323565E-001   -7.00253954E-001   -5.31761029E-002
   -8.71653543E-002   -6.44881890E-002   -3.00000000E-003    8.21896909E-001    9.40272039E-001   -1.26715700E-001   -5.81339804E-001   -6.63510266E-001   -4.12834226E-002
   -8.57480315E-002   -6.44881890E-002   -3.00000000E-003    7.90652004E-001    9.21374543E-001   -1.02137369E-001   -5.62882053E-001   -6.25789854E-001   -3.02669826E-002
   -8.43307087E-002   -6.44881890E-002   -3.00000000E-003    7.54867313E-001    8.99259734E-001   -7.84695101E-002   -5.45044364E-001   -5.86894782E-001   -2.01701378E-002
   -8.29133858E-002   -6.44881890E-002   -3.00000000E-003    7.14541354E-001    8.73930250E-001   -5.58502809E-002   -5.27925541E-001   -5.46622637E-001   -1.10361004E-002
   -8.14960630E-002   -6.44881890E-002   -3.00000000E-003    6.69687138E-001    8.45400279E-001   -3.44159358E-002   -5.11622529E-001   -5.04765455E-001   -2.90772201E-003
   -8.00787402E-002   -6.44881890E-002   -3.00000000E-003    6.20324961E-001    8.13686795E-001   -1.43039226E-002   -4.96233724E-001   -4.61107808E-001    4.16720942E-003
   -7.86614173E-002   -6.44881890E-002   -3.00000000E-003    5.66486205E-001    7.78819585E-001    4.33672607E-003   -4.81862005E-001   -4.15434561E-001    1.01424921E-002
   -7.72440945E-002   -6.44881890E-002   -3.00000000E-003    5.08206543E-001    7.40829951E-001    2.13445977E-002   -4.68621789E-001   -3.67520771E-001    1.49624651E-002
   -7.58267717E-002   -6.44881890E-002   -3.00000000E-003    4.45551582E-001    6.99767699E-001    3.65163343E-002   -4.56642755E-001   -3.17141868E-001    1.85737080E-002
   -7.44094488E-002   -6.44881890E-002   -3.00000000E-003    3.78646859E-001    6.55722902E-001    4.96157721E-002   -4.46076583E-001   -2.64066271E-001    2.09181418E-002
   -7.29921260E-002   -6.44881890E-002   -3.00000000E-003    3.07773756E-001    6.08868669E-001    6.04062364E-002   -4.37072116E-001   -2.08068063E-001    2.19511403E-002
   -7.15748031E-002   -6.44881890E-002   -3.00000000E-003    2.33450236E-001    5.59514798E-001    6.88410698E-002   -4.29674123E-001   -1.48954731E-001    2.16546035E-002
   -7.01574803E-002   -6.44881890E-002   -3.00000000E-003    1.56362039E-001    5.08057572E-001    7.54243461E-002   -4.23615202E-001   -8.66113660E-002    2.00641584E-002
   -6.87401575E-002   -6.44881890E-002   -3.00000000E-003    7.68525610E-002    4.54708016E-001    8.17335514E-002   -4.18043435E-001   -2.09854579E-002    1.72566339E-002
   -6.73228346E-002   -6.44881890E-002   -3.00000000E-003   -6.37384375E-003    3.98740815E-001    9.08546342E-002   -4.11302245E-001    4.80799611E-002    1.32681417E-002
[truncated: 2,418,837 more chars]
