# Supplementary material for: Optimized radiofrequency shimming using low-heating B1+-mapping in the presence of deep brain stimulation implants: Proof of concept
Source: PLoS One. 2024 Dec 18;19(12):e0316002. doi: 10.1371/journal.pone.0316002 (PMC11654958; doi:10.1371/journal.pone.0316002)
Supplement: S3 File — (ZIP) [file pone.0316002.s004.zip › PX4_simplified_Ele4_NearField1(CH4).efe]

##File Type: Electric near field
##File Format: 7
##Source: PX4_simplified
##Date: 2021-08-05 09:31:56  
** File exported by Altair Feko - Solver (seq) Version 2019.3.2-682 from 2020-04-01


#Configuration Name: StandardConfiguration1
#Request Name: NearField1
#Frequency:   1.23250000E+008
#Coordinate System: Cartesian
#No. of X Samples: 128
#No. of Y Samples: 128
#No. of Z Samples: 1
#Result Type: Electric Field Values
#No. of Header Lines: 1
#         "X"                "Y"                "Z"              "Re(Ex)"           "Im(Ex)"           "Re(Ey)"           "Im(Ey)"           "Re(Ez)"           "Im(Ez)"    
   -9.00000000E-002   -9.00000000E-002   -3.00000000E-003   -9.42552699E-002    4.81255217E-001    7.21005421E-001    2.62476538E-001   -1.25160503E+000    4.38297646E-001
   -8.85826772E-002   -9.00000000E-002   -3.00000000E-003   -8.44973469E-002    4.95734249E-001    7.40864037E-001    2.89942982E-001   -1.28319422E+000    4.50513217E-001
   -8.71653543E-002   -9.00000000E-002   -3.00000000E-003   -7.47476211E-002    5.09872981E-001    7.60968744E-001    3.18048631E-001   -1.31624866E+000    4.62741168E-001
   -8.57480315E-002   -9.00000000E-002   -3.00000000E-003   -6.50298058E-002    5.23650255E-001    7.81308348E-001    3.46793062E-001   -1.35082124E+000    4.74963266E-001
   -8.43307087E-002   -9.00000000E-002   -3.00000000E-003   -5.53692324E-002    5.37046813E-001    8.01872986E-001    3.76176384E-001   -1.38696734E+000    4.87161968E-001
   -8.29133858E-002   -9.00000000E-002   -3.00000000E-003   -4.57854880E-002    5.50047671E-001    8.22656581E-001    4.06199248E-001   -1.42473573E+000    4.99321730E-001
   -8.14960630E-002   -9.00000000E-002   -3.00000000E-003   -3.63043901E-002    5.62637673E-001    8.43653999E-001    4.36865322E-001   -1.46417328E+000    5.11424736E-001
   -8.00787402E-002   -9.00000000E-002   -3.00000000E-003   -2.69506901E-002    5.74809183E-001    8.64862751E-001    4.68183266E-001   -1.50532637E+000    5.23451350E-001
   -7.86614173E-002   -9.00000000E-002   -3.00000000E-003   -1.77519596E-002    5.86551881E-001    8.86277058E-001    5.00162248E-001   -1.54823716E+000    5.35379794E-001
   -7.72440945E-002   -9.00000000E-002   -3.00000000E-003   -8.74039696E-003    5.97860400E-001    9.07891247E-001    5.32816051E-001   -1.59294867E+000    5.47185948E-001
   -7.58267717E-002   -9.00000000E-002   -3.00000000E-003    6.43667743E-005    6.08731169E-001    9.29712691E-001    5.66160206E-001   -1.63949285E+000    5.58852326E-001
   -7.44094488E-002   -9.00000000E-002   -3.00000000E-003    8.63410643E-003    6.19166301E-001    9.51738313E-001    6.00214334E-001   -1.68790399E+000    5.70352801E-001
   -7.29921260E-002   -9.00000000E-002   -3.00000000E-003    1.69466002E-002    6.29169299E-001    9.73977847E-001    6.35001527E-001   -1.73820751E+000    5.81665761E-001
   -7.15748031E-002   -9.00000000E-002   -3.00000000E-003    2.49733971E-002    6.38748026E-001    9.96433580E-001    6.70552818E-001   -1.79043099E+000    5.92763128E-001
   -7.01574803E-002   -9.00000000E-002   -3.00000000E-003    3.26911722E-002    6.47912690E-001    1.01911080E+000    7.06899917E-001   -1.84459335E+000    6.03614397E-001
   -6.87401575E-002   -9.00000000E-002   -3.00000000E-003    4.00830246E-002    6.56677082E-001    1.04202960E+000    7.44082320E-001   -1.90071142E+000    6.14200665E-001
   -6.73228346E-002   -9.00000000E-002   -3.00000000E-003    4.71249515E-002    6.65058555E-001    1.06519353E+000    7.82138644E-001   -1.95879215E+000    6.24486113E-001
   -6.59055118E-002   -9.00000000E-002   -3.00000000E-003    5.37956815E-002    6.73079030E-001    1.08861884E+000    8.21119904E-001   -2.01884126E+000    6.34439948E-001
   -6.44881890E-002   -9.00000000E-002   -3.00000000E-003    6.00796059E-002    6.80764996E-001    1.11232296E+000    8.61079189E-001   -2.08086095E+000    6.44031325E-001
   -6.30708661E-002   -9.00000000E-002   -3.00000000E-003    6.59652385E-002    6.88146035E-001    1.13632578E+000    9.02076387E-001   -2.14484784E+000    6.53229553E-001
   -6.16535433E-002   -9.00000000E-002   -3.00000000E-003    7.14322708E-002    6.95251511E-001    1.16065117E+000    9.44176592E-001   -2.21078983E+000    6.62001589E-001
   -6.02362205E-002   -9.00000000E-002   -3.00000000E-003    7.64726711E-002    7.02121452E-001    1.18532067E+000    9.87452334E-001   -2.27866814E+000    6.70311503E-001
   -5.88188976E-002   -9.00000000E-002   -3.00000000E-003    8.10770586E-002    7.08797233E-001    1.21036568E+000    1.03198249E+000   -2.34846167E+000    6.78125550E-001
   -5.74015748E-002   -9.00000000E-002   -3.00000000E-003    8.52421697E-002    7.15329330E-001    1.23581790E+000    1.07785050E+000   -2.42013763E+000    6.85410766E-001
   -5.59842520E-002   -9.00000000E-002   -3.00000000E-003    8.89538216E-002    7.21756517E-001    1.26170842E+000    1.12514818E+000   -2.49366022E+000    6.92130035E-001
   -5.45669291E-002   -9.00000000E-002   -3.00000000E-003    9.22069103E-002    7.28133089E-001    1.28807658E+000    1.17397264E+000   -2.56897872E+000    6.98249691E-001
   -5.31496063E-002   -9.00000000E-002   -3.00000000E-003    9.50039702E-002    7.34515525E-001    1.31496560E+000    1.22442507E+000   -2.64603169E+000    7.03738250E-001
   -5.17322835E-002   -9.00000000E-002   -3.00000000E-003    9.73438224E-002    7.40966080E-001    1.34242248E+000    1.27661376E+000   -2.72475347E+000    7.08565935E-001
   -5.03149606E-002   -9.00000000E-002   -3.00000000E-003    9.92322854E-002    7.47546689E-001    1.37050082E+000    1.33064938E+000   -2.80505382E+000    7.12700195E-001
   -4.88976378E-002   -9.00000000E-002   -3.00000000E-003    1.00674222E-001    7.54326323E-001    1.39926177E+000    1.38665547E+000   -2.88684593E+000    7.16119828E-001
   -4.74803150E-002   -9.00000000E-002   -3.00000000E-003    1.01661684E-001    7.61362643E-001    1.42877936E+000    1.44475913E+000   -2.97001418E+000    7.18796986E-001
   -4.60629921E-002   -9.00000000E-002   -3.00000000E-003    1.02195147E-001    7.68719492E-001    1.45914407E+000    1.50509546E+000   -3.05442712E+000    7.20719468E-001
   -4.46456693E-002   -9.00000000E-002   -3.00000000E-003    1.02260055E-001    7.76438956E-001    1.49042523E+000    1.56779843E+000   -3.13993000E+000    7.21868298E-001
   -4.32283465E-002   -9.00000000E-002   -3.00000000E-003    1.01838417E-001    7.84553056E-001    1.52271129E+000    1.63297774E+000   -3.22631032E+000    7.22242283E-001
   -4.18110236E-002   -9.00000000E-002   -3.00000000E-003    1.00939423E-001    7.93109013E-001    1.55606454E+000    1.70071773E+000   -3.31333102E+000    7.21849163E-001
   -4.03937008E-002   -9.00000000E-002   -3.00000000E-003    9.96106885E-002    8.02172933E-001    1.59057739E+000    1.77108976E+000   -3.40071771E+000    7.20717550E-001
   -3.89763780E-002   -9.00000000E-002   -3.00000000E-003    9.79292459E-002    8.11861653E-001    1.62642090E+000    1.84421682E+000   -3.48821796E+000    7.18900498E-001
   -3.75590551E-002   -9.00000000E-002   -3.00000000E-003    9.59278863E-002    8.22252005E-001    1.66388446E+000    1.92032493E+000   -3.57558051E+000    7.16461227E-001
   -3.61417323E-002   -9.00000000E-002   -3.00000000E-003    9.34682680E-002    8.33225543E-001    1.70329275E+000    1.99970032E+000   -3.66249811E+000    7.13435794E-001
   -3.47244094E-002   -9.00000000E-002   -3.00000000E-003    9.02493592E-002    8.44394512E-001    1.74480845E+000    2.08247824E+000   -3.74847265E+000    7.09830699E-001
   -3.33070866E-002   -9.00000000E-002   -3.00000000E-003    8.60385638E-002    8.55270145E-001    1.78825293E+000    2.16832390E+000   -3.83272364E+000    7.05690363E-001
   -3.18897638E-002   -9.00000000E-002   -3.00000000E-003    8.11232958E-002    8.65829909E-001    1.83329664E+000    2.25646334E+000   -3.91435984E+000    7.01224517E-001
   -3.04724409E-002   -9.00000000E-002   -3.00000000E-003    7.63515160E-002    8.76874032E-001    1.88012885E+000    2.34640938E+000   -3.99271762E+000    6.96891237E-001
   -2.90551181E-002   -9.00000000E-002   -3.00000000E-003    7.24279704E-002    8.89418528E-001    1.92995436E+000    2.43890087E+000   -4.06753139E+000    6.93210937E-001
   -2.76377953E-002   -9.00000000E-002   -3.00000000E-003    6.87917931E-002    9.03134799E-001    1.98466179E+000    2.53599697E+000   -4.13867473E+000    6.90357565E-001
   -2.62204724E-002   -9.00000000E-002   -3.00000000E-003    6.27581805E-002    9.14704412E-001    2.04510776E+000    2.63919552E+000   -4.20549125E+000    6.87710663E-001
   -2.48031496E-002   -9.00000000E-002   -3.00000000E-003    5.17714390E-002    9.19404373E-001    2.10815817E+000    2.74515897E+000   -4.26597259E+000    6.84372289E-001
   -2.33858268E-002   -9.00000000E-002   -3.00000000E-003    3.89379415E-002    9.18509352E-001    2.16928235E+000    2.84650390E+000   -4.31751404E+000    6.81329255E-001
   -2.19685039E-002   -9.00000000E-002   -3.00000000E-003    3.04978343E-002    9.19543610E-001    2.22959087E+000    2.94142291E+000   -4.35859341E+000    6.81587074E-001
   -2.05511811E-002   -9.00000000E-002   -3.00000000E-003    2.96602141E-002    9.27858053E-001    2.29496370E+000    3.03592691E+000   -4.38780647E+000    6.88170647E-001
   -1.91338583E-002   -9.00000000E-002   -3.00000000E-003    3.36991338E-002    9.41166411E-001    2.37478431E+000    3.14149281E+000   -4.40412073E+000    7.01955100E-001
   -1.77165354E-002   -9.00000000E-002   -3.00000000E-003    2.09852216E-002    9.36392873E-001    2.47448206E+000    3.26580663E+000   -4.41303828E+000    7.13390078E-001
   -1.62992126E-002   -9.00000000E-002   -3.00000000E-003   -1.91460247E-002    8.97391331E-001    2.55808044E+000    3.37069731E+000   -4.41734700E+000    7.14044027E-001
   -1.48818898E-002   -9.00000000E-002   -3.00000000E-003   -4.92869095E-002    8.63458803E-001    2.61799658E+000    3.44250284E+000   -4.40831970E+000    7.19069453E-001
   -1.34645669E-002   -9.00000000E-002   -3.00000000E-003   -5.98107361E-002    8.46665376E-001    2.67142210E+000    3.50225343E+000   -4.37721533E+000    7.38369940E-001
   -1.20472441E-002   -9.00000000E-002   -3.00000000E-003   -5.12693005E-002    8.43383838E-001    2.72652003E+000    3.56341861E+000   -4.30659303E+000    7.82585605E-001
   -1.06299213E-002   -9.00000000E-002   -3.00000000E-003   -8.73085994E-003    8.51435185E-001    2.80792526E+000    3.64533398E+000   -4.19272551E+000    8.51531486E-001
   -9.21259843E-003   -9.00000000E-002   -3.00000000E-003   -1.08720563E-001    7.54112966E-001    2.92769209E+000    3.73390323E+000   -4.17025223E+000    8.33609246E-001
   -7.79527559E-003   -9.00000000E-002   -3.00000000E-003   -1.73195563E-001    6.92286464E-001    2.95508904E+000    3.74581544E+000   -4.13661207E+000    8.29097066E-001
   -6.37795276E-003   -9.00000000E-002   -3.00000000E-003   -2.00513094E-001    6.56167083E-001    2.97429944E+000    3.75481871E+000   -4.07709539E+000    8.45138052E-001
   -4.96062992E-003   -9.00000000E-002   -3.00000000E-003   -2.06272392E-001    6.26364983E-001    2.99282088E+000    3.76932493E+000   -3.96872974E+000    8.91707618E-001
   -3.54330709E-003   -9.00000000E-002   -3.00000000E-003   -3.66803983E-001    4.35928071E-001    2.89171733E+000    3.73371239E+000   -3.65581595E+000    1.06938052E+000
   -2.12598425E-003   -9.00000000E-002   -3.00000000E-003   -2.55662746E-001    5.03178679E-001    3.14303836E+000    3.77780884E+000   -3.75447091E+000    9.51763623E-001
   -7.08661417E-004   -9.00000000E-002   -3.00000000E-003   -3.36578518E-001    4.55271248E-001    3.17457520E+000    3.76050194E+000   -3.74373829E+000    9.22289777E-001
    7.08661417E-004   -9.00000000E-002   -3.00000000E-003   -3.73612973E-001    4.20604262E-001    3.22399024E+000    3.76280830E+000   -3.68813095E+000    9.24412071E-001
    2.12598425E-003   -9.00000000E-002   -3.00000000E-003   -3.95911252E-001    3.78802905E-001    3.28870800E+000    3.77973526E+000   -3.57916523E+000    9.59516192E-001
    3.54330709E-003   -9.00000000E-002   -3.00000000E-003   -4.74995975E-001    2.48640090E-001    3.37785623E+000    3.81922808E+000   -3.32443955E+000    1.08536453E+000
    4.96062992E-003   -9.00000000E-002   -3.00000000E-003   -5.24344387E-001    2.17308454E-001    3.57672066E+000    3.75540991E+000   -3.45026527E+000    9.63878744E-001
    6.37795276E-003   -9.00000000E-002   -3.00000000E-003   -6.10182871E-001    1.90647337E-001    3.67540733E+000    3.75983189E+000   -3.59687858E+000    8.44801296E-001
    7.79527559E-003   -9.00000000E-002   -3.00000000E-003   -6.58017231E-001    1.61793071E-001    3.75839201E+000    3.76633067E+000   -3.68174693E+000    7.64714648E-001
    9.21259843E-003   -9.00000000E-002   -3.00000000E-003   -7.05566099E-001    1.15630574E-001    3.82308376E+000    3.76471210E+000   -3.72136362E+000    7.12290891E-001
    1.06299213E-002   -9.00000000E-002   -3.00000000E-003   -7.83778864E-001    2.67178184E-002    3.85763632E+000    3.73024534E+000   -3.71709253E+000    6.87831999E-001
    1.20472441E-002   -9.00000000E-002   -3.00000000E-003   -8.36580692E-001   -1.06713661E-002    3.84593002E+000    3.61654280E+000   -3.85265187E+000    5.70522053E-001
    1.34645669E-002   -9.00000000E-002   -3.00000000E-003   -8.69271601E-001   -7.67179334E-003    3.81028962E+000    3.53859106E+000   -4.01495902E+000    4.32072678E-001
    1.48818898E-002   -9.00000000E-002   -3.00000000E-003   -8.86944446E-001   -1.20538075E-002    3.76571464E+000    3.47153723E+000   -4.08948739E+000    3.43883402E-001
    1.62992126E-002   -9.00000000E-002   -3.00000000E-003   -9.10798714E-001   -3.07217056E-002    3.71105238E+000    3.40023029E+000   -4.11398663E+000    2.83590409E-001
    1.77165354E-002   -9.00000000E-002   -3.00000000E-003   -9.42676231E-001   -5.96164425E-002    3.63210994E+000    3.30884683E+000   -4.11197334E+000    2.36245398E-001
    1.91338583E-002   -9.00000000E-002   -3.00000000E-003   -9.56730797E-001   -7.14619857E-002    3.52305912E+000    3.19288486E+000   -4.11326131E+000    1.79916206E-001
    2.05511811E-002   -9.00000000E-002   -3.00000000E-003   -9.44252716E-001   -5.89342791E-002    3.41509085E+000    3.08436134E+000   -4.11848697E+000    1.14835591E-001
    2.19685039E-002   -9.00000000E-002   -3.00000000E-003   -9.27419443E-001   -4.46181692E-002    3.31390286E+000    2.98844648E+000   -4.09953885E+000    6.21530739E-002
    2.33858268E-002   -9.00000000E-002   -3.00000000E-003   -9.14358100E-001   -3.56091101E-002    3.21091029E+000    2.89542165E+000   -4.05444255E+000    2.36063207E-002
    2.48031496E-002   -9.00000000E-002   -3.00000000E-003   -9.03148777E-001   -2.95031324E-002    3.09923093E+000    2.79858361E+000   -3.99021799E+000   -5.81069334E-003
    2.62204724E-002   -9.00000000E-002   -3.00000000E-003   -8.86489795E-001   -2.01109586E-002    2.97782643E+000    2.69692885E+000   -3.91329324E+000   -3.09428263E-002
    2.76377953E-002   -9.00000000E-002   -3.00000000E-003   -8.59528722E-001   -3.83221872E-003    2.85354721E+000    2.59556301E+000   -3.82715528E+000   -5.37825037E-002
    2.90551181E-002   -9.00000000E-002   -3.00000000E-003   -8.25523813E-001    1.68394838E-002    2.73312669E+000    2.49908433E+000   -3.73205980E+000   -7.31722853E-002
    3.04724409E-002   -9.00000000E-002   -3.00000000E-003   -7.89552649E-001    3.83327830E-002    2.61711272E+000    2.40753644E+000   -3.62782442E+000   -8.79879895E-002
    3.18897638E-002   -9.00000000E-002   -3.00000000E-003   -7.53409698E-001    5.94921738E-002    2.50337650E+000    2.31917635E+000   -3.51533641E+000   -9.84887920E-002
    3.33070866E-002   -9.00000000E-002   -3.00000000E-003   -7.16356949E-001    8.09175996E-002    2.39066279E+000    2.23294396E+000   -3.39606288E+000   -1.05574557E-001
    3.47244094E-002   -9.00000000E-002   -3.00000000E-003   -6.77193695E-001    1.03489474E-001    2.27939072E+000    2.14896944E+000   -3.27152403E+000   -1.10057645E-001
    3.61417323E-002   -9.00000000E-002   -3.00000000E-003   -6.35574079E-001    1.27484577E-001    2.17084799E+000    2.06797564E+000   -3.14306619E+000   -1.12413195E-001
    3.75590551E-002   -9.00000000E-002   -3.00000000E-003   -5.92028765E-001    1.52597271E-001    2.06603297E+000    1.99049119E+000   -3.01180290E+000   -1.12883325E-001
    3.89763780E-002   -9.00000000E-002   -3.00000000E-003   -5.47289272E-001    1.78378215E-001    1.96524765E+000    1.91660106E+000   -2.87865545E+000   -1.11654888E-001
    4.03937008E-002   -9.00000000E-002   -3.00000000E-003   -5.01740731E-001    2.04608793E-001    1.86838084E+000    1.84613285E+000   -2.74441884E+000   -1.08959243E-001
    4.18110236E-002   -9.00000000E-002   -3.00000000E-003   -4.55461057E-001    2.31263677E-001    1.77530703E+000    1.77891492E+000   -2.60980649E+000   -1.05044069E-001
    4.32283465E-002   -9.00000000E-002   -3.00000000E-003   -4.08414194E-001    2.58384555E-001    1.68604209E+000    1.71487446E+000   -2.47548695E+000   -1.00130868E-001
    4.46456693E-002   -9.00000000E-002   -3.00000000E-003   -3.60599593E-001    2.85986969E-001    1.60069174E+000    1.65400336E+000   -2.34208313E+000   -9.44225410E-002
    4.60629921E-002   -9.00000000E-002   -3.00000000E-003   -3.12122628E-001    3.14019770E-001    1.51936492E+000    1.59630391E+000   -2.21016861E+000   -8.80820765E-002
    4.74803150E-002   -9.00000000E-002   -3.00000000E-003   -2.63113954E-001    3.42409059E-001    1.44210692E+000    1.54174420E+000   -2.08025447E+000   -8.12491180E-002
    4.88976378E-002   -9.00000000E-002   -3.00000000E-003   -2.13714478E-001    3.71072315E-001    1.36890068E+000    1.49026059E+000   -1.95279374E+000   -7.40530346E-002
    5.03149606E-002   -9.00000000E-002   -3.00000000E-003   -1.64050150E-001    3.99931010E-001    1.29969889E+000    1.44177318E+000   -1.82817870E+000   -6.65979388E-002
    5.17322835E-002   -9.00000000E-002   -3.00000000E-003   -1.14231611E-001    4.28918188E-001    1.23443319E+000    1.39619321E+000   -1.70675551E+000   -5.89873405E-002
    5.31496063E-002   -9.00000000E-002   -3.00000000E-003   -6.43835555E-002    4.57951038E-001    1.17303472E+000    1.35344001E+000   -1.58882434E+000   -5.13099633E-002
    5.45669291E-002   -9.00000000E-002   -3.00000000E-003   -1.46189008E-002    4.86955034E-001    1.11543557E+000    1.31343086E+000   -1.47464371E+000   -4.36396250E-002
    5.59842520E-002   -9.00000000E-002   -3.00000000E-003    3.49310245E-002    5.15846707E-001    1.06156075E+000    1.27608178E+000   -1.36443360E+000   -3.60456282E-002
    5.74015748E-002   -9.00000000E-002   -3.00000000E-003    8.41353979E-002    5.44529673E-001    1.01132280E+000    1.24131554E+000   -1.25839113E+000   -2.85798802E-002
    5.88188976E-002   -9.00000000E-002   -3.00000000E-003    1.32837803E-001    5.72905408E-001    9.64629963E-001    1.20904280E+000   -1.15666324E+000   -2.12918344E-002
    6.02362205E-002   -9.00000000E-002   -3.00000000E-003    1.80887330E-001    6.00864713E-001    9.21381509E-001    1.17917739E+000   -1.05937056E+000   -1.42247410E-002
    6.16535433E-002   -9.00000000E-002   -3.00000000E-003    2.28132548E-001    6.28305151E-001    8.81471363E-001    1.15162846E+000   -9.66596112E-001   -7.41085904E-003
    6.30708661E-002   -9.00000000E-002   -3.00000000E-003    2.74416160E-001    6.55115756E-001    8.44788742E-001    1.12630616E+000   -8.78389916E-001   -8.74431152E-004
    6.44881890E-002   -9.00000000E-002   -3.00000000E-003    3.19582783E-001    6.81187897E-001    8.11215289E-001    1.10312124E+000   -7.94779358E-001    5.36366258E-003
    6.59055118E-002   -9.00000000E-002   -3.00000000E-003    3.63472878E-001    7.06414537E-001    7.80643383E-001    1.08198439E+000   -7.15752867E-001    1.12930849E-002
    6.73228346E-002   -9.00000000E-002   -3.00000000E-003    4.05928286E-001    7.30678814E-001    7.52952439E-001    1.06280824E+000   -6.41280990E-001    1.69046578E-002
    6.87401575E-002   -9.00000000E-002   -3.00000000E-003    4.46796177E-001    7.53874600E-001    7.28017899E-001    1.04549728E+000   -5.71290945E-001    2.22007475E-002
    7.01574803E-002   -9.00000000E-002   -3.00000000E-003    4.85914267E-001    7.75890853E-001    7.05718738E-001    1.02996514E+000   -5.05693649E-001    2.71901531E-002
    7.15748031E-002   -9.00000000E-002   -3.00000000E-003    5.23145401E-001    7.96627942E-001    6.85928080E-001    1.01611761E+000   -4.44373990E-001    3.18805244E-002
    7.29921260E-002   -9.00000000E-002   -3.00000000E-003    5.58343755E-001    8.15988112E-001    6.68522676E-001    1.00386605E+000   -3.87188885E-001    3.62920907E-002
    7.44094488E-002   -9.00000000E-002   -3.00000000E-003    5.91378678E-001    8.33875815E-001    6.53373699E-001    9.93120620E-001   -3.33979768E-001    4.04434988E-002
    7.58267717E-002   -9.00000000E-002   -3.00000000E-003    6.22124845E-001    8.50203378E-001    6.40354107E-001    9.83789335E-001   -2.84556956E-001    4.43647006E-002
    7.72440945E-002   -9.00000000E-002   -3.00000000E-003    6.50477698E-001    8.64897855E-001    6.29332535E-001    9.75779907E-001   -2.38722290E-001    4.80828293E-002
    7.86614173E-002   -9.00000000E-002   -3.00000000E-003    6.76323230E-001    8.77883331E-001    6.20185962E-001    9.69007937E-001   -1.96254834E-001    5.16365074E-002
    8.00787402E-002   -9.00000000E-002   -3.00000000E-003    6.99587754E-001    8.89105515E-001    6.12785399E-001    9.63380928E-001   -1.56919450E-001    5.50627821E-002
    8.14960630E-002   -9.00000000E-002   -3.00000000E-003    7.20196873E-001    8.98511438E-001    6.07002840E-001    9.58813022E-001   -1.20481814E-001    5.83969059E-002
    8.29133858E-002   -9.00000000E-002   -3.00000000E-003    7.38091718E-001    9.06061023E-001    6.02713630E-001    9.55217205E-001   -8.66825710E-002    6.16850624E-002
    8.43307087E-002   -9.00000000E-002   -3.00000000E-003    7.53231381E-001    9.11725647E-001    5.99792802E-001    9.52508054E-001   -5.52685219E-002    6.49682869E-002
    8.57480315E-002   -9.00000000E-002   -3.00000000E-003    7.65591514E-001    9.15486888E-001    5.98117036E-001    9.50601837E-001   -2.59787803E-002    6.82895717E-002
    8.71653543E-002   -9.00000000E-002   -3.00000000E-003    7.75166587E-001    9.17339555E-001    5.97568504E-001    9.49416769E-001    1.44340624E-003    7.16907710E-002
    8.85826772E-002   -9.00000000E-002   -3.00000000E-003    7.81965151E-001    9.17287987E-001    5.98028407E-001    9.48871801E-001    2.72537295E-002    7.52127461E-002
    9.00000000E-002   -9.00000000E-002   -3.00000000E-003    7.86009883E-001    9.15348534E-001    5.99379519E-001    9.48888044E-001    5.17023853E-002    7.88938694E-002
   -9.00000000E-002   -8.85826772E-002   -3.00000000E-003   -6.89870397E-002    5.10152226E-001    7.32051399E-001    2.69869656E-001   -1.25345323E+000    4.53346838E-001
   -8.85826772E-002   -8.85826772E-002   -3.00000000E-003   -5.87827594E-002    5.25294967E-001    7.52278986E-001    2.97663650E-001   -1.28541305E+000    4.66368602E-001
   -8.71653543E-002   -8.85826772E-002   -3.00000000E-003   -4.85990331E-002    5.40095994E-001    7.72736577E-001    3.26078668E-001   -1.31883540E+000    4.79430264E-001
   -8.57480315E-002   -8.85826772E-002   -3.00000000E-003   -3.84549058E-002    5.54531710E-001    7.93411964E-001    3.55109267E-001   -1.35377070E+000    4.92518326E-001
   -8.43307087E-002   -8.85826772E-002   -3.00000000E-003   -2.83771091E-002    5.68586045E-001    8.14295562E-001    3.84754862E-001   -1.39027053E+000    5.05615181E-001
   -8.29133858E-002   -8.85826772E-002   -3.00000000E-003   -1.83841443E-002    5.82248199E-001    8.35378351E-001    4.15016025E-001   -1.42838304E+000    5.18705513E-001
   -8.14960630E-002   -8.85826772E-002   -3.00000000E-003   -8.49860425E-003    5.95504973E-001    8.56657326E-001    4.45894537E-001   -1.46815261E+000    5.31773997E-001
   -8.00787402E-002   -8.85826772E-002   -3.00000000E-003    1.25309998E-003    6.08350450E-001    8.78124558E-001    4.77395822E-001   -1.50962337E+000    5.44801000E-001
   -7.86614173E-002   -8.85826772E-002   -3.00000000E-003    1.08415538E-002    6.20777166E-001    8.99773835E-001    5.09528593E-001   -1.55283520E+000    5.57766406E-001
   -7.72440945E-002   -8.85826772E-002   -3.00000000E-003    2.02440001E-002    6.32783615E-001    9.21604181E-001    5.42304515E-001   -1.59782453E+000    5.70650088E-001
   -7.58267717E-002   -8.85826772E-002   -3.00000000E-003    2.94405055E-002    6.44369567E-001    9.43621031E-001    5.75736895E-001   -1.64462122E+000    5.83435729E-001
   -7.44094488E-002   -8.85826772E-002   -3.00000000E-003    3.84024569E-002    6.55540032E-001    9.65820424E-001    6.09844626E-001   -1.69325422E+000    5.96098399E-001
   -7.29921260E-002   -8.85826772E-002   -3.00000000E-003    4.71101460E-002    6.66306287E-001    9.88215666E-001    6.44652102E-001   -1.74374956E+000    6.08621069E-001
   -7.15748031E-002   -8.85826772E-002   -3.00000000E-003    5.55386225E-002    6.76675686E-001    1.01080418E+000    6.80183300E-001   -1.79612363E+000    6.20973693E-001
   -7.01574803E-002   -8.85826772E-002   -3.00000000E-003    6.36674895E-002    6.86668375E-001    1.03359652E+000    7.16471982E-001   -1.85039508E+000    6.33132481E-001
   -6.87401575E-002   -8.85826772E-002   -3.00000000E-003    7.14737664E-002    6.96295519E-001    1.05660765E+000    7.53553038E-001   -1.90656913E+000    6.45076437E-001
   -6.73228346E-002   -8.85826772E-002   -3.00000000E-003    7.89419697E-002    7.05584341E-001    1.07984570E+000    7.91466477E-001   -1.96464780E+000    6.56773844E-001
   -6.59055118E-002   -8.85826772E-002   -3.00000000E-003    8.60554186E-002    7.14563438E-001    1.10333071E+000    8.30259524E-001   -2.02463095E+000    6.68199804E-001
   -6.44881890E-002   -8.85826772E-002   -3.00000000E-003    9.27988731E-002    7.23264620E-001    1.12707715E+000    8.69984637E-001   -2.08651562E+000    6.79324946E-001
   -6.30708661E-002   -8.85826772E-002   -3.00000000E-003    9.91638753E-002    7.31720328E-001    1.15111093E+000    9.10701456E-001   -2.15028280E+000    6.90122968E-001
   -6.16535433E-002   -8.85826772E-002   -3.00000000E-003    1.05129328E-001    7.39967785E-001    1.17545546E+000    9.52472506E-001   -2.21591338E+000    7.00562817E-001
   -6.02362205E-002   -8.85826772E-002   -3.00000000E-003    1.10695143E-001    7.48054579E-001    1.20013564E+000    9.95367283E-001   -2.28337794E+000    7.10615183E-001
   -5.88188976E-002   -8.85826772E-002   -3.00000000E-003    1.15853478E-001    7.56028441E-001    1.22518322E+000    1.03946350E+000   -2.35264313E+000    7.20249525E-001
   -5.74015748E-002   -8.85826772E-002   -3.00000000E-003    1.20604794E-001    7.63945134E-001    1.25063634E+000    1.08484492E+000   -2.42366189E+000    7.29439924E-001
   -5.59842520E-002   -8.85826772E-002   -3.00000000E-003    1.24938523E-001    7.71849446E-001    1.27652944E+000    1.13160174E+000   -2.49638322E+000    7.38154839E-001
   -5.45669291E-002   -8.85826772E-002   -3.00000000E-003    1.28851626E-001    7.79802502E-001    1.30290289E+000    1.17983283E+000   -2.57074301E+000    7.46370199E-001
   -5.31496063E-002   -8.85826772E-002   -3.00000000E-003    1.32351074E-001    7.87863103E-001    1.32980162E+000    1.22963377E+000   -2.64665467E+000    7.54054555E-001
   -5.17322835E-002   -8.85826772E-002   -3.00000000E-003    1.35440717E-001    7.96099682E-001    1.35727442E+000    1.28111099E+000   -2.72403161E+000    7.61190068E-001
   -5.03149606E-002   -8.85826772E-002   -3.00000000E-003    1.38138506E-001    8.04581562E-001    1.38537587E+000    1.33437148E+000   -2.80275660E+000    7.67755234E-001
   -4.88976378E-002   -8.85826772E-002   -3.00000000E-003    1.40455684E-001    8.13385881E-001    1.41417304E+000    1.38953636E+000   -2.88271737E+000    7.73737608E-001
   -4.74803150E-002   -8.85826772E-002   -3.00000000E-003    1.42405087E-001    8.22589755E-001    1.44375055E+000    1.44674334E+000   -2.96378426E+000    7.79132745E-001
   -4.60629921E-002   -8.85826772E-002   -3.00000000E-003    1.43992086E-001    8.32256756E-001    1.47421321E+000    1.50614764E+000   -3.04580264E+000    7.83933602E-001
   -4.46456693E-002   -8.85826772E-002   -3.00000000E-003    1.45193003E-001    8.42418955E-001    1.50566423E+000    1.56790276E+000   -3.12858116E+000    7.88142186E-001
   -4.32283465E-002   -8.85826772E-002   -3.00000000E-003    1.45961753E-001    8.53068442E-001    1.53817263E+000    1.63213495E+000   -3.21185838E+000    7.91764455E-001
   -4.18110236E-002   -8.85826772E-002   -3.00000000E-003    1.46285909E-001    8.64201077E-001    1.57174994E+000    1.69888877E+000   -3.29529474E+000    7.94821269E-001
   -4.03937008E-002   -8.85826772E-002   -3.00000000E-003    1.46272110E-001    8.75889626E-001    1.60639661E+000    1.76814875E+000   -3.37851131E+000    7.97382031E-001
   -3.89763780E-002   -8.85826772E-002   -3.00000000E-003    1.46154535E-001    8.88372846E-001    1.64225692E+000    1.83996861E+000   -3.46118690E+000    7.99568888E-001
   -3.75590551E-002   -8.85826772E-002   -3.00000000E-003    1.46153317E-001    9.01946495E-001    1.67975727E+000    1.91467536E+000   -3.54311305E+000    8.01537657E-001
   -3.61417323E-002   -8.85826772E-002   -3.00000000E-003    1.46128619E-001    9.16585650E-001    1.71955472E+000    1.99295506E+000   -3.62409864E+000    8.03387064E-001
   -3.47244094E-002   -8.85826772E-002   -3.00000000E-003    1.45343498E-001    9.31493296E-001    1.76208290E+000    2.07545539E+000   -3.70361825E+000    8.05070305E-001
   -3.33070866E-002   -8.85826772E-002   -3.00000000E-003    1.42828438E-001    9.45173430E-001    1.80676155E+000    2.16176273E+000   -3.78043115E+000    8.06475909E-001
   -3.18897638E-002   -8.85826772E-002   -3.00000000E-003    1.38867097E-001    9.56986097E-001    1.85199831E+000    2.24974510E+000   -3.85281442E+000    8.07826317E-001
   -3.04724409E-002   -8.85826772E-002   -3.00000000E-003    1.35699950E-001    9.68925317E-001    1.89717074E+000    2.33731444E+000   -3.91965846E+000    8.10078208E-001
   -2.90551181E-002   -8.85826772E-002   -3.00000000E-003    1.35764845E-001    9.84551174E-001    1.94418672E+000    2.42534077E+000   -3.98093939E+000    8.14636960E-001
   -2.76377953E-002   -8.85826772E-002   -3.00000000E-003    1.39514760E-001    1.00585844E+000    1.99733279E+000    2.51885535E+000   -4.03706983E+000    8.22596417E-001
   -2.62204724E-002   -8.85826772E-002   -3.00000000E-003    1.41289231E-001    1.02751673E+000    2.06209211E+000    2.62635327E+000   -4.08802737E+000    8.33019979E-001
   -2.48031496E-002   -8.85826772E-002   -3.00000000E-003    1.27187172E-001    1.03030365E+000    2.13128580E+000    2.74456637E+000   -4.12992383E+000    8.41090523E-001
   -2.33858268E-002   -8.85826772E-002   -3.00000000E-003    1.06348285E-001    1.01497430E+000    2.18516435E+000    2.84509628E+000   -4.15627170E+000    8.48023561E-001
   -2.19685039E-002   -8.85826772E-002   -3.00000000E-003    9.65586789E-002    1.00683611E+000    2.22882888E+000    2.92416371E+000   -4.16715902E+000    8.61899539E-001
   -2.05511811E-002   -8.85826772E-002   -3.00000000E-003    1.01632701E-001    1.01675239E+000    2.27015050E+000    2.99354012E+000   -4.15946908E+000    8.89294557E-001
   -1.91338583E-002   -8.85826772E-002   -3.00000000E-003    1.25518038E-001    1.05254953E+000    2.31245692E+000    3.06538606E+000   -4.11922353E+000    9.41583405E-001
   -1.77165354E-002   -8.85826772E-002   -3.00000000E-003    1.46087542E-001    1.10421468E+000    2.42681294E+000    3.23908594E+000   -4.06334784E+000    1.00727942E+000
   -1.62992126E-002   -8.85826772E-002   -3.00000000E-003    2.01181074E-002    9.52933780E-001    2.41069338E+000    3.29886995E+000   -4.03884942E+000    9.88796614E-001
   -1.48818898E-002   -8.85826772E-002   -3.00000000E-003   -3.59504810E-001    4.02845047E-001    3.33182905E-002   -3.48393126E-002   -4.36584795E+000    7.75812614E-001
   -1.34645669E-002   -8.85826772E-002   -3.00000000E-003   -3.55913894E-001    4.05717905E-001    3.86328094E-002   -2.77392226E-002   -4.37571732E+000    7.63715345E-001
   -1.20472441E-002   -8.85826772E-002   -3.00000000E-003   -3.47365603E-001    4.08120244E-001    4.46522954E-002   -1.81246462E-002   -4.38852165E+000    7.48607962E-001
   -1.06299213E-002   -8.85826772E-002   -3.00000000E-003   -3.21838534E-001    4.16424197E-001    3.03732538E-002   -1.06488029E-002   -4.42478331E+000    7.21354003E-001
   -9.21259843E-003   -8.85826772E-002   -3.00000000E-003   -3.39098032E-001    4.16743415E-001    1.39153017E-002   -3.99050731E-003   -4.45779089E+000    6.95109855E-001
   -7.79527559E-003   -8.85826772E-002   -3.00000000E-003   -3.42661051E-001    4.20456781E-001    1.54103557E-002    4.03618240E-003   -4.46439168E+000    6.78008343E-001
   -6.37795276E-003   -8.85826772E-002   -3.00000000E-003   -3.41448946E-001    4.23207265E-001    1.61421549E-002    1.15296434E-002   -4.46457597E+000    6.61551445E-001
   -4.96062992E-003   -8.85826772E-002   -3.00000000E-003   -3.36780719E-001    4.25457452E-001    1.61906975E-002    1.99800211E-002   -4.46387947E+000    6.43222430E-001
   -3.54330709E-003   -8.85826772E-002   -3.00000000E-003   -3.27643749E-001    4.29380935E-001    1.02661206E-002    2.86709794E-002   -4.46883958E+000    6.19613787E-001
   -2.12598425E-003   -8.85826772E-002   -3.00000000E-003   -3.27724842E-001    4.32892638E-001   -1.04127356E-003    3.56644656E-002   -4.47337832E+000    5.94853849E-001
   -7.08661417E-004   -8.85826772E-002   -3.00000000E-003   -3.29197010E-001    4.36112733E-001   -5.31479954E-003    4.23859022E-002   -4.46468385E+000    5.75062187E-001
    7.08661417E-004   -8.85826772E-002   -3.00000000E-003   -3.28369995E-001    4.38245724E-001   -8.00517539E-003    4.87524503E-002   -4.44862709E+000    5.56734519E-001
    2.12598425E-003   -8.85826772E-002   -3.00000000E-003   -3.25548604E-001    4.39368244E-001   -1.03935777E-002    5.58764379E-002   -4.42866295E+000    5.37906014E-001
    3.54330709E-003   -8.85826772E-002   -3.00000000E-003   -3.19873386E-001    4.41129024E-001   -1.46237785E-002    6.45193210E-002   -4.40741637E+000    5.16417679E-001
    4.96062992E-003   -8.85826772E-002   -3.00000000E-003   -3.16523039E-001    4.45101234E-001   -2.34802768E-002    7.21553393E-002   -4.38432491E+000    4.93961750E-001
    6.37795276E-003   -8.85826772E-002   -3.00000000E-003   -3.16093408E-001    4.48751908E-001   -3.00462690E-002    7.73505999E-002   -4.35381091E+000    4.75248652E-001
    7.79527559E-003   -8.85826772E-002   -3.00000000E-003   -3.15087887E-001    4.50606665E-001   -3.50171365E-002    8.16025030E-002   -4.31781956E+000    4.57870633E-001
    9.21259843E-003   -8.85826772E-002   -3.00000000E-003   -3.12962850E-001    4.50722897E-001   -3.92830856E-002    8.61847891E-002   -4.27726903E+000    4.40804762E-001
    1.06299213E-002   -8.85826772E-002   -3.00000000E-003   -3.08819787E-001    4.49759086E-001   -4.34120834E-002    9.31613320E-002   -4.23014157E+000    4.23076903E-001
    1.20472441E-002   -8.85826772E-002   -3.00000000E-003   -3.00530125E-001    4.54618232E-001   -5.24115533E-002    1.01586399E-001   -4.17303573E+000    4.04943294E-001
    1.34645669E-002   -8.85826772E-002   -3.00000000E-003   -2.98769272E-001    4.60273260E-001   -6.46742737E-002    1.02920351E-001   -4.11838484E+000    3.91578309E-001
    1.48818898E-002   -8.85826772E-002   -3.00000000E-003   -2.97698736E-001    4.62693966E-001   -7.36034796E-002    1.03261011E-001   -4.06082810E+000    3.79997822E-001
    1.62992126E-002   -8.85826772E-002   -3.00000000E-003   -9.02346297E-001   -6.93567712E-002    3.36276678E+000    3.22656471E+000   -3.32331020E+000    7.33796223E-001
    1.77165354E-002   -8.85826772E-002   -3.00000000E-003   -1.00124800E+000   -1.55723239E-001    3.44818004E+000    3.23396758E+000   -3.36095860E+000    6.77892886E-001
    1.91338583E-002   -8.85826772E-002   -3.00000000E-003   -1.03786882E+000   -1.83870728E-001    3.37755614E+000    3.09685131E+000   -3.46528504E+000    5.69110775E-001
    2.05511811E-002   -8.85826772E-002   -3.00000000E-003   -1.01894403E+000   -1.45827098E-001    3.33378596E+000    3.02533388E+000   -3.61757996E+000    4.15278345E-001
    2.19685039E-002   -8.85826772E-002   -3.00000000E-003   -1.00324167E+000   -1.25636445E-001    3.26966929E+000    2.95769437E+000   -3.66958332E+000    3.23375673E-001
    2.33858268E-002   -8.85826772E-002   -3.00000000E-003   -1.00063368E+000   -1.21527878E-001    3.19123218E+000    2.88353433E+000   -3.67161386E+000    2.60919053E-001
    2.48031496E-002   -8.85826772E-002   -3.00000000E-003   -1.00724290E+000   -1.26635580E-001    3.08988657E+000    2.79388988E+000   -3.64529027E+000    2.13397242E-001
    2.62204724E-002   -8.85826772E-002   -3.00000000E-003   -1.00314259E+000   -1.23671632E-001    2.96078143E+000    2.68582435E+000   -3.60435981E+000    1.69042415E-001
    2.76377953E-002   -8.85826772E-002   -3.00000000E-003   -9.71519182E-001   -1.01285921E-001    2.82740801E+000    2.57824129E+000   -3.55469466E+000    1.23677274E-001
    2.90551181E-002   -8.85826772E-002   -3.00000000E-003   -9.29363369E-001   -7.27204338E-002    2.70779413E+000    2.48302280E+000   -3.49133989E+000    8.46793221E-002
    3.04724409E-002   -8.85826772E-002   -3.00000000E-003   -8.89857925E-001   -4.69638247E-002    2.59587445E+000    2.39507626E+000   -3.41278502E+000    5.47676579E-002
    3.18897638E-002   -8.85826772E-002   -3.00000000E-003   -8.53637805E-001   -2.41802610E-002    2.48441877E+000    2.30899470E+000   -3.32162269E+000    3.20115643E-002
    3.33070866E-002   -8.85826772E-002   -3.00000000E-003   -8.16889343E-001   -1.53690334E-003    2.37082987E+000    2.22282629E+000   -3.22072913E+000    1.40355629E-002
    3.47244094E-002   -8.85826772E-002   -3.00000000E-003   -7.76094814E-001    2.34266592E-002    2.25687822E+000    2.13768297E+000   -3.11242325E+000   -6.72450422E-004
    3.61417323E-002   -8.85826772E-002   -3.00000000E-003   -7.30829821E-001    5.10066554E-002    2.14601216E+000    2.05572797E+000   -2.99849139E+000   -1.26100676E-002
    3.75590551E-002   -8.85826772E-002   -3.00000000E-003   -6.82957637E-001    8.00230548E-002    2.04008037E+000    1.97802322E+000   -2.88027915E+000   -2.18251684E-002
    3.89763780E-002   -8.85826772E-002   -3.00000000E-003   -6.34160332E-001    1.09426468E-001    1.93892494E+000    1.90434621E+000   -2.75882459E+000   -2.84612200E-002
    4.03937008E-002   -8.85826772E-002   -3.00000000E-003   -5.84940018E-001    1.38937715E-001    1.84178276E+000    1.83411018E+000   -2.63502200E+000   -3.28552374E-002
    4.18110236E-002   -8.85826772E-002   -3.00000000E-003   -5.35097975E-001    1.68714658E-001    1.74824256E+000    1.76696094E+000   -2.50968690E+000   -3.53952034E-002
    4.32283465E-002   -8.85826772E-002   -3.00000000E-003   -4.84357864E-001    1.98961306E-001    1.65837321E+000    1.70286201E+000   -2.38361023E+000   -3.64010706E-002
    4.46456693E-002   -8.85826772E-002   -3.00000000E-003   -4.32664110E-001    2.29739998E-001    1.57244552E+000    1.64191433E+000   -2.25754787E+000   -3.61308510E-002
    4.60629921E-002   -8.85826772E-002   -3.00000000E-003   -3.80201626E-001    2.60954420E-001    1.49068310E+000    1.58419743E+000   -2.13219729E+000   -3.47864112E-002
    4.74803150E-002   -8.85826772E-002   -3.00000000E-003   -3.27200483E-001    2.92472950E-001    1.41314855E+000    1.52969187E+000   -2.00817112E+000   -3.25403629E-002
    4.88976378E-002   -8.85826772E-002   -3.00000000E-003   -2.73870326E-001    3.24178030E-001    1.33978359E+000    1.47831120E+000   -1.88599259E+000   -2.95528838E-002
    5.03149606E-002   -8.85826772E-002   -3.00000000E-003   -2.20350285E-001    3.55982949E-001    1.27049880E+000    1.42995413E+000   -1.76612412E+000   -2.59649108E-002
    5.17322835E-002   -8.85826772E-002   -3.00000000E-003   -1.66748052E-001    3.87828325E-001    1.20520607E+000    1.38452067E+000   -1.64895774E+000   -2.19069345E-002
    5.31496063E-002   -8.85826772E-002   -3.00000000E-003   -1.13184654E-001    4.19638242E-001    1.14383569E+000    1.34192882E+000   -1.53484639E+000   -1.74945196E-002
    5.45669291E-002   -8.85826772E-002   -3.00000000E-003   -5.97734803E-002    4.51340431E-001    1.08632277E+000    1.30210125E+000   -1.42409527E+000   -1.28254462E-002
    5.59842520E-002   -8.85826772E-002   -3.00000000E-003   -6.65396946E-003    4.82847598E-001    1.03259700E+000    1.26496078E+000   -1.31696492E+000   -7.98548584E-003
    5.74015748E-002   -8.85826772E-002   -3.00000000E-003    4.60326166E-002    5.14063186E-001    9.82573374E-001    1.23042748E+000   -1.21368609E+000   -3.04839494E-003
    5.88188976E-002   -8.85826772E-002   -3.00000000E-003    9.81182510E-002    5.44883199E-001    9.36158163E-001    1.19841255E+000   -1.11443785E+000    1.92000418E-003
    6.02362205E-002   -8.85826772E-002   -3.00000000E-003    1.49446810E-001    5.75197132E-001    8.93243655E-001    1.16883069E+000   -1.01937557E+000    6.86435772E-003
    6.16535433E-002   -8.85826772E-002   -3.00000000E-003    1.99862997E-001    6.04902086E-001    8.53721840E-001    1.14158919E+000   -9.28603190E-001    1.17380688E-002
    6.30708661E-002   -8.85826772E-002   -3.00000000E-003    2.49205740E-001    6.33886415E-001    8.17479553E-001    1.11659755E+000   -8.42191771E-001    1.65056406E-002
    6.44881890E-002   -8.85826772E-002   -3.00000000E-003    2.97315999E-001    6.62042529E-001    7.84397595E-001    1.09376492E+000   -7.60184974E-001    2.11346634E-002
    6.59055118E-002   -8.85826772E-002   -3.00000000E-003    3.44040711E-001    6.89264796E-001    7.54359431E-001    1.07300029E+000   -6.82590056E-001    2.56044474E-002
    6.73228346E-002   -8.85826772E-002   -3.00000000E-003    3.89208975E-001    7.15433764E-001    7.27243098E-001    1.05421524E+000   -6.09388088E-001    2.98984984E-002
    6.87401575E-002   -8.85826772E-002   -3.00000000E-003    4.32666090E-001    7.40442323E-001    7.02932885E-001    1.03731985E+000   -5.40521347E-001    3.40115660E-002
    7.01574803E-002   -8.85826772E-002   -3.00000000E-003    4.74256599E-001    7.64180628E-001    6.81299376E-001    1.02222068E+000   -4.75907243E-001    3.79424696E-002
    7.15748031E-002   -8.85826772E-002   -3.00000000E-003    5.13833058E-001    7.86547765E-001    6.62214215E-001    1.00882712E+000   -4.15443533E-001    4.16948496E-002
    7.29921260E-002   -8.85826772E-002   -3.00000000E-003    5.51252931E-001    8.07446191E-001    6.45551929E-001    9.97045709E-001   -3.58990738E-001    4.52802682E-002
    7.44094488E-002   -8.85826772E-002   -3.00000000E-003    5.86382034E-001    8.26779999E-001    6.31180658E-001    9.86786422E-001   -3.06398591E-001    4.87123340E-002
    7.58267717E-002   -8.85826772E-002   -3.00000000E-003    6.19095906E-001    8.44461998E-001    6.18971245E-001    9.77956191E-001   -2.57481560E-001    5.20154233E-002
    7.72440945E-002   -8.85826772E-002   -3.00000000E-003    6.49288125E-001    8.60421876E-001    6.08788746E-001    9.70462671E-001   -2.12048204E-001    5.52116392E-002
    7.86614173E-002   -8.85826772E-002   -3.00000000E-003    6.76848827E-001    8.74581069E-001    6.00509601E-001    9.64217458E-001   -1.69877740E-001    5.83337218E-002
    8.00787402E-002   -8.85826772E-002   -3.00000000E-003    7.01699692E-001    8.86889083E-001    5.93999971E-001    9.59129528E-001   -1.30746690E-001    6.14131605E-002
    8.14960630E-002   -8.85826772E-002   -3.00000000E-003    7.23770735E-001    8.97292842E-001    5.89131646E-001    9.55110598E-001   -9.44168108E-002    6.44822093E-002
    8.29133858E-002   -8.85826772E-002   -3.00000000E-003    7.43003125E-001    9.05753552E-001    5.85777163E-001    9.52072656E-001   -6.06342704E-002    6.75818335E-002
    8.43307087E-002   -8.85826772E-002   -3.00000000E-003    7.59358867E-001    9.12243170E-001    5.83810603E-001    9.49929325E-001   -2.91463160E-002    7.07493758E-002
    8.57480315E-002   -8.85826772E-002   -3.00000000E-003    7.72810378E-001    9.16745941E-001    5.83105162E-001    9.48596040E-001    2.98089576E-004    7.40224140E-002
    8.71653543E-002   -8.85826772E-002   -3.00000000E-003    7.83359154E-001    9.19258188E-001    5.83540410E-001    9.47988918E-001    2.79575810E-002    7.74389952E-002
    8.85826772E-002   -8.85826772E-002   -3.00000000E-003    7.91011976E-001    9.19785263E-001    5.84994634E-001    9.48026806E-001    5.40821703E-002    8.10354551E-002
    9.00000000E-002   -8.85826772E-002   -3.00000000E-003    7.95796245E-001    9.18345440E-001    5.87350908E-001    9.48629473E-001    7.89203631E-002    8.48477286E-002
   -9.00000000E-002   -8.71653543E-002   -3.00000000E-003   -4.31576053E-002    5.39403683E-001    7.42369428E-001    2.76616111E-001   -1.25549898E+000    4.68328720E-001
   -8.85826772E-002   -8.71653543E-002   -3.00000000E-003   -3.25213843E-002    5.55192605E-001    7.62950925E-001    3.04711665E-001   -1.28784613E+000    4.82170488E-001
   -8.71653543E-002   -8.71653543E-002   -3.00000000E-003   -2.19152528E-002    5.70631128E-001    7.83746021E-001    3.33403420E-001   -1.32165151E+000    4.96085014E-001
   -8.57480315E-002   -8.71653543E-002   -3.00000000E-003   -1.13614914E-002    5.85702513E-001    8.04740131E-001    3.62688128E-001   -1.35696503E+000    5.10055368E-001
   -8.43307087E-002   -8.71653543E-002   -3.00000000E-003   -8.85152321E-004    6.00391840E-001    8.25922742E-001    3.92562679E-001   -1.39383602E+000    5.24066277E-001
   -8.29133858E-002   -8.71653543E-002   -3.00000000E-003    9.50083793E-003    6.14688539E-001    8.47286383E-001    4.23024455E-001   -1.43230992E+000    5.38106129E-001
   -8.14960630E-002   -8.71653543E-002   -3.00000000E-003    1.97701313E-002    6.28583175E-001    8.68822023E-001    4.54073782E-001   -1.47242893E+000    5.52158120E-001
   -8.00787402E-002   -8.71653543E-002   -3.00000000E-003    2.98945745E-002    6.42072651E-001    8.90521479E-001    4.85715893E-001   -1.51423658E+000    5.66203887E-001
   -7.86614173E-002   -8.71653543E-002   -3.00000000E-003    3.98571833E-002    6.55150996E-001    9.12385004E-001    5.17955485E-001   -1.55776417E+000    5.80229082E-001
   -7.72440945E-002   -8.71653543E-002   -3.00000000E-003    4.96320464E-002    6.67822782E-001    9.34407030E-001    5.50804087E-001   -1.60305078E+000    5.94213556E-001
   -7.58267717E-002   -8.71653543E-002   -3.00000000E-003    5.91954422E-002    6.80087339E-001    9.56587183E-001    5.84271342E-001   -1.65012062E+000    6.08139204E-001
   -7.44094488E-002   -8.71653543E-002   -3.00000000E-003    6.85292520E-002    6.91958163E-001    9.78931510E-001    6.18376047E-001   -1.69900111E+000    6.21989795E-001
   -7.29921260E-002   -8.71653543E-002   -3.00000000E-003    7.76109960E-002    7.03446776E-001    1.00144414E+000    6.53139811E-001   -1.74971180E+000    6.35743385E-001
   -7.15748031E-002   -8.71653543E-002   -3.00000000E-003    8.64173836E-002    7.14567302E-001    1.02412831E+000    6.88585812E-001   -1.80226331E+000    6.49374209E-001
   -7.01574803E-002   -8.71653543E-002   -3.00000000E-003    9.49355434E-002    7.25341369E-001    1.04699798E+000    7.24745419E-001   -1.85667112E+000    6.62865578E-001
   -6.87401575E-002   -8.71653543E-002   -3.00000000E-003    1.03140227E-001    7.35788987E-001    1.07006302E+000    7.61650850E-001   -1.91293591E+000    6.76192344E-001
   -6.73228346E-002   -8.71653543E-002   -3.00000000E-003    1.11018752E-001    7.45940747E-001    1.09333509E+000    7.99342732E-001   -1.97105378E+000    6.89329382E-001
   -6.59055118E-002   -8.71653543E-002   -3.00000000E-003    1.18557285E-001    7.55829809E-001    1.11683450E+000    8.37865616E-001   -2.03101836E+000    7.02253519E-001
   -6.44881890E-002   -8.71653543E-002   -3.00000000E-003    1.25744288E-001    7.65496553E-001    1.14058151E+000    8.77270084E-001   -2.09281756E+000    7.14940333E-001
   -6.30708661E-002   -8.71653543E-002   -3.00000000E-003    1.32574302E-001    7.74976266E-001    1.16459634E+000    9.17610043E-001   -2.15642548E+000    7.27364599E-001
   -6.16535433E-002   -8.71653543E-002   -3.00000000E-003    1.39027800E-001    7.84314012E-001    1.18890764E+000    9.58951278E-001   -2.22181527E+000    7.39500001E-001
   -6.02362205E-002   -8.71653543E-002   -3.00000000E-003    1.45109445E-001    7.93562635E-001    1.21354240E+000    1.00136079E+000   -2.28894643E+000    7.51322911E-001
   -5.88188976E-002   -8.71653543E-002   -3.00000000E-003    1.50814800E-001    8.02778268E-001    1.23853283E+000    1.04491293E+000   -2.35777711E+000    7.62805739E-001
   -5.74015748E-002   -8.71653543E-002   -3.00000000E-003    1.56148834E-001    8.12023055E-001    1.26392410E+000    1.08969088E+000   -2.42824753E+000    7.73929264E-001
   -5.59842520E-002   -8.71653543E-002   -3.00000000E-003    1.61103209E-001    8.21350383E-001    1.28975149E+000    1.13578705E+000   -2.50029972E+000    7.84670426E-001
   -5.45669291E-002   -8.71653543E-002   -3.00000000E-003    1.65679870E-001    8.30820701E-001    1.31606143E+000    1.18329551E+000   -2.57384596E+000    7.95002568E-001
   -5.31496063E-002   -8.71653543E-002   -3.00000000E-003    1.69884740E-001    8.40500892E-001    1.34290399E+000    1.23231664E+000   -2.64879188E+000    8.04915246E-001
   -5.17322835E-002   -8.71653543E-002   -3.00000000E-003    1.73727697E-001    8.50455423E-001    1.37031793E+000    1.28294673E+000   -2.72501989E+000    8.14384791E-001
   -5.03149606E-002   -8.71653543E-002   -3.00000000E-003    1.77231676E-001    8.60765005E-001    1.39835786E+000    1.33528658E+000   -2.80239354E+000    8.23409547E-001
   -4.88976378E-002   -8.71653543E-002   -3.00000000E-003    1.80433737E-001    8.71522006E-001    1.42708429E+000    1.38944558E+000   -2.88077291E+000    8.31987769E-001
   -4.74803150E-002   -8.71653543E-002   -3.00000000E-003    1.83372501E-001    8.82832204E-001    1.45659689E+000    1.44556514E+000   -2.96001803E+000    8.40135131E-001
   -4.60629921E-002   -8.71653543E-002   -3.00000000E-003    1.86079293E-001    8.94786733E-001    1.48704139E+000    1.50382878E+000   -3.03997245E+000    8.47866722E-001
   -4.46456693E-002   -8.71653543E-002   -3.00000000E-003    1.88508741E-001    9.07416802E-001    1.51857993E+000    1.56446391E+000   -3.12045777E+000    8.55199558E-001
   -4.32283465E-002   -8.71653543E-002   -3.00000000E-003    1.90527068E-001    9.20629507E-001    1.55131162E+000    1.62765537E+000   -3.20116573E+000    8.62148095E-001
   -4.18110236E-002   -8.71653543E-002   -3.00000000E-003    1.92009991E-001    9.34263695E-001    1.58513486E+000    1.69340292E+000   -3.28161259E+000    8.68727980E-001
   -4.03937008E-002   -8.71653543E-002   -3.00000000E-003    1.93080339E-001    9.48305310E-001    1.61980855E+000    1.76145538E+000   -3.36119040E+000    8.75033376E-001
   -3.89763780E-002   -8.71653543E-002   -3.00000000E-003    1.94288294E-001    9.63205090E-001    1.65525843E+000    1.83153827E+000   -3.43942700E+000    8.81299334E-001
   -3.75590551E-002   -8.71653543E-002   -3.00000000E-003    1.96387334E-001    9.79849321E-001    1.69206599E+000    1.90393579E+000   -3.51624030E+000    8.87903700E-001
   -3.61417323E-002   -8.71653543E-002   -3.00000000E-003    1.99594734E-001    9.98883823E-001    1.73164873E+000    1.98003558E+000   -3.59187430E+000    8.95168001E-001
   -3.47244094E-002   -8.71653543E-002   -3.00000000E-003    2.02492742E-001    1.01925545E+000    1.77569756E+000    2.06216619E+000   -3.66622811E+000    9.03030743E-001
   -3.33070866E-002   -8.71653543E-002   -3.00000000E-003    2.01505959E-001    1.03668156E+000    1.82358419E+000    2.15103049E+000   -3.73736693E+000    9.10814389E-001
   -3.18897638E-002   -8.71653543E-002   -3.00000000E-003    1.95666767E-001    1.04720284E+000    1.86978028E+000    2.24097238E+000   -3.80116390E+000    9.18266612E-001
   -3.04724409E-002   -8.71653543E-002   -3.00000000E-003    1.91101978E-001    1.05541377E+000    1.91101035E+000    2.32436975E+000   -3.85546934E+000    9.27394666E-001
   -2.90551181E-002   -8.71653543E-002   -3.00000000E-003    1.93737747E-001    1.07066602E+000    1.95058396E+000    2.40117678E+000   -3.90134695E+000    9.41504041E-001
   -2.76377953E-002   -8.71653543E-002   -3.00000000E-003    2.07136958E-001    1.10109367E+000    1.99410895E+000    2.47792811E+000   -3.93929071E+000    9.64527870E-001
   -2.62204724E-002   -8.71653543E-002   -3.00000000E-003    2.34592879E-001    1.15493030E+000    2.05725638E+000    2.57524691E+000   -3.96989445E+000    1.00153221E+000
   -2.48031496E-002   -8.71653543E-002   -3.00000000E-003    1.95828735E-001    1.15565632E+000    2.15195825E+000    2.74272013E+000   -3.99131164E+000    1.02911127E+000
   -2.33858268E-002   -8.71653543E-002   -3.00000000E-003    1.44914503E-001    1.08441085E+000    2.15481389E+000    2.80956862E+000   -3.97680373E+000    1.04186992E+000
   -2.19685039E-002   -8.71653543E-002   -3.00000000E-003   -3.61401809E-001    3.91929557E-001    6.46482564E-002   -6.89340773E-002   -4.11504470E+000    9.23846813E-001
   -2.05511811E-002   -8.71653543E-002   -3.00000000E-003   -3.55713347E-001    3.94870880E-001    7.03040211E-002   -6.26801645E-002   -4.13499945E+000    9.15763339E-001
   -1.91338583E-002   -8.71653543E-002   -3.00000000E-003   -3.43694217E-001    3.98237767E-001    7.50684995E-002   -5.35535877E-002   -4.16168532E+000    9.03510078E-001
   -1.77165354E-002   -8.71653543E-002   -3.00000000E-003   -3.28298560E-001    4.04400358E-001    5.56041003E-002   -4.69203338E-002   -4.21452321E+000    8.80086326E-001
   -1.62992126E-002   -8.71653543E-002   -3.00000000E-003   -3.41264950E-001    4.07125684E-001    4.75897125E-002   -3.87654624E-002   -4.25472976E+000    8.60433514E-001
   -1.48818898E-002   -8.71653543E-002   -3.00000000E-003   -3.43359298E-001    4.11465409E-001    4.92078067E-002   -3.07071291E-002   -4.27453194E+000    8.46445074E-001
   -1.34645669E-002   -8.71653543E-002   -3.00000000E-003   -3.40920498E-001    4.15230552E-001    4.97486242E-002   -2.29080875E-002   -4.28973008E+000    8.32287633E-001
   -1.20472441E-002   -8.71653543E-002   -3.00000000E-003   -3.35375616E-001    4.18919206E-001    4.79569321E-002   -1.47288662E-002   -4.30629716E+000    8.15610645E-001
   -1.06299213E-002   -8.71653543E-002   -3.00000000E-003   -3.29666602E-001    4.22958143E-001    4.06962051E-002   -6.93678179E-003   -4.32732712E+000    7.95196082E-001
   -9.21259843E-003   -8.71653543E-002   -3.00000000E-003   -3.29728126E-001    4.26359642E-001    3.25613046E-002    5.88911995E-004   -4.34602101E+000    7.74123722E-001
   -7.79527559E-003   -8.71653543E-002   -3.00000000E-003   -3.30515792E-001    4.29588363E-001    2.85749063E-002    8.39772026E-003   -4.35586514E+000    7.54974494E-001
   -6.37795276E-003   -8.71653543E-002   -3.00000000E-003   -3.29267223E-001    4.32595880E-001    2.59577678E-002    1.62636761E-002   -4.35960259E+000    7.36400193E-001
   -4.96062992E-003   -8.71653543E-002   -3.00000000E-003   -3.26190874E-001    4.35490728E-001    2.28107246E-002    2.43745805E-002   -4.36066524E+000    7.16847322E-001
   -3.54330709E-003   -8.71653543E-002   -3.00000000E-003   -3.22488009E-001    4.38614736E-001    1.77119622E-002    3.24879139E-002   -4.36077300E+000    6.95601638E-001
   -2.12598425E-003   -8.71653543E-002   -3.00000000E-003   -3.20419059E-001    4.41751758E-001    1.15095127E-002    4.02238410E-002   -4.35790090E+000    6.73902100E-001
   -7.08661417E-004   -8.71653543E-002   -3.00000000E-003   -3.19362211E-001    4.44580886E-001    6.47974645E-003    4.76520719E-002   -4.34900740E+000    6.53262616E-001
    7.08661417E-004   -8.71653543E-002   -3.00000000E-003   -3.17800462E-001    4.46914315E-001    2.44157164E-003    5.49992413E-002   -4.33438788E+000    6.33346298E-001
    2.12598425E-003   -8.71653543E-002   -3.00000000E-003   -3.15299651E-001    4.48884804E-001   -1.48114935E-003    6.26233193E-002   -4.31549581E+000    6.13260787E-001
    3.54330709E-003   -8.71653543E-002   -3.00000000E-003   -3.12122323E-001    4.51041352E-001   -6.20781186E-003    7.05529399E-002   -4.29331567E+000    5.92470015E-001
    4.96062992E-003   -8.71653543E-002   -3.00000000E-003   -3.09444589E-001    4.53658036E-001   -1.18940437E-002    7.81269339E-002   -4.26747943E+000    5.71624465E-001
    6.37795276E-003   -8.71653543E-002   -3.00000000E-003   -3.07610314E-001    4.56130043E-001   -1.73584479E-002    8.48790148E-002   -4.23683876E+000    5.51755068E-001
    7.79527559E-003   -8.71653543E-002   -3.00000000E-003   -3.05822300E-001    4.57851951E-001   -2.21631481E-002    9.11739088E-002   -4.20126280E+000    5.32703313E-001
    9.21259843E-003   -8.71653543E-002   -3.00000000E-003   -3.03484165E-001    4.58826937E-001   -2.65971266E-002    9.76772216E-002   -4.16084767E+000    5.13940398E-001
    1.06299213E-002   -8.71653543E-002   -3.00000000E-003   -3.00259360E-001    4.59817880E-001   -3.13138430E-002    1.04876877E-001   -4.11524644E+000    4.95070655E-001
    1.20472441E-002   -8.71653543E-002   -3.00000000E-003   -2.96645519E-001    4.61989839E-001   -3.73860654E-002    1.11897948E-001   -4.06513415E+000    4.76433187E-001
    1.34645669E-002   -8.71653543E-002   -3.00000000E-003   -2.94188386E-001    4.64474666E-001   -4.43769485E-002    1.17166957E-001   -4.01278094E+000    4.58732946E-001
    1.48818898E-002   -8.71653543E-002   -3.00000000E-003   -2.92529886E-001    4.65819222E-001   -5.09460229E-002    1.21135584E-001   -3.95825606E+000    4.41656497E-001
    1.62992126E-002   -8.71653543E-002   -3.00000000E-003   -2.90865492E-001    4.65661874E-001   -5.71365119E-002    1.24787150E-001   -3.90019979E+000    4.25083277E-001
    1.77165354E-002   -8.71653543E-002   -3.00000000E-003   -2.89711572E-001    4.64001804E-001   -6.32552131E-002    1.29548908E-001   -3.83465370E+000    4.09240111E-001
    1.91338583E-002   -8.71653543E-002   -3.00000000E-003   -2.84235238E-001    4.65194223E-001   -6.41669878E-002    1.37781277E-001   -3.75189177E+000    3.94958291E-001
    2.05511811E-002   -8.71653543E-002   -3.00000000E-003   -2.76613814E-001    4.70965266E-001   -7.74922164E-002    1.40310745E-001   -3.67695987E+000    3.83237100E-001
    2.19685039E-002   -8.71653543E-002   -3.00000000E-003   -2.74529518E-001    4.73723885E-001   -8.81892011E-002    1.40862924E-001   -3.60566138E+000    3.73153718E-001
    2.33858268E-002   -8.71653543E-002   -3.00000000E-003   -1.03578163E+000   -1.72842854E-001    3.04025228E+000    2.79390240E+000   -3.21208737E+000    5.52302962E-001
    2.48031496E-002   -8.71653543E-002   -3.00000000E-003   -1.09532496E+000   -2.16925856E-001    3.02928715E+000    2.76198984E+000   -3.23303213E+000    4.84926949E-001
    2.62204724E-002   -8.71653543E-002   -3.00000000E-003   -1.14223124E+000   -2.45249040E-001    2.89856040E+000    2.64121134E+000   -3.24940873E+000    4.11604498E-001
    2.76377953E-002   -8.71653543E-002   -3.00000000E-003   -1.08008489E+000   -1.95934122E-001    2.76151446E+000    2.53154239E+000   -3.26885610E+000    3.16686352E-001
    2.90551181E-002   -8.71653543E-002   -3.00000000E-003   -1.02287285E+000   -1.54420266E-001    2.66259439E+000    2.45184194E+000   -3.24959693E+000    2.48683984E-001
    3.04724409E-002   -8.71653543E-002   -3.00000000E-003   -9.82808263E-001   -1.26545375E-001    2.56627166E+000    2.37585156E+000   -3.20043639E+000    2.01267742E-001
    3.18897638E-002   -8.71653543E-002   -3.00000000E-003   -9.52169548E-001   -1.06190973E-001    2.46183824E+000    2.29544112E+000   -3.13222598E+000    1.65426419E-001
    3.33070866E-002   -8.71653543E-002   -3.00000000E-003   -9.20508792E-001   -8.55775092E-002    2.34644516E+000    2.20872605E+000   -3.05065664E+000    1.35690176E-001
    3.47244094E-002   -8.71653543E-002   -3.00000000E-003   -8.78660155E-001   -5.85474368E-002    2.22650503E+000    2.12035611E+000   -2.95912333E+000    1.09328878E-001
    3.61417323E-002   -8.71653543E-002   -3.00000000E-003   -8.27525425E-001   -2.59602404E-002    2.11209906E+000    2.03682386E+000   -2.85997136E+000    8.64426160E-002
    3.75590551E-002   -8.71653543E-002   -3.00000000E-003   -7.73678690E-001    7.96636900E-003    2.00598958E+000    1.95962711E+000   -2.75479628E+000    6.77205113E-002
    3.89763780E-002   -8.71653543E-002   -3.00000000E-003   -7.20540964E-001    4.11269806E-002    1.90571477E+000    1.88705564E+000   -2.64480065E+000    5.29515964E-002
    4.03937008E-002   -8.71653543E-002   -3.00000000E-003   -6.68053080E-001    7.36146413E-002    1.80894568E+000    1.81753671E+000   -2.53102768E+000    4.14141354E-002
    4.18110236E-002   -8.71653543E-002   -3.00000000E-003   -6.15049716E-001    1.06220690E-001    1.71498143E+000    1.75054683E+000   -2.41444631E+000    3.24249393E-002
    4.32283465E-002   -8.71653543E-002   -3.00000000E-003   -5.60708216E-001    1.39501114E-001    1.62430286E+000    1.68631699E+000   -2.29602227E+000    2.55114849E-002
    4.46456693E-002   -8.71653543E-002   -3.00000000E-003   -5.04975516E-001    1.73524817E-001    1.53766812E+000    1.62526055E+000   -2.17670513E+000    2.03635604E-002
    4.60629921E-002   -8.71653543E-002   -3.00000000E-003   -4.48297417E-001    2.08035828E-001    1.45551006E+000    1.56759229E+000   -2.05736044E+000    1.67543716E-002
    4.74803150E-002   -8.71653543E-002   -3.00000000E-003   -3.91139990E-001    2.42763910E-001    1.37784528E+000    1.51327102E+000   -1.93871728E+000    1.44795811E-002
    4.88976378E-002   -8.71653543E-002   -3.00000000E-003   -3.33785908E-001    2.77544370E-001    1.30449655E+000    1.46213892E+000   -1.82137451E+000    1.33381058E-002
    5.03149606E-002   -8.71653543E-002   -3.00000000E-003   -2.76365918E-001    3.12308245E-001    1.23528374E+000    1.41403672E+000   -1.70584044E+000    1.31415404E-002
    5.17322835E-002   -8.71653543E-002   -3.00000000E-003   -2.18943782E-001    3.47017686E-001    1.17008984E+000    1.36885470E+000   -1.59256172E+000    1.37280490E-002
    5.31496063E-002   -8.71653543E-002   -3.00000000E-003   -1.61616174E-001    3.81618438E-001    1.10885754E+000    1.32651961E+000   -1.48193069E+000    1.49542234E-002
    5.45669291E-002   -8.71653543E-002   -3.00000000E-003   -1.04499646E-001    4.16040576E-001    1.05154359E+000    1.28696802E+000   -1.37429749E+000    1.66988843E-002
    5.59842520E-002   -8.71653543E-002   -3.00000000E-003   -4.77482526E-002    4.50189560E-001    9.98088719E-001    1.25013243E+000   -1.26996884E+000    1.88563402E-002
    5.74015748E-002   -8.71653543E-002   -3.00000000E-003    8.47466970E-003    4.83963834E-001    9.48409880E-001    1.21593212E+000   -1.16920398E+000    2.13314150E-002
    5.88188976E-002   -8.71653543E-002   -3.00000000E-003    6.40017833E-002    5.17251670E-001    9.02405753E-001    1.18428145E+000   -1.07222245E+000    2.40476116E-002
    6.02362205E-002   -8.71653543E-002   -3.00000000E-003    1.18659285E-001    5.49943991E-001    8.59961426E-001    1.15508360E+000   -9.79190351E-001    2.69305525E-002
    6.16535433E-002   -8.71653543E-002   -3.00000000E-003    1.72288679E-001    5.81932288E-001    8.20959947E-001    1.12824808E+000   -8.90243250E-001    2.99243497E-002
    6.30708661E-002   -8.71653543E-002   -3.00000000E-003    2.24735905E-001    6.13112742E-001    7.85287375E-001    1.10368274E+000   -8.05465289E-001    3.29803617E-002
    6.44881890E-002   -8.71653543E-002   -3.00000000E-003    2.75834220E-001    6.43373358E-001    7.52823688E-001    1.08129674E+000   -7.24917781E-001    3.60554009E-002
    6.59055118E-002   -8.71653543E-002   -3.00000000E-003    3.25428610E-001    6.72608552E-001    7.23450763E-001    1.06099970E+000   -6.48622077E-001    3.91206169E-002
    6.73228346E-002   -8.71653543E-002   -3.00000000E-003    3.73347665E-001    7.00700857E-001    6.97048132E-001    1.04270280E+000   -5.76567487E-001    4.21514141E-002
    6.87401575E-002   -8.71653543E-002   -3.00000000E-003    4.19433398E-001    7.27540735E-001    6.73491671E-001    1.02631411E+000   -5.08709223E-001    4.51342843E-002
    7.01574803E-002   -8.71653543E-002   -3.00000000E-003    4.63529728E-001    7.53018459E-001    6.52651499E-001    1.01173948E+000   -4.44971843E-001    4.80609177E-002
    7.15748031E-002   -8.71653543E-002   -3.00000000E-003    5.05479790E-001    7.77030362E-001    6.34403249E-001    9.98890454E-001   -3.85261472E-001    5.09293812E-002
    7.29921260E-002   -8.71653543E-002   -3.00000000E-003    5.45152689E-001    7.99483295E-001    6.18611398E-001    9.87669150E-001   -3.29447439E-001    5.37426641E-002
    7.44094488E-002   -8.71653543E-002   -3.00000000E-003    5.82402674E-001    8.20277419E-001    6.05146109E-001    9.77985466E-001   -2.77379412E-001    5.65111021E-002
    7.58267717E-002   -8.71653543E-002   -3.00000000E-003    6.17106319E-001    8.39326994E-001    5.93873243E-001    9.69744054E-001   -2.28879765E-001    5.92517024E-002
    7.72440945E-002   -8.71653543E-002   -3.00000000E-003    6.49158316E-001    8.56561315E-001    5.84657899E-001    9.62852338E-001   -1.83757679E-001    6.19821846E-002
    7.86614173E-002   -8.71653543E-002   -3.00000000E-003    6.78455583E-001    8.71906770E-001    5.77368401E-001    9.57218476E-001   -1.41801236E-001    6.47288884E-002
    8.00787402E-002   -8.71653543E-002   -3.00000000E-003    7.04912530E-001    8.85308832E-001    5.71875159E-001    9.52752396E-001   -1.02783375E-001    6.75205400E-002
    8.14960630E-002   -8.71653543E-002   -3.00000000E-003    7.28461905E-001    8.96717423E-001    5.68045517E-001    9.49365005E-001   -6.64724283E-002    7.03841615E-002
    8.29133858E-002   -8.71653543E-002   -3.00000000E-003    7.49045870E-001    9.06095755E-001    5.65748286E-001    9.46966082E-001   -3.26175060E-002    7.33555651E-002
    8.43307087E-002   -8.71653543E-002   -3.00000000E-003    7.66627927E-001    9.13416578E-001    5.64856125E-001    9.45468294E-001   -9.68541742E-004    7.64677748E-002
    8.57480315E-002   -8.71653543E-002   -3.00000000E-003    7.81183490E-001    9.18665267E-001    5.65242048E-001    9.44786665E-001    2.87217169E-002    7.97541260E-002
    8.71653543E-002   -8.71653543E-002   -3.00000000E-003    7.92713032E-001    9.21840235E-001    5.66779261E-001    9.44835322E-001    5.67110600E-002    8.32489182E-002
    8.85826772E-002   -8.71653543E-002   -3.00000000E-003    8.01227666E-001    9.22948907E-001    5.69347606E-001    9.45532548E-001    8.32441011E-002    8.69834829E-002
    9.00000000E-002   -8.71653543E-002   -3.00000000E-003    8.06755684E-001    9.22010071E-001    5.72824936E-001    9.46796958E-001    1.08560696E-001    9.09877061E-002
   -9.00000000E-002   -8.57480315E-002   -3.00000000E-003   -1.67837826E-002    5.68983966E-001    7.51932805E-001    2.82696421E-001   -1.25770586E+000    4.83217289E-001
   -8.85826772E-002   -8.57480315E-002   -3.00000000E-003   -5.72793911E-003    5.85395865E-001    7.72855049E-001    3.11064976E-001   -1.29045523E+000    4.97897068E-001
   -8.71653543E-002   -8.57480315E-002   -3.00000000E-003    5.28346873E-003    6.01449721E-001    7.93972292E-001    3.40005880E-001   -1.32465772E+000    5.12679341E-001
   -8.57480315E-002   -8.57480315E-002   -3.00000000E-003    1.62279163E-002    6.17130529E-001    8.15266228E-001    3.69513316E-001   -1.36036593E+000    5.27547589E-001
   -8.43307087E-002   -8.57480315E-002   -3.00000000E-003    2.70875217E-002    6.32428303E-001    8.36731823E-001    3.99583596E-001   -1.39762309E+000    5.42491437E-001
   -8.29133858E-002   -8.57480315E-002   -3.00000000E-003    3.78428070E-002    6.47329663E-001    8.58353650E-001    4.30209707E-001   -1.43647410E+000    5.57497770E-001
   -8.14960630E-002   -8.57480315E-002   -3.00000000E-003    4.84735029E-002    6.61831196E-001    8.80124305E-001    4.61391462E-001   -1.47695997E+000    5.72552177E-001
   -8.00787402E-002   -8.57480315E-002   -3.00000000E-003    5.89531695E-002    6.75929794E-001    9.02035274E-001    4.93130252E-001   -1.51911895E+000    5.87638536E-001
   -7.86614173E-002   -8.57480315E-002   -3.00000000E-003    6.92645699E-002    6.89625440E-001    9.24084203E-001    5.25430386E-001   -1.56298218E+000    6.02742524E-001
   -7.72440945E-002   -8.57480315E-002   -3.00000000E-003    7.93866627E-002    7.02922857E-001    9.46267040E-001    5.58301025E-001   -1.60858397E+000    6.17846795E-001
   -7.58267717E-002   -8.57480315E-002   -3.00000000E-003    8.92970569E-002    7.15830315E-001    9.68587966E-001    5.91752889E-001   -1.65595125E+000    6.32939643E-001
   -7.44094488E-002   -8.57480315E-002   -3.00000000E-003    9.89801042E-002    7.28358587E-001    9.91044617E-001    6.25798568E-001   -1.70509943E+000    6.47998874E-001
   -7.29921260E-002   -8.57480315E-002   -3.00000000E-003    1.08412080E-001    7.40525945E-001    1.01364369E+000    6.60458815E-001   -1.75604791E+000    6.63005943E-001
   -7.15748031E-002   -8.57480315E-002   -3.00000000E-003    1.17575647E-001    7.52353808E-001    1.03639103E+000    6.95756003E-001   -1.80880748E+000    6.77941532E-001
   -7.01574803E-002   -8.57480315E-002   -3.00000000E-003    1.26460581E-001    7.63864204E-001    1.05929729E+000    7.31717667E-001   -1.86338401E+000    6.92787447E-001
   -6.87401575E-002   -8.57480315E-002   -3.00000000E-003    1.35039086E-001    7.75082506E-001    1.08237520E+000    7.68377001E-001   -1.91977538E+000    7.07521428E-001
   -6.73228346E-002   -8.57480315E-002   -3.00000000E-003    1.43307420E-001    7.86047133E-001    1.10563957E+000    8.05770880E-001   -1.97797519E+000    7.22123841E-001
   -6.59055118E-002   -8.57480315E-002   -3.00000000E-003    1.51252069E-001    7.96795099E-001    1.12911013E+000    8.43942210E-001   -2.03797000E+000    7.36572823E-001
   -6.44881890E-002   -8.57480315E-002   -3.00000000E-003    1.58864588E-001    8.07372474E-001    1.15280865E+000    8.82939075E-001   -2.09974111E+000    7.50847213E-001
   -6.30708661E-002   -8.57480315E-002   -3.00000000E-003    1.66142065E-001    8.17820790E-001    1.17675662E+000    9.22815169E-001   -2.16325794E+000    7.64925470E-001
   -6.16535433E-002   -8.57480315E-002   -3.00000000E-003    1.73067724E-001    8.28189853E-001    1.20098360E+000    9.63632987E-001   -2.22848533E+000    7.78787881E-001
   -6.02362205E-002   -8.57480315E-002   -3.00000000E-003    1.79651147E-001    8.38540236E-001    1.22551787E+000    1.00545342E+000   -2.29537408E+000    7.92408032E-001
   -5.88188976E-002   -8.57480315E-002   -3.00000000E-003    1.85893408E-001    8.48934925E-001    1.25039707E+000    1.04835085E+000   -2.36387299E+000    8.05768911E-001
   -5.74015748E-002   -8.57480315E-002   -3.00000000E-003    1.91804361E-001    8.59445818E-001    1.27566583E+000    1.09240973E+000   -2.43391819E+000    8.18859568E-001
   -5.59842520E-002   -8.57480315E-002   -3.00000000E-003    1.97380607E-001    8.70130718E-001    1.30136433E+000    1.13771953E+000   -2.50543931E+000    8.31652209E-001
   -5.45669291E-002   -8.57480315E-002   -3.00000000E-003    2.02624504E-001    8.81058949E-001    1.32755103E+000    1.18438148E+000   -2.57834698E+000    8.44138473E-001
   -5.31496063E-002   -8.57480315E-002   -3.00000000E-003    2.07540717E-001    8.92295330E-001    1.35427920E+000    1.23249518E+000   -2.65253108E+000    8.56312164E-001
   -5.17322835E-002   -8.57480315E-002   -3.00000000E-003    2.12131107E-001    9.03899648E-001    1.38157812E+000    1.28215554E+000   -2.72785588E+000    8.68153521E-001
   -5.03149606E-002   -8.57480315E-002   -3.00000000E-003    2.16422222E-001    9.15944198E-001    1.40949268E+000    1.33344031E+000   -2.80414704E+000    8.79674180E-001
   -4.88976378E-002   -8.57480315E-002   -3.00000000E-003    2.20483560E-001    9.28544544E-001    1.43805245E+000    1.38642098E+000   -2.88123090E+000    8.90884995E-001
   -4.74803150E-002   -8.57480315E-002   -3.00000000E-003    2.24417980E-001    9.41857583E-001    1.46736006E+000    1.44121839E+000   -2.95895936E+000    9.01835595E-001
   -4.60629921E-002   -8.57480315E-002   -3.00000000E-003    2.28333083E-001    9.56066184E-001    1.49763123E+000    1.49805211E+000   -3.03722519E+000    9.12579310E-001
   -4.46456693E-002   -8.57480315E-002   -3.00000000E-003    2.32194616E-001    9.71259409E-001    1.52918607E+000    1.55729046E+000   -3.11594003E+000    9.23168682E-001
   -4.32283465E-002   -8.57480315E-002   -3.00000000E-003    2.35683086E-001    9.87229355E-001    1.56228977E+000    1.61934009E+000   -3.19483951E+000    9.33614067E-001
   -4.18110236E-002   -8.57480315E-002   -3.00000000E-003    2.38279239E-001    1.00340788E+000    1.59675995E+000    1.68427475E+000   -3.27324274E+000    9.43884174E-001
   -4.03937008E-002   -8.57480315E-002   -3.00000000E-003    2.39878603E-001    1.01930289E+000    1.63173251E+000    1.75137047E+000   -3.35002506E+000    9.54034096E-001
   -3.89763780E-002   -8.57480315E-002   -3.00000000E-003    2.41586673E-001    1.03551363E+000    1.66637277E+000    1.81932985E+000   -3.42423841E+000    9.64465498E-001
   -3.75590551E-002   -8.57480315E-002   -3.00000000E-003    2.45429289E-001    1.05419150E+000    1.70119700E+000    1.88768079E+000   -3.49597112E+000    9.76002929E-001
   -3.61417323E-002   -8.57480315E-002   -3.00000000E-003    2.53078250E-001    1.07809225E+000    1.73874114E+000    1.95835469E+000   -3.56647205E+000    9.89676182E-001
   -3.47244094E-002   -8.57480315E-002   -3.00000000E-003    2.63904676E-001    1.10827163E+000    1.78426372E+000    2.03725023E+000   -3.63751869E+000    1.00609659E+000
   -3.33070866E-002   -8.57480315E-002   -3.00000000E-003    2.66949693E-001    1.13549482E+000    1.84284941E+000    2.13356042E+000   -3.70779577E+000    1.02341555E+000
   -3.18897638E-002   -8.57480315E-002   -3.00000000E-003    2.50128710E-001    1.13750665E+000    1.89387355E+000    2.23331174E+000   -3.76394010E+000    1.03797722E+000
   -3.04724409E-002   -8.57480315E-002   -3.00000000E-003    2.38200704E-001    1.12936087E+000    1.92629769E+000    2.30643244E+000   -3.80169554E+000    1.05526898E+000
   -2.90551181E-002   -8.57480315E-002   -3.00000000E-003    2.39889060E-001    1.13277445E+000    1.95369731E+000    2.35522106E+000   -3.82887404E+000    1.08104922E+000
   -2.76377953E-002   -8.57480315E-002   -3.00000000E-003    2.54671724E-001    1.15374828E+000    1.97836560E+000    2.37959185E+000   -3.84418357E+000    1.11386011E+000
   -2.62204724E-002   -8.57480315E-002   -3.00000000E-003   -3.36852268E-001    3.83851718E-001    1.14887373E-001   -8.68099827E-002   -3.88836980E+000    1.03059449E+000
   -2.48031496E-002   -8.57480315E-002   -3.00000000E-003   -3.28950908E-001    3.89844191E-001    6.55768812E-002   -8.46295142E-002   -3.97793727E+000    1.00492612E+000
   -2.33858268E-002   -8.57480315E-002   -3.00000000E-003   -3.44956288E-001    3.94513259E-001    7.38347322E-002   -7.49231123E-002   -4.01655411E+000    9.94309463E-001
   -2.19685039E-002   -8.57480315E-002   -3.00000000E-003   -3.44687606E-001    3.99709703E-001    7.78413262E-002   -6.77292312E-002   -4.04076570E+000    9.86508583E-001
   -2.05511811E-002   -8.57480315E-002   -3.00000000E-003   -3.40873674E-001    4.04038441E-001    7.87767358E-002   -6.04953150E-002   -4.06428536E+000    9.77296048E-001
   -1.91338583E-002   -8.57480315E-002   -3.00000000E-003   -3.34816633E-001    4.08256021E-001    7.62153889E-002   -5.28020776E-002   -4.09195252E+000    9.64907198E-001
   -1.77165354E-002   -8.57480315E-002   -3.00000000E-003   -3.30401893E-001    4.12599704E-001    6.86722474E-002   -4.52263755E-002   -4.12495232E+000    9.48927627E-001
   -1.62992126E-002   -8.57480315E-002   -3.00000000E-003   -3.30807189E-001    4.16616221E-001    6.18758498E-002   -3.75734546E-002   -4.15514262E+000    9.32386724E-001
   -1.48818898E-002   -8.57480315E-002   -3.00000000E-003   -3.31023085E-001    4.20593636E-001    5.84172075E-002   -2.97441708E-002   -4.17780106E+000    9.16870486E-001
   -1.34645669E-002   -8.57480315E-002   -3.00000000E-003   -3.29286563E-001    4.24428399E-001    5.56598022E-002   -2.18685678E-002   -4.19584996E+000    9.01200685E-001
   -1.20472441E-002   -8.57480315E-002   -3.00000000E-003   -3.26196795E-001    4.28152155E-001    5.19406972E-002   -1.38953506E-002   -4.21231129E+000    8.84219405E-001
   -1.06299213E-002   -8.57480315E-002   -3.00000000E-003   -3.23203611E-001    4.31809571E-001    4.66438624E-002   -5.93646034E-003   -4.22804050E+000    8.65648509E-001
   -9.21259843E-003   -8.57480315E-002   -3.00000000E-003   -3.21521524E-001    4.35276680E-001    4.09596902E-002    1.99533863E-003   -4.24115958E+000    8.46331028E-001
   -7.79527559E-003   -8.57480315E-002   -3.00000000E-003   -3.20393949E-001    4.38546279E-001    3.62168712E-002    9.99201165E-003   -4.24966357E+000    8.27080246E-001
   -6.37795276E-003   -8.57480315E-002   -3.00000000E-003   -3.18759252E-001    4.41648580E-001    3.21573320E-002    1.80684539E-002   -4.25369463E+000    8.07771326E-001
   -4.96062992E-003   -8.57480315E-002   -3.00000000E-003   -3.16434839E-001    4.44645484E-001    2.79991845E-002    2.62317231E-002   -4.25432826E+000    7.87919385E-001
   -3.54330709E-003   -8.57480315E-002   -3.00000000E-003   -3.13882100E-001    4.47611941E-001    2.32719636E-002    3.43908649E-002   -4.25208310E+000    7.67351446E-001
   -2.12598425E-003   -8.57480315E-002   -3.00000000E-003   -3.11683292E-001    4.50499271E-001    1.82044788E-002    4.24243926E-002   -4.24635298E+000    7.46449601E-001
   -7.08661417E-004   -8.57480315E-002   -3.00000000E-003   -3.09806646E-001    4.53184996E-001    1.33633009E-002    5.03192994E-002   -4.23622116E+000    7.25685950E-001
    7.08661417E-004   -8.57480315E-002   -3.00000000E-003   -3.07828329E-001    4.55599588E-001    8.85632678E-003    5.81666896E-002   -4.22151578E+000    7.05096883E-001
    2.12598425E-003   -8.57480315E-002   -3.00000000E-003   -3.05523804E-001    4.57812381E-001    4.39970884E-003    6.60732674E-002   -4.20263037E+000    6.84444420E-001
    3.54330709E-003   -8.57480315E-002   -3.00000000E-003   -3.03005977E-001    4.59991802E-001   -3.14737573E-004    7.40028043E-002   -4.17989227E+000    6.63613076E-001
    4.96062992E-003   -8.57480315E-002   -3.00000000E-003   -3.00601942E-001    4.62190388E-001   -5.30876973E-003    8.17449174E-002   -4.15320583E+000    6.42820093E-001
    6.37795276E-003   -8.57480315E-002   -3.00000000E-003   -2.98436324E-001    4.64224871E-001   -1.02966752E-002    8.91560813E-002   -4.12224901E+000    6.22375423E-001
    7.79527559E-003   -8.57480315E-002   -3.00000000E-003   -2.96309458E-001    4.65895009E-001   -1.50950000E-002    9.63421675E-002   -4.08685570E+000    6.02322623E-001
    9.21259843E-003   -8.57480315E-002   -3.00000000E-003   -2.93977850E-001    4.67225980E-001   -1.97909900E-002    1.03531046E-001   -4.04701229E+000    5.82514223E-001
    1.06299213E-002   -8.57480315E-002   -3.00000000E-003   -2.91370329E-001    4.68504633E-001   -2.46739821E-002    1.10797602E-001   -4.00280589E+000    5.62849120E-001
    1.20472441E-002   -8.57480315E-002   -3.00000000E-003   -2.88733668E-001    4.69972948E-001   -3.00007989E-002    1.17820235E-001   -3.95467265E+000    5.43436515E-001
    1.34645669E-002   -8.57480315E-002   -3.00000000E-003   -2.86452801E-001    4.71373942E-001   -3.56298913E-002    1.24192667E-001   -3.90324384E+000    5.24449526E-001
    1.48818898E-002   -8.57480315E-002   -3.00000000E-003   -2.84536101E-001    4.72224605E-001   -4.11729623E-002    1.29997102E-001   -3.84856955E+000    5.05884686E-001
    1.62992126E-002   -8.57480315E-002   -3.00000000E-003   -2.82734745E-001    4.72353697E-001   -4.64389571E-002    1.35703413E-001   -3.78986399E+000    4.87692595E-001
    1.77165354E-002   -8.57480315E-002   -3.00000000E-003   -2.80718110E-001    4.72168386E-001   -5.12969172E-002    1.41862671E-001   -3.72568152E+000    4.69892608E-001
    1.91338583E-002   -8.57480315E-002   -3.00000000E-003   -2.77532002E-001    4.72842776E-001   -5.62245359E-002    1.48228257E-001   -3.65626184E+000    4.52585528E-001
    2.05511811E-002   -8.57480315E-002   -3.00000000E-003   -2.74015486E-001    4.74415810E-001   -6.31075076E-002    1.53073898E-001   -3.58637126E+000    4.35724721E-001
    2.19685039E-002   -8.57480315E-002   -3.00000000E-003   -2.71730791E-001    4.75338762E-001   -7.09104113E-002    1.56034606E-001   -3.51763069E+000    4.19097973E-001
    2.33858268E-002   -8.57480315E-002   -3.00000000E-003   -2.69948974E-001    4.74875192E-001   -7.89262764E-002    1.57837860E-001   -3.44813850E+000    4.03009555E-001
    2.48031496E-002   -8.57480315E-002   -3.00000000E-003   -2.68674412E-001    4.72342980E-001   -8.87336046E-002    1.59382437E-001   -3.37450760E+000    3.88384649E-001
    2.62204724E-002   -8.57480315E-002   -3.00000000E-003   -2.84135054E-001    4.67390649E-001   -7.76885449E-002    1.68140225E-001   -3.26872936E+000    3.76909103E-001
    2.76377953E-002   -8.57480315E-002   -3.00000000E-003   -1.12064374E+000   -2.40183369E-001    2.57733538E+000    2.38858710E+000   -2.97626882E+000    5.21678701E-001
    2.90551181E-002   -8.57480315E-002   -3.00000000E-003   -1.07977976E+000   -2.08301960E-001    2.57360812E+000    2.38471333E+000   -2.99047718E+000    4.34447677E-001
    3.04724409E-002   -8.57480315E-002   -3.00000000E-003   -1.05646279E+000   -1.91542092E-001    2.52292065E+000    2.34479282E+000   -2.97614672E+000    3.65160488E-001
    3.18897638E-002   -8.57480315E-002   -3.00000000E-003   -1.04607479E+000   -1.84658851E-001    2.43861463E+000    2.27988435E+000   -2.93727896E+000    3.12247784E-001
    3.33070866E-002   -8.57480315E-002   -3.00000000E-003   -1.03327354E+000   -1.75287652E-001    2.31906625E+000    2.19072560E+000   -2.88022050E+000    2.67192636E-001
    3.47244094E-002   -8.57480315E-002   -3.00000000E-003   -9.89090783E-001   -1.44800807E-001    2.18273515E+000    2.09289693E+000   -2.80889916E+000    2.23895284E-001
    3.61417323E-002   -8.57480315E-002   -3.00000000E-003   -9.24206182E-001   -1.02282677E-001    2.06473940E+000    2.00832596E+000   -2.72643393E+000    1.86130770E-001
    3.75590551E-002   -8.57480315E-002   -3.00000000E-003   -8.61700281E-001   -6.18677633E-002    1.96279241E+000    1.93463682E+000   -2.63504125E+000    1.56394324E-001
    3.89763780E-002   -8.57480315E-002   -3.00000000E-003   -8.05003505E-001   -2.55361391E-002    1.86637283E+000    1.86519892E+000   -2.53662311E+000    1.33076689E-001
    4.03937008E-002   -8.57480315E-002   -3.00000000E-003   -7.50866605E-001    8.84113054E-003    1.77085540E+000    1.79705047E+000   -2.43265862E+000    1.14272447E-001
    4.18110236E-002   -8.57480315E-002   -3.00000000E-003   -6.95725185E-001    4.35811438E-002    1.67597880E+000    1.72998709E+000   -2.32434843E+000    9.87117301E-002
    4.32283465E-002   -8.57480315E-002   -3.00000000E-003   -6.37838120E-001    7.98181858E-002    1.58372671E+000    1.66521197E+000   -2.21293023E+000    8.57472011E-002
    4.46456693E-002   -8.57480315E-002   -3.00000000E-003   -5.77590524E-001    1.17345091E-001    1.49604332E+000    1.60388858E+000   -2.09968283E+000    7.50806760E-002
    4.60629921E-002   -8.57480315E-002   -3.00000000E-003   -5.16240630E-001    1.55407559E-001    1.41360076E+000    1.54638172E+000   -1.98573299E+000    6.64944993E-002
    4.74803150E-002   -8.57480315E-002   -3.00000000E-003   -4.54690571E-001    1.93464551E-001    1.33610665E+000    1.49246583E+000   -1.87194244E+000    5.97378913E-002
    4.88976378E-002   -8.57480315E-002   -3.00000000E-003   -3.93262235E-001    2.31330333E-001    1.26304207E+000    1.44177808E+000   -1.75896521E+000    5.45368214E-002
    5.03149606E-002   -8.57480315E-002   -3.00000000E-003   -3.31951777E-001    2.69022431E-001    1.19407117E+000    1.39406834E+000   -1.64734144E+000    5.06370184E-002
    5.17322835E-002   -8.57480315E-002   -3.00000000E-003   -2.70704338E-001    3.06580168E-001    1.12907958E+000    1.34922782E+000   -1.53754631E+000    4.78344097E-002
    5.31496063E-002   -8.57480315E-002   -3.00000000E-003   -2.09570149E-001    3.43981080E-001    1.06806747E+000    1.30722355E+000   -1.43002623E+000    4.59506898E-002
    5.45669291E-002   -8.57480315E-002   -3.00000000E-003   -1.48677839E-001    3.81151564E-001    1.01104783E+000    1.26802854E+000   -1.32517697E+000    4.48452502E-002
    5.59842520E-002   -8.57480315E-002   -3.00000000E-003   -8.82183577E-002    4.17977565E-001    9.57984013E-001    1.23159106E+000   -1.22334699E+000    4.43941910E-002
    5.74015748E-002   -8.57480315E-002   -3.00000000E-003   -2.83872159E-002    4.54340217E-001    9.08783562E-001    1.19782732E+000   -1.12483047E+000    4.44831585E-002
    5.88188976E-002   -8.57480315E-002   -3.00000000E-003    3.06355847E-002    4.90122088E-001    8.63327745E-001    1.16664153E+000   -1.02987380E+000    4.50178998E-002
    6.02362205E-002   -8.57480315E-002   -3.00000000E-003    8.86694283E-002    5.25210420E-001    8.21491762E-001    1.13793404E+000   -9.38665750E-001    4.59107315E-002
    6.16535433E-002   -8.57480315E-002   -3.00000000E-003    1.45556181E-001    5.59501473E-001    7.83150359E-001    1.11160496E+000   -8.51350995E-001    4.70887532E-002
    6.30708661E-002   -8.57480315E-002   -3.00000000E-003    2.01142150E-001    5.92891971E-001    7.48181245E-001    1.08756381E+000   -7.68039191E-001    4.84946968E-002
    6.44881890E-002   -8.57480315E-002   -3.00000000E-003    2.55269067E-001    6.25276157E-001    7.16466632E-001    1.06571959E+000   -6.88796638E-001    5.00771315E-002
    6.59055118E-002   -8.57480315E-002   -3.00000000E-003    3.07772505E-001    6.56543183E-001    6.87888883E-001    1.04598384E+000   -6.13659623E-001    5.17970658E-002
    6.73228346E-002   -8.57480315E-002   -3.00000000E-003    3.58481375E-001    6.86577524E-001    6.62327188E-001    1.02826737E+000   -5.42624939E-001    5.36227065E-002
    6.87401575E-002   -8.57480315E-002   -3.00000000E-003    4.07231849E-001    7.15266868E-001    6.39655378E-001    1.01247815E+000   -4.75657844E-001    5.55330574E-002
    7.01574803E-002   -8.57480315E-002   -3.00000000E-003    4.53863124E-001    7.42499487E-001    6.19745970E-001    9.98524339E-001   -4.12689662E-001    5.75147868E-002
    7.15748031E-002   -8.57480315E-002   -3.00000000E-003    4.98226256E-001    7.68174114E-001    6.02462733E-001    9.86308987E-001   -3.53626100E-001    5.95571187E-002
    7.29921260E-002   -8.57480315E-002   -3.00000000E-003    5.40177128E-001    7.92193363E-001    5.87675514E-001    9.75740009E-001   -2.98349340E-001    6.16590487E-002
    7.44094488E-002   -8.57480315E-002   -3.00000000E-003    5.79574494E-001    8.14460485E-001    5.75247718E-001    9.66721475E-001   -2.46708066E-001    6.38236725E-002
    7.58267717E-002   -8.57480315E-002   -3.00000000E-003    6.16293222E-001    8.34888762E-001    5.65042114E-001    9.59158465E-001   -1.98530091E-001    6.60637827E-002
    7.72440945E-002   -8.57480315E-002   -3.00000000E-003    6.50228740E-001    8.53407740E-001    5.56924220E-001    9.52956348E-001   -1.53626470E-001    6.83910677E-002
    7.86614173E-002   -8.57480315E-002   -3.00000000E-003    6.81279204E-001    8.69945872E-001    5.50755821E-001    9.48021557E-001   -1.11789752E-001    7.08260417E-002
    8.00787402E-002   -8.57480315E-002   -3.00000000E-003    7.09356304E-001    8.84449167E-001    5.46405635E-001    9.44262766E-001   -7.27940313E-002    7.33934377E-002
    8.14960630E-002   -8.57480315E-002   -3.00000000E-003    7.34398513E-001    8.96869602E-001    5.43739681E-001    9.41589594E-001   -3.64100466E-002    7.61154105E-002
    8.29133858E-002   -8.57480315E-002   -3.00000000E-003    7.56347013E-001    9.07170388E-001    5.42625117E-001    9.39912072E-001   -2.39044252E-003    7.90234718E-002
    8.43307087E-002   -8.57480315E-002   -3.00000000E-003    7.75166420E-001    9.15327151E-001    5.42931448E-001    9.39141557E-001    2.95093591E-002    8.21449559E-002
    8.57480315E-002   -8.57480315E-002   -3.00000000E-003    7.90833772E-001    9.21325721E-001    5.44529377E-001    9.39191025E-001    5.95390300E-002    8.55103533E-002
    8.71653543E-002   -8.57480315E-002   -3.00000000E-003    8.03351930E-001    9.25165951E-001    5.47292314E-001    9.39974683E-001    8.79521418E-002    8.91496572E-002
    8.85826772E-002   -8.57480315E-002   -3.00000000E-003    8.12732683E-001    9.26856677E-001    5.51094379E-001    9.41409305E-001    1.14985319E-001    9.30882616E-002
    9.00000000E-002   -8.57480315E-002   -3.00000000E-003    8.19008022E-001    9.26419252E-001    5.55815210E-001    9.43412986E-001    1.40876348E-001    9.73523319E-002
   -9.00000000E-002   -8.43307087E-002   -3.00000000E-003    1.01225538E-002    5.98868477E-001    7.60721480E-001    2.88089740E-001   -1.26003006E+000    4.97991767E-001
   -8.85826772E-002   -8.43307087E-002   -3.00000000E-003    2.15814853E-002    6.15878950E-001    7.81970258E-001    3.16707079E-001   -1.29319569E+000    5.13523469E-001
   -8.71653543E-002   -8.43307087E-002   -3.00000000E-003    3.29800550E-002    6.32522114E-001    8.03394087E-001    3.45870117E-001   -1.32781104E+000    5.29188775E-001
   -8.57480315E-002   -8.43307087E-002   -3.00000000E-003    4.43015720E-002    6.48785895E-001    8.24978522E-001    3.75572707E-001   -1.36392615E+000    5.44974745E-001
   -8.43307087E-002   -8.43307087E-002   -3.00000000E-003    5.55187954E-002    6.64658220E-001    8.46704958E-001    4.05804120E-001   -1.40158463E+000    5.60867407E-001
   -8.29133858E-002   -8.43307087E-002   -3.00000000E-003    6.66240606E-002    6.80132674E-001    8.68565391E-001    4.36559096E-001   -1.44082763E+000    5.76858124E-001
   -8.14960630E-002   -8.43307087E-002   -3.00000000E-003    7.75894354E-002    6.95205855E-001    8.90548057E-001    4.67835429E-001   -1.48169644E+000    5.92932734E-001
   -8.00787402E-002   -8.43307087E-002   -3.00000000E-003    8.84015985E-002    7.09877076E-001    9.12648741E-001    4.99629924E-001   -1.52422076E+000    6.09079943E-001
   -7.86614173E-002   -8.43307087E-002   -3.00000000E-003    9.90375281E-002    7.24151640E-001    9.34858785E-001    5.31948127E-001   -1.56843874E+000    6.25282839E-001
   -7.72440945E-002   -8.43307087E-002   -3.00000000E-003    1.09481823E-001    7.38037385E-001    9.57179372E-001    5.64796490E-001   -1.61437825E+000    6.41531497E-001
   -7.58267717E-002   -8.43307087E-002   -3.00000000E-003    1.19713754E-001    7.51541658E-001    9.79607631E-001    5.98179988E-001   -1.66205823E+000    6.57807922E-001
   -7.44094488E-002   -8.43307087E-002   -3.00000000E-003    1.29717597E-001    7.64684334E-001    1.00214436E+000    6.32113030E-001   -1.71149902E+000    6.74096327E-001
   -7.29921260E-002   -8.43307087E-002   -3.00000000E-003    1.39473894E-001    7.77484365E-001    1.02479559E+000    6.66612024E-001   -1.76271142E+000    6.90379730E-001
   -7.15748031E-002   -8.43307087E-002   -3.00000000E-003    1.48969115E-001    7.89969586E-001    1.04757026E+000    7.01698791E-001   -1.81570694E+000    7.06642718E-001
   -7.01574803E-002   -8.43307087E-002   -3.00000000E-003    1.58194827E-001    8.02166057E-001    1.07047725E+000    7.37398247E-001   -1.87048699E+000    7.22867932E-001
   -6.87401575E-002   -8.43307087E-002   -3.00000000E-003    1.67125352E-001    8.14103764E-001    1.09353160E+000    7.73742185E-001   -1.92704583E+000    7.39035780E-001
   -6.73228346E-002   -8.43307087E-002   -3.00000000E-003    1.75760972E-001    8.25826207E-001    1.11674750E+000    8.10764129E-001   -1.98537245E+000    7.55129702E-001
   -6.59055118E-002   -8.43307087E-002   -3.00000000E-003    1.84089726E-001    8.37376258E-001    1.14014542E+000    8.48505722E-001   -2.04545191E+000    7.71129374E-001
   -6.44881890E-002   -8.43307087E-002   -3.00000000E-003    1.92108585E-001    8.48806910E-001    1.16375205E+000    8.87013271E-001   -2.10725855E+000    7.87023206E-001
   -6.30708661E-002   -8.43307087E-002   -3.00000000E-003    1.99812824E-001    8.60160462E-001    1.18758498E+000    9.26336792E-001   -2.17075685E+000    8.02782400E-001
   -6.16535433E-002   -8.43307087E-002   -3.00000000E-003    2.07193614E-001    8.71494760E-001    1.21167791E+000    9.66533755E-001   -2.23590456E+000    8.18394087E-001
   -6.02362205E-002   -8.43307087E-002   -3.00000000E-003    2.14264199E-001    8.82880543E-001    1.23606037E+000    1.00766499E+000   -2.30264889E+000    8.33842321E-001
   -5.88188976E-002   -8.43307087E-002   -3.00000000E-003    2.21026809E-001    8.94383295E-001    1.26077048E+000    1.04980214E+000   -2.37093550E+000    8.49114889E-001
   -5.74015748E-002   -8.43307087E-002   -3.00000000E-003    2.27504852E-001    9.06087931E-001    1.28585436E+000    1.09302121E+000   -2.44068972E+000    8.64196781E-001
   -5.59842520E-002   -8.43307087E-002   -3.00000000E-003    2.33703316E-001    9.18065466E-001    1.31136880E+000    1.13741706E+000   -2.51184377E+000    8.79082136E-001
   -5.45669291E-002   -8.43307087E-002   -3.00000000E-003    2.39624686E-001    9.30394082E-001    1.33737818E+000    1.18310327E+000   -2.58431842E+000    8.93767237E-001
   -5.31496063E-002   -8.43307087E-002   -3.00000000E-003    2.45267949E-001    9.43129249E-001    1.36394778E+000    1.23018606E+000   -2.65799539E+000    9.08244472E-001
   -5.17322835E-002   -8.43307087E-002   -3.00000000E-003    2.50610321E-001    9.56312512E-001    1.39112212E+000    1.27876588E+000   -2.73272451E+000    9.22513230E-001
   -5.03149606E-002   -8.43307087E-002   -3.00000000E-003    2.55653381E-001    9.69984196E-001    1.41889580E+000    1.32888978E+000   -2.80828750E+000    9.36582013E-001
   -4.88976378E-002   -8.43307087E-002   -3.00000000E-003    2.60490909E-001    9.84247626E-001    1.44723476E+000    1.38054877E+000   -2.88443588E+000    9.50482930E-001
   -4.74803150E-002   -8.43307087E-002   -3.00000000E-003    2.65348688E-001    9.99345605E-001    1.47617767E+000    1.43375066E+000   -2.96099066E+000    9.64301975E-001
   -4.60629921E-002   -8.43307087E-002   -3.00000000E-003    2.70548480E-001    1.01567231E+000    1.50600499E+000    1.48868547E+000   -3.03794185E+000    9.78169806E-001
   -4.46456693E-002   -8.43307087E-002   -3.00000000E-003    2.76248269E-001    1.03358942E+000    1.53737121E+000    1.54593866E+000   -3.11548122E+000    9.92249860E-001
   -4.32283465E-002   -8.43307087E-002   -3.00000000E-003    2.81938716E-001    1.05291842E+000    1.57115899E+000    1.60651852E+000   -3.19371503E+000    1.00659227E+000
   -4.18110236E-002   -8.43307087E-002   -3.00000000E-003    2.86036084E-001    1.07227499E+000    1.60755137E+000    1.67119553E+000   -3.27189154E+000    1.02102015E+000
   -4.03937008E-002   -8.43307087E-002   -3.00000000E-003    2.87075311E-001    1.08937588E+000    1.64435431E+000    1.73864054E+000   -3.34764420E+000    1.03530400E+000
   -3.89763780E-002   -8.43307087E-002   -3.00000000E-003    2.87159288E-001    1.10427120E+000    1.67829409E+000    1.80473309E+000   -3.41850772E+000    1.04999295E+000
   -3.75590551E-002   -8.43307087E-002   -3.00000000E-003    2.91152513E-001    1.12142234E+000    1.70960883E+000    1.86640982E+000   -3.48485866E+000    1.06683022E+000
   -3.61417323E-002   -8.43307087E-002   -3.00000000E-003    3.03226077E-001    1.14724413E+000    1.74184198E+000    1.92442820E+000   -3.54956919E+000    1.08829371E+000
   -3.47244094E-002   -8.43307087E-002   -3.00000000E-003    3.29455792E-001    1.19041624E+000    1.78178834E+000    1.98381719E+000   -3.61727006E+000    1.11801123E+000
   -3.33070866E-002   -8.43307087E-002   -3.00000000E-003    3.76520074E-001    1.26679936E+000    1.87849504E+000    2.08000191E+000   -3.70409980E+000    1.15916757E+000
   -3.18897638E-002   -8.43307087E-002   -3.00000000E-003    2.87255083E-001    1.21670522E+000    1.93966150E+000    2.22217467E+000   -3.74903407E+000    1.17121030E+000
   -3.04724409E-002   -8.43307087E-002   -3.00000000E-003   -3.54987935E-001    3.79352380E-001    9.97178007E-002   -1.08188471E-001   -3.75782506E+000    1.09347368E+000
   -2.90551181E-002   -8.43307087E-002   -3.00000000E-003   -3.49242866E-001    3.84467919E-001    1.06291338E-001   -1.03323530E-001   -3.78076346E+000    1.09268533E+000
   -2.76377953E-002   -8.43307087E-002   -3.00000000E-003   -3.41866090E-001    3.88933293E-001    1.09045950E-001   -9.69326432E-002   -3.80759534E+000    1.08958709E+000
   -2.62204724E-002   -8.43307087E-002   -3.00000000E-003   -3.32101491E-001    3.93813118E-001    1.05636511E-001   -8.96839994E-002   -3.84384651E+000    1.08224158E+000
   -2.48031496E-002   -8.43307087E-002   -3.00000000E-003   -3.28402270E-001    3.98827102E-001    9.42490012E-002   -8.28728088E-002   -3.88904983E+000    1.07073799E+000
   -2.33858268E-002   -8.43307087E-002   -3.00000000E-003   -3.31312582E-001    4.03499561E-001    8.81718249E-002   -7.56579493E-002   -3.92731392E+000    1.05997846E+000
   -2.19685039E-002   -8.43307087E-002   -3.00000000E-003   -3.31628885E-001    4.08233645E-001    8.59632073E-002   -6.83814434E-002   -3.95694097E+000    1.05028004E+000
   -2.05511811E-002   -8.43307087E-002   -3.00000000E-003   -3.29510162E-001    4.12716351E-001    8.35750568E-002   -6.10459413E-002   -3.98344708E+000    1.03983570E+000
   -1.91338583E-002   -8.43307087E-002   -3.00000000E-003   -3.26309293E-001    4.17020514E-001    7.97402784E-002   -5.35154137E-002   -4.00995616E+000    1.02761005E+000
   -1.77165354E-002   -8.43307087E-002   -3.00000000E-003   -3.23594184E-001    4.21225639E-001    7.44251451E-002   -4.58502881E-002   -4.03674894E+000    1.01354216E+000
   -1.62992126E-002   -8.43307087E-002   -3.00000000E-003   -3.22089255E-001    4.25300166E-001    6.90283194E-002   -3.80685200E-002   -4.06159765E+000    9.98454549E-001
   -1.48818898E-002   -8.43307087E-002   -3.00000000E-003   -3.20866352E-001    4.29251298E-001    6.44926643E-002   -3.01673674E-002   -4.08273463E+000    9.82957058E-001
   -1.34645669E-002   -8.43307087E-002   -3.00000000E-003   -3.19104009E-001    4.33074615E-001    6.03841351E-002   -2.21655961E-002   -4.10042802E+000    9.66909713E-001
   -1.20472441E-002   -8.43307087E-002   -3.00000000E-003   -3.16824456E-001    4.36773238E-001    5.60416509E-002   -1.40789256E-002   -4.11559957E+000    9.49959195E-001
   -1.06299213E-002   -8.43307087E-002   -3.00000000E-003   -3.14507816E-001    4.40351415E-001    5.12222317E-002   -5.93660487E-003   -4.12854236E+000    9.32022495E-001
   -9.21259843E-003   -8.43307087E-002   -3.00000000E-003   -3.12522198E-001    4.43785625E-001    4.62375081E-002    2.24678897E-003   -4.13868815E+000    9.13363089E-001
   -7.79527559E-003   -8.43307087E-002   -3.00000000E-003   -3.10738199E-001    4.47062500E-001    4.14805077E-002    1.04807825E-002   -4.14533058E+000    8.94276234E-001
   -6.37795276E-003   -8.43307087E-002   -3.00000000E-003   -3.08833799E-001    4.50192128E-001    3.69722604E-002    1.87709843E-002   -4.14830456E+000    8.74817405E-001
   -4.96062992E-003   -8.43307087E-002   -3.00000000E-003   -3.06690819E-001    4.53198124E-001    3.24769510E-002    2.71061002E-002   -4.14783235E+000    8.54895695E-001
   -3.54330709E-003   -8.43307087E-002   -3.00000000E-003   -3.04435057E-001    4.56101360E-001    2.78265543E-002    3.54447976E-002   -4.14401961E+000    8.34497072E-001
   -2.12598425E-003   -8.43307087E-002   -3.00000000E-003   -3.02239881E-001    4.58882560E-001    2.30659201E-002    4.37349646E-002   -4.13664746E+000    8.13769835E-001
   -7.08661417E-004   -8.43307087E-002   -3.00000000E-003   -3.00127839E-001    4.61498828E-001    1.83473331E-002    5.19638960E-002   -4.12538521E+000    7.92898914E-001
    7.08661417E-004   -8.43307087E-002   -3.00000000E-003   -2.97987339E-001    4.63925400E-001    1.37238237E-002    6.01527536E-002   -4.11009011E+000    7.71956376E-001
    2.12598425E-003   -8.43307087E-002   -3.00000000E-003   -2.95739673E-001    4.66186983E-001    9.11206042E-003    6.83264133E-002   -4.09082737E+000    7.50918930E-001
    3.54330709E-003   -8.43307087E-002   -3.00000000E-003   -2.93417121E-001    4.68332831E-001    4.41630065E-003    7.64553695E-002   -4.06767840E+000    7.29791077E-001
    4.96062992E-003   -8.43307087E-002   -3.00000000E-003   -2.91118956E-001    4.70369770E-001   -3.73797955E-004    8.44623164E-002   -4.04061031E+000    7.08667906E-001
    6.37795276E-003   -8.43307087E-002   -3.00000000E-003   -2.88890148E-001    4.72235226E-001   -5.18357207E-003    9.22977806E-002   -4.00952027E+000    6.87672361E-001
    7.79527559E-003   -8.43307087E-002   -3.00000000E-003   -2.86678941E-001    4.73866375E-001   -9.95926983E-003    9.99894454E-002   -3.97433298E+000    6.66856207E-001
    9.21259843E-003   -8.43307087E-002   -3.00000000E-003   -2.84409556E-001    4.75276962E-001   -1.47292312E-002    1.07595747E-001   -3.93505967E+000    6.46203716E-001
    1.06299213E-002   -8.43307087E-002   -3.00000000E-003   -2.82074729E-001    4.76554847E-001   -1.96008157E-002    1.15116080E-001   -3.89180455E+000    6.25704171E-001
    1.20472441E-002   -8.43307087E-002   -3.00000000E-003   -2.79769598E-001    4.77749637E-001   -2.46420449E-002    1.22432697E-001   -3.84478851E+000    6.05402611E-001
    1.34645669E-002   -8.43307087E-002   -3.00000000E-003   -2.77615555E-001    4.78766109E-001   -2.98007991E-002    1.29426242E-001   -3.79423591E+000    5.85361436E-001
    1.48818898E-002   -8.43307087E-002   -3.00000000E-003   -2.75626394E-001    4.79446334E-001   -3.49438159E-002    1.36130521E-001   -3.74016133E+000    5.65603706E-001
    1.62992126E-002   -8.43307087E-002   -3.00000000E-003   -2.73693895E-001    4.79760590E-001   -3.99792426E-002    1.42717511E-001   -3.68230889E+000    5.46125568E-001
    1.77165354E-002   -8.43307087E-002   -3.00000000E-003   -2.71633482E-001    4.79908483E-001   -4.49376997E-002    1.49313244E-001   -3.62045398E+000    5.26928257E-001
    1.91338583E-002   -8.43307087E-002   -3.00000000E-003   -2.69309552E-001    4.80188945E-001   -5.01054610E-002    1.55723908E-001   -3.55515264E+000    5.08018267E-001
    2.05511811E-002   -8.43307087E-002   -3.00000000E-003   -2.67008513E-001    4.80539434E-001   -5.58288018E-002    1.61488572E-001   -3.48779258E+000    4.89365318E-001
    2.19685039E-002   -8.43307087E-002   -3.00000000E-003   -2.65154557E-001    4.80480986E-001   -6.19474294E-002    1.66461851E-001   -3.41901603E+000    4.70928719E-001
    2.33858268E-002   -8.43307087E-002   -3.00000000E-003   -2.63830878E-001    4.79634413E-001   -6.81143304E-002    1.70992794E-001   -3.34790194E+000    4.52777922E-001
    2.48031496E-002   -8.43307087E-002   -3.00000000E-003   -2.63177626E-001    4.78074433E-001   -7.37987509E-002    1.75814704E-001   -3.27186133E+000    4.35106131E-001
    2.62204724E-002   -8.43307087E-002   -3.00000000E-003   -2.61463900E-001    4.77312854E-001   -7.73460524E-002    1.81555227E-001   -3.18804428E+000    4.18163540E-001
    2.76377953E-002   -8.43307087E-002   -3.00000000E-003   -2.56025829E-001    4.79076860E-001   -8.38768894E-002    1.85614412E-001   -3.10440310E+000    4.02133596E-001
    2.90551181E-002   -8.43307087E-002   -3.00000000E-003   -2.52534322E-001    4.81004218E-001   -9.38509991E-002    1.86133624E-001   -3.02654048E+000    3.87189384E-001
    3.04724409E-002   -8.43307087E-002   -3.00000000E-003   -2.49790654E-001    4.81758269E-001   -1.03979145E-001    1.84790821E-001   -2.95006176E+000    3.75275153E-001
    3.18897638E-002   -8.43307087E-002   -3.00000000E-003   -1.10766663E+000   -2.38918735E-001    2.37474466E+000    2.22672355E+000   -2.71415089E+000    4.96835457E-001
    3.33070866E-002   -8.43307087E-002   -3.00000000E-003   -1.17627389E+000   -2.85979383E-001    2.28782753E+000    2.15924311E+000   -2.69278914E+000    4.35032778E-001
    3.47244094E-002   -8.43307087E-002   -3.00000000E-003   -1.11061822E+000   -2.35082478E-001    2.09693941E+000    2.03513620E+000   -2.65585702E+000    3.51212106E-001
    3.61417323E-002   -8.43307087E-002   -3.00000000E-003   -1.01097330E+000   -1.71221828E-001    1.99616673E+000    1.96459268E+000   -2.59622767E+000    2.88767219E-001
    3.75590551E-002   -8.43307087E-002   -3.00000000E-003   -9.40934953E-001   -1.25376537E-001    1.91143636E+000    1.90332641E+000   -2.52041661E+000    2.45901963E-001
    3.89763780E-002   -8.43307087E-002   -3.00000000E-003   -8.85384696E-001   -8.90524759E-002    1.82387890E+000    1.84055478E+000   -2.43421867E+000    2.13422624E-001
    4.03937008E-002   -8.43307087E-002   -3.00000000E-003   -8.33925431E-001   -5.56517390E-002    1.72992471E+000    1.77413533E+000   -2.34022164E+000    1.86934978E-001
    4.18110236E-002   -8.43307087E-002   -3.00000000E-003   -7.78680311E-001   -2.01110897E-002    1.63187836E+000    1.70568499E+000   -2.23980460E+000    1.64258008E-001
    4.32283465E-002   -8.43307087E-002   -3.00000000E-003   -7.16683086E-001    1.93916568E-002    1.53595117E+000    1.63915862E+000   -2.13460324E+000    1.44672979E-001
    4.46456693E-002   -8.43307087E-002   -3.00000000E-003   -6.50487772E-001    6.12612636E-002    1.44673317E+000    1.57734005E+000   -2.02660050E+000    1.28119548E-001
    4.60629921E-002   -8.43307087E-002   -3.00000000E-003   -5.83565509E-001    1.03388729E-001    1.36456200E+000    1.52038238E+000   -1.91737045E+000    1.14426474E-001
    4.74803150E-002   -8.43307087E-002   -3.00000000E-003   -5.17414106E-001    1.44871171E-001    1.28791737E+000    1.46732419E+000   -1.80789546E+000    1.03198045E-001
    4.88976378E-002   -8.43307087E-002   -3.00000000E-003   -4.52037603E-001    1.85719133E-001    1.21555199E+000    1.41736440E+000   -1.69881293E+000    9.39996830E-002
    5.03149606E-002   -8.43307087E-002   -3.00000000E-003   -3.86991394E-001    2.26220073E-001    1.14697309E+000    1.37016390E+000   -1.59064612E+000    8.64689103E-002
    5.17322835E-002   -8.43307087E-002   -3.00000000E-003   -3.21967696E-001    2.66575054E-001    1.08220443E+000    1.32570123E+000   -1.48390505E+000    8.03432890E-002
    5.31496063E-002   -8.43307087E-002   -3.00000000E-003   -2.56971200E-001    3.06793333E-001    1.02143195E+000    1.28405955E+000   -1.37908341E+000    7.54221665E-002
    5.45669291E-002   -8.43307087E-002   -3.00000000E-003   -1.92195868E-001    3.46761616E-001    9.64777919E-001    1.24528405E+000   -1.27664172E+000    7.15416271E-002
    5.59842520E-002   -8.43307087E-002   -3.00000000E-003   -1.27923451E-001    3.86315699E-001    9.12222630E-001    1.20933540E+000   -1.17698078E+000    6.85576731E-002
    5.74015748E-002   -8.43307087E-002   -3.00000000E-003   -6.43995898E-002    4.25303383E-001    8.63650467E-001    1.17611808E+000   -1.08042669E+000    6.63395754E-002
    5.88188976E-002   -8.43307087E-002   -3.00000000E-003   -1.82737240E-003    4.63602958E-001    8.18903137E-001    1.14551108E+000   -9.87241457E-001    6.47671207E-002
    6.02362205E-002   -8.43307087E-002   -3.00000000E-003    5.96228843E-002    5.01102980E-001    7.77824228E-001    1.11739962E+000   -8.97633733E-001    6.37413509E-002
    6.16535433E-002   -8.43307087E-002   -3.00000000E-003    1.19803739E-001    5.37708758E-001    7.40278135E-001    1.09167788E+000   -8.11757456E-001    6.31748734E-002
    6.30708661E-002   -8.43307087E-002   -3.00000000E-003    1.78565398E-001    5.73325224E-001    7.06143625E-001    1.06825493E+000   -7.29730934E-001    6.29964864E-002
    6.44881890E-002   -8.43307087E-002   -3.00000000E-003    2.35756453E-001    6.07847957E-001    6.75306230E-001    1.04704557E+000   -6.51634473E-001    6.31503125E-002
    6.59055118E-002   -8.43307087E-002   -3.00000000E-003    2.91210747E-001    6.41166220E-001    6.47652858E-001    1.02796332E+000   -5.77509375E-001    6.35878913E-002
    6.73228346E-002   -8.43307087E-002   -3.00000000E-003    3.44748562E-001    6.73160850E-001    6.23063252E-001    1.01092070E+000   -5.07360864E-001    6.42714999E-002
    6.87401575E-002   -8.43307087E-002   -3.00000000E-003    3.96202854E-001    7.03717310E-001    6.01411820E-001    9.95826271E-001   -4.41159980E-001    6.51734885E-002
    7.01574803E-002   -8.43307087E-002   -3.00000000E-003    4.45407307E-001    7.32722592E-001    5.82565220E-001    9.82584130E-001   -3.78843947E-001    6.62730289E-002
    7.15748031E-002   -8.43307087E-002   -3.00000000E-003    4.92209502E-001    7.60073296E-001    5.66388134E-001    9.71099696E-001   -3.20322323E-001    6.75541023E-002
    7.29921260E-002   -8.43307087E-002   -3.00000000E-003    5.36468704E-001    7.85672025E-001    5.52738126E-001    9.61274498E-001   -2.65477124E-001    6.90089316E-002
    7.44094488E-002   -8.43307087E-002   -3.00000000E-003    5.78037665E-001    8.09423481E-001    5.41483109E-001    9.53013422E-001   -2.14163537E-001    7.06360988E-002
    7.58267717E-002   -8.43307087E-002   -3.00000000E-003    6.16794270E-001    8.31239823E-001    5.32480470E-001    9.46219913E-001   -1.66211579E-001    7.24407247E-002
    7.72440945E-002   -8.43307087E-002   -3.00000000E-003    6.52631185E-001    8.51050859E-001    5.25590917E-001    9.40797465E-001   -1.21430312E-001    7.44329195E-002
    7.86614173E-002   -8.43307087E-002   -3.00000000E-003    6.85451815E-001    8.68788850E-001    5.20675422E-001    9.36649195E-001   -7.96176573E-002    7.66240598E-002
    8.00787402E-002   -8.43307087E-002   -3.00000000E-003    7.15167030E-001    8.84398874E-001    5.17600051E-001    9.33684799E-001   -4.05484922E-002    7.90360268E-002
    8.14960630E-002   -8.43307087E-002   -3.00000000E-003    7.41713875E-001    8.97835639E-001    5.16228267E-001    9.31811634E-001   -3.99708247E-003    8.16863222E-002
    8.29133858E-002   -8.43307087E-002   -3.00000000E-003    7.65037066E-001    9.09063116E-001    5.16423697E-001    9.30939160E-001    3.02814396E-002    8.46003610E-002
    8.43307087E-002   -8.43307087E-002   -3.00000000E-003    7.85103371E-001    9.18057827E-001    5.18056039E-001    9.30978172E-001    6.25304154E-002    8.78023262E-002
    8.57480315E-002   -8.43307087E-002   -3.00000000E-003    8.01892259E-001    9.24808366E-001    5.20993029E-001    9.31840739E-001    9.29962341E-002    9.13173387E-002
    8.71653543E-002   -8.43307087E-002   -3.00000000E-003    8.15401891E-001    9.29314804E-001    5.25104938E-001    9.33439971E-001    1.21923981E-001    9.51707261E-002
    8.85826772E-002   -8.43307087E-002   -3.00000000E-003    8.25652860E-001    9.31588010E-001    5.30266149E-001    9.35691742E-001    1.49551152E-001    9.93831686E-002
    9.00000000E-002   -8.43307087E-002   -3.00000000E-003    8.32675354E-001    9.31650924E-001    5.36349095E-001    9.38511805E-001    1.76115912E-001    1.03978305E-001
   -9.00000000E-002   -8.29133858E-002   -3.00000000E-003    3.75472037E-002    6.29033468E-001    7.68720899E-001    2.92782395E-001   -1.26242863E+000    5.12626992E-001
   -8.85826772E-002   -8.29133858E-002   -3.00000000E-003    4.93920373E-002    6.46615484E-001    7.90283628E-001    3.21624404E-001   -1.29602312E+000    5.29026119E-001
   -8.71653543E-002   -8.29133858E-002   -3.00000000E-003    6.11629930E-002    6.63820772E-001    8.12004143E-001    3.50985065E-001   -1.33106326E+000    5.45592136E-001
   -8.57480315E-002   -8.29133858E-002   -3.00000000E-003    7.28310295E-002    6.80635431E-001    8.33854587E-001    3.80852573E-001   -1.36760105E+000    5.62307316E-001
   -8.43307087E-002   -8.29133858E-002   -3.00000000E-003    8.43854081E-002    6.97050570E-001    8.55826731E-001    4.11215961E-001   -1.40567457E+000    5.79166770E-001
   -8.29133858E-002   -8.29133858E-002   -3.00000000E-003    9.58146042E-002    7.13063547E-001    8.77907051E-001    4.42067940E-001   -1.44532499E+000    5.96159678E-001
   -8.14960630E-002   -8.29133858E-002   -3.00000000E-003    1.07093971E-001    7.28669535E-001    9.00083278E-001    4.73401581E-001   -1.48658732E+000    6.13273832E-001
   -8.00787402E-002   -8.29133858E-002   -3.00000000E-003    1.18212181E-001    7.43875662E-001    9.22352152E-001    5.05214894E-001   -1.52949664E+000    6.30502484E-001
   -7.86614173E-002   -8.29133858E-002   -3.00000000E-003    1.29149308E-001    7.58688101E-001    9.44700619E-001    5.37509272E-001   -1.57408362E+000    6.47825163E-001
   -7.72440945E-002   -8.29133858E-002   -3.00000000E-003    1.39885762E-001    7.73115590E-001    9.67130238E-001    5.70289366E-001   -1.62037734E+000    6.65235273E-001
   -7.58267717E-002   -8.29133858E-002   -3.00000000E-003    1.50411447E-001    7.87172806E-001    9.89638214E-001    6.03557180E-001   -1.66839299E+000    6.82717882E-001
   -7.44094488E-002   -8.29133858E-002   -3.00000000E-003    1.60706790E-001    8.00880152E-001    1.01222454E+000    6.37325679E-001   -1.71814685E+000    7.00256438E-001
   -7.29921260E-002   -8.29133858E-002   -3.00000000E-003    1.70761098E-001    8.14263396E-001    1.03489737E+000    6.71608899E-001   -1.76965100E+000    7.17840582E-001
   -7.15748031E-002   -8.29133858E-002   -3.00000000E-003    1.80563555E-001    8.27353841E-001    1.05766531E+000    7.06426237E-001   -1.82291165E+000    7.35454779E-001
   -7.01574803E-002   -8.29133858E-002   -3.00000000E-003    1.90099135E-001    8.40180535E-001    1.08053629E+000    7.41801564E-001   -1.87793097E+000    7.53082652E-001
   -6.87401575E-002   -8.29133858E-002   -3.00000000E-003    1.99356039E-001    8.52780898E-001    1.10352670E+000    7.77761949E-001   -1.93469824E+000    7.70709143E-001
   -6.73228346E-002   -8.29133858E-002   -3.00000000E-003    2.08333150E-001    8.65202813E-001    1.12665275E+000    8.14340552E-001   -1.99320150E+000    7.88319400E-001
   -6.59055118E-002   -8.29133858E-002   -3.00000000E-003    2.17022770E-001    8.77496721E-001    1.14993768E+000    8.51577717E-001   -2.05342493E+000    8.05900669E-001
   -6.44881890E-002   -8.29133858E-002   -3.00000000E-003    2.25424191E-001    8.89712094E-001    1.17340697E+000    8.89513796E-001   -2.11533268E+000    8.23433808E-001
   -6.30708661E-002   -8.29133858E-002   -3.00000000E-003    2.33535969E-001    9.01904394E-001    1.19708268E+000    9.28199629E-001   -2.17889399E+000    8.40904609E-001
   -6.16535433E-002   -8.29133858E-002   -3.00000000E-003    2.41351109E-001    9.14134690E-001    1.22099578E+000    9.67688419E-001   -2.24406176E+000    8.58298739E-001
   -6.02362205E-002   -8.29133858E-002   -3.00000000E-003    2.48886526E-001    9.26479255E-001    1.24518011E+000    1.00803539E+000   -2.31077905E+000    8.75610548E-001
   -5.88188976E-002   -8.29133858E-002   -3.00000000E-003    2.56152576E-001    9.39007240E-001    1.26966707E+000    1.04930264E+000   -2.37898125E+000    8.92821949E-001
   -5.74015748E-002   -8.29133858E-002   -3.00000000E-003    2.63185173E-001    9.51821234E-001    1.29450967E+000    1.09156092E+000   -2.44859785E+000    9.09938017E-001
   -5.59842520E-002   -8.29133858E-002   -3.00000000E-003    2.70004823E-001    9.65015122E-001    1.31976945E+000    1.13490778E+000   -2.51957448E+000    9.26956475E-001
   -5.45669291E-002   -8.29133858E-002   -3.00000000E-003    2.76632364E-001    9.78682399E-001    1.34554413E+000    1.17946500E+000   -2.59185026E+000    9.43890958E-001
   -5.31496063E-002   -8.29133858E-002   -3.00000000E-003    2.83054596E-001    9.92882196E-001    1.37194272E+000    1.22537934E+000   -2.66534036E+000    9.60746359E-001
   -5.17322835E-002   -8.29133858E-002   -3.00000000E-003    2.89196282E-001    1.00761151E+000    1.39903880E+000    1.27278754E+000   -2.73990409E+000    9.77527067E-001
   -5.03149606E-002   -8.29133858E-002   -3.00000000E-003    2.94960682E-001    1.02280962E+000    1.42678954E+000    1.32171962E+000   -2.81526286E+000    9.94235042E-001
   -4.88976378E-002   -8.29133858E-002   -3.00000000E-003    3.00396664E-001    1.03847127E+000    1.45499493E+000    1.37201470E+000   -2.89101117E+000    1.01090338E+000
   -4.74803150E-002   -8.29133858E-002   -3.00000000E-003    3.05900595E-001    1.05488655E+000    1.48345349E+000    1.42337692E+000   -2.96682189E+000    1.02766544E+000
   -4.60629921E-002   -8.29133858E-002   -3.00000000E-003    3.12281331E-001    1.07282529E+000    1.51237793E+000    1.47570013E+000   -3.04277298E+000    1.04480511E+000
   -4.46456693E-002   -8.29133858E-002   -3.00000000E-003    3.20399173E-001    1.09341183E+000    1.54286918E+000    1.52963389E+000   -3.11963872E+000    1.06274066E+000
   -4.32283465E-002   -8.29133858E-002   -3.00000000E-003    3.30259795E-001    1.11734003E+000    1.57731386E+000    1.58724395E+000   -3.19875737E+000    1.08182721E+000
   -4.18110236E-002   -8.29133858E-002   -3.00000000E-003    3.38506981E-001    1.14262299E+000    1.61879613E+000    1.65211839E+000   -3.28059256E+000    1.10180073E+000
   -4.03937008E-002   -8.29133858E-002   -3.00000000E-003    3.37049393E-001    1.16105857E+000    1.66340624E+000    1.72417784E+000   -3.36009777E+000    1.12125792E+000
   -3.89763780E-002   -8.29133858E-002   -3.00000000E-003    3.30518600E-001    1.16838112E+000    1.69835416E+000    1.79027900E+000   -3.42889215E+000    1.14055494E+000
   -3.75590551E-002   -8.29133858E-002   -3.00000000E-003    3.33008127E-001    1.17556278E+000    1.72744780E+000    1.84036323E+000   -3.48952475E+000    1.16368768E+000
   -3.61417323E-002   -8.29133858E-002   -3.00000000E-003    3.49576883E-001    1.19107745E+000    1.76166312E+000    1.87240175E+000   -3.54659720E+000    1.19349831E+000
   -3.47244094E-002   -8.29133858E-002   -3.00000000E-003   -3.45294038E-001    3.69275229E-001    1.43756027E-001   -1.30356032E-001   -3.52134569E+000    1.16880189E+000
   -3.33070866E-002   -8.29133858E-002   -3.00000000E-003   -3.11790698E-001    3.75762092E-001    1.37919350E-001   -1.22813537E-001   -3.57699910E+000    1.16357683E+000
   -3.18897638E-002   -8.29133858E-002   -3.00000000E-003   -3.29629573E-001    3.80005459E-001    1.07151529E-001   -1.18010990E-001   -3.64926626E+000    1.15311192E+000
   -3.04724409E-002   -8.29133858E-002   -3.00000000E-003   -3.36063882E-001    3.86304106E-001    1.11796453E-001   -1.11021970E-001   -3.68483426E+000    1.15081096E+000
   -2.90551181E-002   -8.29133858E-002   -3.00000000E-003   -3.34452703E-001    3.92002549E-001    1.13384730E-001   -1.04852375E-001   -3.71361513E+000    1.14881031E+000
   -2.76377953E-002   -8.29133858E-002   -3.00000000E-003   -3.30444247E-001    3.97117238E-001    1.12171971E-001   -9.84207197E-002   -3.74320682E+000    1.14504690E+000
   -2.62204724E-002   -8.29133858E-002   -3.00000000E-003   -3.25885039E-001    4.02070773E-001    1.07987206E-001   -9.16191566E-002   -3.77609626E+000    1.13872586E+000
   -2.48031496E-002   -8.29133858E-002   -3.00000000E-003   -3.23075282E-001    4.06952571E-001    1.01696686E-001   -8.46308098E-002   -3.81107620E+000    1.13019571E+000
   -2.33858268E-002   -8.29133858E-002   -3.00000000E-003   -3.22180866E-001    4.11710651E-001    9.60612441E-002   -7.74608091E-002   -3.84403621E+000    1.12070126E+000
   -2.19685039E-002   -8.29133858E-002   -3.00000000E-003   -3.21237621E-001    4.16351987E-001    9.17696685E-002   -7.01338762E-002   -3.87321398E+000    1.11072720E+000
   -2.05511811E-002   -8.29133858E-002   -3.00000000E-003   -3.19477257E-001    4.20833483E-001    8.78162804E-002   -6.26612055E-002   -3.89965385E+000    1.09990133E+000
   -1.91338583E-002   -8.29133858E-002   -3.00000000E-003   -3.17202863E-001    4.25158613E-001    8.34729915E-002   -5.50224936E-002   -3.92456855E+000    1.08782456E+000
   -1.77165354E-002   -8.29133858E-002   -3.00000000E-003   -3.14975303E-001    4.29351492E-001    7.86470127E-002   -4.72272441E-002   -3.94817149E+000    1.07444455E+000
   -1.62992126E-002   -8.29133858E-002   -3.00000000E-003   -3.13067354E-001    4.33417934E-001    7.37102376E-002   -3.92912975E-002   -3.96979680E+000    1.06001341E+000
   -1.48818898E-002   -8.29133858E-002   -3.00000000E-003   -3.11293562E-001    4.37356774E-001    6.89909475E-002   -3.12316471E-002   -3.98875052E+000    1.04477397E+000
   -1.34645669E-002   -8.29133858E-002   -3.00000000E-003   -3.09382435E-001    4.41165448E-001    6.44395633E-002   -2.30608215E-002   -4.00488834E+000    1.02876864E+000
   -1.20472441E-002   -8.29133858E-002   -3.00000000E-003   -3.07287613E-001    4.44844698E-001    5.98559547E-002   -1.47951212E-002   -4.01837629E+000    1.01193584E+000
   -1.06299213E-002   -8.29133858E-002   -3.00000000E-003   -3.05142273E-001    4.48392853E-001    5.51416434E-002   -6.45330221E-003   -4.02924436E+000    9.94276929E-001
   -9.21259843E-003   -8.29133858E-002   -3.00000000E-003   -3.03069278E-001    4.51803905E-001    5.03658905E-002    1.95421317E-003   -4.03726958E+000    9.75901350E-001
   -7.79527559E-003   -8.29133858E-002   -3.00000000E-003   -3.01052250E-001    4.55071772E-001    4.56526560E-002    1.04166009E-002   -4.04215052E+000    9.56943508E-001
   -6.37795276E-003   -8.29133858E-002   -3.00000000E-003   -2.99001877E-001    4.58200475E-001    4.10274185E-002    1.89291265E-002   -4.04372315E+000    9.37475266E-001
   -4.96062992E-003   -8.29133858E-002   -3.00000000E-003   -2.96865277E-001    4.61195941E-001    3.64244451E-002    2.74770303E-002   -4.04197172E+000    9.17521263E-001
   -3.54330709E-003   -8.29133858E-002   -3.00000000E-003   -2.94670895E-001    4.64063610E-001    3.17868865E-002    3.60357076E-002   -4.03685035E+000    8.97119171E-001
   -2.12598425E-003   -8.29133858E-002   -3.00000000E-003   -2.92471336E-001    4.66793773E-001    2.71175236E-002    4.45762800E-002   -4.02824158E+000    8.76353985E-001
   -7.08661417E-004   -8.29133858E-002   -3.00000000E-003   -2.90284894E-001    4.69370582E-001    2.24547930E-002    5.30870721E-002   -4.01599135E+000    8.55324145E-001
    7.08661417E-004   -8.29133858E-002   -3.00000000E-003   -2.88085793E-001    4.71783944E-001    1.78153165E-002    6.15641420E-002   -4.00000313E+000    8.34098047E-001
    2.12598425E-003   -8.29133858E-002   -3.00000000E-003   -2.85851530E-001    4.74039511E-001    1.31701095E-002    7.00062861E-002   -3.98025416E+000    8.12711776E-001
    3.54330709E-003   -8.29133858E-002   -3.00000000E-003   -2.83592188E-001    4.76149761E-001    8.49245684E-003    7.83919380E-002   -3.95673980E+000    7.91204652E-001
    4.96062992E-003   -8.29133858E-002   -3.00000000E-003   -2.81341378E-001    4.78112138E-001    3.77644098E-003    8.66858265E-002   -3.92943801E+000    7.69638696E-001
    6.37795276E-003   -8.29133858E-002   -3.00000000E-003   -2.79116504E-001    4.79901519E-001   -9.61426501E-004    9.48652195E-002   -3.89831220E+000    7.48082631E-001
    7.79527559E-003   -8.29133858E-002   -3.00000000E-003   -2.76909332E-001    4.81497341E-001   -5.70743613E-003    1.02929718E-001   -3.86334087E+000    7.26583478E-001
    9.21259843E-003   -8.29133858E-002   -3.00000000E-003   -2.74701196E-001    4.82902387E-001   -1.04754193E-002    1.10886228E-001   -3.82455369E+000    7.05164420E-001
    1.06299213E-002   -8.29133858E-002   -3.00000000E-003   -2.72498939E-001    4.84138229E-001   -1.53038216E-002    1.18722285E-001   -3.78201988E+000    6.83843495E-001
    1.20472441E-002   -8.29133858E-002   -3.00000000E-003   -2.70340866E-001    4.85210343E-001   -2.02093479E-002    1.26390113E-001   -3.73586188E+000    6.62652491E-001
    1.34645669E-002   -8.29133858E-002   -3.00000000E-003   -2.68269512E-001    4.86079799E-001   -2.51732483E-002    1.33850973E-001   -3.68618956E+000    6.41625879E-001
    1.48818898E-002   -8.29133858E-002   -3.00000000E-003   -2.66290778E-001    4.86696425E-001   -3.01466930E-002    1.41114193E-001   -3.63305185E+000    6.20787153E-001
    1.62992126E-002   -8.29133858E-002   -3.00000000E-003   -2.64361955E-001    4.87061149E-001   -3.51050795E-002    1.48231101E-001   -3.57643766E+000    6.00146750E-001
    1.77165354E-002   -8.29133858E-002   -3.00000000E-003   -2.62422191E-001    4.87246083E-001   -4.00831947E-002    1.55215731E-001   -3.51641923E+000    5.79709576E-001
    1.91338583E-002   -8.29133858E-002   -3.00000000E-003   -2.60465222E-001    4.87325241E-001   -4.51884611E-002    1.61977642E-001   -3.45334395E+000    5.59477373E-001
    2.05511811E-002   -8.29133858E-002   -3.00000000E-003   -2.58601769E-001    4.87254003E-001   -5.04983299E-002    1.68375863E-001   -3.38771675E+000    5.39444757E-001
    2.19685039E-002   -8.29133858E-002   -3.00000000E-003   -2.56974134E-001    4.86868496E-001   -5.59544958E-002    1.74379580E-001   -3.31975059E+000    5.19611475E-001
    2.33858268E-002   -8.29133858E-002   -3.00000000E-003   -2.55617382E-001    4.86067103E-001   -6.13641579E-002    1.80147047E-001   -3.24906251E+000    5.00008194E-001
    2.48031496E-002   -8.29133858E-002   -3.00000000E-003   -2.54361768E-001    4.85013748E-001   -6.64926029E-002    1.85912365E-001   -3.17491816E+000    4.80691739E-001
    2.62204724E-002   -8.29133858E-002   -3.00000000E-003   -2.52624461E-001    4.84217559E-001   -7.14082468E-002    1.91601355E-001   -3.09748359E+000    4.61706752E-001
    2.76377953E-002   -8.29133858E-002   -3.00000000E-003   -2.50260349E-001    4.83931566E-001   -7.71097392E-002    1.96467052E-001   -3.01914222E+000    4.43037155E-001
    2.90551181E-002   -8.29133858E-002   -3.00000000E-003   -2.48218719E-001    4.83555623E-001   -8.39225713E-002    1.99888617E-001   -2.94190352E+000    4.24655030E-001
    3.04724409E-002   -8.29133858E-002   -3.00000000E-003   -2.46722288E-001    4.82376463E-001   -9.13453559E-002    2.01949606E-001   -2.86526736E+000    4.06754541E-001
    3.18897638E-002   -8.29133858E-002   -3.00000000E-003   -2.45645303E-001    4.79809544E-001   -9.98766606E-002    2.03132332E-001   -2.78690053E+000    3.89921025E-001
    3.33070866E-002   -8.29133858E-002   -3.00000000E-003   -2.52765161E-001    4.75384006E-001   -1.09504144E-001    2.06409099E-001   -2.69488639E+000    3.75059849E-001
    3.47244094E-002   -8.29133858E-002   -3.00000000E-003   -2.35050071E-001    4.80318213E-001   -1.05597857E-001    2.14715957E-001   -2.57877646E+000    3.66529270E-001
    3.61417323E-002   -8.29133858E-002   -3.00000000E-003   -1.06021071E+000   -2.11303458E-001    1.90823860E+000    1.89702630E+000   -2.46551626E+000    4.05123975E-001
    3.75590551E-002   -8.29133858E-002   -3.00000000E-003   -1.00252231E+000   -1.75524237E-001    1.85866858E+000    1.86735129E+000   -2.40808052E+000    3.44261051E-001
    3.89763780E-002   -8.29133858E-002   -3.00000000E-003   -9.59681116E-001   -1.47700790E-001    1.78515695E+000    1.81672692E+000   -2.33635682E+000    2.99264558E-001
    4.03937008E-002   -8.29133858E-002   -3.00000000E-003   -9.20265068E-001   -1.21659778E-001    1.69123779E+000    1.75162849E+000   -2.25397638E+000    2.62942657E-001
    4.18110236E-002   -8.29133858E-002   -3.00000000E-003   -8.68629182E-001   -8.76404624E-002    1.58274814E+000    1.67750256E+000   -2.16158553E+000    2.31050349E-001
    4.32283465E-002   -8.29133858E-002   -3.00000000E-003   -7.98887941E-001   -4.26717533E-002    1.47814676E+000    1.60644502E+000   -2.06141241E+000    2.03011256E-001
    4.46456693E-002   -8.29133858E-002   -3.00000000E-003   -7.22808601E-001    5.85095426E-003    1.38785085E+000    1.54455122E+000   -1.95753477E+000    1.79654626E-001
    4.60629921E-002   -8.29133858E-002   -3.00000000E-003   -6.49030729E-001    5.27681392E-002    1.30800342E+000    1.48944707E+000   -1.85232956E+000    1.60599815E-001
    4.74803150E-002   -8.29133858E-002   -3.00000000E-003   -5.78549225E-001    9.74755973E-002    1.23363036E+000    1.43814452E+000   -1.74667777E+000    1.44899136E-001
    4.88976378E-002   -8.29133858E-002   -3.00000000E-003   -5.09864370E-001    1.40881942E-001    1.16248258E+000    1.38925208E+000   -1.64103001E+000    1.31755714E-001
    5.03149606E-002   -8.29133858E-002   -3.00000000E-003   -4.41513066E-001    1.83902524E-001    1.09425548E+000    1.34255296E+000   -1.53584043E+000    1.20638313E-001
    5.17322835E-002   -8.29133858E-002   -3.00000000E-003   -3.72799960E-001    2.26977513E-001    1.02951217E+000    1.29836045E+000   -1.43165072E+000    1.11228369E-001
    5.31496063E-002   -8.29133858E-002   -3.00000000E-003   -3.03798693E-001    2.70079353E-001    9.68868976E-001    1.25702635E+000   -1.32904717E+000    1.03313329E-001
    5.45669291E-002   -8.29133858E-002   -3.00000000E-003   -2.34941155E-001    3.12953391E-001    9.12628250E-001    1.21871186E+000   -1.22858832E+000    9.67184023E-002
    5.59842520E-002   -8.29133858E-002   -3.00000000E-003   -1.66693432E-001    3.55319264E-001    8.60742673E-001    1.18336355E+000   -1.13072967E+000    9.12782938E-002
    5.74015748E-002   -8.29133858E-002   -3.00000000E-003   -9.93816095E-002    3.96980178E-001    8.12992768E-001    1.15082394E+000   -1.03582882E+000    8.68317031E-002
    5.88188976E-002   -8.29133858E-002   -3.00000000E-003   -3.32162992E-002    4.37812040E-001    7.69133419E-001    1.12092151E+000   -9.44154449E-001    8.32336408E-002
    6.02362205E-002   -8.29133858E-002   -3.00000000E-003    3.16732880E-002    4.77728336E-001    7.28969175E-001    1.09351643E+000   -8.55915887E-001    8.03669447E-002
    6.16535433E-002   -8.29133858E-002   -3.00000000E-003    9.51692337E-002    5.16654498E-001    6.92352795E-001    1.06850026E+000   -7.71276131E-001    7.81269021E-002
    6.30708661E-002   -8.29133858E-002   -3.00000000E-003    1.57141127E-001    5.54506534E-001    6.59176926E-001    1.04578783E+000   -6.90354187E-001    7.64359090E-002
    6.44881890E-002   -8.29133858E-002   -3.00000000E-003    2.17434646E-001    5.91184471E-001    6.29341396E-001    1.02530081E+000   -6.13232690E-001    7.52259192E-002
    6.59055118E-002   -8.29133858E-002   -3.00000000E-003    2.75881032E-001    6.26572790E-001    6.02737587E-001    1.00696195E+000   -5.39968695E-001    7.44475272E-002
    6.73228346E-002   -8.29133858E-002   -3.00000000E-003    3.32290827E-001    6.60548138E-001    5.79250939E-001    9.90685407E-001   -4.70567820E-001    7.40558195E-002
    6.87401575E-002   -8.29133858E-002   -3.00000000E-003    3.86486947E-001    6.92989219E-001    5.58754385E-001    9.76379446E-001   -4.05005796E-001    7.40169516E-002
    7.01574803E-002   -8.29133858E-002   -3.00000000E-003    4.38302066E-001    7.23784902E-001    5.41110026E-001    9.63947233E-001   -3.43223713E-001    7.43028903E-002
    7.15748031E-002   -8.29133858E-002   -3.00000000E-003    4.87576408E-001    7.52826247E-001    5.26176753E-001    9.53288975E-001   -2.85132802E-001    7.48921812E-002
    7.29921260E-002   -8.29133858E-002   -3.00000000E-003    5.34169017E-001    7.80016473E-001    5.13810166E-001    9.44304668E-001   -2.30616462E-001    7.57699007E-002
    7.44094488E-002   -8.29133858E-002   -3.00000000E-003    5.77934861E-001    8.05260861E-001    5.03864808E-001    9.36894611E-001   -1.79528810E-001    7.69300655E-002
    7.58267717E-002   -8.29133858E-002   -3.00000000E-003    6.18749261E-001    8.28473294E-001    4.96201953E-001    9.30962045E-001   -1.31702455E-001    7.83712628E-002
    7.72440945E-002   -8.29133858E-002   -3.00000000E-003    6.56505272E-001    8.49582757E-001    4.90677716E-001    9.26408484E-001   -8.69481596E-002    8.00988786E-002
    7.86614173E-002   -8.29133858E-002   -3.00000000E-003    6.91107091E-001    8.68525312E-001    4.87150925E-001    9.23138031E-001   -4.50622987E-002    8.21207621E-002
    8.00787402E-002   -8.29133858E-002   -3.00000000E-003    7.22478072E-001    8.85247904E-001    4.85482374E-001    9.21054503E-001   -5.82564965E-003    8.44492927E-002
    8.14960630E-002   -8.29133858E-002   -3.00000000E-003    7.50541378E-001    8.99704265E-001    4.85535510E-001    9.20067520E-001    3.09901883E-002    8.71016205E-002
    8.29133858E-002   -8.29133858E-002   -3.00000000E-003    7.75251045E-001    9.11860023E-001    4.87174655E-001    9.20084857E-001    6.56272850E-002    9.00970050E-002
    8.43307087E-002   -8.29133858E-002   -3.00000000E-003    7.96571437E-001    9.21693921E-001    4.90261836E-001    9.21017813E-001    9.83234953E-002    9.34544211E-002
    8.57480315E-002   -8.29133858E-002   -3.00000000E-003    8.14484443E-001    9.29196495E-001    4.94664723E-001    9.22775937E-001    1.29323033E-001    9.71945789E-002
    8.71653543E-002   -8.29133858E-002   -3.00000000E-003    8.28991714E-001    9.34368885E-001    5.00253254E-001    9.25271880E-001    1.58869000E-001    1.01338565E-001
    8.85826772E-002   -8.29133858E-002   -3.00000000E-003    8.40114538E-001    9.37223655E-001    5.06897903E-001    9.28420335E-001    1.87194371E-001    1.05902017E-001
    9.00000000E-002   -8.29133858E-002   -3.00000000E-003    8.47884655E-001    9.37785070E-001    5.14470766E-001    9.32137049E-001    2.14530391E-001    1.10903040E-001
   -9.00000000E-002   -8.14960630E-002   -3.00000000E-003    6.54798273E-002    6.59456624E-001    7.75919852E-001    2.96760653E-001   -1.26485331E+000    5.27099651E-001
   -8.85826772E-002   -8.14960630E-002   -3.00000000E-003    7.76937020E-002    6.77583558E-001    7.97787246E-001    3.25806975E-001   -1.29888823E+000    5.44381486E-001
   -8.71653543E-002   -8.14960630E-002   -3.00000000E-003    8.98068397E-002    6.95317747E-001    8.19784063E-001    3.55339534E-001   -1.33436754E+000    5.61859606E-001
   -8.57480315E-002   -8.14960630E-002   -3.00000000E-003    1.01803022E-001    7.12651136E-001    8.41890085E-001    3.85347075E-001   -1.37133938E+000    5.79522777E-001
   -8.43307087E-002   -8.14960630E-002   -3.00000000E-003    1.13673941E-001    7.29574901E-001    8.64093558E-001    4.15814288E-001   -1.40983850E+000    5.97366849E-001
   -8.29133858E-002   -8.14960630E-002   -3.00000000E-003    1.25399240E-001    7.46085736E-001    8.86375713E-001    4.46730911E-001   -1.44990707E+000    6.15379453E-001
   -8.14960630E-002   -8.14960630E-002   -3.00000000E-003    1.36966347E-001    7.62187145E-001    9.08728456E-001    4.78089877E-001   -1.49158032E+000    6.33554399E-001
   -8.00787402E-002   -8.14960630E-002   -3.00000000E-003    1.48358837E-001    7.77884278E-001    9.31139194E-001    5.09884865E-001   -1.53488690E+000    6.51876971E-001
   -7.86614173E-002   -8.14960630E-002   -3.00000000E-003    1.59567529E-001    7.93191549E-001    9.53605175E-001    5.42116980E-001   -1.57986334E+000    6.70341638E-001
   -7.72440945E-002   -8.14960630E-002   -3.00000000E-003    1.70570903E-001    8.08114837E-001    9.76117036E-001    5.74784192E-001   -1.62652778E+000    6.88932607E-001
   -7.58267717E-002   -8.14960630E-002   -3.00000000E-003    1.81354971E-001    8.22673802E-001    9.98677634E-001    6.07893636E-001   -1.67489827E+000    7.07641338E-001
   -7.44094488E-002   -8.14960630E-002   -3.00000000E-003    1.91914029E-001    8.36894670E-001    1.02128577E+000    6.41449601E-001   -1.72498940E+000    7.26454436E-001
   -7.29921260E-002   -8.14960630E-002   -3.00000000E-003    2.02234906E-001    8.50807701E-001    1.04394910E+000    6.75465801E-001   -1.77681396E+000    7.45360880E-001
   -7.15748031E-002   -8.14960630E-002   -3.00000000E-003    2.12313309E-001    8.64446184E-001    1.06667668E+000    7.09957299E-001   -1.83037055E+000    7.64349984E-001
   -7.01574803E-002   -8.14960630E-002   -3.00000000E-003    2.22131261E-001    8.77843698E-001    1.08947668E+000    7.44948214E-001   -1.88566410E+000    7.83405272E-001
   -6.87401575E-002   -8.14960630E-002   -3.00000000E-003    2.31685623E-001    8.91045797E-001    1.11236507E+000    7.80461185E-001   -1.94268374E+000    8.02514366E-001
   -6.73228346E-002   -8.14960630E-002   -3.00000000E-003    2.40978635E-001    9.04106592E-001    1.13536289E+000    8.16527764E-001   -2.00141603E+000    8.21671407E-001
   -6.59055118E-002   -8.14960630E-002   -3.00000000E-003    2.50003603E-001    9.17072322E-001    1.15849131E+000    8.53185231E-001   -2.06184152E+000    8.40854675E-001
   -6.44881890E-002   -8.14960630E-002   -3.00000000E-003    2.58765711E-001    9.30007933E-001    1.18178122E+000    8.90472792E-001   -2.12392942E+000    8.60059743E-001
   -6.30708661E-002   -8.14960630E-002   -3.00000000E-003    2.67264877E-001    9.42970035E-001    1.20525797E+000    9.28439033E-001   -2.18764852E+000    8.79272701E-001
   -6.16535433E-002   -8.14960630E-002   -3.00000000E-003    2.75495330E-001    9.56021502E-001    1.22895382E+000    9.67135695E-001   -2.25295126E+000    8.98483449E-001
   -6.02362205E-002   -8.14960630E-002   -3.00000000E-003    2.83470050E-001    9.69235745E-001    1.25290275E+000    1.00660942E+000   -2.31977737E+000    9.17691445E-001
   -5.88188976E-002   -8.14960630E-002   -3.00000000E-003    2.91214851E-001    9.82695678E-001    1.27712754E+000    1.04690647E+000   -2.38805319E+000    9.36886271E-001
   -5.74015748E-002   -8.14960630E-002   -3.00000000E-003    2.98774975E-001    9.96514035E-001    1.30167244E+000    1.08808269E+000   -2.45771468E+000    9.56078609E-001
   -5.59842520E-002   -8.14960630E-002   -3.00000000E-003    3.06211678E-001    1.01081767E+000    1.32660552E+000    1.13021802E+000   -2.52871896E+000    9.75283549E-001
   -5.45669291E-002   -8.14960630E-002   -3.00000000E-003    3.13591896E-001    1.02575186E+000    1.35206580E+000    1.17345185E+000   -2.60106378E+000    9.94539080E-001
   -5.31496063E-002   -8.14960630E-002   -3.00000000E-003    3.20925296E-001    1.04141466E+000    1.37826179E+000    1.21800140E+000   -2.67476694E+000    1.01387771E+000
   -5.17322835E-002   -8.14960630E-002   -3.00000000E-003    3.28050383E-001    1.05775771E+000    1.40541077E+000    1.26412691E+000   -2.74978737E+000    1.03332129E+000
   -5.03149606E-002   -8.14960630E-002   -3.00000000E-003    3.34621562E-001    1.07450104E+000    1.43352020E+000    1.31195682E+000   -2.82582457E+000    1.05285071E+000
   -4.88976378E-002   -8.14960630E-002   -3.00000000E-003    3.40380261E-001    1.09125163E+000    1.46209046E+000    1.36114457E+000   -2.90215992E+000    1.07244394E+000
   -4.74803150E-002   -8.14960630E-002   -3.00000000E-003    3.45841452E-001    1.10808100E+000    1.49026871E+000    1.41071099E+000   -2.97796362E+000    1.09225276E+000
   -4.60629921E-002   -8.14960630E-002   -3.00000000E-003    3.52712584E-001    1.12622757E+000    1.51778743E+000    1.45958503E+000   -3.05320391E+000    1.11279530E+000
   -4.46456693E-002   -8.14960630E-002   -3.00000000E-003    3.63378425E-001    1.14815215E+000    1.54599668E+000    1.50769426E+000   -3.12948617E+000    1.13504351E+000
   -4.32283465E-002   -8.14960630E-002   -3.00000000E-003    3.80651762E-001    1.17722949E+000    1.57883271E+000    1.55718101E+000   -3.21055944E+000    1.16033266E+000
   -4.18110236E-002   -8.14960630E-002   -3.00000000E-003    4.06276582E-001    1.21666814E+000    1.62920495E+000    1.61661464E+000   -3.30362371E+000    1.18990324E+000
   -4.03937008E-002   -8.14960630E-002   -3.00000000E-003    3.99515557E-001    1.24444997E+000    1.71307222E+000    1.70755116E+000   -3.40442833E+000    1.21849048E+000
   -3.89763780E-002   -8.14960630E-002   -3.00000000E-003    3.73915251E-001    1.22050858E+000    1.75148587E+000    1.77234779E+000   -3.46412537E+000    1.23966228E+000
   -3.75590551E-002   -8.14960630E-002   -3.00000000E-003   -3.49519915E-001    3.67578445E-001    1.36827096E-001   -1.41949409E-001   -3.43127780E+000    1.20624838E+000
   -3.61417323E-002   -8.14960630E-002   -3.00000000E-003   -3.41313050E-001    3.72279662E-001    1.41891230E-001   -1.38528723E-001   -3.45650853E+000    1.21135324E+000
   -3.47244094E-002   -8.14960630E-002   -3.00000000E-003   -3.31758016E-001    3.77173049E-001    1.42820061E-001   -1.33033062E-001   -3.48709063E+000    1.21402172E+000
   -3.33070866E-002   -8.14960630E-002   -3.00000000E-003   -3.22629851E-001    3.82708652E-001    1.35998499E-001   -1.26772445E-001   -3.52777991E+000    1.21296658E+000
   -3.18897638E-002   -8.14960630E-002   -3.00000000E-003   -3.21811336E-001    3.88330403E-001    1.25889797E-001   -1.20533614E-001   -3.57227470E+000    1.20968915E+000
   -3.04724409E-002   -8.14960630E-002   -3.00000000E-003   -3.23480341E-001    3.93964240E-001    1.21315132E-001   -1.14098130E-001   -3.60966230E+000    1.20682709E+000
   -2.90551181E-002   -8.14960630E-002   -3.00000000E-003   -3.22762544E-001    3.99457974E-001    1.18656954E-001   -1.07661661E-001   -3.64172738E+000    1.20378895E+000
   -2.76377953E-002   -8.14960630E-002   -3.00000000E-003   -3.20422284E-001    4.04670936E-001    1.15464804E-001   -1.01067931E-001   -3.67225943E+000    1.19953659E+000
   -2.62204724E-002   -8.14960630E-002   -3.00000000E-003   -3.17607647E-001    4.09684568E-001    1.11144769E-001   -9.42213079E-002   -3.70296300E+000    1.19359203E+000
   -2.48031496E-002   -8.14960630E-002   -3.00000000E-003   -3.15221896E-001    4.14560454E-001    1.06021643E-001   -8.71440143E-002   -3.73360837E+000    1.18603087E+000
   -2.33858268E-002   -8.14960630E-002   -3.00000000E-003   -3.13443106E-001    4.19309697E-001    1.00888971E-001   -7.98638138E-002   -3.76292292E+000    1.17723591E+000
   -2.19685039E-002   -8.14960630E-002   -3.00000000E-003   -3.11803607E-001    4.23926023E-001    9.61391683E-002   -7.24032623E-002   -3.79003886E+000    1.16745059E+000
   -2.05511811E-002   -8.14960630E-002   -3.00000000E-003   -3.09950436E-001    4.28397126E-001    9.15930400E-002   -6.47709506E-002   -3.81497520E+000    1.15664879E+000
   -1.91338583E-002   -8.14960630E-002   -3.00000000E-003   -3.07888481E-001    4.32724571E-001    8.69864152E-002   -5.69684339E-002   -3.83804158E+000    1.14472747E+000
   -1.77165354E-002   -8.14960630E-002   -3.00000000E-003   -3.05788598E-001    4.36914622E-001    8.22358934E-002   -4.90063452E-002   -3.85929774E+000    1.13167364E+000
   -1.62992126E-002   -8.14960630E-002   -3.00000000E-003   -3.03754307E-001    4.40972379E-001    7.74355751E-002   -4.08960639E-002   -3.87849670E+000    1.11758227E+000
   -1.48818898E-002   -8.14960630E-002   -3.00000000E-003   -3.01763034E-001    4.44901179E-001    7.26916947E-002   -3.26529491E-002   -3.89532888E+000    1.10256637E+000
   -1.34645669E-002   -8.14960630E-002   -3.00000000E-003   -2.99730993E-001    4.48697540E-001    6.80120644E-002   -2.42926687E-002   -3.90962392E+000    1.08668882E+000
   -1.20472441E-002   -8.14960630E-002   -3.00000000E-003   -2.97631142E-001    4.52363006E-001    6.33442607E-002   -1.58282139E-002   -3.92132923E+000    1.06997457E+000
   -1.06299213E-002   -8.14960630E-002   -3.00000000E-003   -2.95497530E-001    4.55893806E-001    5.86497785E-002   -7.27818317E-003   -3.93037213E+000    1.05245941E+000
   -9.21259843E-003   -8.14960630E-002   -3.00000000E-003   -2.93368424E-001    4.59289062E-001    5.39432218E-002    1.34831917E-003   -3.93660880E+000    1.03421283E+000
   -7.79527559E-003   -8.14960630E-002   -3.00000000E-003   -2.91246047E-001    4.62545408E-001    4.92612239E-002    1.00363285E-002   -3.93986806E+000    1.01531667E+000
   -6.37795276E-003   -8.14960630E-002   -3.00000000E-003   -2.89109586E-001    4.65664460E-001    4.46159706E-002    1.87746481E-002   -3.94002257E+000    9.95838818E-001
   -4.96062992E-003   -8.14960630E-002   -3.00000000E-003   -2.86937085E-001    4.68646007E-001    3.99898592E-002    2.75492446E-002   -3.93698536E+000    9.75830728E-001
   -3.54330709E-003   -8.14960630E-002   -3.00000000E-003   -2.84735129E-001    4.71490502E-001    3.53573263E-002    3.63415031E-002   -3.93067716E+000    9.55346136E-001
   -2.12598425E-003   -8.14960630E-002   -3.00000000E-003   -2.82520004E-001    4.74191430E-001    3.07222352E-002    4.51308614E-002   -3.92100150E+000    9.34450784E-001
   -7.08661417E-004   -8.14960630E-002   -3.00000000E-003   -2.80303073E-001    4.76742660E-001    2.60897111E-002    5.39050227E-002   -3.90786486E+000    9.13215977E-001
    7.08661417E-004   -8.14960630E-002   -3.00000000E-003   -2.78079626E-001    4.79137530E-001    2.14562510E-002    6.26529518E-002   -3.89119274E+000    8.91703548E-001
    2.12598425E-003   -8.14960630E-002   -3.00000000E-003   -2.75848369E-001    4.81376332E-001    1.68171614E-002    7.13637640E-002   -3.87094497E+000    8.69963729E-001
    3.54330709E-003   -8.14960630E-002   -3.00000000E-003   -2.73612470E-001    4.83459101E-001    1.21591052E-002    8.00209934E-002   -3.84708812E+000    8.48044812E-001
    4.96062992E-003   -8.14960630E-002   -3.00000000E-003   -2.71388887E-001    4.85381133E-001    7.48047964E-003    8.86037057E-002   -3.81960485E+000    8.25998783E-001
    6.37795276E-003   -8.14960630E-002   -3.00000000E-003   -2.69185171E-001    4.87130591E-001    2.78041319E-003    9.70956705E-002   -3.78848131E+000    8.03878452E-001
    7.79527559E-003   -8.14960630E-002   -3.00000000E-003   -2.67004699E-001    4.88698464E-001   -1.93647831E-003    1.05487418E-001   -3.75371790E+000    7.81727895E-001
    9.21259843E-003   -8.14960630E-002   -3.00000000E-003   -2.64848290E-001    4.90082254E-001   -6.67811832E-003    1.13770629E-001   -3.71534463E+000    7.59580805E-001
    1.06299213E-002   -8.14960630E-002   -3.00000000E-003   -2.62722828E-001    4.91283434E-001   -1.14632920E-002    1.21934764E-001   -3.67341194E+000    7.37465769E-001
    1.20472441E-002   -8.14960630E-002   -3.00000000E-003   -2.60647402E-001    4.92297180E-001   -1.62934468E-002    1.29953653E-001   -3.62800042E+000    7.15412742E-001
    1.34645669E-002   -8.14960630E-002   -3.00000000E-003   -2.58641159E-001    4.93106859E-001   -2.11640068E-002    1.37811679E-001   -3.57918941E+000    6.93450084E-001
    1.48818898E-002   -8.14960630E-002   -3.00000000E-003   -2.56706371E-001    4.93694766E-001   -2.60531654E-002    1.45504608E-001   -3.52705280E+000    6.71601647E-001
    1.62992126E-002   -8.14960630E-002   -3.00000000E-003   -2.54832345E-001    4.94062972E-001   -3.09629887E-002    1.53042282E-001   -3.47166048E+000    6.49884202E-001
    1.77165354E-002   -8.14960630E-002   -3.00000000E-003   -2.53004169E-001    4.94232857E-001   -3.59083561E-002    1.60414544E-001   -3.41313080E+000    6.28308542E-001
    1.91338583E-002   -8.14960630E-002   -3.00000000E-003   -2.51233525E-001    4.94219128E-001   -4.09289034E-002    1.67581257E-001   -3.35168066E+000    6.06883604E-001
    2.05511811E-002   -8.14960630E-002   -3.00000000E-003   -2.49565578E-001    4.93999375E-001   -4.60422538E-002    1.74494744E-001   -3.28754472E+000    5.85616293E-001
    2.19685039E-002   -8.14960630E-002   -3.00000000E-003   -2.48047483E-001    4.93519625E-001   -5.12125916E-002    1.81149606E-001   -3.22084407E+000    5.64517031E-001
    2.33858268E-002   -8.14960630E-002   -3.00000000E-003   -2.46672092E-001    4.92767262E-001   -5.63643219E-002    1.87599355E-001   -3.15151982E+000    5.43605053E-001
    2.48031496E-002   -8.14960630E-002   -3.00000000E-003   -2.45342682E-001    4.91828802E-001   -6.14544742E-002    1.93888450E-001   -3.07951201E+000    5.22904179E-001
    2.62204724E-002   -8.14960630E-002   -3.00000000E-003   -2.43909666E-001    4.90857143E-001   -6.65833892E-002    1.99926383E-001   -3.00517915E+000    5.02430335E-001
    2.76377953E-002   -8.14960630E-002   -3.00000000E-003   -2.42400892E-001    4.89874193E-001   -7.20198734E-002    2.05460506E-001   -2.92939803E+000    4.82182719E-001
    2.90551181E-002   -8.14960630E-002   -3.00000000E-003   -2.41082289E-001    4.88652006E-001   -7.78650421E-002    2.10306389E-001   -2.85282252E+000    4.62165243E-001
    3.04724409E-002   -8.14960630E-002   -3.00000000E-003   -2.40166973E-001    4.86897401E-001   -8.39618178E-002    2.14573929E-001   -2.77507705E+000    4.42428188E-001
    3.18897638E-002   -8.14960630E-002   -3.00000000E-003   -2.39830706E-001    4.84552329E-001   -8.99932367E-002    2.18722052E-001   -2.69438446E+000    4.23050340E-001
    3.33070866E-002   -8.14960630E-002   -3.00000000E-003   -2.39622403E-001    4.82513930E-001   -9.47319612E-002    2.23372918E-001   -2.60779112E+000    4.04082420E-001
    3.47244094E-002   -8.14960630E-002   -3.00000000E-003   -2.36184763E-001    4.82895879E-001   -9.98433056E-002    2.27177286E-001   -2.51867776E+000    3.86063206E-001
    3.61417323E-002   -8.14960630E-002   -3.00000000E-003   -2.32602302E-001    4.85117713E-001   -1.09164593E-001    2.27060043E-001   -2.43563049E+000    3.70338467E-001
    3.75590551E-002   -8.14960630E-002   -3.00000000E-003   -2.29728187E-001    4.87341337E-001   -1.19855360E-001    2.23929507E-001   -2.35541873E+000    3.60861953E-001
    3.89763780E-002   -8.14960630E-002   -3.00000000E-003   -1.02318598E+000   -1.93473967E-001    1.75511799E+000    1.78617803E+000   -2.23523994E+000    4.11250972E-001
    4.03937008E-002   -8.14960630E-002   -3.00000000E-003   -1.01748390E+000   -1.93339227E-001    1.66619186E+000    1.73359293E+000   -2.17297902E+000    3.54393343E-001
    4.18110236E-002   -8.14960630E-002   -3.00000000E-003   -9.80625903E-001   -1.67331022E-001    1.52395493E+000    1.64113045E+000   -2.09187068E+000    3.04522849E-001
    4.32283465E-002   -8.14960630E-002   -3.00000000E-003   -8.84536507E-001   -1.06034365E-001    1.40053854E+000    1.56118660E+000   -1.99375842E+000    2.61865084E-001
    4.46456693E-002   -8.14960630E-002   -3.00000000E-003   -7.90343635E-001   -4.62713065E-002    1.31657290E+000    1.50395882E+000   -1.89248131E+000    2.29946888E-001
    4.60629921E-002   -8.14960630E-002   -3.00000000E-003   -7.09859574E-001    5.25917498E-003    1.24457711E+000    1.45410491E+000   -1.79076306E+000    2.05259313E-001
    4.74803150E-002   -8.14960630E-002   -3.00000000E-003   -6.37068153E-001    5.19188438E-002    1.17467267E+000    1.40591833E+000   -1.68857406E+000    1.85092771E-001
    4.88976378E-002   -8.14960630E-002   -3.00000000E-003   -5.66798890E-001    9.67935079E-002    1.10492114E+000    1.35821182E+000   -1.58592477E+000    1.68000071E-001
    5.03149606E-002   -8.14960630E-002   -3.00000000E-003   -4.95947241E-001    1.41806881E-001    1.03635372E+000    1.31159268E+000   -1.48313994E+000    1.53246862E-001
    5.17322835E-002   -8.14960630E-002   -3.00000000E-003   -4.23522453E-001    1.87593739E-001    9.70932643E-001    1.26724000E+000   -1.38086118E+000    1.40503494E-001
    5.31496063E-002   -8.14960630E-002   -3.00000000E-003   -3.50098236E-001    2.33818460E-001    9.10135206E-001    1.22604092E+000   -1.27987139E+000    1.29587702E-001
    5.45669291E-002   -8.14960630E-002   -3.00000000E-003   -2.76745556E-001    2.79834095E-001    8.54402046E-001    1.18824796E+000   -1.18088785E+000    1.20319797E-001
    5.59842520E-002   -8.14960630E-002   -3.00000000E-003   -2.04285557E-001    3.25145640E-001    8.03458278E-001    1.15367091E+000   -1.08443131E+000    1.12497266E-001
    5.74015748E-002   -8.14960630E-002   -3.00000000E-003   -1.33107819E-001    3.69517799E-001    7.56814827E-001    1.12199044E+000   -9.90862524E-001    1.05908650E-001
    5.88188976E-002   -8.14960630E-002   -3.00000000E-003   -6.33460763E-002    4.12874730E-001    7.14069217E-001    1.09294105E+000   -9.00431101E-001    1.00369423E-001
    6.02362205E-002   -8.14960630E-002   -3.00000000E-003    4.96906027E-003    4.55189149E-001    6.74979161E-001    1.06635266E+000   -8.13328868E-001    9.57384247E-002
    6.16535433E-002   -8.14960630E-002   -3.00000000E-003    7.17823279E-002    4.96428108E-001    6.39413735E-001    1.04212877E+000   -7.29714065E-001    9.18961454E-002
    6.30708661E-002   -8.14960630E-002   -3.00000000E-003    1.36987795E-001    5.36523712E-001    6.07301525E-001    1.02020535E+000   -6.49705387E-001    8.87587208E-002
    6.44881890E-002   -8.14960630E-002   -3.00000000E-003    2.00428503E-001    5.75374870E-001    5.78574679E-001    1.00052337E+000   -5.73391849E-001    8.62542209E-002
    6.59055118E-002   -8.14960630E-002   -3.00000000E-003    2.61919185E-001    6.12857020E-001    5.53142689E-001    9.83015095E-001   -5.00833300E-001    8.43276602E-002
    6.73228346E-002   -8.14960630E-002   -3.00000000E-003    3.21251583E-001    6.48837029E-001    5.30893327E-001    9.67596579E-001   -4.32036752E-001    8.29295460E-002
    6.87401575E-002   -8.14960630E-002   -3.00000000E-003    3.78236964E-001    6.83186160E-001    5.11692142E-001    9.54175360E-001   -3.66985180E-001    8.20205477E-002
    7.01574803E-002   -8.14960630E-002   -3.00000000E-003    4.32698372E-001    7.15787442E-001    4.95394029E-001    9.42649779E-001   -3.05618425E-001    8.15654761E-002
    7.15748031E-002   -8.14960630E-002   -3.00000000E-003    4.84478516E-001    7.46534643E-001    4.81850409E-001    9.32915602E-001   -2.47846312E-001    8.15371593E-002
    7.29921260E-002   -8.14960630E-002   -3.00000000E-003    5.33431154E-001    7.75326953E-001    4.70909670E-001    9.24869408E-001   -1.93553377E-001    8.19128768E-002
    7.44094488E-002   -8.14960630E-002   -3.00000000E-003    5.79411318E-001    8.02071241E-001    4.62421560E-001    9.18408255E-001   -1.42592660E-001    8.26817924E-002
    7.58267717E-002   -8.14960630E-002   -3.00000000E-003    6.22304297E-001    8.26686186E-001    4.56237764E-001    9.13429726E-001   -9.47919569E-002    8.38362014E-002
    7.72440945E-002   -8.14960630E-002   -3.00000000E-003    6.61996602E-001    8.49099338E-001    4.52217836E-001    9.09837757E-001   -4.99667455E-002    8.53763992E-002
    7.86614173E-002   -8.14960630E-002   -3.00000000E-003    6.98396149E-001    8.69249225E-001    4.50215875E-001    9.07533924E-001   -7.91165564E-003    8.73053285E-002
    8.00787402E-002   -8.14960630E-002   -3.00000000E-003    7.31429964E-001    8.87085815E-001    4.50091419E-001    9.06420902E-001    3.15915857E-002    8.96298436E-002
    8.14960630E-002   -8.14960630E-002   -3.00000000E-003    7.61020079E-001    9.02563072E-001    4.51704661E-001    9.06408118E-001    6.87697630E-002    9.23630982E-002
    8.29133858E-002   -8.14960630E-002   -3.00000000E-003    7.87121229E-001    9.15648473E-001    4.54917157E-001    9.07402248E-001    1.03863269E-001    9.55195691E-002
    8.43307087E-002   -8.14960630E-002   -3.00000000E-003    8.09702939E-001    9.26322311E-001    4.59593421E-001    9.09311603E-001    1.37108813E-001    9.91126739E-002
    8.57480315E-002   -8.14960630E-002   -3.00000000E-003    8.28746368E-001    9.34575765E-001    4.65595088E-001    9.12048272E-001    1.68746080E-001    1.03159151E-001
    8.71653543E-002   -8.14960630E-002   -3.00000000E-003    8.44252481E-001    9.40411803E-001    4.72787618E-001    9.15523516E-001    1.99012628E-001    1.07673902E-001
    8.85826772E-002   -8.14960630E-002   -3.00000000E-003    8.56247280E-001    9.43845302E-001    4.81044123E-001    9.19649873E-001    2.28140063E-001    1.12669240E-001
    9.00000000E-002   -8.14960630E-002   -3.00000000E-003    8.64763419E-001    9.44901708E-001    4.90231737E-001    9.24341785E-001    2.56354560E-001    1.18157888E-001
   -9.00000000E-002   -8.00787402E-002   -3.00000000E-003    9.39046608E-002    6.90118072E-001    7.82308256E-001    3.00012469E-001   -1.26725761E+000    5.41381109E-001
   -8.85826772E-002   -8.00787402E-002   -3.00000000E-003    1.06464061E-001    7.08758809E-001    8.04468572E-001    3.29243251E-001   -1.30174400E+000    5.59559428E-001
   -8.71653543E-002   -8.00787402E-002   -3.00000000E-003    1.18900485E-001    7.26991068E-001    8.26734009E-001    3.58927810E-001   -1.33767265E+000    5.77967120E-001
   -8.57480315E-002   -8.00787402E-002   -3.00000000E-003    1.31201754E-001    7.44806741E-001    8.49082904E-001    3.89050428E-001   -1.37508727E+000    5.96594731E-001
   -8.43307087E-002   -8.00787402E-002   -3.00000000E-003    1.43358179E-001    7.62200709E-001    8.71502096E-001    4.19596286E-001   -1.41402526E+000    6.15438432E-001
   -8.29133858E-002   -8.00787402E-002   -3.00000000E-003    1.55354326E-001    7.79172401E-001    8.93971790E-001    4.50550546E-001   -1.45452622E+000    6.34489997E-001
   -8.14960630E-002   -8.00787402E-002   -3.00000000E-003    1.67177193E-001    7.95724752E-001    9.16479024E-001    4.81903940E-001   -1.49662050E+000    6.53738946E-001
   -8.00787402E-002   -8.00787402E-002   -3.00000000E-003    1.78818757E-001    8.11870834E-001    9.39019130E-001    5.13650733E-001   -1.54034248E+000    6.73182131E-001
   -7.86614173E-002   -8.00787402E-002   -3.00000000E-003    1.90264140E-001    8.27621038E-001    9.61576374E-001    5.45782651E-001   -1.58571735E+000    6.92803833E-001
   -7.72440945E-002   -8.00787402E-002   -3.00000000E-003    2.01500942E-001    8.42989924E-001    9.84148364E-001    5.78299988E-001   -1.63276967E+000    7.12597607E-001
   -7.58267717E-002   -8.00787402E-002   -3.00000000E-003    2.12516269E-001    8.57998620E-001    1.00673645E+000    6.11205717E-001   -1.68151441E+000    7.32554080E-001
   -7.44094488E-002   -8.00787402E-002   -3.00000000E-003    2.23306142E-001    8.72678140E-001    1.02933796E+000    6.44503266E-001   -1.73196622E+000    7.52662596E-001
   -7.29921260E-002   -8.00787402E-002   -3.00000000E-003    2.33861640E-001    8.87062129E-001    1.05196132E+000    6.78202638E-001   -1.78413611E+000    7.72914208E-001
   -7.15748031E-002   -8.00787402E-002   -3.00000000E-003    2.44181510E-001    9.01188283E-001    1.07461522E+000    7.12315817E-001   -1.83802241E+000    7.93300007E-001
   -7.01574803E-002   -8.00787402E-002   -3.00000000E-003    2.54252183E-001    9.15095232E-001    1.09730892E+000    7.46863525E-001   -1.89362990E+000    8.13806666E-001
   -6.87401575E-002   -8.00787402E-002   -3.00000000E-003    2.64074458E-001    9.28834952E-001    1.12005869E+000    7.81866844E-001   -1.95094940E+000    8.34428444E-001
   -6.73228346E-002   -8.00787402E-002   -3.00000000E-003    2.73652012E-001    9.42459095E-001    1.14288723E+000    8.17354558E-001   -2.00996464E+000    8.55151450E-001
   -6.59055118E-002   -8.00787402E-002   -3.00000000E-003    2.82988238E-001    9.56030352E-001    1.16582118E+000    8.53361067E-001   -2.07066050E+000    8.75971261E-001
   -6.44881890E-002   -8.00787402E-002   -3.00000000E-003    2.92089199E-001    9.69615166E-001    1.18889281E+000    8.89924581E-001   -2.13301455E+000    8.96879712E-001
   -6.30708661E-002   -8.00787402E-002   -3.00000000E-003    3.00957873E-001    9.83274023E-001    1.21213417E+000    9.27094817E-001   -2.19700124E+000    9.17870661E-001
   -6.16535433E-002   -8.00787402E-002   -3.00000000E-003    3.09588174E-001    9.97070600E-001    1.23558855E+000    9.64921272E-001   -2.26257873E+000    9.38942996E-001
   -6.02362205E-002   -8.00787402E-002   -3.00000000E-003    3.17985516E-001    1.01106732E+000    1.25928016E+000    1.00344333E+000   -2.32968530E+000    9.60088691E-001
   -5.88188976E-002   -8.00787402E-002   -3.00000000E-003    3.26170505E-001    1.02534619E+000    1.28322700E+000    1.04268812E+000   -2.39824375E+000    9.81314007E-001
   -5.74015748E-002   -8.00787402E-002   -3.00000000E-003    3.34203970E-001    1.04002158E+000    1.30744014E+000    1.08266931E+000   -2.46817344E+000    1.00263421E+000
   -5.59842520E-002   -8.00787402E-002   -3.00000000E-003    3.42217753E-001    1.05526981E+000    1.33196331E+000    1.12341447E+000   -2.53944135E+000    1.02408722E+000
   -5.45669291E-002   -8.00787402E-002   -3.00000000E-003    3.50393412E-001    1.07133826E+000    1.35696839E+000    1.16504324E+000   -2.61213614E+000    1.04575306E+000
   -5.31496063E-002   -8.00787402E-002   -3.00000000E-003    3.58873115E-001    1.08846654E+000    1.38283808E+000    1.20785913E+000   -2.68650106E+000    1.06773201E+000
   -5.17322835E-002   -8.00787402E-002   -3.00000000E-003    3.67509005E-001    1.10668670E+000    1.41017771E+000    1.25240961E+000   -2.76285803E+000    1.09011295E+000
   -5.03149606E-002   -8.00787402E-002   -3.00000000E-003    3.75474639E-001    1.12541286E+000    1.43947807E+000    1.29928994E+000   -2.84117612E+000    1.11286821E+000
   -4.88976378E-002   -8.00787402E-002   -3.00000000E-003    3.81395444E-001    1.14320838E+000    1.47001704E+000    1.34825413E+000   -2.92025764E+000    1.13579938E+000
   -4.74803150E-002   -8.00787402E-002   -3.00000000E-003    3.85429329E-001    1.15895811E+000    1.49924056E+000    1.39697192E+000   -2.99782537E+000    1.15889930E+000
   -4.60629921E-002   -8.00787402E-002   -3.00000000E-003    3.91206602E-001    1.17423783E+000    1.52571731E+000    1.44191868E+000   -3.07315621E+000    1.18306322E+000
   -4.46456693E-002   -8.00787402E-002   -3.00000000E-003    4.03558333E-001    1.19308287E+000    1.55177865E+000    1.48090235E+000   -3.14912304E+000    1.21020670E+000
   -4.32283465E-002   -8.00787402E-002   -3.00000000E-003    4.28602563E-001    1.22039960E+000    1.58257348E+000    1.51213044E+000   -3.23090308E+000    1.24305388E+000
   -4.18110236E-002   -8.00787402E-002   -3.00000000E-003    4.84776853E-001    1.26628841E+000    1.62353917E+000    1.52812897E+000   -3.32185143E+000    1.28444257E+000
   -4.03937008E-002   -8.00787402E-002   -3.00000000E-003   -2.90032566E-001    3.57286506E-001    9.03109170E-002   -1.61726045E-001   -3.30117118E+000    1.24429947E+000
   -3.89763780E-002   -8.00787402E-002   -3.00000000E-003   -3.33358513E-001    3.65197938E-001    1.35988308E-001   -1.50702219E-001   -3.34743225E+000    1.24837161E+000
   -3.75590551E-002   -8.00787402E-002   -3.00000000E-003   -3.31793586E-001    3.72624470E-001    1.44160217E-001   -1.46296466E-001   -3.37456042E+000    1.25449534E+000
   -3.61417323E-002   -8.00787402E-002   -3.00000000E-003   -3.27499740E-001    3.78753936E-001    1.45878176E-001   -1.41531358E-001   -3.40206957E+000    1.25940790E+000
   -3.47244094E-002   -8.00787402E-002   -3.00000000E-003   -3.22242323E-001    3.84413927E-001    1.43963884E-001   -1.36106730E-001   -3.43283368E+000    1.26225514E+000
   -3.33070866E-002   -8.00787402E-002   -3.00000000E-003   -3.17640008E-001    3.90008801E-001    1.38928244E-001   -1.30183218E-001   -3.46748064E+000    1.26274036E+000
   -3.18897638E-002   -8.00787402E-002   -3.00000000E-003   -3.15281411E-001    3.95592681E-001    1.32662377E-001   -1.23978309E-001   -3.50350491E+000    1.26142565E+000
   -3.04724409E-002   -8.00787402E-002   -3.00000000E-003   -3.14231072E-001    4.01108755E-001    1.27387382E-001   -1.17572854E-001   -3.53758189E+000    1.25909936E+000
   -2.90551181E-002   -8.00787402E-002   -3.00000000E-003   -3.12901850E-001    4.06491332E-001    1.23055254E-001   -1.11001379E-001   -3.56903674E+000    1.25587706E+000
   -2.76377953E-002   -8.00787402E-002   -3.00000000E-003   -3.10959049E-001    4.11692173E-001    1.18830046E-001   -1.04235618E-001   -3.59880520E+000    1.25148210E+000
   -2.62204724E-002   -8.00787402E-002   -3.00000000E-003   -3.08710163E-001    4.16718788E-001    1.14284824E-001   -9.72448234E-002   -3.62763695E+000    1.24570593E+000
   -2.48031496E-002   -8.00787402E-002   -3.00000000E-003   -3.06512667E-001    4.21596275E-001    1.09427775E-001   -9.00265799E-002   -3.65556892E+000    1.23854343E+000
   -2.33858268E-002   -8.00787402E-002   -3.00000000E-003   -3.04491649E-001    4.26335424E-001    1.04500623E-001   -8.25970245E-002   -3.68217970E+000    1.23012140E+000
   -2.19685039E-002   -8.00787402E-002   -3.00000000E-003   -3.02545686E-001    4.30938328E-001    9.96718452E-002   -7.49721022E-002   -3.70705741E+000    1.22055642E+000
   -2.05511811E-002   -8.00787402E-002   -3.00000000E-003   -3.00550021E-001    4.35400966E-001    9.49313408E-002   -6.71633298E-002   -3.73005330E+000    1.20988682E+000
   -1.91338583E-002   -8.00787402E-002   -3.00000000E-003   -2.98473935E-001    4.39723366E-001    9.02072612E-002   -5.91804554E-002   -3.75116394E+000    1.19811202E+000
   -1.77165354E-002   -8.00787402E-002   -3.00000000E-003   -2.96361287E-001    4.43908901E-001    8.54552861E-002   -5.10352453E-002   -3.77034259E+000    1.18524995E+000
   -1.62992126E-002   -8.00787402E-002   -3.00000000E-003   -2.94250571E-001    4.47960220E-001    8.06904824E-002   -4.27355912E-002   -3.78745120E+000    1.17135471E+000
   -1.48818898E-002   -8.00787402E-002   -3.00000000E-003   -2.92144547E-001    4.51880236E-001    7.59508674E-002   -3.42982877E-002   -3.80230445E+000    1.15649328E+000
   -1.34645669E-002   -8.00787402E-002   -3.00000000E-003   -2.90020058E-001    4.55667033E-001    7.12409535E-002   -2.57379289E-002   -3.81476308E+000    1.14072467E+000
   -1.20472441E-002   -8.00787402E-002   -3.00000000E-003   -2.87866801E-001    4.59321486E-001    6.65517969E-002   -1.70675249E-002   -3.82471718E+000    1.12409396E+000
   -1.06299213E-002   -8.00787402E-002   -3.00000000E-003   -2.85693051E-001    4.62840741E-001    6.18690560E-002   -8.30484206E-003   -3.83206140E+000    1.10664879E+000
   -9.21259843E-003   -8.00787402E-002   -3.00000000E-003   -2.83508925E-001    4.66224123E-001    5.71922462E-002    5.41211504E-004   -3.83667867E+000    1.08844733E+000
   -7.79527559E-003   -8.00787402E-002   -3.00000000E-003   -2.81320277E-001    4.69470505E-001    5.25318856E-002    9.45453333E-003   -3.83843975E+000    1.06955374E+000
   -6.37795276E-003   -8.00787402E-002   -3.00000000E-003   -2.79122557E-001    4.72578689E-001    4.78952563E-002    1.84209363E-002   -3.83723559E+000    1.05002910E+000
   -4.96062992E-003   -8.00787402E-002   -3.00000000E-003   -2.76908682E-001    4.75547697E-001    4.32728398E-002    2.74274947E-002   -3.83296932E+000    1.02992948E+000
   -3.54330709E-003   -8.00787402E-002   -3.00000000E-003   -2.74680468E-001    4.78376095E-001    3.86513205E-002    3.64594738E-002   -3.82555564E+000    1.00931123E+000
   -2.12598425E-003   -8.00787402E-002   -3.00000000E-003   -2.72445117E-001    4.81059335E-001    3.40377829E-002    4.54964047E-002   -3.81491092E+000    9.88233647E-001
   -7.08661417E-004   -8.00787402E-002   -3.00000000E-003   -2.70207921E-001    4.83593055E-001    2.94260364E-002    5.45275553E-002   -3.80095855E+000    9.66756863E-001
    7.08661417E-004   -8.00787402E-002   -3.00000000E-003   -2.67972244E-001    4.85973185E-001    2.48088536E-002    6.35401318E-002   -3.78363859E+000    9.44938527E-001
    2.12598425E-003   -8.00787402E-002   -3.00000000E-003   -2.65740084E-001    4.88196247E-001    2.01888161E-002    7.25186684E-002   -3.76290528E+000    9.22830514E-001
    3.54330709E-003   -8.00787402E-002   -3.00000000E-003   -2.63516873E-001    4.90259830E-001    1.55490498E-002    8.14511842E-002   -3.73872811E+000    9.00482428E-001
    4.96062992E-003   -8.00787402E-002   -3.00000000E-003   -2.61312235E-001    4.92159399E-001    1.08983436E-002    9.03197395E-002   -3.71108615E+000    8.77943116E-001
    6.37795276E-003   -8.00787402E-002   -3.00000000E-003   -2.59131551E-001    4.93887153E-001    6.22545753E-003    9.91115610E-002   -3.67997281E+000    8.55259651E-001
    7.79527559E-003   -8.00787402E-002   -3.00000000E-003   -2.56980902E-001    4.95436470E-001    1.53762937E-003    1.07812166E-001   -3.64539684E+000    8.32474567E-001
    9.21259843E-003   -8.00787402E-002   -3.00000000E-003   -2.54867149E-001    4.96803664E-001   -3.17517846E-003    1.16412876E-001   -3.60738447E+000    8.09625058E-001
    1.06299213E-002   -8.00787402E-002   -3.00000000E-003   -2.52795668E-001    4.97984177E-001   -7.92100640E-003    1.24901348E-001   -3.56598100E+000    7.86743856E-001
    1.20472441E-002   -8.00787402E-002   -3.00000000E-003   -2.50779140E-001    4.98972436E-001   -1.27020445E-002    1.33260818E-001   -3.52124551E+000    7.63862014E-001
    1.34645669E-002   -8.00787402E-002   -3.00000000E-003   -2.48828665E-001    4.99759381E-001   -1.75149301E-002    1.41480736E-001   -3.47324995E+000    7.41007881E-001
    1.48818898E-002   -8.00787402E-002   -3.00000000E-003   -2.46947173E-001    5.00336587E-001   -2.23526334E-002    1.49550988E-001   -3.42207229E+000    7.18206613E-001
    1.62992126E-002   -8.00787402E-002   -3.00000000E-003   -2.45136437E-001    5.00703187E-001   -2.72193112E-002    1.57468524E-001   -3.36780169E+000    6.95479274E-001
    1.77165354E-002   -8.00787402E-002   -3.00000000E-003   -2.43396360E-001    5.00862937E-001   -3.21219511E-002    1.65219729E-001   -3.31055424E+000    6.72842490E-001
    1.91338583E-002   -8.00787402E-002   -3.00000000E-003   -2.41737230E-001    5.00816130E-001   -3.70752944E-002    1.72783912E-001   -3.25048075E+000    6.50311684E-001
    2.05511811E-002   -8.00787402E-002   -3.00000000E-003   -2.40180473E-001    5.00551788E-001   -4.20811699E-002    1.80142740E-001   -3.18773004E+000    6.27900283E-001
    2.19685039E-002   -8.00787402E-002   -3.00000000E-003   -2.38739879E-001    5.00054269E-001   -4.71214068E-002    1.87288622E-001   -3.12242314E+000    6.05624445E-001
    2.33858268E-002   -8.00787402E-002   -3.00000000E-003   -2.37407291E-001    4.99326542E-001   -5.21736246E-002    1.94231773E-001   -3.05462989E+000    5.83501576E-001
    2.48031496E-002   -8.00787402E-002   -3.00000000E-003   -2.36147025E-001    4.98403178E-001   -5.72400183E-002    2.00966901E-001   -2.98446083E+000    5.61549359E-001
    2.62204724E-002   -8.00787402E-002   -3.00000000E-003   -2.34924834E-001    4.97327696E-001   -6.23667065E-002    2.07439511E-001   -2.91218353E+000    5.39783091E-001
    2.76377953E-002   -8.00787402E-002   -3.00000000E-003   -2.33768963E-001    4.96085778E-001   -6.76415054E-002    2.13561145E-001   -2.83816960E+000    5.18213770E-001
    2.90551181E-002   -8.00787402E-002   -3.00000000E-003   -2.32778174E-001    4.94592354E-001   -7.30745749E-002    2.19279930E-001   -2.76265384E+000    4.96855648E-001
    3.04724409E-002   -8.00787402E-002   -3.00000000E-003   -2.32030985E-001    4.92769855E-001   -7.85812543E-002    2.24669644E-001   -2.68543139E+000    4.75732996E-001
    3.18897638E-002   -8.00787402E-002   -3.00000000E-003   -2.31489184E-001    4.90710391E-001   -8.39749862E-002    2.29894682E-001   -2.60590602E+000    4.54875698E-001
    3.33070866E-002   -8.00787402E-002   -3.00000000E-003   -2.30792335E-001    4.88826417E-001   -8.91326578E-002    2.34966279E-001   -2.52386316E+000    4.34335152E-001
    3.47244094E-002   -8.00787402E-002   -3.00000000E-003   -2.29496583E-001    4.87574031E-001   -9.46414201E-002    2.39305133E-001   -2.44096523E+000    4.14259231E-001
    3.61417323E-002   -8.00787402E-002   -3.00000000E-003   -2.28114730E-001    4.86739721E-001   -1.01174186E-001    2.42005891E-001   -2.35975860E+000    3.94873515E-001
    3.75590551E-002   -8.00787402E-002   -3.00000000E-003   -2.27029844E-001    4.85702779E-001   -1.08461083E-001    2.42572475E-001   -2.28085390E+000    3.76528199E-001
    3.89763780E-002   -8.00787402E-002   -3.00000000E-003   -2.25560657E-001    4.84022448E-001   -1.16587110E-001    2.40588988E-001   -2.20347148E+000    3.60302463E-001
    4.03937008E-002   -8.00787402E-002   -3.00000000E-003   -2.21320747E-001    4.80329330E-001   -1.27760193E-001    2.35854499E-001   -2.12628515E+000    3.50664995E-001
    4.18110236E-002   -8.00787402E-002   -3.00000000E-003   -1.19784548E+000   -2.85582383E-001    1.37168599E+000    1.53584079E+000   -2.04378616E+000    3.99614928E-001
    4.32283465E-002   -8.00787402E-002   -3.00000000E-003   -9.50630153E-001   -1.56259897E-001    1.28418990E+000    1.49143434E+000   -1.93130998E+000    3.23083566E-001
    4.46456693E-002   -8.00787402E-002   -3.00000000E-003   -8.41810946E-001   -8.81794196E-002    1.23526689E+000    1.45688685E+000   -1.83193405E+000    2.80401095E-001
    4.60629921E-002   -8.00787402E-002   -3.00000000E-003   -7.62135129E-001   -3.67091549E-002    1.17876142E+000    1.41720310E+000   -1.73345733E+000    2.49548471E-001
    4.74803150E-002   -8.00787402E-002   -3.00000000E-003   -6.92490236E-001    8.49677909E-003    1.11464703E+000    1.37301721E+000   -1.63441426E+000    2.24638569E-001
    4.88976378E-002   -8.00787402E-002   -3.00000000E-003   -6.23984971E-001    5.27381619E-002    1.04490482E+000    1.32564921E+000   -1.53424874E+000    2.03304535E-001
    5.03149606E-002   -8.00787402E-002   -3.00000000E-003   -5.51697330E-001    9.90618113E-002    9.73674524E-001    1.27766683E+000   -1.43305302E+000    1.84584214E-001
    5.17322835E-002   -8.00787402E-002   -3.00000000E-003   -4.74877269E-001    1.47954489E-001    9.05922645E-001    1.23212060E+000   -1.33171740E+000    1.68242571E-001
    5.31496063E-002   -8.00787402E-002   -3.00000000E-003   -3.95866819E-001    1.97997688E-001    8.44566726E-001    1.19078903E+000   -1.23149712E+000    1.54210741E-001
    5.45669291E-002   -8.00787402E-002   -3.00000000E-003   -3.17239108E-001    2.47621886E-001    7.89736010E-001    1.15373932E+000   -1.13337058E+000    1.42289966E-001
    5.59842520E-002   -8.00787402E-002   -3.00000000E-003   -2.40287900E-001    2.96043996E-001    7.40307782E-001    1.12027224E+000   -1.03788923E+000    1.32166441E-001
    5.74015748E-002   -8.00787402E-002   -3.00000000E-003   -1.65261433E-001    3.43112977E-001    6.95219488E-001    1.08972275E+000   -9.45334321E-001    1.23532684E-001
    5.88188976E-002   -8.00787402E-002   -3.00000000E-003   -9.20165735E-002    3.88920099E-001    6.53851450E-001    1.06169441E+000   -8.55883532E-001    1.16139960E-001
    6.02362205E-002   -8.00787402E-002   -3.00000000E-003   -2.03655686E-002    4.33573366E-001    6.15967165E-001    1.03601760E+000   -7.69684448E-001    1.09818802E-001
    6.16535433E-002   -8.00787402E-002   -3.00000000E-003    4.97385592E-002    4.77101799E-001    5.81527925E-001    1.01264684E+000   -6.86879800E-001    1.04439824E-001
    6.30708661E-002   -8.00787402E-002   -3.00000000E-003    1.18207182E-001    5.19449495E-001    5.50548707E-001    9.91568717E-001   -6.07588860E-001    9.99176495E-002
    6.44881890E-002   -8.00787402E-002   -3.00000000E-003    1.84855235E-001    5.60501558E-001    5.23019979E-001    9.72758103E-001   -5.31904472E-001    9.61809275E-002
    6.59055118E-002   -8.00787402E-002   -3.00000000E-003    2.49459761E-001    6.00112116E-001    4.98874243E-001    9.56161398E-001   -4.59892694E-001    9.31720371E-002
    6.73228346E-002   -8.00787402E-002   -3.00000000E-003    3.11779865E-001    6.38127923E-001    4.77997035E-001    9.41695239E-001   -3.91560306E-001    9.08406778E-002
    6.87401575E-002   -8.00787402E-002   -3.00000000E-003    3.71606071E-001    6.74410163E-001    4.60240233E-001    9.29257505E-001   -3.26889158E-001    8.91351615E-002
    7.01574803E-002   -8.00787402E-002   -3.00000000E-003    4.28756257E-001    7.08837288E-001    4.45442109E-001    9.18740515E-001   -2.65819431E-001    8.80169000E-002
    7.15748031E-002   -8.00787402E-002   -3.00000000E-003    4.83070915E-001    7.41301688E-001    4.33441182E-001    9.10032231E-001   -2.08257194E-001    8.74500626E-002
    7.29921260E-002   -8.00787402E-002   -3.00000000E-003    5.34408267E-001    7.71705785E-001    4.24075822E-001    9.03022585E-001   -1.54083321E-001    8.74041696E-002
    7.44094488E-002   -8.00787402E-002   -3.00000000E-003    5.82623643E-001    7.99956118E-001    4.17190743E-001    8.97606724E-001   -1.03147085E-001    8.78637780E-002
    7.58267717E-002   -8.00787402E-002   -3.00000000E-003    6.27606116E-001    8.25976063E-001    4.12634971E-001    8.93679734E-001   -5.52761149E-002    8.88136414E-002
    7.72440945E-002   -8.00787402E-002   -3.00000000E-003    6.69250252E-001    8.49695573E-001    4.10259340E-001    8.91141521E-001   -1.02818545E-002    9.02483546E-002
    7.86614173E-002   -8.00787402E-002   -3.00000000E-003    7.07459733E-001    8.71054756E-001    4.09922502E-001    8.89895307E-001    3.20402773E-002    9.21672079E-002
    8.00787402E-002   -8.00787402E-002   -3.00000000E-003    7.42163914E-001    8.90004881E-001    4.11479184E-001    8.89843289E-001    7.19076279E-002    9.45716717E-002
    8.14960630E-002   -8.00787402E-002   -3.00000000E-003    7.73289882E-001    9.06502871E-001    4.14789935E-001    8.90891251E-001    1.09548769E-001    9.74690208E-002
    8.29133858E-002   -8.00787402E-002   -3.00000000E-003    8.00790254E-001    9.20516890E-001    4.19712177E-001    8.92948277E-001    1.45200386E-001    1.00870888E-001
    8.43307087E-002   -8.00787402E-002   -3.00000000E-003    8.24636129E-001    9.32028992E-001    4.26108453E-001    8.95920317E-001    1.79097925E-001    1.04785024E-001
    8.57480315E-002   -8.00787402E-002   -3.00000000E-003    8.44811622E-001    9.41031404E-001    4.33840945E-001    8.99719274E-001    2.11478024E-001    1.09223206E-001
    8.71653543E-002   -8.00787402E-002   -3.00000000E-003    8.61319758E-001    9.47528570E-001    4.42772251E-001    9.04255399E-001    2.42574596E-001    1.14195678E-001
    8.85826772E-002   -8.00787402E-002   -3.00000000E-003    8.74183595E-001    9.51537171E-001    4.52768778E-001    9.09440898E-001    2.72611478E-001    1.19709037E-001
    9.00000000E-002   -8.00787402E-002   -3.00000000E-003    8.83441588E-001    9.53082461E-001    4.63700361E-001    9.15190419E-001    3.01812262E-001    1.25770672E-001
   -9.00000000E-002   -7.86614173E-002   -3.00000000E-003    1.22814479E-001    7.21002849E-001    7.87887656E-001    3.02531882E-001   -1.26959346E+000    5.55445679E-001
   -8.85826772E-002   -7.86614173E-002   -3.00000000E-003    1.35693423E-001    7.40125028E-001    8.10331143E-001    3.31930380E-001   -1.30454193E+000    5.74534213E-001
   -8.71653543E-002   -7.86614173E-002   -3.00000000E-003    1.48429263E-001    7.58818848E-001    8.32855742E-001    3.61746981E-001   -1.34092709E+000    5.93886971E-001
   -8.57480315E-002   -7.86614173E-002   -3.00000000E-003    1.61009834E-001    7.77080312E-001    8.55438774E-001    3.91965261E-001   -1.37879507E+000    6.13496524E-001
   -8.43307087E-002   -7.86614173E-002   -3.00000000E-003    1.73423548E-001    7.94903410E-001    8.78059796E-001    4.22565309E-001   -1.41818072E+000    6.33356387E-001
   -8.29133858E-002   -7.86614173E-002   -3.00000000E-003    1.85660248E-001    8.12291569E-001    9.00701912E-001    4.53530935E-001   -1.45912255E+000    6.53463146E-001
   -8.14960630E-002   -7.86614173E-002   -3.00000000E-003    1.97711163E-001    8.29252367E-001    9.23350231E-001    4.84851681E-001   -1.50165347E+000    6.73808653E-001
   -8.00787402E-002   -7.86614173E-002   -3.00000000E-003    2.09563209E-001    8.45794819E-001    9.45991236E-001    5.16514591E-001   -1.54579939E+000    6.94382233E-001
   -7.86614173E-002   -7.86614173E-002   -3.00000000E-003    2.21217904E-001    8.61940673E-001    9.68624811E-001    5.48513701E-001   -1.59158898E+000    7.15186246E-001
   -7.72440945E-002   -7.86614173E-002   -3.00000000E-003    2.32651720E-001    8.77701572E-001    9.91233266E-001    5.80845123E-001   -1.63904560E+000    7.36201128E-001
   -7.58267717E-002   -7.86614173E-002   -3.00000000E-003    2.43862418E-001    8.93105099E-001    1.01382160E+000    6.13508050E-001   -1.68818462E+000    7.57425144E-001
   -7.44094488E-002   -7.86614173E-002   -3.00000000E-003    2.54848522E-001    9.08185161E-001    1.03638940E+000    6.46504801E-001   -1.73902046E+000    7.78850637E-001
   -7.29921260E-002   -7.86614173E-002   -3.00000000E-003    2.65604080E-001    9.22979085E-001    1.05894377E+000    6.79841743E-001   -1.79156370E+000    8.00469958E-001
   -7.15748031E-002   -7.86614173E-002   -3.00000000E-003    2.76131370E-001    9.37528232E-001    1.08149372E+000    7.13528022E-001   -1.84581286E+000    8.22277132E-001
   -7.01574803E-002   -7.86614173E-002   -3.00000000E-003    2.86420257E-001    9.51878253E-001    1.10405006E+000    7.47581284E-001   -1.90177575E+000    8.44264173E-001
   -6.87401575E-002   -7.86614173E-002   -3.00000000E-003    2.96476678E-001    9.66079676E-001    1.12662791E+000    7.82018386E-001   -1.95944007E+000    8.66419093E-001
   -6.73228346E-002   -7.86614173E-002   -3.00000000E-003    3.06309190E-001    9.80196372E-001    1.14925130E+000    8.16862625E-001   -2.01879869E+000    8.88740760E-001
   -6.59055118E-002   -7.86614173E-002   -3.00000000E-003    3.15929835E-001    9.94297587E-001    1.17194928E+000    8.52146359E-001   -2.07984132E+000    9.11226040E-001
   -6.44881890E-002   -7.86614173E-002   -3.00000000E-003    3.25353158E-001    1.00845426E+000    1.19476459E+000    8.87907210E-001   -2.14255545E+000    9.33876262E-001
   -6.30708661E-002   -7.86614173E-002   -3.00000000E-003    3.34584444E-001    1.02273816E+000    1.21773871E+000    9.24202927E-001   -2.20693878E+000    9.56690503E-001
   -6.16535433E-002   -7.86614173E-002   -3.00000000E-003    3.43614498E-001    1.03720808E+000    1.24093200E+000    9.61083905E-001   -2.27296665E+000    9.79666981E-001
   -6.02362205E-002   -7.86614173E-002   -3.00000000E-003    3.52431536E-001    1.05190525E+000    1.26438384E+000    9.98594331E-001   -2.34058992E+000    1.00281562E+000
   -5.88188976E-002   -7.86614173E-002   -3.00000000E-003    3.61024605E-001    1.06688193E+000    1.28809343E+000    1.03674012E+000   -2.40972453E+000    1.02613937E+000
   -5.74015748E-002   -7.86614173E-002   -3.00000000E-003    3.69444720E-001    1.08222003E+000    1.31200823E+000    1.07545907E+000   -2.48024540E+000    1.04965700E+000
   -5.59842520E-002   -7.86614173E-002   -3.00000000E-003    3.77897233E-001    1.09812557E+000    1.33607543E+000    1.11465170E+000   -2.55208187E+000    1.07343078E+000
   -5.45669291E-002   -7.86614173E-002   -3.00000000E-003    3.86793598E-001    1.11500256E+000    1.36040691E+000    1.15429437E+000   -2.62540110E+000    1.09760503E+000
   -5.31496063E-002   -7.86614173E-002   -3.00000000E-003    3.96688260E-001    1.13343653E+000    1.38555522E+000    1.19466565E+000   -2.70081796E+000    1.12242450E+000
   -5.17322835E-002   -7.86614173E-002   -3.00000000E-003    4.07924200E-001    1.15395140E+000    1.41284759E+000    1.23668321E+000   -2.77954552E+000    1.14820532E+000
   -5.03149606E-002   -7.86614173E-002   -3.00000000E-003    4.19521005E-001    1.17611769E+000    1.44459954E+000    1.28220471E+000   -2.86298611E+000    1.17511407E+000
   -4.88976378E-002   -7.86614173E-002   -3.00000000E-003    4.26823356E-001    1.19639192E+000    1.48183732E+000    1.33287540E+000   -2.95022126E+000    1.20262314E+000
   -4.74803150E-002   -7.86614173E-002   -3.00000000E-003    4.26543397E-001    1.20862520E+000    1.51708285E+000    1.38392477E+000   -3.03440162E+000    1.22982952E+000
   -4.60629921E-002   -7.86614173E-002   -3.00000000E-003    4.30202343E-001    1.21471290E+000    1.54660527E+000    1.42420058E+000   -3.11230381E+000    1.25846367E+000
   -4.46456693E-002   -7.86614173E-002   -3.00000000E-003    4.50266015E-001    1.22087344E+000    1.58534649E+000    1.44705336E+000   -3.18844387E+000    1.29114140E+000
   -4.32283465E-002   -7.86614173E-002   -3.00000000E-003   -3.35511732E-001    3.55188078E-001    1.76431066E-001   -1.71748696E-001   -3.14494804E+000    1.28132512E+000
   -4.18110236E-002   -7.86614173E-002   -3.00000000E-003   -3.20253878E-001    3.59257366E-001    1.76890381E-001   -1.67345533E-001   -3.18050297E+000    1.28933318E+000
   -4.03937008E-002   -7.86614173E-002   -3.00000000E-003   -3.09829055E-001    3.65487107E-001    1.61637201E-001   -1.61676526E-001   -3.23054573E+000    1.29347415E+000
   -3.89763780E-002   -7.86614173E-002   -3.00000000E-003   -3.15972478E-001    3.72115561E-001    1.52399633E-001   -1.56079909E-001   -3.27601687E+000    1.29756527E+000
   -3.75590551E-002   -7.86614173E-002   -3.00000000E-003   -3.17735837E-001    3.78833728E-001    1.51084244E-001   -1.50799205E-001   -3.31019356E+000    1.30254912E+000
   -3.61417323E-002   -7.86614173E-002   -3.00000000E-003   -3.15963336E-001    3.85080203E-001    1.49401602E-001   -1.45546185E-001   -3.34091810E+000    1.30678059E+000
   -3.47244094E-002   -7.86614173E-002   -3.00000000E-003   -3.12917340E-001    3.90956456E-001    1.46230089E-001   -1.39979270E-001   -3.37173597E+000    1.30948615E+000
   -3.33070866E-002   -7.86614173E-002   -3.00000000E-003   -3.09849398E-001    3.96639961E-001    1.41699072E-001   -1.34049465E-001   -3.40351692E+000    1.31044864E+000
   -3.18897638E-002   -7.86614173E-002   -3.00000000E-003   -3.07435131E-001    4.02211351E-001    1.36505749E-001   -1.27812365E-001   -3.43553366E+000    1.30982711E+000
   -3.04724409E-002   -7.86614173E-002   -3.00000000E-003   -3.05555376E-001    4.07673152E-001    1.31411906E-001   -1.21324244E-001   -3.46661269E+000    1.30789411E+000
   -2.90551181E-002   -7.86614173E-002   -3.00000000E-003   -3.03742298E-001    4.13000546E-001    1.26623516E-001   -1.14612597E-001   -3.49618814E+000    1.30476514E+000
   -2.76377953E-002   -7.86614173E-002   -3.00000000E-003   -3.01753947E-001    4.18174437E-001    1.21960315E-001   -1.07679879E-001   -3.52433958E+000    1.30040008E+000
   -2.62204724E-002   -7.86614173E-002   -3.00000000E-003   -2.99620260E-001    4.23193094E-001    1.17238966E-001   -1.00519814E-001   -3.55127180E+000    1.29473719E+000
   -2.48031496E-002   -7.86614173E-002   -3.00000000E-003   -2.97458343E-001    4.28064190E-001    1.12418617E-001   -9.31360303E-002   -3.57699687E+000    1.28777383E+000
   -2.33858268E-002   -7.86614173E-002   -3.00000000E-003   -2.95333473E-001    4.32794544E-001    1.07558814E-001   -8.55356881E-002   -3.60134254E+000    1.27956166E+000
   -2.19685039E-002   -7.86614173E-002   -3.00000000E-003   -2.93233334E-001    4.37386433E-001    1.02723258E-001   -7.77326756E-002   -3.62408964E+000    1.27016158E+000
   -2.05511811E-002   -7.86614173E-002   -3.00000000E-003   -2.91117481E-001    4.41840357E-001    9.79292567E-002   -6.97393080E-002   -3.64509191E+000    1.25961815E+000
   -1.91338583E-002   -7.86614173E-002   -3.00000000E-003   -2.88968087E-001    4.46156036E-001    9.31629122E-002   -6.15674624E-002   -3.66425523E+000    1.24795924E+000
   -1.77165354E-002   -7.86614173E-002   -3.00000000E-003   -2.86794234E-001    4.50335833E-001    8.84078750E-002   -5.32294199E-002   -3.68148799E+000    1.23521666E+000
   -1.62992126E-002   -7.86614173E-002   -3.00000000E-003   -2.84610734E-001    4.54380682E-001    8.36550101E-002   -4.47332942E-002   -3.69667508E+000    1.22143463E+000
   -1.48818898E-002   -7.86614173E-002   -3.00000000E-003   -2.82420071E-001    4.58292902E-001    7.89263796E-002   -3.60959774E-002   -3.70968246E+000    1.20666546E+000
   -1.34645669E-002   -7.86614173E-002   -3.00000000E-003   -2.80217826E-001    4.62071849E-001    7.42204637E-002   -2.73304777E-002   -3.72038438E+000    1.19096039E+000
   -1.20472441E-002   -7.86614173E-002   -3.00000000E-003   -2.78000668E-001    4.65717350E-001    6.95343916E-002   -1.84504479E-002   -3.72866390E+000    1.17436787E+000
   -1.06299213E-002   -7.86614173E-002   -3.00000000E-003   -2.75771694E-001    4.69228666E-001    6.48668103E-002   -9.47146673E-003   -3.73441215E+000    1.15693715E+000
   -9.21259843E-003   -7.86614173E-002   -3.00000000E-003   -2.73532789E-001    4.72602660E-001    6.02124073E-002   -4.05547847E-004   -3.73752022E+000    1.13872175E+000
   -7.79527559E-003   -7.86614173E-002   -3.00000000E-003   -2.71290389E-001    4.75840996E-001    5.55706876E-002    8.73409627E-003   -3.73788434E+000    1.11977991E+000
   -6.37795276E-003   -7.86614173E-002   -3.00000000E-003   -2.69042447E-001    4.78940417E-001    5.09512945E-002    1.79302667E-002   -3.73539907E+000    1.10016642E+000
   -4.96062992E-003   -7.86614173E-002   -3.00000000E-003   -2.66788109E-001    4.81900695E-001    4.63430863E-002    2.71719430E-002   -3.72997206E+000    1.07993623E+000
   -3.54330709E-003   -7.86614173E-002   -3.00000000E-003   -2.64530280E-001    4.84718289E-001    4.17430547E-002    3.64440344E-002   -3.72152454E+000    1.05914481E+000
   -2.12598425E-003   -7.86614173E-002   -3.00000000E-003   -2.62273757E-001    4.87390542E-001    3.71453741E-002    4.57295527E-002   -3.70998025E+000    1.03784701E+000
   -7.08661417E-004   -7.86614173E-002   -3.00000000E-003   -2.60020007E-001    4.89913512E-001    3.25553492E-002    5.50155670E-002   -3.69526920E+000    1.01609837E+000
    7.08661417E-004   -7.86614173E-002   -3.00000000E-003   -2.57774860E-001    4.92283701E-001    2.79558481E-002    6.42900663E-002   -3.67733883E+000    9.93952986E-001
    2.12598425E-003   -7.86614173E-002   -3.00000000E-003   -2.55540798E-001    4.94497101E-001    2.33578192E-002    7.35360753E-002   -3.65614619E+000    9.71461629E-001
    3.54330709E-003   -7.86614173E-002   -3.00000000E-003   -2.53326985E-001    4.96549911E-001    1.87416586E-002    8.27427031E-002   -3.63166448E+000    9.48673069E-001
    4.96062992E-003   -7.86614173E-002   -3.00000000E-003   -2.51137091E-001    4.98438626E-001    1.41141200E-002    9.18959981E-002   -3.60387424E+000    9.25634989E-001
    6.37795276E-003   -7.86614173E-002   -3.00000000E-003   -2.48977892E-001    5.00156180E-001    9.46890109E-003    1.00980692E-001   -3.57276785E+000    9.02391597E-001
    7.79527559E-003   -7.86614173E-002   -3.00000000E-003   -2.46855261E-001    5.01697323E-001    4.80886146E-003    1.09983100E-001   -3.53835744E+000    8.78985035E-001
    9.21259843E-003   -7.86614173E-002   -3.00000000E-003   -2.44777368E-001    5.03057853E-001    1.25364152E-004    1.18894187E-001   -3.50066869E+000    8.55454026E-001
    1.06299213E-002   -7.86614173E-002   -3.00000000E-003   -2.42748300E-001    5.04231808E-001   -4.58711910E-003    1.27701461E-001   -3.45973562E+000    8.31833001E-001
    1.20472441E-002   -7.86614173E-002   -3.00000000E-003   -2.40780213E-001    5.05214319E-001   -9.32874133E-003    1.36392286E-001   -3.41562012E+000    8.08155297E-001
    1.34645669E-002   -7.86614173E-002   -3.00000000E-003   -2.38880081E-001    5.05998274E-001   -1.41020403E-002    1.44955252E-001   -3.36837859E+000    7.84449848E-001
    1.48818898E-002   -7.86614173E-002   -3.00000000E-003   -2.37051388E-001    5.06578275E-001   -1.88982769E-002    1.53378579E-001   -3.31808898E+000    7.60744683E-001
    1.62992126E-002   -7.86614173E-002   -3.00000000E-003   -2.35300438E-001    5.06951726E-001   -2.37259306E-002    1.61656084E-001   -3.26483961E+000    7.37064150E-001
    1.77165354E-002   -7.86614173E-002   -3.00000000E-003   -2.33630543E-001    5.07116808E-001   -2.85858402E-002    1.69774351E-001   -3.20873378E+000    7.13429873E-001
    1.91338583E-002   -7.86614173E-002   -3.00000000E-003   -2.32052536E-001    5.07069824E-001   -3.34892605E-002    1.77719714E-001   -3.14989705E+000    6.89861976E-001
    2.05511811E-002   -7.86614173E-002   -3.00000000E-003   -2.30575296E-001    5.06806401E-001   -3.84304538E-002    1.85481504E-001   -3.08844601E+000    6.66379508E-001
    2.19685039E-002   -7.86614173E-002   -3.00000000E-003   -2.29204328E-001    5.06320471E-001   -4.34012823E-002    1.93048756E-001   -3.02450085E+000    6.43002050E-001
    2.33858268E-002   -7.86614173E-002   -3.00000000E-003   -2.27937887E-001    5.05614693E-001   -4.84010838E-002    2.00416542E-001   -2.95817212E+000    6.19749266E-001
    2.48031496E-002   -7.86614173E-002   -3.00000000E-003   -2.26766531E-001    5.04700674E-001   -5.34327056E-002    2.07571134E-001   -2.88959948E+000    5.96640598E-001
    2.62204724E-002   -7.86614173E-002   -3.00000000E-003   -2.25684771E-001    5.03589343E-001   -5.85163170E-002    2.14481162E-001   -2.81896894E+000    5.73694713E-001
    2.76377953E-002   -7.86614173E-002   -3.00000000E-003   -2.24711723E-001    5.02269232E-001   -6.36860269E-002    2.21113548E-001   -2.74648830E+000    5.50929642E-001
    2.90551181E-002   -7.86614173E-002   -3.00000000E-003   -2.23882734E-001    5.00713337E-001   -6.89262072E-002    2.27449786E-001   -2.67228216E+000    5.28365192E-001
    3.04724409E-002   -7.86614173E-002   -3.00000000E-003   -2.23213709E-001    4.98915589E-001   -7.42035643E-002    2.33516389E-001   -2.59633152E+000    5.06025271E-001
    3.18897638E-002   -7.86614173E-002   -3.00000000E-003   -2.22659888E-001    4.96945651E-001   -7.94610235E-002    2.39340873E-001   -2.51856958E+000    4.83940029E-001
    3.33070866E-002   -7.86614173E-002   -3.00000000E-003   -2.22097513E-001    4.94953985E-001   -8.47266716E-002    2.44853473E-001   -2.43921599E+000    4.62156215E-001
    3.47244094E-002   -7.86614173E-002   -3.00000000E-003   -2.21455605E-001    4.93038683E-001   -9.01852814E-002    2.49807216E-001   -2.35902931E+000    4.40748556E-001
    3.61417323E-002   -7.86614173E-002   -3.00000000E-003   -2.20867451E-001    4.91063877E-001   -9.60144430E-002    2.53895377E-001   -2.27890408E+000    4.19809811E-001
    3.75590551E-002   -7.86614173E-002   -3.00000000E-003   -2.20485033E-001    4.88702164E-001   -1.02188117E-001    2.56997721E-001   -2.19901682E+000    3.99439505E-001
    3.89763780E-002   -7.86614173E-002   -3.00000000E-003   -2.20345170E-001    4.85613780E-001   -1.08703880E-001    2.59318934E-001   -2.11834325E+000    3.79736843E-001
    4.03937008E-002   -7.86614173E-002   -3.00000000E-003   -2.21025746E-001    4.81850637E-001   -1.15502058E-001    2.61788326E-001   -2.03308561E+000    3.60574045E-001
    4.18110236E-002   -7.86614173E-002   -3.00000000E-003   -2.20177846E-001    4.81292670E-001   -1.18775144E-001    2.65451108E-001   -1.93487477E+000    3.41638255E-001
    4.32283465E-002   -7.86614173E-002   -3.00000000E-003   -2.12192080E-001    4.89071362E-001   -1.31017127E-001    2.63232190E-001   -1.84218657E+000    3.33606242E-001
    4.46456693E-002   -7.86614173E-002   -3.00000000E-003   -8.70875254E-001   -1.12532195E-001    1.16717336E+000    1.41227532E+000   -1.78205483E+000    3.43098066E-001
    4.60629921E-002   -7.86614173E-002   -3.00000000E-003   -8.04983835E-001   -7.20982869E-002    1.12141931E+000    1.38506115E+000   -1.68364922E+000    2.98464479E-001
    4.74803150E-002   -7.86614173E-002   -3.00000000E-003   -7.46646935E-001   -3.38655596E-002    1.06022473E+000    1.34375940E+000   -1.58641236E+000    2.66173382E-001
    4.88976378E-002   -7.86614173E-002   -3.00000000E-003   -6.85223352E-001    6.34364717E-003    9.85679746E-001    1.29381069E+000   -1.48778746E+000    2.39146051E-001
    5.03149606E-002   -7.86614173E-002   -3.00000000E-003   -6.12246210E-001    5.34791965E-002    9.05797578E-001    1.24074023E+000   -1.38667904E+000    2.15286911E-001
    5.17322835E-002   -7.86614173E-002   -3.00000000E-003   -5.28045308E-001    1.07286464E-001    8.32433156E-001    1.19193273E+000   -1.28450875E+000    1.94556278E-001
    5.31496063E-002   -7.86614173E-002   -3.00000000E-003   -4.40583437E-001    1.62885258E-001    7.70684023E-001    1.15049721E+000   -1.18376072E+000    1.77127472E-001
    5.45669291E-002   -7.86614173E-002   -3.00000000E-003   -3.55485337E-001    2.16850218E-001    7.18151741E-001    1.11497784E+000   -1.08577233E+000    1.62573401E-001
    5.59842520E-002   -7.86614173E-002   -3.00000000E-003   -2.73980106E-001    2.68431929E-001    6.71422573E-001    1.08330201E+000   -9.90863360E-001    1.50265829E-001
    5.74015748E-002   -7.86614173E-002   -3.00000000E-003   -1.95453319E-001    3.17997732E-001    6.28537568E-001    1.05426517E+000   -8.99044985E-001    1.39699998E-001
    5.88188976E-002   -7.86614173E-002   -3.00000000E-003   -1.19069440E-001    3.66054085E-001    5.88784996E-001    1.02740807E+000   -8.10332322E-001    1.30540024E-001
    6.02362205E-002   -7.86614173E-002   -3.00000000E-003   -4.42824279E-002    4.12923761E-001    5.52133296E-001    1.00267524E+000   -7.24805386E-001    1.22589097E-001
    6.16535433E-002   -7.86614173E-002   -3.00000000E-003    2.90696604E-002    4.58706760E-001    5.18784665E-001    9.80155631E-001   -6.42589691E-001    1.15720741E-001
    6.30708661E-002   -7.86614173E-002   -3.00000000E-003    1.00860630E-001    5.03331882E-001    4.88937378E-001    9.59939282E-001   -5.63809584E-001    1.09861335E-001
    6.44881890E-002   -7.86614173E-002   -3.00000000E-003    1.70821722E-001    5.46635813E-001    4.62667930E-001    9.42050955E-001   -4.88571468E-001    1.04947507E-001
    6.59055118E-002   -7.86614173E-002   -3.00000000E-003    2.38642070E-001    5.88428158E-001    4.39924531E-001    9.26444306E-001   -4.16940020E-001    1.00919408E-001
    6.73228346E-002   -7.86614173E-002   -3.00000000E-003    3.04033522E-001    6.28523740E-001    4.20569171E-001    9.13026649E-001   -3.48927244E-001    9.77255362E-002
    6.87401575E-002   -7.86614173E-002   -3.00000000E-003    3.66762437E-001    6.66769898E-001    4.04421380E-001    9.01679125E-001   -2.84510284E-001    9.53034839E-002
    7.01574803E-002   -7.86614173E-002   -3.00000000E-003    4.26642627E-001    7.03042380E-001    3.91291158E-001    8.92278292E-001   -2.23622444E-001    9.36054095E-002
    7.15748031E-002   -7.86614173E-002   -3.00000000E-003    4.83519311E-001    7.37235720E-001    3.80994668E-001    8.84701226E-001   -1.66164404E-001    9.25852040E-002
    7.29921260E-002   -7.86614173E-002   -3.00000000E-003    5.37259069E-001    7.69256196E-001    3.73363864E-001    8.78832563E-001   -1.12010587E-001    9.22054533E-002
    7.44094488E-002   -7.86614173E-002   -3.00000000E-003    5.87725933E-001    7.99016821E-001    3.68234692E-001    8.74560859E-001   -6.09998070E-002    9.24430294E-002
    7.58267717E-002   -7.86614173E-002   -3.00000000E-003    6.34811933E-001    8.26442813E-001    3.65453037E-001    8.71781162E-001   -1.29628334E-002    9.32751261E-002
    7.72440945E-002   -7.86614173E-002   -3.00000000E-003    6.78416124E-001    8.51468222E-001    3.64868537E-001    8.70391493E-001    3.22954936E-002    9.46923097E-002
    7.86614173E-002   -7.86614173E-002   -3.00000000E-003    7.18444220E-001    8.74035413E-001    3.66338720E-001    8.70294672E-001    7.49808443E-002    9.66887428E-002
    8.00787402E-002   -7.86614173E-002   -3.00000000E-003    7.54827372E-001    8.94097887E-001    3.69717349E-001    8.71392484E-001    1.15311575E-001    9.92613244E-002
    8.14960630E-002   -7.86614173E-002   -3.00000000E-003    7.87493663E-001    9.11614076E-001    3.74863205E-001    8.73590431E-001    1.53515668E-001    1.02412640E-001
    8.29133858E-002   -7.86614173E-002   -3.00000000E-003    8.16396711E-001    9.26552960E-001    3.81632080E-001    8.76796277E-001    1.89829422E-001    1.06149890E-001
    8.43307087E-002   -7.86614173E-002   -3.00000000E-003    8.41509967E-001    9.38901152E-001    3.89883242E-001    8.80916885E-001    2.24484558E-001    1.10474181E-001
    8.57480315E-002   -7.86614173E-002   -3.00000000E-003    8.62818480E-001    9.48649038E-001    3.99479467E-001    8.85861879E-001    2.57715663E-001    1.15394987E-001
    8.71653543E-002   -7.86614173E-002   -3.00000000E-003    8.80326061E-001    9.55802590E-001    4.10280515E-001    8.91541455E-001    2.89751961E-001    1.20915363E-001
    8.85826772E-002   -7.86614173E-002   -3.00000000E-003    8.94057937E-001    9.60380882E-001    4.22151011E-001    8.97867862E-001    3.20813880E-001    1.27039118E-001
    9.00000000E-002   -7.86614173E-002   -3.00000000E-003    9.04051604E-001    9.62410250E-001    4.34955025E-001    9.04753812E-001    3.51116310E-001    1.33766230E-001
   -9.00000000E-002   -7.72440945E-002   -3.00000000E-003    1.52197150E-001    7.52093454E-001    7.92658676E-001    3.04310869E-001   -1.27181014E+000    5.69267894E-001
   -8.85826772E-002   -7.72440945E-002   -3.00000000E-003    1.65376158E-001    7.71661444E-001    8.15382348E-001    3.33863123E-001   -1.30722515E+000    5.89282914E-001
   -8.71653543E-002   -7.72440945E-002   -3.00000000E-003    1.78385195E-001    7.90781061E-001    8.38159596E-001    3.63796288E-001   -1.34407603E+000    6.09596889E-001
   -8.57480315E-002   -7.72440945E-002   -3.00000000E-003    1.91216122E-001    8.09448490E-001    8.60964319E-001    3.94090364E-001   -1.38240482E+000    6.30202058E-001
   -8.43307087E-002   -7.72440945E-002   -3.00000000E-003    2.03855640E-001    8.27660228E-001    8.83777641E-001    4.24724995E-001   -1.42225033E+000    6.51097779E-001
   -8.29133858E-002   -7.72440945E-002   -3.00000000E-003    2.16302237E-001    8.45419963E-001    9.06578456E-001    4.55679830E-001   -1.46364267E+000    6.72276319E-001
   -8.14960630E-002   -7.72440945E-002   -3.00000000E-003    2.28544488E-001    8.62738311E-001    9.29351168E-001    4.86941944E-001   -1.50661568E+000    6.93731962E-001
   -8.00787402E-002   -7.72440945E-002   -3.00000000E-003    2.40576135E-001    8.79630550E-001    9.52082298E-001    5.18495021E-001   -1.55119934E+000    7.15459902E-001
   -7.86614173E-002   -7.72440945E-002   -3.00000000E-003    2.52398004E-001    8.96115976E-001    9.74764585E-001    5.50329738E-001   -1.59741579E+000    7.37457107E-001
   -7.72440945E-002   -7.72440945E-002   -3.00000000E-003    2.63994974E-001    9.12214339E-001    9.97388405E-001    5.82441447E-001   -1.64529323E+000    7.59714024E-001
   -7.58267717E-002   -7.72440945E-002   -3.00000000E-003    2.75364052E-001    9.27953708E-001    1.01995577E+000    6.14827033E-001   -1.69484637E+000    7.82226982E-001
   -7.44094488E-002   -7.72440945E-002   -3.00000000E-003    2.86510364E-001    9.43374309E-001    1.04246491E+000    6.47483611E-001   -1.74608949E+000    8.04991578E-001
   -7.29921260E-002   -7.72440945E-002   -3.00000000E-003    2.97429096E-001    9.58512295E-001    1.06492248E+000    6.80416409E-001   -1.79903520E+000    8.28001216E-001
   -7.15748031E-002   -7.72440945E-002   -3.00000000E-003    3.08127882E-001    9.73416328E-001    1.08734000E+000    7.13630315E-001   -1.85368280E+000    8.51254277E-001
   -7.01574803E-002   -7.72440945E-002   -3.00000000E-003    3.18599427E-001    9.88135350E-001    1.10972766E+000    7.47139123E-001   -1.91004445E+000    8.74744499E-001
   -6.87401575E-002   -7.72440945E-002   -3.00000000E-003    3.28854474E-001    1.00272469E+000    1.13210131E+000    7.80956661E-001   -1.96811200E+000    8.98467171E-001
   -6.73228346E-002   -7.72440945E-002   -3.00000000E-003    3.38908722E-001    1.01725212E+000    1.15448434E+000    8.15096871E-001   -2.02788015E+000    9.22418915E-001
   -6.59055118E-002   -7.72440945E-002   -3.00000000E-003    3.48784370E-001    1.03179782E+000    1.17690774E+000    8.49587572E-001   -2.08935142E+000    9.46604730E-001
   -6.44881890E-002   -7.72440945E-002   -3.00000000E-003    3.58510617E-001    1.04644534E+000    1.19942366E+000    8.84466571E-001   -2.15253327E+000    9.71034958E-001
   -6.30708661E-002   -7.72440945E-002   -3.00000000E-003    3.68108365E-001    1.06128042E+000    1.22209449E+000    9.19794796E-001   -2.21745805E+000    9.95716267E-001
   -6.16535433E-002   -7.72440945E-002   -3.00000000E-003    3.77576677E-001    1.07636320E+000    1.24501956E+000    9.55645532E-001   -2.28415516E+000    1.02067275E+000
   -6.02362205E-002   -7.72440945E-002   -3.00000000E-003    3.86869369E-001    1.09171035E+000    1.26828469E+000    9.92092140E-001   -2.35262615E+000    1.04591269E+000
   -5.88188976E-002   -7.72440945E-002   -3.00000000E-003    3.95892191E-001    1.10729263E+000    1.29191105E+000    1.02914649E+000   -2.42279958E+000    1.07144629E+000
   -5.74015748E-002   -7.72440945E-002   -3.00000000E-003    4.04588459E-001    1.12306835E+000    1.31574866E+000    1.06665737E+000   -2.49447020E+000    1.09727854E+000
   -5.59842520E-002   -7.72440945E-002   -3.00000000E-003    4.13176731E-001    1.13916761E+000    1.33949867E+000    1.10426952E+000   -2.56739752E+000    1.12347136E+000
   -5.45669291E-002   -7.72440945E-002   -3.00000000E-003    4.22406620E-001    1.15612370E+000    1.36298931E+000    1.14155066E+000   -2.64168802E+000    1.15025437E+000
   -5.31496063E-002   -7.72440945E-002   -3.00000000E-003    4.33627925E-001    1.17504998E+000    1.38671506E+000    1.17835207E+000   -2.71835692E+000    1.17811522E+000
   -5.17322835E-002   -7.72440945E-002   -3.00000000E-003    4.48717873E-001    1.19761131E+000    1.41257858E+000    1.21540644E+000   -2.80006933E+000    1.20790289E+000
   -5.03149606E-002   -7.72440945E-002   -3.00000000E-003    4.70005524E-001    1.22571409E+000    1.44619937E+000    1.25572886E+000   -2.89235853E+000    1.24082985E+000
   -4.88976378E-002   -7.72440945E-002   -3.00000000E-003    4.91213359E-001    1.25667859E+000    1.50518426E+000    1.30924505E+000   -3.00307426E+000    1.27721941E+000
   -4.74803150E-002   -7.72440945E-002   -3.00000000E-003    4.75692811E-001    1.25859550E+000    1.56945527E+000    1.37276302E+000   -3.10684187E+000    1.31024822E+000
   -4.60629921E-002   -7.72440945E-002   -3.00000000E-003    4.90668973E-001    1.23643204E+000    1.62547850E+000    1.39471816E+000   -3.16483036E+000    1.33606911E+000
   -4.46456693E-002   -7.72440945E-002   -3.00000000E-003   -3.30858812E-001    3.54869916E-001    1.76514606E-001   -1.78866201E-001   -3.08401530E+000    1.30998035E+000
   -4.32283465E-002   -7.72440945E-002   -3.00000000E-003   -3.22091945E-001    3.60372931E-001    1.78499286E-001   -1.75791973E-001   -3.10888853E+000    1.32108697E+000
   -4.18110236E-002   -7.72440945E-002   -3.00000000E-003   -3.13958844E-001    3.66096948E-001    1.75534843E-001   -1.71340138E-001   -3.13977378E+000    1.33029443E+000
   -4.03937008E-002   -7.72440945E-002   -3.00000000E-003   -3.08871604E-001    3.72220274E-001    1.68271620E-001   -1.66234919E-001   -3.17633439E+000    1.33730522E+000
   -3.89763780E-002   -7.72440945E-002   -3.00000000E-003   -3.07889296E-001    3.78576837E-001    1.61346940E-001   -1.60923884E-001   -3.21309238E+000    1.34299816E+000
   -3.75590551E-002   -7.72440945E-002   -3.00000000E-003   -3.07448404E-001    3.84919276E-001    1.56775424E-001   -1.55544024E-001   -3.24654729E+000    1.34793070E+000
   -3.61417323E-002   -7.72440945E-002   -3.00000000E-003   -3.05956521E-001    3.91056501E-001    1.52987584E-001   -1.50035383E-001   -3.27759026E+000    1.35185647E+000
   -3.47244094E-002   -7.72440945E-002   -3.00000000E-003   -3.03709381E-001    3.96956986E-001    1.48923966E-001   -1.44277615E-001   -3.30770454E+000    1.35444610E+000
   -3.33070866E-002   -7.72440945E-002   -3.00000000E-003   -3.01250110E-001    4.02668000E-001    1.44354090E-001   -1.38222383E-001   -3.33753926E+000    1.35555204E+000
   -3.18897638E-002   -7.72440945E-002   -3.00000000E-003   -2.98927198E-001    4.08232136E-001    1.39454155E-001   -1.31875376E-001   -3.36698712E+000    1.35519899E+000
   -3.04724409E-002   -7.72440945E-002   -3.00000000E-003   -2.96792452E-001    4.13663829E-001    1.34489565E-001   -1.25258538E-001   -3.39562223E+000    1.35348197E+000
   -2.90551181E-002   -7.72440945E-002   -3.00000000E-003   -2.94722083E-001    4.18957752E-001    1.29605373E-001   -1.18394263E-001   -3.42311889E+000    1.35046752E+000
   -2.76377953E-002   -7.72440945E-002   -3.00000000E-003   -2.92609079E-001    4.24106806E-001    1.24783167E-001   -1.11291914E-001   -3.44937597E+000    1.34617316E+000
   -2.62204724E-002   -7.72440945E-002   -3.00000000E-003   -2.90435964E-001    4.29110187E-001    1.19970101E-001   -1.03956483E-001   -3.47438009E+000    1.34059456E+000
   -2.48031496E-002   -7.72440945E-002   -3.00000000E-003   -2.88231069E-001    4.33969156E-001    1.15139180E-001   -9.63943015E-002   -3.49808502E+000    1.33374197E+000
   -2.33858268E-002   -7.72440945E-002   -3.00000000E-003   -2.86023704E-001    4.38688462E-001    1.10298445E-001   -8.86135092E-002   -3.52038008E+000    1.32564779E+000
   -2.19685039E-002   -7.72440945E-002   -3.00000000E-003   -2.83816996E-001    4.43270090E-001    1.05473179E-001   -8.06255985E-002   -3.54112728E+000    1.31635283E+000
   -2.05511811E-002   -7.72440945E-002   -3.00000000E-003   -2.81602376E-001    4.47714419E-001    1.00672101E-001   -7.24427323E-002   -3.56020054E+000    1.30589601E+000
   -1.91338583E-002   -7.72440945E-002   -3.00000000E-003   -2.79370325E-001    4.52022874E-001    9.58977267E-002   -6.40768732E-002   -3.57748199E+000    1.29431084E+000
   -1.77165354E-002   -7.72440945E-002   -3.00000000E-003   -2.77121599E-001    4.56195744E-001    9.11455592E-002   -5.55405659E-002   -3.59287013E+000    1.28163371E+000
   -1.62992126E-002   -7.72440945E-002   -3.00000000E-003   -2.74862628E-001    4.60233790E-001    8.64118641E-002   -4.68455544E-002   -3.60625450E+000    1.26790637E+000
   -1.48818898E-002   -7.72440945E-002   -3.00000000E-003   -2.72597891E-001    4.64138795E-001    8.16965412E-002   -3.80041156E-002   -3.61752479E+000    1.25317426E+000
   -1.34645669E-002   -7.72440945E-002   -3.00000000E-003   -2.70324989E-001    4.67911517E-001    7.70028780E-002   -2.90295300E-002   -3.62655900E+000    1.23748372E+000
   -1.20472441E-002   -7.72440945E-002   -3.00000000E-003   -2.68044298E-001    4.71550496E-001    7.23318649E-002   -1.99368947E-002   -3.63325320E+000    1.22088295E+000
   -1.06299213E-002   -7.72440945E-002   -3.00000000E-003   -2.65758259E-001    4.75055569E-001    6.76834316E-002   -1.07401958E-002   -3.63750009E+000    1.20341944E+000
   -9.21259843E-003   -7.72440945E-002   -3.00000000E-003   -2.63465643E-001    4.78424124E-001    6.30519333E-002   -1.45284208E-003   -3.63919260E+000    1.18514325E+000
   -7.79527559E-003   -7.72440945E-002   -3.00000000E-003   -2.61173966E-001    4.81656182E-001    5.84325740E-002    7.91332073E-003   -3.63824352E+000    1.16610780E+000
   -6.37795276E-003   -7.72440945E-002   -3.00000000E-003   -2.58880496E-001    4.84750042E-001    5.38347463E-002    1.73401096E-002   -3.63455248E+000    1.14636592E+000
   -4.96062992E-003   -7.72440945E-002   -3.00000000E-003   -2.56590539E-001    4.87704695E-001    4.92448020E-002    2.68183060E-002   -3.62803619E+000    1.12596912E+000
   -3.54330709E-003   -7.72440945E-002   -3.00000000E-003   -2.54303351E-001    4.90516743E-001    4.46653487E-002    3.63322014E-002   -3.61862001E+000    1.10497067E+000
   -2.12598425E-003   -7.72440945E-002   -3.00000000E-003   -2.52024009E-001    4.93183920E-001    4.00923053E-002    4.58654759E-002   -3.60622933E+000    1.08342239E+000
   -7.08661417E-004   -7.72440945E-002   -3.00000000E-003   -2.49755417E-001    4.95701718E-001    3.55189714E-002    5.54065411E-002   -3.59080782E+000    1.06137661E+000
    7.08661417E-004   -7.72440945E-002   -3.00000000E-003   -2.47500711E-001    4.98068231E-001    3.09457867E-002    6.49406582E-002   -3.57230268E+000    1.03888534E+000
    2.12598425E-003   -7.72440945E-002   -3.00000000E-003   -2.45266485E-001    5.00278043E-001    2.63697507E-002    7.44533993E-002   -3.55067883E+000    1.01599763E+000
    3.54330709E-003   -7.72440945E-002   -3.00000000E-003   -2.43058471E-001    5.02328769E-001    2.17809036E-002    8.39343870E-002   -3.52590487E+000    9.92760390E-001
    4.96062992E-003   -7.72440945E-002   -3.00000000E-003   -2.40881965E-001    5.04215381E-001    1.71743617E-002    9.33694651E-002   -3.49797066E+000    9.69220781E-001
    6.37795276E-003   -7.72440945E-002   -3.00000000E-003   -2.38741367E-001    5.05932370E-001    1.25582648E-002    1.02743314E-001   -3.46686327E+000    9.45421674E-001
    7.79527559E-003   -7.72440945E-002   -3.00000000E-003   -2.36644680E-001    5.07475563E-001    7.92726888E-003    1.12043110E-001   -3.43259988E+000    9.21405642E-001
    9.21259843E-003   -7.72440945E-002   -3.00000000E-003   -2.34596605E-001    5.08839741E-001    3.27212590E-003    1.21260141E-001   -3.39519895E+000    8.97211624E-001
    1.06299213E-002   -7.72440945E-002   -3.00000000E-003   -2.32605949E-001    5.10018901E-001   -1.40767263E-003    1.30381277E-001   -3.35469622E+000    8.72875453E-001
    1.20472441E-002   -7.72440945E-002   -3.00000000E-003   -2.30679193E-001    5.11009102E-001   -6.11790251E-003    1.39395739E-001   -3.31114049E+000    8.48431874E-001
    1.34645669E-002   -7.72440945E-002   -3.00000000E-003   -2.28824192E-001    5.11804033E-001   -1.08530540E-002    1.48290467E-001   -3.26458989E+000    8.23911990E-001
    1.48818898E-002   -7.72440945E-002   -3.00000000E-003   -2.27044576E-001    5.12399295E-001   -1.56153031E-002    1.57054912E-001   -3.21511529E+000    7.99346417E-001
    1.62992126E-002   -7.72440945E-002   -3.00000000E-003   -2.25347058E-001    5.12791412E-001   -2.04062686E-002    1.65680401E-001   -3.16279669E+000    7.74762601E-001
    1.77165354E-002   -7.72440945E-002   -3.00000000E-003   -2.23738748E-001    5.12976404E-001   -2.52296434E-002    1.74154727E-001   -3.10772945E+000    7.50185240E-001
    1.91338583E-002   -7.72440945E-002   -3.00000000E-003   -2.22225580E-001    5.12950239E-001   -3.00920690E-002    1.82467530E-001   -3.05002216E+000    7.25639909E-001
    2.05511811E-002   -7.72440945E-002   -3.00000000E-003   -2.20814429E-001    5.12711011E-001   -3.49881002E-002    1.90607938E-001   -2.98977827E+000    7.01148976E-001
    2.19685039E-002   -7.72440945E-002   -3.00000000E-003   -2.19509171E-001    5.12253890E-001   -3.99143966E-002    1.98564061E-001   -2.92711094E+000    6.76735879E-001
    2.33858268E-002   -7.72440945E-002   -3.00000000E-003   -2.18311842E-001    5.11579477E-001   -4.48734881E-002    2.06326726E-001   -2.86213690E+000    6.52423503E-001
    2.48031496E-002   -7.72440945E-002   -3.00000000E-003   -2.17222140E-001    5.10691160E-001   -4.98699099E-002    2.13881470E-001   -2.79498969E+000    6.28235023E-001
    2.62204724E-002   -7.72440945E-002   -3.00000000E-003   -2.16243229E-001    5.09589480E-001   -5.49128980E-002    2.21211086E-001   -2.72581647E+000    6.04193225E-001
    2.76377953E-002   -7.72440945E-002   -3.00000000E-003   -2.15384723E-001    5.08269858E-001   -6.00136915E-002    2.28297116E-001   -2.65476262E+000    5.80320924E-001
    2.90551181E-002   -7.72440945E-002   -3.00000000E-003   -2.14659747E-001    5.06725631E-001   -6.51589377E-002    2.35126656E-001   -2.58193994E+000    5.56642852E-001
    3.04724409E-002   -7.72440945E-002   -3.00000000E-003   -2.14068438E-001    5.04964548E-001   -7.03418539E-002    2.41700252E-001   -2.50742469E+000    5.33186570E-001
    3.18897638E-002   -7.72440945E-002   -3.00000000E-003   -2.13589544E-001    5.03021424E-001   -7.55492379E-002    2.48004843E-001   -2.43131102E+000    5.09984383E-001
    3.33070866E-002   -7.72440945E-002   -3.00000000E-003   -2.13185144E-001    5.00945743E-001   -8.08095239E-002    2.53984413E-001   -2.35382131E+000    4.87077539E-001
    3.47244094E-002   -7.72440945E-002   -3.00000000E-003   -2.12848038E-001    4.98748711E-001   -8.61881387E-002    2.59533239E-001   -2.27532256E+000    4.64515397E-001
    3.61417323E-002   -7.72440945E-002   -3.00000000E-003   -2.12627025E-001    4.96356383E-001   -9.17327096E-002    2.64549746E-001   -2.19614008E+000    4.42348800E-001
    3.75590551E-002   -7.72440945E-002   -3.00000000E-003   -2.12590738E-001    4.93642862E-001   -9.74334534E-002    2.69044922E-001   -2.11621164E+000    4.20610655E-001
    3.89763780E-002   -7.72440945E-002   -3.00000000E-003   -2.12784353E-001    4.90579664E-001   -1.03207324E-001    2.73209182E-001   -2.03483151E+000    3.99283180E-001
    4.03937008E-002   -7.72440945E-002   -3.00000000E-003   -2.13126156E-001    4.87581199E-001   -1.08821487E-001    2.77352865E-001   -1.95067793E+000    3.78265719E-001
    4.18110236E-002   -7.72440945E-002   -3.00000000E-003   -2.12816983E-001    4.85918595E-001   -1.14312791E-001    2.81117725E-001   -1.86387839E+000    3.57693744E-001
    4.32283465E-002   -7.72440945E-002   -3.00000000E-003   -2.11637712E-001    4.86581287E-001   -1.21327380E-001    2.82332483E-001   -1.77920640E+000    3.38629387E-001
    4.46456693E-002   -7.72440945E-002   -3.00000000E-003   -2.10559253E-001    4.89600586E-001   -1.30383951E-001    2.78125810E-001   -1.69958740E+000    3.23057170E-001
    4.60629921E-002   -7.72440945E-002   -3.00000000E-003   -8.52980377E-001   -9.28635962E-002    1.10045635E+000    1.34804070E+000   -1.65224070E+000    3.82229838E-001
    4.74803150E-002   -7.72440945E-002   -3.00000000E-003   -8.05213118E-001   -7.77171409E-002    1.02298573E+000    1.32441168E+000   -1.55131503E+000    3.19872563E-001
    4.88976378E-002   -7.72440945E-002   -3.00000000E-003   -7.60076985E-001   -4.83287303E-002    9.33299717E-001    1.26675253E+000   -1.45124952E+000    2.79851894E-001
    5.03149606E-002   -7.72440945E-002   -3.00000000E-003   -6.86040459E-001   -1.88859098E-004    8.28688821E-001    1.19875180E+000   -1.34662516E+000    2.46743771E-001
    5.17322835E-002   -7.72440945E-002   -3.00000000E-003   -5.83475084E-001    6.51802596E-002    7.44257648E-001    1.14325260E+000   -1.23942396E+000    2.19445395E-001
    5.31496063E-002   -7.72440945E-002   -3.00000000E-003   -4.81641094E-001    1.29928380E-001    6.85982911E-001    1.10383797E+000   -1.13615495E+000    1.98201323E-001
    5.45669291E-002   -7.72440945E-002   -3.00000000E-003   -3.89361400E-001    1.88717912E-001    6.39614433E-001    1.07202770E+000   -1.03767388E+000    1.81158082E-001
    5.59842520E-002   -7.72440945E-002   -3.00000000E-003   -3.04272736E-001    2.42928207E-001    5.97582509E-001    1.04327182E+000   -9.43100182E-001    1.66855768E-001
    5.74015748E-002   -7.72440945E-002   -3.00000000E-003   -2.23325990E-001    2.94379991E-001    5.57573158E-001    1.01613147E+000   -8.51833939E-001    1.54483087E-001
    5.88188976E-002   -7.72440945E-002   -3.00000000E-003   -1.44527897E-001    3.44271454E-001    5.19423360E-001    9.90451541E-001   -7.63646206E-001    1.43615322E-001
    6.02362205E-002   -7.72440945E-002   -3.00000000E-003   -6.69136376E-002    3.93178209E-001    4.83744910E-001    9.66536301E-001   -6.78551301E-001    1.34053667E-001
    6.16535433E-002   -7.72440945E-002   -3.00000000E-003    9.68341379E-003    4.41208236E-001    4.51252370E-001    9.44756694E-001   -5.96675893E-001    1.25707424E-001
    6.30708661E-002   -7.72440945E-002   -3.00000000E-003    8.49554856E-002    4.88190776E-001    4.22433869E-001    9.25362707E-001   -5.18178824E-001    1.18529789E-001
    6.44881890E-002   -7.72440945E-002   -3.00000000E-003    1.58426609E-001    5.33850661E-001    3.97462193E-001    9.08430024E-001   -4.43186130E-001    1.12477529E-001
    6.59055118E-002   -7.72440945E-002   -3.00000000E-003    2.29623221E-001    5.77906774E-001    3.76256255E-001    8.93900278E-001   -3.71767744E-001    1.07490920E-001
    6.73228346E-002   -7.72440945E-002   -3.00000000E-003    2.98197962E-001    6.20140419E-001    3.58606484E-001    8.81642920E-001   -3.03932969E-001    1.03510295E-001
    6.87401575E-002   -7.72440945E-002   -3.00000000E-003    3.63896964E-001    6.60384708E-001    3.44263510E-001    8.71505596E-001   -2.39649193E-001    1.00458019E-001
    7.01574803E-002   -7.72440945E-002   -3.00000000E-003    4.26541110E-001    6.98519063E-001    3.32990459E-001    8.63336719E-001   -1.78833050E-001    9.82697516E-002
    7.15748031E-002   -7.72440945E-002   -3.00000000E-003    4.86000001E-001    7.34448124E-001    3.24578959E-001    8.57002452E-001   -1.21377817E-001    9.68889979E-002
    7.29921260E-002   -7.72440945E-002   -3.00000000E-003    5.42152862E-001    7.68087749E-001    3.18846203E-001    8.52378043E-001   -6.71469374E-002    9.62678567E-002
    7.44094488E-002   -7.72440945E-002   -3.00000000E-003    5.94878231E-001    7.99355216E-001    3.15628182E-001    8.49351017E-001   -1.59726184E-002    9.63745323E-002
    7.58267717E-002   -7.72440945E-002   -3.00000000E-003    6.44074225E-001    8.28185958E-001    3.14768428E-001    8.47814910E-001    3.23224186E-002    9.71818756E-002
    7.72440945E-002   -7.72440945E-002   -3.00000000E-003    6.89642093E-001    8.54513365E-001    3.16121323E-001    8.47667886E-001    7.79353582E-002    9.86735522E-002
    7.86614173E-002   -7.72440945E-002   -3.00000000E-003    7.31497677E-001    8.78286129E-001    3.19539938E-001    8.48810857E-001    1.21080558E-001    1.00840773E-001
    8.00787402E-002   -7.72440945E-002   -3.00000000E-003    7.69564927E-001    8.99457297E-001    3.24881523E-001    8.51147984E-001    1.61972762E-001    1.03675088E-001
    8.14960630E-002   -7.72440945E-002   -3.00000000E-003    8.03775403E-001    9.17987301E-001    3.32002618E-001    8.54584319E-001    2.00842507E-001    1.07175694E-001
    8.29133858E-002   -7.72440945E-002   -3.00000000E-003    8.34084723E-001    9.33848030E-001    3.40756688E-001    8.59025310E-001    2.37923390E-001    1.11342731E-001
    8.43307087E-002   -7.72440945E-002   -3.00000000E-003    8.60465391E-001    9.47025966E-001    3.51000222E-001    8.64379171E-001    2.73444807E-001    1.16175356E-001
    8.57480315E-002   -7.72440945E-002   -3.00000000E-003    8.82904742E-001    9.57514113E-001    3.62594982E-001    8.70554070E-001    3.07639648E-001    1.21675783E-001
    8.71653543E-002   -7.72440945E-002   -3.00000000E-003    9.01410295E-001    9.65320646E-001    3.75398421E-001    8.77460216E-001    3.40732333E-001    1.27843038E-001
    8.85826772E-002   -7.72440945E-002   -3.00000000E-003    9.16004640E-001    9.70461696E-001    3.89274226E-001    8.85009037E-001    3.72937191E-001    1.34674565E-001
    9.00000000E-002   -7.72440945E-002   -3.00000000E-003    9.26728290E-001    9.72967122E-001    4.04083362E-001    8.93112400E-001    4.04464067E-001    1.42164458E-001
   -9.00000000E-002   -7.58267717E-002   -3.00000000E-003    1.82049286E-001    7.83377457E-001    7.96635380E-001    3.05352861E-001   -1.27385683E+000    5.82821222E-001
   -8.85826772E-002   -7.58267717E-002   -3.00000000E-003    1.95499259E-001    8.03356315E-001    8.19632845E-001    3.35046190E-001   -1.30974648E+000    6.03776051E-001
   -8.71653543E-002   -7.58267717E-002   -3.00000000E-003    2.08752261E-001    8.22862765E-001    8.42656512E-001    3.65082074E-001   -1.34706816E+000    6.25065224E-001
   -8.57480315E-002   -7.58267717E-002   -3.00000000E-003    2.21803742E-001    8.41895036E-001    8.65679201E-001    3.95437836E-001   -1.38586748E+000    6.46686621E-001
   -8.43307087E-002   -7.58267717E-002   -3.00000000E-003    2.34640794E-001    8.60449226E-001    8.88675755E-001    4.26089019E-001   -1.42617628E+000    6.68632009E-001
   -8.29133858E-002   -7.58267717E-002   -3.00000000E-003    2.47259342E-001    8.78532525E-001    9.11622867E-001    4.57013207E-001   -1.46802567E+000    6.90897199E-001
   -8.14960630E-002   -7.58267717E-002   -3.00000000E-003    2.59657217E-001    8.96158497E-001    9.34504914E-001    4.88192738E-001   -1.51144977E+000    7.13480676E-001
   -8.00787402E-002   -7.58267717E-002   -3.00000000E-003    2.71830867E-001    9.13345942E-001    9.57309550E-001    5.19611395E-001   -1.55647977E+000    7.36379867E-001
   -7.86614173E-002   -7.58267717E-002   -3.00000000E-003    2.83784511E-001    9.30116906E-001    9.80026243E-001    5.51254744E-001   -1.60313730E+000    7.59592387E-001
   -7.72440945E-002   -7.58267717E-002   -3.00000000E-003    2.95504505E-001    9.46492808E-001    1.00264585E+000    5.83117117E-001   -1.65144990E+000    7.83110695E-001
   -7.58267717E-002   -7.58267717E-002   -3.00000000E-003    3.06995156E-001    9.62508636E-001    1.02516732E+000    6.15191204E-001   -1.70143604E+000    8.06932877E-001
   -7.44094488E-002   -7.58267717E-002   -3.00000000E-003    3.18261218E-001    9.78202251E-001    1.04759313E+000    6.47472931E-001   -1.75311118E+000    8.31057607E-001
   -7.29921260E-002   -7.58267717E-002   -3.00000000E-003    3.29306321E-001    9.93619256E-001    1.06992972E+000    6.79963574E-001   -1.80648947E+000    8.55482105E-001
   -7.15748031E-002   -7.58267717E-002   -3.00000000E-003    3.40135391E-001    1.00880947E+000    1.09219053E+000    7.12666382E-001   -1.86158091E+000    8.80212140E-001
   -7.01574803E-002   -7.58267717E-002   -3.00000000E-003    3.50755863E-001    1.02382080E+000    1.11438303E+000    7.45586864E-001   -1.91838976E+000    9.05230850E-001
   -6.87401575E-002   -7.58267717E-002   -3.00000000E-003    3.61173383E-001    1.03871370E+000    1.13652456E+000    7.78732987E-001   -1.97692092E+000    9.30545260E-001
   -6.73228346E-002   -7.58267717E-002   -3.00000000E-003    3.71409796E-001    1.05355993E+000    1.15863889E+000    8.12113138E-001   -2.03717604E+000    9.56161057E-001
   -6.59055118E-002   -7.58267717E-002   -3.00000000E-003    3.81504284E-001    1.06844983E+000    1.18075253E+000    8.45740524E-001   -2.09916815E+000    9.82086555E-001
   -6.44881890E-002   -7.58267717E-002   -3.00000000E-003    3.91508902E-001    1.08348976E+000    1.20291593E+000    8.79644560E-001   -2.16293791E+000    1.00833917E+000
   -6.30708661E-002   -7.58267717E-002   -3.00000000E-003    4.01490957E-001    1.09879055E+000    1.22522675E+000    9.13885997E-001   -2.22856087E+000    1.03495282E+000
   -6.16535433E-002   -7.58267717E-002   -3.00000000E-003    4.11484442E-001    1.11444516E+000    1.24784983E+000    9.48578915E-001   -2.29618396E+000    1.06197290E+000
   -6.02362205E-002   -7.58267717E-002   -3.00000000E-003    4.21432785E-001    1.13045995E+000    1.27100501E+000    9.83878138E-001   -2.36595802E+000    1.08943978E+000
   -5.88188976E-002   -7.58267717E-002   -3.00000000E-003    4.31096448E-001    1.14668237E+000    1.29486589E+000    1.01989432E+000   -2.43793862E+000    1.11738070E+000
   -5.74015748E-002   -7.58267717E-002   -3.00000000E-003    4.40071561E-001    1.16275188E+000    1.31925701E+000    1.05646816E+000   -2.51184840E+000    1.14576429E+000
   -5.59842520E-002   -7.58267717E-002   -3.00000000E-003    4.48321861E-001    1.17840824E+000    1.34341217E+000    1.09284842E+000   -2.58702793E+000    1.17459473E+000
   -5.45669291E-002   -7.58267717E-002   -3.00000000E-003    4.57011899E-001    1.19408851E+000    1.36644289E+000    1.12772305E+000   -2.66314112E+000    1.20414537E+000
   -5.31496063E-002   -7.58267717E-002   -3.00000000E-003    4.68734950E-001    1.21135428E+000    1.38861012E+000    1.15980206E+000   -2.74150613E+000    1.23527194E+000
   -5.17322835E-002   -7.58267717E-002   -3.00000000E-003    4.87480172E-001    1.23275331E+000    1.41215793E+000    1.18814384E+000   -2.82628810E+000    1.26968307E+000
   -5.03149606E-002   -7.58267717E-002   -3.00000000E-003    5.22669634E-001    1.26245528E+000    1.44276896E+000    1.21101992E+000   -2.92636118E+000    1.31050088E+000
   -4.88976378E-002   -7.58267717E-002   -3.00000000E-003    6.34073736E-001    1.31800289E+000    1.48258387E+000    1.22029654E+000   -3.06273772E+000    1.36201875E+000
   -4.74803150E-002   -7.58267717E-002   -3.00000000E-003   -3.20245314E-001    3.41598488E-001    1.57295963E-001   -1.87772778E-001   -2.98300048E+000    1.32446841E+000
   -4.60629921E-002   -7.58267717E-002   -3.00000000E-003   -3.20095508E-001    3.51734974E-001    1.76739569E-001   -1.86206192E-001   -3.00916787E+000    1.33753538E+000
   -4.46456693E-002   -7.58267717E-002   -3.00000000E-003   -3.15922444E-001    3.59140034E-001    1.80728519E-001   -1.83665975E-001   -3.03341012E+000    1.35014995E+000
   -4.32283465E-002   -7.58267717E-002   -3.00000000E-003   -3.10991979E-001    3.65665879E-001    1.80171032E-001   -1.80170742E-001   -3.05968311E+000    1.36146231E+000
   -4.18110236E-002   -7.58267717E-002   -3.00000000E-003   -3.06192168E-001    3.71904145E-001    1.76741314E-001   -1.75886765E-001   -3.08896029E+000    1.37104304E+000
   -4.03937008E-002   -7.58267717E-002   -3.00000000E-003   -3.02537341E-001    3.78122219E-001    1.71459499E-001   -1.71038872E-001   -3.12062975E+000    1.37886114E+000
   -3.89763780E-002   -7.58267717E-002   -3.00000000E-003   -3.00292947E-001    3.84357406E-001    1.65842275E-001   -1.65839085E-001   -3.15276720E+000    1.38520051E+000
   -3.75590551E-002   -7.58267717E-002   -3.00000000E-003   -2.98623311E-001    3.90534053E-001    1.60797531E-001   -1.60398312E-001   -3.18382733E+000    1.39030030E+000
   -3.61417323E-002   -7.58267717E-002   -3.00000000E-003   -2.96799176E-001    3.96571161E-001    1.56178216E-001   -1.54727306E-001   -3.21355828E+000    1.39416758E+000
   -3.47244094E-002   -7.58267717E-002   -3.00000000E-003   -2.94679030E-001    4.02436466E-001    1.51601363E-001   -1.48796304E-001   -3.24232032E+000    1.39670802E+000
   -3.33070866E-002   -7.58267717E-002   -3.00000000E-003   -2.92399761E-001    4.08134390E-001    1.46879580E-001   -1.42584091E-001   -3.27038602E+000    1.39785362E+000
   -3.18897638E-002   -7.58267717E-002   -3.00000000E-003   -2.90111563E-001    4.13682336E-001    1.42023195E-001   -1.36089356E-001   -3.29776476E+000    1.39760156E+000
   -3.04724409E-002   -7.58267717E-002   -3.00000000E-003   -2.87868912E-001    4.19089761E-001    1.37107026E-001   -1.29319752E-001   -3.32428710E+000    1.39598656E+000
   -2.90551181E-002   -7.58267717E-002   -3.00000000E-003   -2.85651834E-001    4.24358084E-001    1.32209646E-001   -1.22291823E-001   -3.34977760E+000    1.39304667E+000
   -2.76377953E-002   -7.58267717E-002   -3.00000000E-003   -2.83422131E-001    4.29484608E-001    1.27340042E-001   -1.15016280E-001   -3.37411199E+000    1.38880497E+000
   -2.62204724E-002   -7.58267717E-002   -3.00000000E-003   -2.81166077E-001    4.34469135E-001    1.22487050E-001   -1.07501702E-001   -3.39721251E+000    1.38327678E+000
   -2.48031496E-002   -7.58267717E-002   -3.00000000E-003   -2.78888083E-001    4.39314072E-001    1.17648145E-001   -9.97565312E-002   -3.41900026E+000    1.37648052E+000
   -2.33858268E-002   -7.58267717E-002   -3.00000000E-003   -2.76597683E-001    4.44019494E-001    1.12817918E-001   -9.17907288E-002   -3.43938102E+000    1.36844449E+000
   -2.19685039E-002   -7.58267717E-002   -3.00000000E-003   -2.74301668E-001    4.48589943E-001    1.08005406E-001   -8.36135467E-002   -3.45824166E+000    1.35920079E+000
   -2.05511811E-002   -7.58267717E-002   -3.00000000E-003   -2.71996735E-001    4.53024597E-001    1.03213721E-001   -7.52374854E-002   -3.47546875E+000    1.34878368E+000
   -1.91338583E-002   -7.58267717E-002   -3.00000000E-003   -2.69682318E-001    4.57324002E-001    9.84483063E-002   -6.66757810E-002   -3.49095294E+000    1.33722726E+000
   -1.77165354E-002   -7.58267717E-002   -3.00000000E-003   -2.67358262E-001    4.61489474E-001    9.37098601E-002   -5.79400610E-002   -3.50459023E+000    1.32456883E+000
   -1.62992126E-002   -7.58267717E-002   -3.00000000E-003   -2.65026683E-001    4.65521462E-001    8.89922838E-002   -4.90413271E-002   -3.51627515E+000    1.31084687E+000
   -1.48818898E-002   -7.58267717E-002   -3.00000000E-003   -2.62690442E-001    4.69420787E-001    8.42996567E-002   -3.99941285E-002   -3.52589988E+000    1.29610389E+000
   -1.34645669E-002   -7.58267717E-002   -3.00000000E-003   -2.60352597E-001    4.73187775E-001    7.96239125E-002   -3.08094045E-002   -3.53336499E+000    1.28038357E+000
   -1.20472441E-002   -7.58267717E-002   -3.00000000E-003   -2.58010771E-001    4.76821746E-001    7.49737522E-002   -2.15031145E-002   -3.53855909E+000    1.26373067E+000
   -1.06299213E-002   -7.58267717E-002   -3.00000000E-003   -2.55667253E-001    4.80322833E-001    7.03474557E-002   -1.20879093E-002   -3.54138489E+000    1.24619103E+000
   -9.21259843E-003   -7.58267717E-002   -3.00000000E-003   -2.53325250E-001    4.83688156E-001    6.57376947E-002   -2.57670191E-003   -3.54175052E+000    1.22781290E+000
   -7.79527559E-003   -7.58267717E-002   -3.00000000E-003   -2.50984545E-001    4.86917575E-001    6.11463891E-002    7.01541432E-003   -3.53956027E+000    1.20864537E+000
   -6.37795276E-003   -7.58267717E-002   -3.00000000E-003   -2.48652812E-001    4.90009179E-001    5.65679983E-002    1.66752846E-002   -3.53473994E+000    1.18873918E+000
   -4.96062992E-003   -7.58267717E-002   -3.00000000E-003   -2.46328155E-001    4.92961959E-001    5.20016825E-002    2.63899314E-002   -3.52719819E+000    1.16814329E+000
   -3.54330709E-003   -7.58267717E-002   -3.00000000E-003   -2.44012803E-001    4.95772930E-001    4.74466867E-002    3.61459892E-002   -3.51686890E+000    1.14690814E+000
   -2.12598425E-003   -7.58267717E-002   -3.00000000E-003   -2.41710732E-001    4.98440349E-001    4.28966072E-002    4.59270718E-002   -3.50368089E+000    1.12508319E+000
   -7.08661417E-004   -7.58267717E-002   -3.00000000E-003   -2.39426643E-001    5.00959391E-001    3.83500101E-002    5.57217527E-002   -3.48759128E+000    1.10271975E+000
    7.08661417E-004   -7.58267717E-002   -3.00000000E-003   -2.37165929E-001    5.03327444E-001    3.37993381E-002    6.55159750E-002   -3.46854798E+000    1.07986614E+000
    2.12598425E-003   -7.58267717E-002   -3.00000000E-003   -2.34929909E-001    5.05540572E-001    2.92480501E-002    7.52949432E-002   -3.44651251E+000    1.05657040E+000
    3.54330709E-003   -7.58267717E-002   -3.00000000E-003   -2.32726718E-001    5.07596386E-001    2.46858620E-002    8.50487920E-002   -3.42146353E+000    1.03287889E+000
    4.96062992E-003   -7.58267717E-002   -3.00000000E-003   -2.30560352E-001    5.09489731E-001    2.01080273E-002    9.47638507E-002   -3.39338219E+000    1.00883656E+000
    6.37795276E-003   -7.58267717E-002   -3.00000000E-003   -2.28437355E-001    5.11214884E-001    1.55187365E-002    1.04424778E-001   -3.36227070E+000    9.84487282E-001
    7.79527559E-003   -7.58267717E-002   -3.00000000E-003   -2.26361767E-001    5.12768937E-001    1.09161220E-002    1.14019148E-001   -3.32813098E+000    9.59872524E-001
    9.21259843E-003   -7.58267717E-002   -3.00000000E-003   -2.24342448E-001    5.14145867E-001    6.29174339E-003    1.23538118E-001   -3.29098750E+000    9.35032071E-001
    1.06299213E-002   -7.58267717E-002   -3.00000000E-003   -2.22384768E-001    5.15341295E-001    1.64383760E-003    1.32968983E-001   -3.25087468E+000    9.10003494E-001
    1.20472441E-002   -7.58267717E-002   -3.00000000E-003   -2.20495246E-001    5.16350375E-001   -3.03293268E-003    1.42301152E-001   -3.20783025E+000    8.84822286E-001
    1.34645669E-002   -7.58267717E-002   -3.00000000E-003   -2.18680708E-001    5.17168669E-001   -7.73557416E-003    1.51521786E-001   -3.16191065E+000    8.59521982E-001
    1.48818898E-002   -7.58267717E-002   -3.00000000E-003   -2.16945631E-001    5.17790037E-001   -1.24641393E-002    1.60619058E-001   -3.11317984E+000    8.34134853E-001
    1.62992126E-002   -7.58267717E-002   -3.00000000E-003   -2.15298299E-001    5.18211605E-001   -1.72213496E-002    1.69584998E-001   -3.06171352E+000    8.08691465E-001
    1.77165354E-002   -7.58267717E-002   -3.00000000E-003   -2.13743414E-001    5.18429553E-001   -2.20108455E-002    1.78406364E-001   -3.00759689E+000    7.83220004E-001
    1.91338583E-002   -7.58267717E-002   -3.00000000E-003   -2.12286489E-001    5.18439509E-001   -2.68364785E-002    1.87075761E-001   -2.95092201E+000    7.57749224E-001
    2.05511811E-002   -7.58267717E-002   -3.00000000E-003   -2.10934899E-001    5.18238734E-001   -3.16981379E-002    1.95580463E-001   -2.89179289E+000    7.32305632E-001
    2.19685039E-002   -7.58267717E-002   -3.00000000E-003   -2.09690930E-001    5.17824213E-001   -3.65882208E-002    2.03908870E-001   -2.83030986E+000    7.06915924E-001
    2.33858268E-002   -7.58267717E-002   -3.00000000E-003   -2.08558288E-001    5.17194327E-001   -4.15127112E-002    2.12049952E-001   -2.76658322E+000    6.81606685E-001
    2.48031496E-002   -7.58267717E-002   -3.00000000E-003   -2.07541900E-001    5.16348886E-001   -4.64764388E-002    2.19991969E-001   -2.70073742E+000    6.56404181E-001
    2.62204724E-002   -7.58267717E-002   -3.00000000E-003   -2.06644984E-001    5.15286223E-001   -5.14876071E-002    2.27721585E-001   -2.63289822E+000    6.31335760E-001
    2.76377953E-002   -7.58267717E-002   -3.00000000E-003   -2.05872565E-001    5.14004210E-001   -5.65401421E-002    2.35224008E-001   -2.56318468E+000    6.06428133E-001
    2.90551181E-002   -7.58267717E-002   -3.00000000E-003   -2.05230618E-001    5.12502277E-001   -6.16337198E-002    2.42487541E-001   -2.49171259E+000    5.81710088E-001
    3.04724409E-002   -7.58267717E-002   -3.00000000E-003   -2.04719754E-001    5.10786732E-001   -6.67677268E-002    2.49501995E-001   -2.41859040E+000    5.57212836E-001
    3.18897638E-002   -7.58267717E-002   -3.00000000E-003   -2.04330858E-001    5.08872279E-001   -7.19418787E-002    2.56247503E-001   -2.34394535E+000    5.32970104E-001
    3.33070866E-002   -7.58267717E-002   -3.00000000E-003   -2.04056425E-001    5.06772041E-001   -7.71739568E-002    2.62688534E-001   -2.26795106E+000    5.09019696E-001
    3.47244094E-002   -7.58267717E-002   -3.00000000E-003   -2.03897689E-001    5.04484065E-001   -8.24829043E-002    2.68777589E-001   -2.19081011E+000    4.85402304E-001
    3.61417323E-002   -7.58267717E-002   -3.00000000E-003   -2.03876216E-001    5.01977179E-001   -8.78840165E-002    2.74481591E-001   -2.11266094E+000    4.62154425E-001
    3.75590551E-002   -7.58267717E-002   -3.00000000E-003   -2.04016563E-001    4.99228095E-001   -9.33651160E-002    2.79821206E-001   -2.03347033E+000    4.39301865E-001
    3.89763780E-002   -7.58267717E-002   -3.00000000E-003   -2.04313782E-001    4.96298291E-001   -9.88781708E-002    2.84864996E-001   -1.95299761E+000    4.16852733E-001
    4.03937008E-002   -7.58267717E-002   -3.00000000E-003   -2.04680856E-001    4.93440309E-001   -1.04384568E-001    2.89623556E-001   -1.87108036E+000    3.94826797E-001
    4.18110236E-002   -7.58267717E-002   -3.00000000E-003   -2.04938834E-001    4.91062972E-001   -1.09999327E-001    2.93785731E-001   -1.78834589E+000    3.73365418E-001
    4.32283465E-002   -7.58267717E-002   -3.00000000E-003   -2.05117202E-001    4.89355904E-001   -1.16043357E-001    2.96588403E-001   -1.70649182E+000    3.52793810E-001
    4.46456693E-002   -7.58267717E-002   -3.00000000E-003   -2.05463020E-001    4.88104525E-001   -1.22550015E-001    2.97150645E-001   -1.62695481E+000    3.33481292E-001
    4.60629921E-002   -7.58267717E-002   -3.00000000E-003   -2.05801313E-001    4.87223408E-001   -1.29388350E-001    2.94384076E-001   -1.55018021E+000    3.16010543E-001
    4.74803150E-002   -7.58267717E-002   -3.00000000E-003   -2.04899945E-001    4.88091306E-001   -1.37355598E-001    2.84871509E-001   -1.47649770E+000    3.03362801E-001
    4.88976378E-002   -7.58267717E-002   -3.00000000E-003   -8.73180651E-001   -1.22506023E-001    9.16002487E-001    1.25572885E+000   -1.44425708E+000    3.51269285E-001
    5.03149606E-002   -7.58267717E-002   -3.00000000E-003   -7.99949422E-001   -7.77328215E-002    7.17453907E-001    1.13751443E+000   -1.32105512E+000    2.82674858E-001
    5.17322835E-002   -7.58267717E-002   -3.00000000E-003   -6.31583330E-001    2.68765787E-002    6.26198356E-001    1.07772655E+000   -1.19495296E+000    2.42334998E-001
    5.31496063E-002   -7.58267717E-002   -3.00000000E-003   -5.11112116E-001    1.03546884E-001    5.89564109E-001    1.05045369E+000   -1.08746658E+000    2.17404867E-001
    5.45669291E-002   -7.58267717E-002   -3.00000000E-003   -4.15382269E-001    1.65155687E-001    5.56353107E-001    1.02624126E+000   -9.88621337E-001    1.98286441E-001
    5.59842520E-002   -7.58267717E-002   -3.00000000E-003   -3.30102029E-001    2.20108479E-001    5.21016061E-001    1.00149925E+000   -8.94487854E-001    1.82208759E-001
    5.74015748E-002   -7.58267717E-002   -3.00000000E-003   -2.48955959E-001    2.72211512E-001    4.83890792E-001    9.76252283E-001   -8.03689155E-001    1.68098233E-001
    5.88188976E-002   -7.58267717E-002   -3.00000000E-003   -1.68886674E-001    3.23308010E-001    4.46607667E-001    9.51351797E-001   -7.15796225E-001    1.55498997E-001
    6.02362205E-002   -7.58267717E-002   -3.00000000E-003   -8.87514354E-002    3.74081116E-001    4.11072139E-001    9.27821824E-001   -6.30831406E-001    1.44258794E-001
    6.16535433E-002   -7.58267717E-002   -3.00000000E-003   -8.69982815E-003    4.24466166E-001    3.78862979E-001    9.06496112E-001   -5.48992067E-001    1.34368209E-001
    6.30708661E-002   -7.58267717E-002   -3.00000000E-003    7.04519990E-002    4.74014795E-001    3.50860041E-001    8.87826378E-001   -4.70507831E-001    1.25844870E-001
    6.44881890E-002   -7.58267717E-002   -3.00000000E-003    1.47792774E-001    5.22218061E-001    3.27250575E-001    8.71894462E-001   -3.95540671E-001    1.18673072E-001
    6.59055118E-002   -7.58267717E-002   -3.00000000E-003    2.22617372E-001    5.68669919E-001    3.07795853E-001    8.58561151E-001   -3.24166039E-001    1.12783384E-001
    6.73228346E-002   -7.58267717E-002   -3.00000000E-003    2.94508289E-001    6.13112890E-001    2.92107198E-001    8.47606357E-001   -2.56376056E-001    1.08094405E-001
    6.87401575E-002   -7.58267717E-002   -3.00000000E-003    3.63230782E-001    6.55385490E-001    2.79814135E-001    8.38815559E-001   -1.92109715E-001    1.04507152E-001
    7.01574803E-002   -7.58267717E-002   -3.00000000E-003    4.28657087E-001    6.95390583E-001    2.70614777E-001    8.32006406E-001   -1.31269372E-001    1.01931298E-001
    7.15748031E-002   -7.58267717E-002   -3.00000000E-003    4.90695207E-001    7.33053759E-001    2.64276878E-001    8.27028015E-001   -7.37277153E-002    1.00290661E-001
    7.29921260E-002   -7.58267717E-002   -3.00000000E-003    5.49258718E-001    7.68305989E-001    2.60613826E-001    8.23754685E-001   -1.93310766E-002    9.95309319E-002
    7.44094488E-002   -7.58267717E-002   -3.00000000E-003    6.04240704E-001    8.01076035E-001    2.59463757E-001    8.22071994E-001    3.20946220E-002    9.96080820E-002
    7.58267717E-002   -7.58267717E-002   -3.00000000E-003    6.55549513E-001    8.31304919E-001    2.60675555E-001    8.21874567E-001    8.07351793E-002    1.00490228E-001
    7.72440945E-002   -7.58267717E-002   -3.00000000E-003    7.03085785E-001    8.58927912E-001    2.64112767E-001    8.23063131E-001    1.26796381E-001    1.02157108E-001
    7.86614173E-002   -7.58267717E-002   -3.00000000E-003    7.46770665E-001    8.83901515E-001    2.69622961E-001    8.25537579E-001    1.70492748E-001    1.04593447E-001
    8.00787402E-002   -7.58267717E-002   -3.00000000E-003    7.86525034E-001    9.06175658E-001    2.77069006E-001    8.29202941E-001    2.12043472E-001    1.07788419E-001
    8.14960630E-002   -7.58267717E-002   -3.00000000E-003    8.22281603E-001    9.25714830E-001    2.86303159E-001    8.33963753E-001    2.51678341E-001    1.11736328E-001
    8.29133858E-002   -7.58267717E-002   -3.00000000E-003    8.53997960E-001    9.42491654E-001    2.97180683E-001    8.39726451E-001    2.89631360E-001    1.16433095E-001
    8.43307087E-002   -7.58267717E-002   -3.00000000E-003    8.81645421E-001    9.56492834E-001    3.09555499E-001    8.46398487E-001    3.26132005E-001    1.21875909E-001
    8.57480315E-002   -7.58267717E-002   -3.00000000E-003    9.05213619E-001    9.67714316E-001    3.23284841E-001    8.53886705E-001    3.61408801E-001    1.28059331E-001
    8.71653543E-002   -7.58267717E-002   -3.00000000E-003    9.24710202E-001    9.76164059E-001    3.38226694E-001    8.62102530E-001    3.95678675E-001    1.34977218E-001
    8.85826772E-002   -7.58267717E-002   -3.00000000E-003    9.40160625E-001    9.81860541E-001    3.54241914E-001    8.70954760E-001    4.29151532E-001    1.42620268E-001
    9.00000000E-002   -7.58267717E-002   -3.00000000E-003    9.51604826E-001    9.84834349E-001    3.71185689E-001    8.80355221E-001    4.62032905E-001    1.50980448E-001
   -9.00000000E-002   -7.44094488E-002   -3.00000000E-003    2.12364216E-001    8.14844317E-001    7.99825813E-001    3.05653540E-001   -1.27568369E+000    5.96074639E-001
   -8.85826772E-002   -7.44094488E-002   -3.00000000E-003    2.26060163E-001    8.35196579E-001    8.23099383E-001    3.35479527E-001   -1.31205150E+000    6.17986668E-001
   -8.71653543E-002   -7.44094488E-002   -3.00000000E-003    2.39527366E-001    8.55050693E-001    8.46367955E-001    3.65609295E-001   -1.34985193E+000    6.40268658E-001
   -8.57480315E-002   -7.44094488E-002   -3.00000000E-003    2.52765063E-001    8.74402159E-001    8.69601496E-001    3.96014031E-001   -1.38912354E+000    6.62916824E-001
   -8.43307087E-002   -7.44094488E-002   -3.00000000E-003    2.65761478E-001    8.93252025E-001    8.92772482E-001    4.26667290E-001   -1.42990031E+000    6.85926740E-001
   -8.29133858E-002   -7.44094488E-002   -3.00000000E-003    2.78517947E-001    9.11610815E-001    9.15858322E-001    4.57544388E-001   -1.47221403E+000    7.09296926E-001
   -8.14960630E-002   -7.44094488E-002   -3.00000000E-003    2.91033496E-001    9.29491567E-001    9.38840488E-001    4.88624540E-001   -1.51609780E+000    7.33026721E-001
   -8.00787402E-002   -7.44094488E-002   -3.00000000E-003    3.03309522E-001    9.46918567E-001    9.61705256E-001    5.19887826E-001   -1.56158315E+000    7.57115074E-001
   -7.86614173E-002   -7.44094488E-002   -3.00000000E-003    3.15353350E-001    9.63915988E-001    9.84441026E-001    5.51317676E-001   -1.60869273E+000    7.81561935E-001
   -7.72440945E-002   -7.44094488E-002   -3.00000000E-003    3.27155464E-001    9.80508900E-001    1.00703815E+000    5.82905494E-001   -1.65745610E+000    8.06361672E-001
   -7.58267717E-002   -7.44094488E-002   -3.00000000E-003    3.38725591E-001    9.96735287E-001    1.02949501E+000    6.14639295E-001   -1.70789343E+000    8.31514488E-001
   -7.44094488E-002   -7.44094488E-002   -3.00000000E-003    3.50072556E-001    1.01263674E+000    1.05181537E+000    6.46514512E-001   -1.76002454E+000    8.57022577E-001
   -7.29921260E-002   -7.44094488E-002   -3.00000000E-003    3.61205275E-001    1.02826367E+000    1.07400782E+000    6.78528159E-001   -1.81387088E+000    8.82889636E-001
   -7.15748031E-002   -7.44094488E-002   -3.00000000E-003    3.72133050E-001    1.04366344E+000    1.09608648E+000    7.10678047E-001   -1.86944453E+000    9.09114532E-001
   -7.01574803E-002   -7.44094488E-002   -3.00000000E-003    3.82864338E-001    1.05888931E+000    1.11806358E+000    7.42972268E-001   -1.92676377E+000    9.35695662E-001
   -6.87401575E-002   -7.44094488E-002   -3.00000000E-003    3.93405856E-001    1.07399834E+000    1.13995936E+000    7.75410351E-001   -1.98584008E+000    9.62641196E-001
   -6.73228346E-002   -7.44094488E-002   -3.00000000E-003    4.03783922E-001    1.08906285E+000    1.16178862E+000    8.07984467E-001   -2.04668294E+000    9.89960679E-001
   -6.59055118E-002   -7.44094488E-002   -3.00000000E-003    4.14047105E-001    1.10417832E+000    1.18356877E+000    8.40686184E-001   -2.10931420E+000    1.01766995E+000
   -6.44881890E-002   -7.44094488E-002   -3.00000000E-003    4.24282688E-001    1.11946968E+000    1.20533079E+000    8.73514515E-001   -2.17379887E+000    1.04579740E+000
   -6.30708661E-002   -7.44094488E-002   -3.00000000E-003    4.34641714E-001    1.13510717E+000    1.22718550E+000    9.06507129E-001   -2.24028217E+000    1.07440698E+000
   -6.16535433E-002   -7.44094488E-002   -3.00000000E-003    4.45292117E-001    1.15127506E+000    1.24938129E+000    9.39805246E-001   -2.30908898E+000    1.10359601E+000
   -6.02362205E-002   -7.44094488E-002   -3.00000000E-003    4.56293042E-001    1.16806149E+000    1.27240404E+000    9.73709266E-001   -2.38072016E+000    1.13348720E+000
   -5.88188976E-002   -7.44094488E-002   -3.00000000E-003    4.67307696E-001    1.18523670E+000    1.29694743E+000    1.00864943E+000   -2.45572764E+000    1.16419208E+000
   -5.74015748E-002   -7.44094488E-002   -3.00000000E-003    4.77178838E-001    1.20187654E+000    1.32334534E+000    1.04481547E+000   -2.53409876E+000    1.19566347E+000
   -5.59842520E-002   -7.44094488E-002   -3.00000000E-003    4.84623582E-001    1.21648824E+000    1.35016234E+000    1.08107556E+000   -2.61438830E+000    1.22768721E+000
   -5.45669291E-002   -7.44094488E-002   -3.00000000E-003    4.91523898E-001    1.22867909E+000    1.37477697E+000    1.11423699E+000   -2.69486370E+000    1.26048594E+000
   -5.31496063E-002   -7.44094488E-002   -3.00000000E-003    5.03867491E-001    1.24031496E+000    1.39870229E+000    1.14062785E+000   -2.77766751E+000    1.29565354E+000
   -5.17322835E-002   -7.44094488E-002   -3.00000000E-003    5.31308647E-001    1.25245728E+000    1.43255954E+000    1.15563524E+000   -2.86861466E+000    1.33581121E+000
   -5.03149606E-002   -7.44094488E-002   -3.00000000E-003   -3.18489694E-001    3.36641980E-001    2.09654543E-001   -2.06810985E-001   -2.82033715E+000    1.33932824E+000
   -4.88976378E-002   -7.44094488E-002   -3.00000000E-003   -3.00919710E-001    3.40408840E-001    2.05368251E-001   -2.02692203E-001   -2.86138662E+000    1.35282574E+000
   -4.74803150E-002   -7.44094488E-002   -3.00000000E-003   -2.99724659E-001    3.47928806E-001    1.89039007E-001   -1.97059863E-001   -2.91148065E+000    1.36457682E+000
   -4.60629921E-002   -7.44094488E-002   -3.00000000E-003   -3.04257853E-001    3.56236905E-001    1.85971714E-001   -1.92889173E-001   -2.94824359E+000    1.37710161E+000
   -4.46456693E-002   -7.44094488E-002   -3.00000000E-003   -3.03523059E-001    3.63722731E-001    1.84870716E-001   -1.89252592E-001   -2.97752595E+000    1.38932144E+000
   -4.32283465E-002   -7.44094488E-002   -3.00000000E-003   -3.00800521E-001    3.70541114E-001    1.82432225E-001   -1.85333195E-001   -3.00543832E+000    1.40038215E+000
   -4.18110236E-002   -7.44094488E-002   -3.00000000E-003   -2.97596359E-001    3.77004198E-001    1.78631115E-001   -1.80937153E-001   -3.03389651E+000    1.40995995E+000
   -4.03937008E-002   -7.44094488E-002   -3.00000000E-003   -2.94651443E-001    3.83300332E-001    1.73886444E-001   -1.76088553E-001   -3.06308859E+000    1.41799222E+000
   -3.89763780E-002   -7.44094488E-002   -3.00000000E-003   -2.92201286E-001    3.89499955E-001    1.68789999E-001   -1.70868213E-001   -3.09240496E+000    1.42456027E+000
   -3.75590551E-002   -7.44094488E-002   -3.00000000E-003   -2.90056679E-001    3.95597019E-001    1.63762582E-001   -1.65339643E-001   -3.12118125E+000    1.42976100E+000
   -3.61417323E-002   -7.44094488E-002   -3.00000000E-003   -2.87944839E-001    4.01564643E-001    1.58886269E-001   -1.59527864E-001   -3.14911765E+000    1.43362636E+000
   -3.47244094E-002   -7.44094488E-002   -3.00000000E-003   -2.85742348E-001    4.07384516E-001    1.54073683E-001   -1.53436478E-001   -3.17621334E+000    1.43614192E+000
   -3.33070866E-002   -7.44094488E-002   -3.00000000E-003   -2.83456235E-001    4.13053640E-001    1.49236051E-001   -1.47060527E-001   -3.20251524E+000    1.43728536E+000
   -3.18897638E-002   -7.44094488E-002   -3.00000000E-003   -2.81136118E-001    4.18576331E-001    1.44357725E-001   -1.40403488E-001   -3.22801128E+000    1.43705741E+000
   -3.04724409E-002   -7.44094488E-002   -3.00000000E-003   -2.78813633E-001    4.23958125E-001    1.39455096E-001   -1.33470206E-001   -3.25261011E+000    1.43547387E+000
   -2.90551181E-002   -7.44094488E-002   -3.00000000E-003   -2.76490936E-001    4.29200793E-001    1.34557595E-001   -1.26272054E-001   -3.27619727E+000    1.43255891E+000
   -2.76377953E-002   -7.44094488E-002   -3.00000000E-003   -2.74160021E-001    4.34305457E-001    1.29677118E-001   -1.18819395E-001   -3.29866699E+000    1.42833411E+000
   -2.62204724E-002   -7.44094488E-002   -3.00000000E-003   -2.71811815E-001    4.39270675E-001    1.24817531E-001   -1.11123633E-001   -3.31992276E+000    1.42281860E+000
   -2.48031496E-002   -7.44094488E-002   -3.00000000E-003   -2.69451280E-001    4.44098402E-001    1.19981374E-001   -1.03194517E-001   -3.33988188E+000    1.41603486E+000
   -2.33858268E-002   -7.44094488E-002   -3.00000000E-003   -2.67077983E-001    4.48790009E-001    1.15160407E-001   -9.50397717E-002   -3.35844899E+000    1.40800923E+000
   -2.19685039E-002   -7.44094488E-002   -3.00000000E-003   -2.64697985E-001    4.53347899E-001    1.10363415E-001   -8.66717098E-002   -3.37552021E+000    1.39876994E+000
   -2.05511811E-002   -7.44094488E-002   -3.00000000E-003   -2.62310796E-001    4.57771788E-001    1.05587751E-001   -7.81011954E-002   -3.39099723E+000    1.38834912E+000
   -1.91338583E-002   -7.44094488E-002   -3.00000000E-003   -2.59916905E-001    4.62062849E-001    1.00838637E-001   -6.93412468E-002   -3.40477060E+000    1.37677893E+000
   -1.77165354E-002   -7.44094488E-002   -3.00000000E-003   -2.57518446E-001    4.66220885E-001    9.61205341E-002   -6.04051023E-002   -3.41674398E+000    1.36409521E+000
   -1.62992126E-002   -7.44094488E-002   -3.00000000E-003   -2.55115812E-001    4.70246256E-001    9.14236835E-002   -5.13020937E-002   -3.42681662E+000    1.35033470E+000
   -1.48818898E-002   -7.44094488E-002   -3.00000000E-003   -2.52714607E-001    4.74140587E-001    8.67513660E-002   -4.20468793E-002   -3.43488913E+000    1.33553798E+000
   -1.34645669E-002   -7.44094488E-002   -3.00000000E-003   -2.50311995E-001    4.77903176E-001    8.21020893E-002   -3.26517385E-002   -3.44086243E+000    1.31974578E+000
   -1.20472441E-002   -7.44094488E-002   -3.00000000E-003   -2.47910456E-001    4.81534051E-001    7.74755979E-002   -2.31305565E-002   -3.44463788E+000    1.30300047E+000
   -1.06299213E-002   -7.44094488E-002   -3.00000000E-003   -2.45515508E-001    4.85032512E-001    7.28716822E-002   -1.34958979E-002   -3.44612681E+000    1.28534653E+000
   -9.21259843E-003   -7.44094488E-002   -3.00000000E-003   -2.43123513E-001    4.88397200E-001    6.82883502E-002   -3.76196646E-003   -3.44523490E+000    1.26682893E+000
   -7.79527559E-003   -7.44094488E-002   -3.00000000E-003   -2.40740757E-001    4.91626601E-001    6.37227961E-002    6.05779703E-003   -3.44188231E+000    1.24749531E+000
   -6.37795276E-003   -7.44094488E-002   -3.00000000E-003   -2.38369485E-001    4.94719715E-001    5.91722234E-002    1.59497246E-002   -3.43599120E+000    1.22739296E+000
   -4.96062992E-003   -7.44094488E-002   -3.00000000E-003   -2.36010366E-001    4.97674982E-001    5.46332358E-002    2.59011932E-002   -3.42748015E+000    1.20656866E+000
   -3.54330709E-003   -7.44094488E-002   -3.00000000E-003   -2.33669647E-001    5.00489197E-001    5.01024404E-002    3.58987323E-002   -3.41629162E+000    1.18507126E+000
   -2.12598425E-003   -7.44094488E-002   -3.00000000E-003   -2.31348965E-001    5.03161585E-001    4.55785274E-002    4.59281348E-002   -3.40235998E+000    1.16294804E+000
   -7.08661417E-004   -7.44094488E-002   -3.00000000E-003   -2.29050288E-001    5.05686895E-001    4.10601192E-002    5.59757957E-002   -3.38563654E+000    1.14024796E+000
    7.08661417E-004   -7.44094488E-002   -3.00000000E-003   -2.26780313E-001    5.08063571E-001    3.65356530E-002    6.60299152E-002   -3.36608128E+000    1.11701836E+000
    2.12598425E-003   -7.44094488E-002   -3.00000000E-003   -2.24542840E-001    5.10286192E-001    3.20112360E-002    7.60743616E-002   -3.34365667E+000    1.09330523E+000
    3.54330709E-003   -7.44094488E-002   -3.00000000E-003   -2.22343077E-001    5.12354161E-001    2.74759872E-002    8.60999704E-002   -3.31834154E+000    1.06915447E+000
    4.96062992E-003   -7.44094488E-002   -3.00000000E-003   -2.20185004E-001    5.14261899E-001    2.29291919E-002    9.60931290E-002   -3.29011723E+000    1.04461013E+000
    6.37795276E-003   -7.44094488E-002   -3.00000000E-003   -2.18076055E-001    5.16004311E-001    1.83697447E-002    1.06039572E-001   -3.25899042E+000    1.01971627E+000
    7.79527559E-003   -7.44094488E-002   -3.00000000E-003   -2.16022233E-001    5.17577029E-001    1.37960192E-002    1.15926165E-001   -3.22496186E+000    9.94513504E-001
    9.21259843E-003   -7.44094488E-002   -3.00000000E-003   -2.14027928E-001    5.18976513E-001    9.20191319E-003    1.25744478E-001   -3.18805044E+000    9.69042985E-001
    1.06299213E-002   -7.44094488E-002   -3.00000000E-003   -2.12099356E-001    5.20197347E-001    4.58401659E-003    1.35482617E-001   -3.14828573E+000    9.43342560E-001
    1.20472441E-002   -7.44094488E-002   -3.00000000E-003   -2.10243616E-001    5.21235964E-001   -5.93458959E-005    1.45127978E-001   -3.10570885E+000    9.17449939E-001
    1.34645669E-002   -7.44094488E-002   -3.00000000E-003   -2.08465393E-001    5.22087113E-001   -4.72745150E-003    1.54669018E-001   -3.06036452E+000    8.91399910E-001
    1.48818898E-002   -7.44094488E-002   -3.00000000E-003   -2.06771887E-001    5.22745301E-001   -9.42108684E-003    1.64094709E-001   -3.01231354E+000    8.65226606E-001
    1.62992126E-002   -7.44094488E-002   -3.00000000E-003   -2.05170471E-001    5.23207071E-001   -1.41493638E-002    1.73394959E-001   -2.96163060E+000    8.38963764E-001
    1.77165354E-002   -7.44094488E-002   -3.00000000E-003   -2.03663819E-001    5.23468579E-001   -1.89050676E-002    1.82557612E-001   -2.90838256E+000    8.12641863E-001
    1.91338583E-002   -7.44094488E-002   -3.00000000E-003   -2.02258891E-001    5.23527125E-001   -2.37003896E-002    1.91576436E-001   -2.85266255E+000    7.86293112E-001
    2.05511811E-002   -7.44094488E-002   -3.00000000E-003   -2.00960337E-001    5.23377721E-001   -2.85249023E-002    2.00435903E-001   -2.79455801E+000    7.59947004E-001
    2.19685039E-002   -7.44094488E-002   -3.00000000E-003   -1.99772530E-001    5.23016761E-001   -3.33845058E-002    2.09125702E-001   -2.73416404E+000    7.33633481E-001
    2.33858268E-002   -7.44094488E-002   -3.00000000E-003   -1.98702153E-001    5.22443992E-001   -3.82791258E-002    2.17635139E-001   -2.67159092E+000    7.07382955E-001
    2.48031496E-002   -7.44094488E-002   -3.00000000E-003   -1.97750382E-001    5.21655859E-001   -4.32155934E-002    2.25954214E-001   -2.60694064E+000    6.81224954E-001
    2.62204724E-002   -7.44094488E-002   -3.00000000E-003   -1.96923643E-001    5.20651039E-001   -4.81960112E-002    2.34068749E-001   -2.54033287E+000    6.55190289E-001
    2.76377953E-002   -7.44094488E-002   -3.00000000E-003   -1.96224307E-001    5.19428220E-001   -5.32129638E-002    2.41966565E-001   -2.47187505E+000    6.29309595E-001
    2.90551181E-002   -7.44094488E-002   -3.00000000E-003   -1.95656489E-001    5.17986681E-001   -5.82728281E-002    2.49634978E-001   -2.40167750E+000    6.03614645E-001
    3.04724409E-002   -7.44094488E-002   -3.00000000E-003   -1.95222051E-001    5.16330102E-001   -6.33753226E-002    2.57061278E-001   -2.32985700E+000    5.78139950E-001
    3.18897638E-002   -7.44094488E-002   -3.00000000E-003   -1.94919660E-001    5.14463048E-001   -6.85219211E-002    2.64226551E-001   -2.25654161E+000    5.52921040E-001
    3.33070866E-002   -7.44094488E-002   -3.00000000E-003   -1.94749237E-001    5.12388606E-001   -7.37257790E-002    2.71109261E-001   -2.18186066E+000    5.27995010E-001
    3.47244094E-002   -7.44094488E-002   -3.00000000E-003   -1.94712681E-001    5.10105108E-001   -7.89857830E-002    2.77683832E-001   -2.10595566E+000    5.03400481E-001
    3.61417323E-002   -7.44094488E-002   -3.00000000E-003   -1.94819738E-001    5.07606461E-001   -8.43105929E-002    2.83933284E-001   -2.02892563E+000    4.79173584E-001
    3.75590551E-002   -7.44094488E-002   -3.00000000E-003   -1.95075837E-001    5.04901379E-001   -8.96913842E-002    2.89862618E-001   -1.95080643E+000    4.55347972E-001
    3.89763780E-002   -7.44094488E-002   -3.00000000E-003   -1.95470230E-001    5.02043913E-001   -9.51119976E-002    2.95471678E-001   -1.87160707E+000    4.31957240E-001
    4.03937008E-002   -7.44094488E-002   -3.00000000E-003   -1.95963382E-001    4.99151853E-001   -1.00576638E-001    3.00705569E-001   -1.79145249E+000    4.09055358E-001
    4.18110236E-002   -7.44094488E-002   -3.00000000E-003   -1.96508940E-001    4.96351707E-001   -1.06130708E-001    3.05375311E-001   -1.71079395E+000    3.86747281E-001
    4.32283465E-002   -7.44094488E-002   -3.00000000E-003   -1.97116645E-001    4.93646902E-001   -1.11844391E-001    3.09161744E-001   -1.63036863E+000    3.65189714E-001
    4.46456693E-002   -7.44094488E-002   -3.00000000E-003   -1.97822345E-001    4.90847041E-001   -1.17699816E-001    3.11745472E-001   -1.55078203E+000    3.44544093E-001
    4.60629921E-002   -7.44094488E-002   -3.00000000E-003   -1.98527570E-001    4.87627769E-001   -1.23592645E-001    3.12887241E-001   -1.47215569E+000    3.24956247E-001
    4.74803150E-002   -7.44094488E-002   -3.00000000E-003   -1.98842352E-001    4.83535640E-001   -1.29492565E-001    3.12400923E-001   -1.39397124E+000    3.06587567E-001
    4.88976378E-002   -7.44094488E-002   -3.00000000E-003   -1.97782337E-001    4.77575873E-001   -1.35958618E-001    3.10553788E-001   -1.31335863E+000    2.89400995E-001
    5.03149606E-002   -7.44094488E-002   -3.00000000E-003   -1.89252588E-001    4.80854070E-001   -1.43557463E-001    3.14832117E-001   -1.19643601E+000    2.73687091E-001
    5.17322835E-002   -7.44094488E-002   -3.00000000E-003   -6.24907164E-001    1.88163035E-002    4.86495150E-001    9.99119908E-001   -1.14529172E+000    2.65961981E-001
    5.31496063E-002   -7.44094488E-002   -3.00000000E-003   -5.17880701E-001    8.98904056E-002    4.93153824E-001    9.96793669E-001   -1.03707800E+000    2.36497723E-001
    5.45669291E-002   -7.44094488E-002   -3.00000000E-003   -4.31190100E-001    1.47414223E-001    4.75517846E-001    9.81596014E-001   -9.38902945E-001    2.15067915E-001
    5.59842520E-002   -7.44094488E-002   -3.00000000E-003   -3.51764979E-001    1.99760250E-001    4.46015150E-001    9.60372922E-001   -8.45411024E-001    1.97058822E-001
    5.74015748E-002   -7.44094488E-002   -3.00000000E-003   -2.73608931E-001    2.50774899E-001    4.09911103E-001    9.35977494E-001   -7.54911077E-001    1.81028164E-001
    5.88188976E-002   -7.44094488E-002   -3.00000000E-003   -1.93584270E-001    3.02386140E-001    3.71336757E-001    9.10699304E-001   -6.66941457E-001    1.66461293E-001
    6.02362205E-002   -7.44094488E-002   -3.00000000E-003   -1.10869587E-001    3.55077316E-001    3.34132386E-001    8.86627163E-001   -5.81647345E-001    1.53287576E-001
    6.16535433E-002   -7.44094488E-002   -3.00000000E-003   -2.65724134E-002    4.08236315E-001    3.01181843E-001    8.65256184E-001   -4.99411595E-001    1.41652243E-001
    6.30708661E-002   -7.44094488E-002   -3.00000000E-003    5.73381744E-002    4.60804207E-001    2.73745865E-001    8.47202323E-001   -4.20598589E-001    1.31680703E-001
    6.44881890E-002   -7.44094488E-002   -3.00000000E-003    1.39174754E-001    5.11872130E-001    2.51725412E-001    8.32391231E-001   -3.45417913E-001    1.23379965E-001
    6.59055118E-002   -7.44094488E-002   -3.00000000E-003    2.17952016E-001    5.60892125E-001    2.34413878E-001    8.20450639E-001   -2.73916636E-001    1.16651142E-001
    6.73228346E-002   -7.44094488E-002   -3.00000000E-003    2.93273698E-001    6.07609069E-001    2.21073185E-001    8.10991848E-001   -2.06050755E-001    1.11354313E-001
    6.87401575E-002   -7.44094488E-002   -3.00000000E-003    3.65030190E-001    6.51922231E-001    2.11147951E-001    8.03713173E-001   -1.41707267E-001    1.07345855E-001
    7.01574803E-002   -7.44094488E-002   -3.00000000E-003    4.33211955E-001    6.93790286E-001    2.04271583E-001    7.98398232E-001   -8.07576051E-002    1.04500028E-001
    7.15748031E-002   -7.44094488E-002   -3.00000000E-003    4.97798576E-001    7.33171966E-001    2.00205135E-001    7.94891537E-001   -2.30464626E-002    1.02718886E-001
    7.29921260E-002   -7.44094488E-002   -3.00000000E-003    5.58749355E-001    7.70023254E-001    1.98778552E-001    7.93071467E-001    3.15889117E-002    1.01930723E-001
    7.44094488E-002   -7.44094488E-002   -3.00000000E-003    6.15975092E-001    8.04282336E-001    1.99849158E-001    7.92829323E-001    8.33428127E-002    1.02086006E-001
    7.58267717E-002   -7.44094488E-002   -3.00000000E-003    6.69390781E-001    8.35898425E-001    2.03283396E-001    7.94064371E-001    1.32412976E-001    1.03149451E-001
    7.72440945E-002   -7.44094488E-002   -3.00000000E-003    7.18896304E-001    8.64810280E-001    2.08943689E-001    7.96678143E-001    1.79005943E-001    1.05094649E-001
    7.86614173E-002   -7.44094488E-002   -3.00000000E-003    7.64411336E-001    8.90974355E-001    2.16690355E-001    8.00573089E-001    2.23345058E-001    1.07904558E-001
    8.00787402E-002   -7.44094488E-002   -3.00000000E-003    8.05855392E-001    9.14347003E-001    2.26376598E-001    8.05654994E-001    2.65647168E-001    1.11563272E-001
    8.14960630E-002   -7.44094488E-002   -3.00000000E-003    8.43157805E-001    9.34885940E-001    2.37867043E-001    8.11827404E-001    3.06151982E-001    1.16065652E-001
    8.29133858E-002   -7.44094488E-002   -3.00000000E-003    8.76280240E-001    9.52571633E-001    2.51006977E-001    8.18996406E-001    3.45087488E-001    1.21399697E-001
    8.43307087E-002   -7.44094488E-002   -3.00000000E-003    9.05191956E-001    9.67388721E-001    2.65649627E-001    8.27070389E-001    3.82680594E-001    1.27558804E-001
    8.57480315E-002   -7.44094488E-002   -3.00000000E-003    9.29883802E-001    9.79335357E-001    2.81650258E-001    8.35956416E-001    4.19155916E-001    1.34533206E-001
    8.71653543E-002   -7.44094488E-002   -3.00000000E-003    9.50366626E-001    9.88420677E-001    2.98866229E-001    8.45562675E-001    4.54728776E-001    1.42310393E-001
    8.85826772E-002   -7.44094488E-002   -3.00000000E-003    9.66663770E-001    9.94663189E-001    3.17153544E-001    8.55799463E-001    4.89601820E-001    1.50876767E-001
    9.00000000E-002   -7.44094488E-002   -3.00000000E-003    9.78816521E-001    9.98093782E-001    3.36365946E-001    8.66576382E-001    5.23977342E-001    1.60219279E-001
   -9.00000000E-002   -7.29921260E-002   -3.00000000E-003    2.43144610E-001    8.46489011E-001    8.02255306E-001    3.05220548E-001   -1.27723948E+000    6.09006786E-001
   -8.85826772E-002   -7.29921260E-002   -3.00000000E-003    2.57054900E-001    8.67176686E-001    8.25806186E-001    3.35175866E-001   -1.31409123E+000    6.31890199E-001
   -8.71653543E-002   -7.29921260E-002   -3.00000000E-003    2.70702932E-001    8.87334193E-001    8.49318117E-001    3.65393200E-001   -1.35237212E+000    6.55176207E-001
   -8.57480315E-002   -7.29921260E-002   -3.00000000E-003    2.84091531E-001    9.06959543E-001    8.72760452E-001    3.95837510E-001   -1.39211877E+000    6.78867607E-001
   -8.43307087E-002   -7.29921260E-002   -3.00000000E-003    2.97212331E-001    9.26057527E-001    8.96103845E-001    4.26484196E-001   -1.43336858E+000    7.02959358E-001
   -8.29133858E-002   -7.29921260E-002   -3.00000000E-003    3.10065522E-001    9.44638716E-001    9.19323559E-001    4.57303410E-001   -1.47615190E+000    7.27451863E-001
   -8.14960630E-002   -7.29921260E-002   -3.00000000E-003    3.22658086E-001    9.62720811E-001    9.42397200E-001    4.88269400E-001   -1.52050200E+000    7.52344477E-001
   -8.00787402E-002   -7.29921260E-002   -3.00000000E-003    3.34994316E-001    9.80327972E-001    9.65311287E-001    5.19360129E-001   -1.56644995E+000    7.77640335E-001
   -7.86614173E-002   -7.29921260E-002   -3.00000000E-003    3.47085249E-001    9.97489968E-001    9.88053264E-001    5.50556503E-001   -1.61402154E+000    8.03340348E-001
   -7.72440945E-002   -7.29921260E-002   -3.00000000E-003    3.58926505E-001    1.01423464E+000    1.01061098E+000    5.81844591E-001   -1.66324834E+000    8.29440506E-001
   -7.58267717E-002   -7.29921260E-002   -3.00000000E-003    3.70533489E-001    1.03060504E+000    1.03298311E+000    6.13211191E-001   -1.71415660E+000    8.55944186E-001
   -7.44094488E-002   -7.29921260E-002   -3.00000000E-003    3.81919028E-001    1.04664564E+000    1.05517662E+000    6.44647760E-001   -1.76677131E+000    8.82861709E-001
   -7.29921260E-002   -7.29921260E-002   -3.00000000E-003    3.93100564E-001    1.06240684E+000    1.07720117E+000    6.76151014E-001   -1.82111845E+000    9.10189999E-001
   -7.15748031E-002   -7.29921260E-002   -3.00000000E-003    4.04091102E-001    1.07794412E+000    1.09907776E+000    7.07719335E-001   -1.87723152E+000    9.37942595E-001
   -7.01574803E-002   -7.29921260E-002   -3.00000000E-003    4.14906278E-001    1.09330678E+000    1.12082936E+000    7.39355408E-001   -1.93513353E+000    9.66124747E-001
   -6.87401575E-002   -7.29921260E-002   -3.00000000E-003    4.25545029E-001    1.10854605E+000    1.14247768E+000    7.71055319E-001   -1.99486273E+000    9.94745007E-001
   -6.73228346E-002   -7.29921260E-002   -3.00000000E-003    4.36023772E-001    1.12372141E+000    1.16403736E+000    8.02799443E-001   -2.05643860E+000    1.02381926E+000
   -6.59055118E-002   -7.29921260E-002   -3.00000000E-003    4.46386427E-001    1.13891035E+000    1.18549780E+000    8.34538846E-001   -2.11988141E+000    1.05336932E+000
   -6.44881890E-002   -7.29921260E-002   -3.00000000E-003    4.56756220E-001    1.15425174E+000    1.20684174E+000    8.66205660E-001   -2.18525263E+000    1.08343446E+000
   -6.30708661E-002   -7.29921260E-002   -3.00000000E-003    4.67401503E-001    1.16998310E+000    1.22812087E+000    8.97749439E-001   -2.25275556E+000    1.11410853E+000
   -6.16535433E-002   -7.29921260E-002   -3.00000000E-003    4.78765651E-001    1.18646267E+000    1.24960872E+000    9.29249440E-001   -2.32292880E+000    1.14557198E+000
   -6.02362205E-002   -7.29921260E-002   -3.00000000E-003    4.91385686E-001    1.20407775E+000    1.27210321E+000    9.61101660E-001   -2.39688020E+000    1.17812789E+000
   -5.88188976E-002   -7.29921260E-002   -3.00000000E-003    5.05495118E-001    1.22292765E+000    1.29741098E+000    9.94278827E-001   -2.47650330E+000    1.21219247E+000
   -5.74015748E-002   -7.29921260E-002   -3.00000000E-003    5.19306945E-001    1.24166108E+000    1.32861664E+000    1.03039782E+000   -2.56383081E+000    1.24800717E+000
   -5.59842520E-002   -7.29921260E-002   -3.00000000E-003    5.26433119E-001    1.25534526E+000    1.36533021E+000    1.06917405E+000   -2.65685404E+000    1.28486343E+000
   -5.45669291E-002   -7.29921260E-002   -3.00000000E-003    5.30600921E-001    1.25950369E+000    1.39879562E+000    1.10183526E+000   -2.74810789E+000    1.32228808E+000
   -5.31496063E-002   -7.29921260E-002   -3.00000000E-003    5.56913890E-001    1.25629462E+000    1.44547477E+000    1.11613286E+000   -2.83683761E+000    1.36200571E+000
   -5.17322835E-002   -7.29921260E-002   -3.00000000E-003   -3.17537273E-001    3.36437875E-001    2.09751093E-001   -2.13441527E-001   -2.76856683E+000    1.35560748E+000
   -5.03149606E-002   -7.29921260E-002   -3.00000000E-003   -3.06921426E-001    3.41159175E-001    2.10624267E-001   -2.11527312E-001   -2.79365632E+000    1.37198664E+000
   -4.88976378E-002   -7.29921260E-002   -3.00000000E-003   -2.98679614E-001    3.47020182E-001    2.05934933E-001   -2.07755969E-001   -2.82424663E+000    1.38726180E+000
   -4.74803150E-002   -7.29921260E-002   -3.00000000E-003   -2.95233964E-001    3.53873226E-001    1.98407837E-001   -2.03404772E-001   -2.85887144E+000    1.40117550E+000
   -4.60629921E-002   -7.29921260E-002   -3.00000000E-003   -2.94606759E-001    3.61154821E-001    1.92834553E-001   -1.99211381E-001   -2.89157903E+000    1.41415866E+000
   -4.46456693E-002   -7.29921260E-002   -3.00000000E-003   -2.93436619E-001    3.68267144E-001    1.88888864E-001   -1.95131597E-001   -2.92115630E+000    1.42620635E+000
   -4.32283465E-002   -7.29921260E-002   -3.00000000E-003   -2.91342574E-001    3.75048509E-001    1.85045275E-001   -1.90875476E-001   -2.94914923E+000    1.43705987E+000
   -4.18110236E-002   -7.29921260E-002   -3.00000000E-003   -2.88799448E-001    3.81556860E-001    1.80775921E-001   -1.86285090E-001   -2.97669613E+000    1.44653917E+000
   -4.03937008E-002   -7.29921260E-002   -3.00000000E-003   -2.86208411E-001    3.87874396E-001    1.76074954E-001   -1.81320422E-001   -3.00415660E+000    1.45457874E+000
   -3.89763780E-002   -7.29921260E-002   -3.00000000E-003   -2.83751702E-001    3.94050810E-001    1.71140922E-001   -1.75999827E-001   -3.03140684E+000    1.46118927E+000
   -3.75590551E-002   -7.29921260E-002   -3.00000000E-003   -2.81419403E-001    4.00100118E-001    1.66164517E-001   -1.70352974E-001   -3.05818393E+000    1.46640665E+000
   -3.61417323E-002   -7.29921260E-002   -3.00000000E-003   -2.79126747E-001    4.06016012E-001    1.61219498E-001   -1.64399500E-001   -3.08428826E+000    1.47025242E+000
   -3.47244094E-002   -7.29921260E-002   -3.00000000E-003   -2.76808346E-001    4.11792682E-001    1.56311764E-001   -1.58150357E-001   -3.10963860E+000    1.47273233E+000
   -3.33070866E-002   -7.29921260E-002   -3.00000000E-003   -2.74447906E-001    4.17426325E-001    1.51411231E-001   -1.51610358E-001   -3.13418741E+000    1.47384330E+000
   -3.18897638E-002   -7.29921260E-002   -3.00000000E-003   -2.72059167E-001    4.22919391E-001    1.46507484E-001   -1.44784769E-001   -3.15789352E+000    1.47359209E+000
   -3.04724409E-002   -7.29921260E-002   -3.00000000E-003   -2.69655203E-001    4.28273073E-001    1.41606879E-001   -1.37683045E-001   -3.18068048E+000    1.47199074E+000
   -2.90551181E-002   -7.29921260E-002   -3.00000000E-003   -2.67241573E-001    4.33490115E-001    1.36712060E-001   -1.30310256E-001   -3.20246409E+000    1.46905729E+000
   -2.76377953E-002   -7.29921260E-002   -3.00000000E-003   -2.64816995E-001    4.38571530E-001    1.31835097E-001   -1.22679081E-001   -3.22314613E+000    1.46481048E+000
   -2.62204724E-002   -7.29921260E-002   -3.00000000E-003   -2.62381683E-001    4.43516412E-001    1.26982040E-001   -1.14800920E-001   -3.24263718E+000    1.45927055E+000
   -2.48031496E-002   -7.29921260E-002   -3.00000000E-003   -2.59935021E-001    4.48326303E-001    1.22156699E-001   -1.06686025E-001   -3.26084649E+000    1.45245920E+000
   -2.33858268E-002   -7.29921260E-002   -3.00000000E-003   -2.57479840E-001    4.53002791E-001    1.17351278E-001   -9.83425221E-002   -3.27768309E+000    1.44440149E+000
   -2.19685039E-002   -7.29921260E-002   -3.00000000E-003   -2.55019176E-001    4.57547124E-001    1.12570367E-001   -8.97816958E-002   -3.29305543E+000    1.43512474E+000
   -2.05511811E-002   -7.29921260E-002   -3.00000000E-003   -2.52553916E-001    4.61958781E-001    1.07814631E-001   -8.10170704E-002   -3.30686452E+000    1.42465857E+000
   -1.91338583E-002   -7.29921260E-002   -3.00000000E-003   -2.50086164E-001    4.66240312E-001    1.03085425E-001   -7.20586196E-002   -3.31901614E+000    1.41303474E+000
   -1.77165354E-002   -7.29921260E-002   -3.00000000E-003   -2.47616718E-001    4.70391119E-001    9.83892625E-002   -6.29206975E-002   -3.32940920E+000    1.40028554E+000
   -1.62992126E-002   -7.29921260E-002   -3.00000000E-003   -2.45146211E-001    4.74410441E-001    9.37171188E-002   -5.36137209E-002   -3.33794903E+000    1.38644645E+000
   -1.48818898E-002   -7.29921260E-002   -3.00000000E-003   -2.42679708E-001    4.78300618E-001    8.90707610E-002   -4.41503236E-002   -3.34455039E+000    1.37155741E+000
   -1.34645669E-002   -7.29921260E-002   -3.00000000E-003   -2.40213598E-001    4.82059945E-001    8.44497937E-002   -3.45449865E-002   -3.34910936E+000    1.35565534E+000
   -1.20472441E-002   -7.29921260E-002   -3.00000000E-003   -2.37758450E-001    4.85689827E-001    7.98481165E-002   -2.48077784E-002   -3.35154617E+000    1.33878184E+000
   -1.06299213E-002   -7.29921260E-002   -3.00000000E-003   -2.35310769E-001    4.89188103E-001    7.52732775E-002   -1.49551115E-002   -3.35176632E+000    1.32097879E+000
   -9.21259843E-003   -7.29921260E-002   -3.00000000E-003   -2.32874284E-001    4.92554753E-001    7.07168349E-002   -4.99743247E-003   -3.34968760E+000    1.30228868E+000
   -7.79527559E-003   -7.29921260E-002   -3.00000000E-003   -2.30450002E-001    4.95787241E-001    6.61784363E-002    5.05029822E-003   -3.34523759E+000    1.28275794E+000
   -6.37795276E-003   -7.29921260E-002   -3.00000000E-003   -2.28044163E-001    4.98885014E-001    6.16554479E-002    1.51742213E-002   -3.33833759E+000    1.26243101E+000
   -4.96062992E-003   -7.29921260E-002   -3.00000000E-003   -2.25655221E-001    5.01845913E-001    5.71433909E-002    2.53627684E-002   -3.32891672E+000    1.24135276E+000
   -3.54330709E-003   -7.29921260E-002   -3.00000000E-003   -2.23287713E-001    5.04668719E-001    5.26411480E-002    3.56022418E-002   -3.31691480E+000    1.21957052E+000
   -2.12598425E-003   -7.29921260E-002   -3.00000000E-003   -2.20947450E-001    5.07351055E-001    4.81464259E-002    4.58784751E-002   -3.30227693E+000    1.19712986E+000
   -7.08661417E-004   -7.29921260E-002   -3.00000000E-003   -2.18635839E-001    5.09887996E-001    4.36544454E-002    5.61794909E-002   -3.28495943E+000    1.17407771E+000
    7.08661417E-004   -7.29921260E-002   -3.00000000E-003   -2.16357174E-001    5.12278503E-001    3.91616630E-002    6.64916923E-002   -3.26491610E+000    1.15045982E+000
    2.12598425E-003   -7.29921260E-002   -3.00000000E-003   -2.14114770E-001    5.14518812E-001    3.46672099E-002    7.68010172E-002   -3.24211836E+000    1.12632217E+000
    3.54330709E-003   -7.29921260E-002   -3.00000000E-003   -2.11917429E-001    5.16605318E-001    3.01623173E-002    8.70961391E-002   -3.21654514E+000    1.10170882E+000
    4.96062992E-003   -7.29921260E-002   -3.00000000E-003   -2.09769646E-001    5.18534287E-001    2.56440697E-002    9.73670498E-002   -3.18818801E+000    1.07666403E+000
    6.37795276E-003   -7.29921260E-002   -3.00000000E-003   -2.07673553E-001    5.20301252E-001    2.11158420E-002    1.07597017E-001   -3.15703796E+000    1.05123100E+000
    7.79527559E-003   -7.29921260E-002   -3.00000000E-003   -2.05636320E-001    5.21901916E-001    1.65758003E-002    1.17774193E-001   -3.12309908E+000    1.02545070E+000
    9.21259843E-003   -7.29921260E-002   -3.00000000E-003   -2.03663771E-001    5.23332471E-001    1.20123975E-002    1.27889161E-001   -3.08639300E+000    9.99365030E-001
    1.06299213E-002   -7.29921260E-002   -3.00000000E-003   -2.01762022E-001    5.24588103E-001    7.42739634E-003    1.37930385E-001   -3.04694695E+000    9.73012898E-001
    1.20472441E-002   -7.29921260E-002   -3.00000000E-003   -1.99936917E-001    5.25665010E-001    2.81743396E-003    1.47886566E-001   -3.00479274E+000    9.46432520E-001
    1.34645669E-002   -7.29921260E-002   -3.00000000E-003   -1.98193941E-001    5.26557901E-001   -1.81833820E-003    1.57745409E-001   -2.95997493E+000    9.19660785E-001
    1.48818898E-002   -7.29921260E-002   -3.00000000E-003   -1.96538454E-001    5.27262782E-001   -6.48064261E-003    1.67494962E-001   -2.91255034E+000    8.92734114E-001
    1.62992126E-002   -7.29921260E-002   -3.00000000E-003   -1.94977379E-001    5.27775384E-001   -1.11746870E-002    1.77125333E-001   -2.86257836E+000    8.65687674E-001
    1.77165354E-002   -7.29921260E-002   -3.00000000E-003   -1.93515831E-001    5.28090976E-001   -1.59011296E-002    1.86625390E-001   -2.81013462E+000    8.38555509E-001
    1.91338583E-002   -7.29921260E-002   -3.00000000E-003   -1.92157197E-001    5.28207936E-001   -2.06623069E-002    1.95987646E-001   -2.75528953E+000    8.11371585E-001
    2.05511811E-002   -7.29921260E-002   -3.00000000E-003   -1.90908589E-001    5.28119837E-001   -2.54547698E-002    2.05196777E-001   -2.69812876E+000    7.84168576E-001
    2.19685039E-002   -7.29921260E-002   -3.00000000E-003   -1.89775119E-001    5.27824310E-001   -3.02870550E-002    2.14242120E-001   -2.63874681E+000    7.56979815E-001
    2.33858268E-002   -7.29921260E-002   -3.00000000E-003   -1.88760902E-001    5.27319344E-001   -3.51536919E-002    2.23114135E-001   -2.57723203E+000    7.29838252E-001
    2.48031496E-002   -7.29921260E-002   -3.00000000E-003   -1.87868447E-001    5.26601786E-001   -4.00607248E-002    2.31800336E-001   -2.51369100E+000    7.02777441E-001
    2.62204724E-002   -7.29921260E-002   -3.00000000E-003   -1.87104510E-001    5.25669103E-001   -4.50121091E-002    2.40290458E-001   -2.44822345E+000    6.75830512E-001
    2.76377953E-002   -7.29921260E-002   -3.00000000E-003   -1.86470411E-001    5.24519672E-001   -5.00038359E-002    2.48571328E-001   -2.38093230E+000    6.49031811E-001
    2.90551181E-002   -7.29921260E-002   -3.00000000E-003   -1.85970193E-001    5.23152913E-001   -5.50371197E-002    2.56629833E-001   -2.31192474E+000    6.22416629E-001
    3.04724409E-002   -7.29921260E-002   -3.00000000E-003   -1.85608132E-001    5.21569107E-001   -6.01142869E-002    2.64452259E-001   -2.24131497E+000    5.96021304E-001
    3.18897638E-002   -7.29921260E-002   -3.00000000E-003   -1.85384012E-001    5.19769185E-001   -6.52389742E-002    2.72023831E-001   -2.16921305E+000    5.69883716E-001
    3.33070866E-002   -7.29921260E-002   -3.00000000E-003   -1.85300719E-001    5.17754528E-001   -7.04169446E-002    2.79326966E-001   -2.09573857E+000    5.44042503E-001
    3.47244094E-002   -7.29921260E-002   -3.00000000E-003   -1.85359158E-001    5.15524643E-001   -7.56443756E-002    2.86345002E-001   -2.02100222E+000    5.18537374E-001
    3.61417323E-002   -7.29921260E-002   -3.00000000E-003   -1.85563014E-001    5.13082410E-001   -8.09255773E-002    2.93064323E-001   -1.94510058E+000    4.93408065E-001
    3.75590551E-002   -7.29921260E-002   -3.00000000E-003   -1.85915149E-001    5.10439544E-001   -8.62581512E-002    2.99473334E-001   -1.86811870E+000    4.68694840E-001
    3.89763780E-002   -7.29921260E-002   -3.00000000E-003   -1.86405324E-001    5.07629876E-001   -9.16409215E-002    3.05551815E-001   -1.79014981E+000    4.44443194E-001
    4.03937008E-002   -7.29921260E-002   -3.00000000E-003   -1.87017192E-001    5.04701000E-001   -9.70772985E-002    3.11247574E-001   -1.71135431E+000    4.20710798E-001
    4.18110236E-002   -7.29921260E-002   -3.00000000E-003   -1.87732044E-001    5.01686310E-001   -1.02582027E-001    3.16455996E-001   -1.63202017E+000    3.97576078E-001
    4.32283465E-002   -7.29921260E-002   -3.00000000E-003   -1.88541238E-001    4.98551655E-001   -1.08175272E-001    3.21048471E-001   -1.55248060E+000    3.75128803E-001
    4.46456693E-002   -7.29921260E-002   -3.00000000E-003   -1.89425268E-001    4.95181586E-001   -1.13849792E-001    3.24936887E-001   -1.47293878E+000    3.53443063E-001
    4.60629921E-002   -7.29921260E-002   -3.00000000E-003   -1.90302528E-001    4.91410934E-001   -1.19589810E-001    3.28173614E-001   -1.39321636E+000    3.32533975E-001
    4.74803150E-002   -7.29921260E-002   -3.00000000E-003   -1.90982953E-001    4.87162520E-001   -1.25448603E-001    3.31116440E-001   -1.31237631E+000    3.12259579E-001
    4.88976378E-002   -7.29921260E-002   -3.00000000E-003   -1.91150916E-001    4.83167336E-001   -1.31682551E-001    3.34720136E-001   -1.22795106E+000    2.92116125E-001
    5.03149606E-002   -7.29921260E-002   -3.00000000E-003   -1.90142568E-001    4.83577698E-001   -1.39146380E-001    3.38778500E-001   -1.13824228E+000    2.72580665E-001
    5.17322835E-002   -7.29921260E-002   -3.00000000E-003   -1.87891920E-001    4.92109185E-001   -1.49913270E-001    3.35910999E-001   -1.05181347E+000    2.62981144E-001
    5.31496063E-002   -7.29921260E-002   -3.00000000E-003   -5.11331697E-001    8.65925090E-002    4.25693888E-001    9.53447489E-001   -9.89796657E-001    2.65158328E-001
    5.45669291E-002   -7.29921260E-002   -3.00000000E-003   -4.40986852E-001    1.33428305E-001    4.08307485E-001    9.43286066E-001   -8.90930583E-001    2.34800570E-001
    5.59842520E-002   -7.29921260E-002   -3.00000000E-003   -3.72566663E-001    1.80047108E-001    3.78463807E-001    9.22784777E-001   -7.97230918E-001    2.13025358E-001
    5.74015748E-002   -7.29921260E-002   -3.00000000E-003   -3.00617971E-001    2.28232960E-001    3.38729039E-001    8.96825350E-001   -7.06347477E-001    1.94217640E-001
    5.88188976E-002   -7.29921260E-002   -3.00000000E-003   -2.21675201E-001    2.79911534E-001    2.94432259E-001    8.68895254E-001   -6.17520937E-001    1.76998716E-001
    6.02362205E-002   -7.29921260E-002   -3.00000000E-003   -1.35242558E-001    3.35192905E-001    2.52139012E-001    8.42635231E-001   -5.31087435E-001    1.61264718E-001
    6.16535433E-002   -7.29921260E-002   -3.00000000E-003   -4.45762080E-002    3.92224247E-001    2.16913220E-001    8.20544287E-001   -4.47787078E-001    1.47431528E-001
    6.30708661E-002   -7.29921260E-002   -3.00000000E-003    4.58606730E-002    4.48687107E-001    1.90098027E-001    8.03169201E-001   -3.68204098E-001    1.35804892E-001
    6.44881890E-002   -7.29921260E-002   -3.00000000E-003    1.33139484E-001    5.03087083E-001    1.70394865E-001    7.89826751E-001   -2.92556650E-001    1.26363031E-001
    6.59055118E-002   -7.29921260E-002   -3.00000000E-003    2.16182978E-001    5.54838470E-001    1.55995958E-001    7.79629471E-001   -2.20786845E-001    1.18891101E-001
    6.73228346E-002   -7.29921260E-002   -3.00000000E-003    2.94933596E-001    6.03844800E-001    1.45587073E-001    7.71931349E-001   -1.52751675E-001    1.13126958E-001
    6.87401575E-002   -7.29921260E-002   -3.00000000E-003    3.69617063E-001    6.50162911E-001    1.38422123E-001    7.66346119E-001   -8.82653364E-002    1.08844919E-001
    7.01574803E-002   -7.29921260E-002   -3.00000000E-003    4.40441170E-001    6.93849388E-001    1.34128025E-001    7.62656097E-001   -2.71434442E-002    1.05871713E-001
    7.15748031E-002   -7.29921260E-002   -3.00000000E-003    5.07498415E-001    7.34917409E-001    1.32519697E-001    7.60725574E-001    3.07967563E-002    1.04081451E-001
    7.29921260E-002   -7.29921260E-002   -3.00000000E-003    5.70789087E-001    7.73342770E-001    1.33482327E-001    7.60452262E-001    8.57412782E-002    1.03391224E-001
    7.44094488E-002   -7.29921260E-002   -3.00000000E-003    6.30237602E-001    8.09075990E-001    1.36914584E-001    7.61740537E-001    1.37894066E-001    1.03742550E-001
    7.58267717E-002   -7.29921260E-002   -3.00000000E-003    6.85749460E-001    8.42064804E-001    1.42704599E-001    7.64496132E-001    1.87464823E-001    1.05098505E-001
    7.72440945E-002   -7.29921260E-002   -3.00000000E-003    7.37223221E-001    8.72255564E-001    1.50728340E-001    7.68623719E-001    2.34671009E-001    1.07432597E-001
    7.86614173E-002   -7.29921260E-002   -3.00000000E-003    7.84568811E-001    8.99600554E-001    1.60849494E-001    7.74026308E-001    2.79738237E-001    1.10724848E-001
    8.00787402E-002   -7.29921260E-002   -3.00000000E-003    8.27701708E-001    9.24057240E-001    1.72925303E-001    7.80610021E-001    3.22890531E-001    1.14958450E-001
    8.14960630E-002   -7.29921260E-002   -3.00000000E-003    8.66550607E-001    9.45590549E-001    1.86805374E-001    7.88279630E-001    3.64366930E-001    1.20125281E-001
    8.29133858E-002   -7.29921260E-002   -3.00000000E-003    9.01075903E-001    9.64175475E-001    2.02345986E-001    7.96939795E-001    4.04393907E-001    1.26209147E-001
    8.43307087E-002   -7.29921260E-002   -3.00000000E-003    9.31248109E-001    9.79799938E-001    2.19394915E-001    8.06498367E-001    4.43198740E-001    1.33198395E-001
    8.57480315E-002   -7.29921260E-002   -3.00000000E-003    9.57058260E-001    9.92462564E-001    2.37803537E-001    8.16862981E-001    4.81000825E-001    1.41079338E-001
    8.71653543E-002   -7.29921260E-002   -3.00000000E-003    9.78518110E-001    1.00217346E+000    2.57427577E-001    8.27941094E-001    5.18010488E-001    1.49833625E-001
    8.85826772E-002   -7.29921260E-002   -3.00000000E-003    9.95651554E-001    1.00895208E+000    2.78119615E-001    8.39642911E-001    5.54423628E-001    1.59441949E-001
    9.00000000E-002   -7.29921260E-002   -3.00000000E-003    1.00850171E+000    1.01282864E+000    2.99735748E-001    8.51876919E-001    5.90431159E-001    1.69882903E-001
   -9.00000000E-002   -7.15748031E-002   -3.00000000E-003    2.74388004E-001    8.78312038E-001    8.03946652E-001    3.04063072E-001   -1.27848109E+000    6.21584655E-001
   -8.85826772E-002   -7.15748031E-002   -3.00000000E-003    2.88481955E-001    8.99292897E-001    8.27780097E-001    3.34146299E-001   -1.31581747E+000    6.45453105E-001
   -8.71653543E-002   -7.15748031E-002   -3.00000000E-003    3.02276362E-001    9.19709824E-001    8.51539999E-001    3.64446672E-001   -1.35458072E+000    6.69761830E-001
   -8.57480315E-002   -7.15748031E-002   -3.00000000E-003    3.15779992E-001    9.39561330E-001    8.75192098E-001    3.94927194E-001   -1.39480578E+000    6.94511851E-001
   -8.43307087E-002   -7.15748031E-002   -3.00000000E-003    3.28981967E-001    9.58854173E-001    8.98703795E-001    4.25558493E-001   -1.43652981E+000    7.19699236E-001
   -8.29133858E-002   -7.15748031E-002   -3.00000000E-003    3.41892813E-001    9.77603397E-001    9.22053601E-001    4.56309275E-001   -1.47978540E+000    7.45329917E-001
   -8.14960630E-002   -7.15748031E-002   -3.00000000E-003    3.54519219E-001    9.95828156E-001    9.45213869E-001    4.87150014E-001   -1.52460587E+000    7.71403404E-001
   -8.00787402E-002   -7.15748031E-002   -3.00000000E-003    3.66872248E-001    1.01355679E+000    9.68169047E-001    5.18054892E-001   -1.57102450E+000    7.97924679E-001
   -7.86614173E-002   -7.15748031E-002   -3.00000000E-003    3.78961553E-001    1.03081881E+000    9.90903502E-001    5.49001935E-001   -1.61906876E+000    8.24893947E-001
   -7.72440945E-002   -7.15748031E-002   -3.00000000E-003    3.90795341E-001    1.04764834E+000    1.01340918E+000    5.79972091E-001   -1.66877275E+000    8.52315699E-001
   -7.58267717E-002   -7.15748031E-002   -3.00000000E-003    4.02392338E-001    1.06409234E+000    1.03568275E+000    6.10950635E-001   -1.72017034E+000    8.80197439E-001
   -7.44094488E-002   -7.15748031E-002   -3.00000000E-003    4.13772948E-001    1.08019527E+000    1.05773033E+000    6.41924119E-001   -1.77329159E+000    9.08542053E-001
   -7.29921260E-002   -7.15748031E-002   -3.00000000E-003    4.24965731E-001    1.09601917E+000    1.07956605E+000    6.72885365E-001   -1.82817990E+000    9.37363163E-001
   -7.15748031E-002   -7.15748031E-002   -3.00000000E-003    4.35992818E-001    1.11161760E+000    1.10122273E+000    7.03838418E-001   -1.88488824E+000    9.66682363E-001
   -7.01574803E-002   -7.15748031E-002   -3.00000000E-003    4.46874162E-001    1.12704539E+000    1.12273535E+000    7.34784349E-001   -1.94347351E+000    9.96503863E-001
   -6.87401575E-002   -7.15748031E-002   -3.00000000E-003    4.57606546E-001    1.14233896E+000    1.14415242E+000    7.65727786E-001   -2.00400511E+000    1.02685565E+000
   -6.73228346E-002   -7.15748031E-002   -3.00000000E-003    4.68178517E-001    1.15752318E+000    1.16550521E+000    7.96644389E-001   -2.06653192E+000    1.05776003E+000
   -6.59055118E-002   -7.15748031E-002   -3.00000000E-003    4.78580731E-001    1.17262473E+000    1.18675978E+000    8.27443092E-001   -2.13107648E+000    1.08923657E+000
   -6.44881890E-002   -7.15748031E-002   -3.00000000E-003    4.88920867E-001    1.18773365E+000    1.20779545E+000    8.57940371E-001   -2.19765475E+000    1.12133071E+000
   -6.30708661E-002   -7.15748031E-002   -3.00000000E-003    4.99577611E-001    1.20311310E+000    1.22847940E+000    8.87878335E-001   -2.26642853E+000    1.15415164E+000
   -6.16535433E-002   -7.15748031E-002   -3.00000000E-003    5.11398113E-001    1.21931932E+000    1.24891439E+000    9.17056115E-001   -2.33806706E+000    1.18797828E+000
   -6.02362205E-002   -7.15748031E-002   -3.00000000E-003    5.25856940E-001    1.23724976E+000    1.26992608E+000    9.45592098E-001   -2.41437678E+000    1.22339489E+000
   -5.88188976E-002   -7.15748031E-002   -3.00000000E-003    5.45490164E-001    1.25813388E+000    1.29418050E+000    9.74445627E-001   -2.49949066E+000    1.26151745E+000
   -5.74015748E-002   -7.15748031E-002   -3.00000000E-003    5.74651523E-001    1.28286333E+000    1.33147730E+000    1.00724277E+000   -2.60278188E+000    1.30427875E+000
   -5.59842520E-002   -7.15748031E-002   -3.00000000E-003    5.93276173E-001    1.30102866E+000    1.41261543E+000    1.05415580E+000   -2.73340275E+000    1.35146831E+000
   -5.45669291E-002   -7.15748031E-002   -3.00000000E-003    5.96870214E-001    1.27782569E+000    1.48342180E+000    1.08341305E+000   -2.82198306E+000    1.38800908E+000
   -5.31496063E-002   -7.15748031E-002   -3.00000000E-003   -3.12022355E-001    3.33233106E-001    2.10197245E-001   -2.18896539E-001   -2.71007538E+000    1.36962350E+000
   -5.17322835E-002   -7.15748031E-002   -3.00000000E-003   -3.03777290E-001    3.39373861E-001    2.13130558E-001   -2.18440904E-001   -2.72929944E+000    1.38763402E+000
   -5.03149606E-002   -7.15748031E-002   -3.00000000E-003   -2.97191251E-001    3.45604849E-001    2.11793575E-001   -2.16292794E-001   -2.75231999E+000    1.40487396E+000
   -4.88976378E-002   -7.15748031E-002   -3.00000000E-003   -2.92006108E-001    3.52030159E-001    2.07637959E-001   -2.13097220E-001   -2.77915046E+000    1.42077874E+000
   -4.74803150E-002   -7.15748031E-002   -3.00000000E-003   -2.88607750E-001    3.58753344E-001    2.02158013E-001   -2.09307806E-001   -2.80819354E+000    1.43527809E+000
   -4.60629921E-002   -7.15748031E-002   -3.00000000E-003   -2.86469756E-001    3.65643314E-001    1.96850667E-001   -2.05253799E-001   -2.83721885E+000    1.44850387E+000
   -4.46456693E-002   -7.15748031E-002   -3.00000000E-003   -2.84558831E-001    3.72479203E-001    1.92092425E-001   -2.01023982E-001   -2.86514377E+000    1.46050646E+000
   -4.32283465E-002   -7.15748031E-002   -3.00000000E-003   -2.82408895E-001    3.79140421E-001    1.87542780E-001   -1.96556291E-001   -2.89206972E+000    1.47122771E+000
   -4.18110236E-002   -7.15748031E-002   -3.00000000E-003   -2.80031525E-001    3.85606990E-001    1.82912965E-001   -1.91780794E-001   -2.91838101E+000    1.48059344E+000
   -4.03937008E-002   -7.15748031E-002   -3.00000000E-003   -2.77561672E-001    3.91900647E-001    1.78119698E-001   -1.86665229E-001   -2.94428379E+000    1.48856203E+000
   -3.89763780E-002   -7.15748031E-002   -3.00000000E-003   -2.75098306E-001    3.98044206E-001    1.73206225E-001   -1.81208850E-001   -2.96977711E+000    1.49512635E+000
   -3.75590551E-002   -7.15748031E-002   -3.00000000E-003   -2.72668447E-001    4.04050175E-001    1.68246516E-001   -1.75423365E-001   -2.99475272E+000    1.50029666E+000
   -3.61417323E-002   -7.15748031E-002   -3.00000000E-003   -2.70252817E-001    4.09922366E-001    1.63287037E-001   -1.69320443E-001   -3.01910014E+000    1.50408717E+000
   -3.47244094E-002   -7.15748031E-002   -3.00000000E-003   -2.67825710E-001    4.15656975E-001    1.58344014E-001   -1.62912823E-001   -3.04272649E+000    1.50650379E+000
   -3.33070866E-002   -7.15748031E-002   -3.00000000E-003   -2.65376003E-001    4.21254400E-001    1.53412851E-001   -1.56206648E-001   -3.06556442E+000    1.50755253E+000
   -3.18897638E-002   -7.15748031E-002   -3.00000000E-003   -2.62903639E-001    4.26713913E-001    1.48496966E-001   -1.49212611E-001   -3.08755068E+000    1.50724164E+000
   -3.04724409E-002   -7.15748031E-002   -3.00000000E-003   -2.60415149E-001    4.32038100E-001    1.43595630E-001   -1.41937680E-001   -3.10861433E+000    1.50558327E+000
   -2.90551181E-002   -7.15748031E-002   -3.00000000E-003   -2.57914674E-001    4.37227537E-001    1.38708997E-001   -1.34390789E-001   -3.12867676E+000    1.50259292E+000
   -2.76377953E-002   -7.15748031E-002   -3.00000000E-003   -2.55402472E-001    4.42283975E-001    1.33841844E-001   -1.26580186E-001   -3.14765111E+000    1.49828712E+000
   -2.62204724E-002   -7.15748031E-002   -3.00000000E-003   -2.52882867E-001    4.47208190E-001    1.28999766E-001   -1.18518164E-001   -3.16545216E+000    1.49268560E+000
   -2.48031496E-002   -7.15748031E-002   -3.00000000E-003   -2.50354735E-001    4.51999236E-001    1.24183669E-001   -1.10215659E-001   -3.18199108E+000    1.48580913E+000
   -2.33858268E-002   -7.15748031E-002   -3.00000000E-003   -2.47819574E-001    4.56658951E-001    1.19399371E-001   -1.01683872E-001   -3.19717997E+000    1.47768160E+000
   -2.19685039E-002   -7.15748031E-002   -3.00000000E-003   -2.45279706E-001    4.61188323E-001    1.14638831E-001   -9.29324238E-002   -3.21093061E+000    1.46832939E+000
   -2.05511811E-002   -7.15748031E-002   -3.00000000E-003   -2.42740294E-001    4.65588920E-001    1.09906225E-001   -8.39719550E-002   -3.22315569E+000    1.45778072E+000
   -1.91338583E-002   -7.15748031E-002   -3.00000000E-003   -2.40200617E-001    4.69860583E-001    1.05203308E-001   -7.48161798E-002   -3.23375912E+000    1.44606517E+000
   -1.77165354E-002   -7.15748031E-002   -3.00000000E-003   -2.37663237E-001    4.74003751E-001    1.00526557E-001   -6.54754761E-002   -3.24265161E+000    1.43321368E+000
   -1.62992126E-002   -7.15748031E-002   -3.00000000E-003   -2.35128376E-001    4.78017660E-001    9.58832816E-002   -5.59655125E-002   -3.24973955E+000    1.41926047E+000
   -1.48818898E-002   -7.15748031E-002   -3.00000000E-003   -2.32599323E-001    4.81904426E-001    9.12630074E-002   -4.62943985E-002   -3.25494129E+000    1.40424325E+000
   -1.34645669E-002   -7.15748031E-002   -3.00000000E-003   -2.30079700E-001    4.85662309E-001    8.66686980E-002   -3.64770034E-002   -3.25816961E+000    1.38819783E+000
   -1.20472441E-002   -7.15748031E-002   -3.00000000E-003   -2.27570687E-001    4.89291701E-001    8.21000109E-002   -2.65260839E-002   -3.25933243E+000    1.37116256E+000
   -1.06299213E-002   -7.15748031E-002   -3.00000000E-003   -2.25074690E-001    4.92792115E-001    7.75504540E-002   -1.64538484E-002   -3.25835420E+000    1.35317888E+000
   -9.21259843E-003   -7.15748031E-002   -3.00000000E-003   -2.22594696E-001    4.96163522E-001    7.30228157E-002   -6.27369000E-003   -3.25515754E+000    1.33428766E+000
   -7.79527559E-003   -7.15748031E-002   -3.00000000E-003   -2.20130825E-001    4.99402112E-001    6.85143334E-002    4.00088617E-003   -3.24966549E+000    1.31453190E+000
   -6.37795276E-003   -7.15748031E-002   -3.00000000E-003   -2.17688640E-001    5.02508079E-001    6.40241378E-002    1.43564318E-002   -3.24180943E+000    1.29395469E+000
   -4.96062992E-003   -7.15748031E-002   -3.00000000E-003   -2.15270015E-001    5.05479639E-001    5.95437409E-002    2.47806203E-002   -3.23152603E+000    1.27260044E+000
   -3.54330709E-003   -7.15748031E-002   -3.00000000E-003   -2.12878817E-001    5.08314836E-001    5.50682673E-002    3.52621248E-002   -3.21875756E+000    1.25051330E+000
   -2.12598425E-003   -7.15748031E-002   -3.00000000E-003   -2.10518922E-001    5.11012148E-001    5.06047457E-002    4.57840746E-002   -3.20345192E+000    1.22773851E+000
   -7.08661417E-004   -7.15748031E-002   -3.00000000E-003   -2.08192562E-001    5.13566966E-001    4.61451126E-002    5.63377300E-002   -3.18556433E+000    1.20432076E+000
    7.08661417E-004   -7.15748031E-002   -3.00000000E-003   -2.05904657E-001    5.15977323E-001    4.16848118E-002    6.69066417E-002   -3.16506103E+000    1.18030533E+000
    2.12598425E-003   -7.15748031E-002   -3.00000000E-003   -2.03659995E-001    5.18240219E-001    3.72187836E-002    7.74799791E-002   -3.14191083E+000    1.15573675E+000
    3.54330709E-003   -7.15748031E-002   -3.00000000E-003   -2.01464463E-001    5.20352512E-001    3.27460364E-002    8.80444466E-002   -3.11609278E+000    1.13065904E+000
    4.96062992E-003   -7.15748031E-002   -3.00000000E-003   -1.99322001E-001    5.22310596E-001    2.82616841E-002    9.85906654E-002   -3.08759410E+000    1.10511534E+000
    6.37795276E-003   -7.15748031E-002   -3.00000000E-003   -1.97236628E-001    5.24109326E-001    2.37691848E-002    1.09102201E-001   -3.05641154E+000    1.07914879E+000
    7.79527559E-003   -7.15748031E-002   -3.00000000E-003   -1.95214936E-001    5.25746036E-001    1.92586085E-002    1.19568251E-001   -3.02255244E+000    1.05280145E+000
    9.21259843E-003   -7.15748031E-002   -3.00000000E-003   -1.93264151E-001    5.27215760E-001    1.47273286E-002    1.29978283E-001   -2.98603274E+000    1.02611499E+000
    1.06299213E-002   -7.15748031E-002   -3.00000000E-003   -1.91386268E-001    5.28514367E-001    1.01775439E-002    1.40320524E-001   -2.94687155E+000    9.99129148E-001
    1.20472441E-002   -7.15748031E-002   -3.00000000E-003   -1.89589967E-001    5.29638488E-001    5.59834915E-003    1.50585557E-001   -2.90510396E+000    9.71883397E-001
    1.34645669E-002   -7.15748031E-002   -3.00000000E-003   -1.87876961E-001    5.30583090E-001    9.97302207E-004    1.60758176E-001   -2.86076761E+000    9.44416646E-001
    1.48818898E-002   -7.15748031E-002   -3.00000000E-003   -1.86255929E-001    5.31343403E-001   -3.63224953E-003    1.70828797E-001   -2.81391261E+000    9.16766052E-001
    1.62992126E-002   -7.15748031E-002   -3.00000000E-003   -1.84733195E-001    5.31915574E-001   -8.29249772E-003    1.80786355E-001   -2.76459824E+000    8.88969502E-001
    1.77165354E-002   -7.15748031E-002   -3.00000000E-003   -1.83311643E-001    5.32295748E-001   -1.29862590E-002    1.90620002E-001   -2.71288893E+000    8.61063138E-001
    1.91338583E-002   -7.15748031E-002   -3.00000000E-003   -1.81997627E-001    5.32480070E-001   -1.77148250E-002    2.00321476E-001   -2.65885027E+000    8.33082980E-001
    2.05511811E-002   -7.15748031E-002   -3.00000000E-003   -1.80796631E-001    5.32463660E-001   -2.24804262E-002    2.09876499E-001   -2.60256686E+000    8.05065215E-001
    2.19685039E-002   -7.15748031E-002   -3.00000000E-003   -1.79711623E-001    5.32243861E-001   -2.72821666E-002    2.19273683E-001   -2.54411278E+000    7.77045070E-001
    2.33858268E-002   -7.15748031E-002   -3.00000000E-003   -1.78749857E-001    5.31816871E-001   -3.21217544E-002    2.28502214E-001   -2.48358179E+000    7.49058691E-001
    2.48031496E-002   -7.15748031E-002   -3.00000000E-003   -1.77912916E-001    5.31180900E-001   -3.70024214E-002    2.37552280E-001   -2.42106478E+000    7.21142704E-001
    2.62204724E-002   -7.15748031E-002   -3.00000000E-003   -1.77205202E-001    5.30332693E-001   -4.19252543E-002    2.46412093E-001   -2.35665248E+000    6.93332856E-001
    2.76377953E-002   -7.15748031E-002   -3.00000000E-003   -1.76632274E-001    5.29268331E-001   -4.68943714E-002    2.55068182E-001   -2.29044808E+000    6.65666575E-001
    2.90551181E-002   -7.15748031E-002   -3.00000000E-003   -1.76196314E-001    5.27988064E-001   -5.19046211E-002    2.63507667E-001   -2.22254920E+000    6.38181721E-001
    3.04724409E-002   -7.15748031E-002   -3.00000000E-003   -1.75900876E-001    5.26490142E-001   -5.69608524E-002    2.71717925E-001   -2.15305750E+000    6.10917307E-001
    3.18897638E-002   -7.15748031E-002   -3.00000000E-003   -1.75747936E-001    5.24774704E-001   -6.20667602E-002    2.79685097E-001   -2.08208186E+000    5.83913682E-001
    3.33070866E-002   -7.15748031E-002   -3.00000000E-003   -1.75738883E-001    5.22841737E-001   -6.72214458E-002    2.87395329E-001   -2.00972529E+000    5.57212012E-001
    3.47244094E-002   -7.15748031E-002   -3.00000000E-003   -1.75878682E-001    5.20691003E-001   -7.24283170E-002    2.94829627E-001   -1.93609386E+000    5.30853587E-001
    3.61417323E-002   -7.15748031E-002   -3.00000000E-003   -1.76166581E-001    5.18326883E-001   -7.76839972E-002    3.01977511E-001   -1.86128235E+000    5.04881676E-001
    3.75590551E-002   -7.15748031E-002   -3.00000000E-003   -1.76603408E-001    5.15758426E-001   -8.29934146E-002    3.08821905E-001   -1.78539344E+000    4.79341455E-001
    3.89763780E-002   -7.15748031E-002   -3.00000000E-003   -1.77184068E-001    5.13003198E-001   -8.83553196E-002    3.15338500E-001   -1.70853911E+000    4.54282287E-001
    4.03937008E-002   -7.15748031E-002   -3.00000000E-003   -1.77899870E-001    5.10080038E-001   -9.37756411E-002    3.21489002E-001   -1.63086138E+000    4.29759115E-001
    4.18110236E-002   -7.15748031E-002   -3.00000000E-003   -1.78739586E-001    5.06993141E-001   -9.92611785E-002    3.27221080E-001   -1.55253807E+000    4.05834937E-001
    4.32283465E-002   -7.15748031E-002   -3.00000000E-003   -1.79690751E-001    5.03724424E-001   -1.04815706E-001    3.32486692E-001   -1.47373414E+000    3.82570886E-001
    4.46456693E-002   -7.15748031E-002   -3.00000000E-003   -1.80730166E-001    5.00234368E-001   -1.10454317E-001    3.37281523E-001   -1.39450781E+000    3.60011697E-001
    4.60629921E-002   -7.15748031E-002   -3.00000000E-003   -1.81812775E-001    4.96516211E-001   -1.16197260E-001    3.41695414E-001   -1.31468877E+000    3.38162002E-001
    4.74803150E-002   -7.15748031E-002   -3.00000000E-003   -1.82861687E-001    4.92750547E-001   -1.22108698E-001    3.45938847E-001   -1.23380504E+000    3.16972105E-001
    4.88976378E-002   -7.15748031E-002   -3.00000000E-003   -1.83788330E-001    4.89625331E-001   -1.28342090E-001    3.50180884E-001   -1.15131412E+000    2.96438597E-001
    5.03149606E-002   -7.15748031E-002   -3.00000000E-003   -1.84535887E-001    4.88487856E-001   -1.35174196E-001    3.53770862E-001   -1.06786524E+000    2.77133110E-001
    5.17322835E-002   -7.15748031E-002   -3.00000000E-003   -1.85193222E-001    4.90220811E-001   -1.42840859E-001    3.54631169E-001   -9.86125703E-001    2.60849195E-001
    5.31496063E-002   -7.15748031E-002   -3.00000000E-003   -1.85550711E-001    4.94347982E-001   -1.51180563E-001    3.51022443E-001   -9.07365620E-001    2.51516774E-001
    5.45669291E-002   -7.15748031E-002   -3.00000000E-003   -4.59354294E-001    1.21995064E-001    3.68520157E-001    9.08128128E-001   -8.45131615E-001    2.65557677E-001
    5.59842520E-002   -7.15748031E-002   -3.00000000E-003   -3.99548145E-001    1.58092463E-001    3.25709744E-001    8.90377707E-001   -7.52262058E-001    2.33764702E-001
    5.74015748E-002   -7.15748031E-002   -3.00000000E-003   -3.36281078E-001    2.01384651E-001    2.74477124E-001    8.60115665E-001   -6.59579173E-001    2.09554220E-001
    5.88188976E-002   -7.15748031E-002   -3.00000000E-003   -2.59123044E-001    2.52988935E-001    2.16148935E-001    8.25697122E-001   -5.68359736E-001    1.88053120E-001
    6.02362205E-002   -7.15748031E-002   -3.00000000E-003   -1.65216409E-001    3.12978434E-001    1.62226354E-001    7.94494908E-001   -4.79272163E-001    1.68329699E-001
    6.16535433E-002   -7.15748031E-002   -3.00000000E-003   -6.29716049E-002    3.76396610E-001    1.22992734E-001    7.71184533E-001   -3.93847183E-001    1.51370631E-001
    6.30708661E-002   -7.15748031E-002   -3.00000000E-003    3.71692750E-002    4.38205504E-001    9.82061510E-002    7.55220542E-001   -3.12954489E-001    1.37775495E-001
    6.44881890E-002   -7.15748031E-002   -3.00000000E-003    1.30915070E-001    4.96404351E-001    8.27186180E-002    7.44176325E-001   -2.36627714E-001    1.27245281E-001
    6.59055118E-002   -7.15748031E-002   -3.00000000E-003    2.18198050E-001    5.50893686E-001    7.25983604E-002    7.36280323E-001   -1.64524522E-001    1.19217412E-001
    6.73228346E-002   -7.15748031E-002   -3.00000000E-003    3.00039197E-001    6.02063258E-001    6.59101580E-002    7.30649884E-001   -9.62903204E-002    1.13202295E-001
    6.87401575E-002   -7.15748031E-002   -3.00000000E-003    3.77321048E-001    6.50263296E-001    6.19202586E-002    7.26921342E-001   -3.16257359E-002    1.08850815E-001
    7.01574803E-002   -7.15748031E-002   -3.00000000E-003    4.50560192E-001    6.95685727E-001    6.04306930E-002    7.24955109E-001    2.97072629E-002    1.05928439E-001
    7.15748031E-002   -7.15748031E-002   -3.00000000E-003    5.19960289E-001    7.38391523E-001    6.14219354E-002    7.24679955E-001    8.79208710E-002    1.04283719E-001
    7.29921260E-002   -7.15748031E-002   -3.00000000E-003    5.85525053E-001    7.78360525E-001    6.48940973E-002    7.26033144E-001    1.43225792E-001    1.03828568E-001
    7.44094488E-002   -7.15748031E-002   -3.00000000E-003    6.47169997E-001    8.15548650E-001    7.08054407E-002    7.28932846E-001    1.95835046E-001    1.04501251E-001
    7.58267717E-002   -7.15748031E-002   -3.00000000E-003    7.04773329E-001    8.49898052E-001    7.90771410E-002    7.33292763E-001    2.45971959E-001    1.06268460E-001
    7.72440945E-002   -7.15748031E-002   -3.00000000E-003    7.58214969E-001    8.81354347E-001    8.95964442E-002    7.39018614E-001    2.93864866E-001    1.09106581E-001
    7.86614173E-002   -7.15748031E-002   -3.00000000E-003    8.07388478E-001    9.09867764E-001    1.02229093E-001    7.46014750E-001    3.39742394E-001    1.12995668E-001
    8.00787402E-002   -7.15748031E-002   -3.00000000E-003    8.52213169E-001    9.35400689E-001    1.16827475E-001    7.54184350E-001    3.83838267E-001    1.17919239E-001
    8.14960630E-002   -7.15748031E-002   -3.00000000E-003    8.92606107E-001    9.57916186E-001    1.33239229E-001    7.63432560E-001    4.26391677E-001    1.23866612E-001
    8.29133858E-002   -7.15748031E-002   -3.00000000E-003    9.28530684E-001    9.77390911E-001    1.51316197E-001    7.73666874E-001    4.67624117E-001    1.30818299E-001
    8.43307087E-002   -7.15748031E-002   -3.00000000E-003    9.59957569E-001    9.93812676E-001    1.70906601E-001    7.84792325E-001    5.07761592E-001    1.38758060E-001
    8.57480315E-002   -7.15748031E-002   -3.00000000E-003    9.86877956E-001    1.00718005E+000    1.91862730E-001    7.96716070E-001    5.47025207E-001    1.47669369E-001
    8.71653543E-002   -7.15748031E-002   -3.00000000E-003    1.00930521E+000    1.01750538E+000    2.14030271E-001    8.09346098E-001    5.85612808E-001    1.57525323E-001
    8.85826772E-002   -7.15748031E-002   -3.00000000E-003    1.02726302E+000    1.02480826E+000    2.37261115E-001    8.22591128E-001    6.23716443E-001    1.68301770E-001
    9.00000000E-002   -7.15748031E-002   -3.00000000E-003    1.04079580E+000    1.02911914E+000    2.61410487E-001    8.36359508E-001    6.61517878E-001    1.79970797E-001
   -9.00000000E-002   -7.01574803E-002   -3.00000000E-003    3.06098860E-001    9.10309820E-001    8.04924292E-001    3.02187029E-001   -1.27935853E+000    6.33777853E-001
   -8.85826772E-002   -7.01574803E-002   -3.00000000E-003    3.20342160E-001    9.31542102E-001    8.29048789E-001    3.32401060E-001   -1.31718069E+000    6.58647327E-001
   -8.71653543E-002   -7.01574803E-002   -3.00000000E-003    3.34246696E-001    9.52170942E-001    8.53062155E-001    3.62784708E-001   -1.35642492E+000    6.83991521E-001
   -8.57480315E-002   -7.01574803E-002   -3.00000000E-003    3.47825641E-001    9.72200059E-001    8.76930909E-001    3.93301766E-001   -1.39713009E+000    7.09817210E-001
   -8.43307087E-002   -7.01574803E-002   -3.00000000E-003    3.61069922E-001    9.91636436E-001    9.00616540E-001    4.23915850E-001   -1.43933018E+000    7.36118668E-001
   -8.29133858E-002   -7.01574803E-002   -3.00000000E-003    3.73992243E-001    1.01049802E+000    9.24093868E-001    4.54594726E-001   -1.48306134E+000    7.62902200E-001
   -8.14960630E-002   -7.01574803E-002   -3.00000000E-003    3.86606712E-001    1.02880643E+000    9.47337695E-001    4.85303711E-001   -1.52835667E+000    7.90173237E-001
   -8.00787402E-002   -7.01574803E-002   -3.00000000E-003    3.98927247E-001    1.04659213E+000    9.70328486E-001    5.16013579E-001   -1.57525161E+000    8.17936912E-001
   -7.86614173E-002   -7.01574803E-002   -3.00000000E-003    4.10967788E-001    1.06388775E+000    9.93050752E-001    5.46700260E-001   -1.62377932E+000    8.46196388E-001
   -7.72440945E-002   -7.01574803E-002   -3.00000000E-003    4.22744261E-001    1.08073049E+000    1.01549401E+000    5.77338027E-001   -1.67397434E+000    8.74960274E-001
   -7.58267717E-002   -7.01574803E-002   -3.00000000E-003    4.34281916E-001    1.09717158E+000    1.03765550E+000    6.07909652E-001   -1.72588107E+000    9.04243156E-001
   -7.44094488E-002   -7.01574803E-002   -3.00000000E-003    4.45609911E-001    1.11326019E+000    1.05953704E+000    6.38394352E-001   -1.77954028E+000    9.34042793E-001
   -7.29921260E-002   -7.01574803E-002   -3.00000000E-003    4.56770893E-001    1.12906251E+000    1.08116130E+000    6.68782581E-001   -1.83501149E+000    9.64386349E-001
   -7.15748031E-002   -7.01574803E-002   -3.00000000E-003    4.67808699E-001    1.14464818E+000    1.10256820E+000    6.99075382E-001   -1.89237999E+000    9.95301077E-001
   -7.01574803E-002   -7.01574803E-002   -3.00000000E-003    4.78759566E-001    1.16007287E+000    1.12382662E+000    7.29291724E-001   -1.95175560E+000    1.02681516E+000
   -6.87401575E-002   -7.01574803E-002   -3.00000000E-003    4.89637250E-001    1.17536989E+000    1.14503628E+000    7.59453931E-001   -2.01328219E+000    1.05897292E+000
   -6.73228346E-002   -7.01574803E-002   -3.00000000E-003    5.00381041E-001    1.19051028E+000    1.16630243E+000    7.89567955E-001   -2.07710227E+000    1.09181860E+000
   -6.59055118E-002   -7.01574803E-002   -3.00000000E-003    5.10862762E-001    1.20540187E+000    1.18763116E+000    8.19535808E-001   -2.14328290E+000    1.12538301E+000
   -6.44881890E-002   -7.01574803E-002   -3.00000000E-003    5.21012807E-001    1.21995414E+000    1.20878574E+000    8.49036417E-001   -2.21175713E+000    1.15968635E+000
   -6.30708661E-002   -7.01574803E-002   -3.00000000E-003    5.31194973E-001    1.23428452E+000    1.22927228E+000    8.77447318E-001   -2.28246980E+000    1.19481419E+000
   -6.16535433E-002   -7.01574803E-002   -3.00000000E-003    5.42743559E-001    1.24900775E+000    1.24877418E+000    9.03937602E-001   -2.35598150E+000    1.23112707E+000
   -6.02362205E-002   -7.01574803E-002   -3.00000000E-003    5.58303489E-001    1.26533028E+000    1.26794491E+000    9.27690042E-001   -2.43460997E+000    1.26956537E+000
   -5.88188976E-002   -7.01574803E-002   -3.00000000E-003    5.83231045E-001    1.28501555E+000    1.28937290E+000    9.47600874E-001   -2.52407130E+000    1.31210770E+000
   -5.74015748E-002   -7.01574803E-002   -3.00000000E-003    6.35594766E-001    1.31101186E+000    1.32008665E+000    9.59578254E-001   -2.63611479E+000    1.36236574E+000
   -5.59842520E-002   -7.01574803E-002   -3.00000000E-003   -2.20809462E-001    3.07890375E-001    2.07693617E-001   -2.28221560E-001   -2.57742865E+000    1.36202302E+000
   -5.45669291E-002   -7.01574803E-002   -3.00000000E-003   -2.96337672E-001    3.25662424E-001    2.07617268E-001   -2.25267178E-001   -2.63614377E+000    1.38121646E+000
   -5.31496063E-002   -7.01574803E-002   -3.00000000E-003   -2.95421598E-001    3.34874234E-001    2.15031531E-001   -2.25381811E-001   -2.65953901E+000    1.40047660E+000
   -5.17322835E-002   -7.01574803E-002   -3.00000000E-003   -2.91717683E-001    3.42373556E-001    2.15620394E-001   -2.24125244E-001   -2.68171544E+000    1.41900195E+000
   -5.03149606E-002   -7.01574803E-002   -3.00000000E-003   -2.87666861E-001    3.49291431E-001    2.13329061E-001   -2.21860599E-001   -2.70523410E+000    1.43636843E+000
   -4.88976378E-002   -7.01574803E-002   -3.00000000E-003   -2.83943215E-001    3.56038920E-001    2.09359688E-001   -2.18816752E-001   -2.73041346E+000    1.45238092E+000
   -4.74803150E-002   -7.01574803E-002   -3.00000000E-003   -2.80868254E-001    3.62782729E-001    2.04528166E-001   -2.15207484E-001   -2.75667734E+000    1.46700262E+000
   -4.60629921E-002   -7.01574803E-002   -3.00000000E-003   -2.78342834E-001    3.69526365E-001    1.99502150E-001   -2.11206715E-001   -2.78312944E+000    1.48027206E+000
   -4.46456693E-002   -7.01574803E-002   -3.00000000E-003   -2.76040082E-001    3.76204062E-001    1.94575184E-001   -2.06892842E-001   -2.80915040E+000    1.49221502E+000
   -4.32283465E-002   -7.01574803E-002   -3.00000000E-003   -2.73717978E-001    3.82753591E-001    1.89744657E-001   -2.02279517E-001   -2.83456589E+000    1.50282225E+000
   -4.18110236E-002   -7.01574803E-002   -3.00000000E-003   -2.71306341E-001    3.89152039E-001    1.84908631E-001   -1.97342352E-001   -2.85942369E+000    1.51206645E+000
   -4.03937008E-002   -7.01574803E-002   -3.00000000E-003   -2.68830678E-001    3.95396902E-001    1.80021061E-001   -1.92071987E-001   -2.88378778E+000    1.51992678E+000
   -3.89763780E-002   -7.01574803E-002   -3.00000000E-003   -2.66327554E-001    4.01497502E-001    1.75083173E-001   -1.86465792E-001   -2.90764967E+000    1.52639551E+000
   -3.75590551E-002   -7.01574803E-002   -3.00000000E-003   -2.63819778E-001    4.07459095E-001    1.70118528E-001   -1.80530204E-001   -2.93095345E+000    1.53147530E+000
   -3.61417323E-002   -7.01574803E-002   -3.00000000E-003   -2.61306904E-001    4.13286108E-001    1.65153801E-001   -1.74274044E-001   -2.95362468E+000    1.53517378E+000
   -3.47244094E-002   -7.01574803E-002   -3.00000000E-003   -2.58781604E-001    4.18979876E-001    1.60196939E-001   -1.67704248E-001   -2.97558667E+000    1.53749715E+000
   -3.33070866E-002   -7.01574803E-002   -3.00000000E-003   -2.56239865E-001    4.24538793E-001    1.55259583E-001   -1.60833538E-001   -2.99677018E+000    1.53845310E+000
   -3.18897638E-002   -7.01574803E-002   -3.00000000E-003   -2.53682834E-001    4.29963680E-001    1.50336915E-001   -1.53668931E-001   -3.01710431E+000    1.53805003E+000
   -3.04724409E-002   -7.01574803E-002   -3.00000000E-003   -2.51109467E-001    4.35256475E-001    1.45436757E-001   -1.46220127E-001   -3.03651537E+000    1.53629982E+000
   -2.90551181E-002   -7.01574803E-002   -3.00000000E-003   -2.48523298E-001    4.40417066E-001    1.40559944E-001   -1.38497440E-001   -3.05493115E+000    1.53321698E+000
   -2.76377953E-002   -7.01574803E-002   -3.00000000E-003   -2.45928756E-001    4.45447494E-001    1.35708732E-001   -1.30508372E-001   -3.07227313E+000    1.52881779E+000
   -2.62204724E-002   -7.01574803E-002   -3.00000000E-003   -2.43328085E-001    4.50348602E-001    1.30880503E-001   -1.22263526E-001   -3.08845889E+000    1.52312031E+000
   -2.48031496E-002   -7.01574803E-002   -3.00000000E-003   -2.40718812E-001    4.55119211E-001    1.26083364E-001   -1.13775671E-001   -3.10339951E+000    1.51614335E+000
   -2.33858268E-002   -7.01574803E-002   -3.00000000E-003   -2.38107825E-001    4.59761821E-001    1.21315701E-001   -1.05054530E-001   -3.11701696E+000    1.50791139E+000
   -2.19685039E-002   -7.01574803E-002   -3.00000000E-003   -2.35496070E-001    4.64276702E-001    1.16578447E-001   -9.61119900E-002   -3.12922720E+000    1.49844989E+000
   -2.05511811E-002   -7.01574803E-002   -3.00000000E-003   -2.32884886E-001    4.68665092E-001    1.11868766E-001   -8.69565672E-002   -3.13994066E+000    1.48778365E+000
   -1.91338583E-002   -7.01574803E-002   -3.00000000E-003   -2.30277104E-001    4.72926580E-001    1.07191780E-001   -7.76038476E-002   -3.14907560E+000    1.47594252E+000
   -1.77165354E-002   -7.01574803E-002   -3.00000000E-003   -2.27673152E-001    4.77062390E-001    1.02543387E-001   -6.80632942E-002   -3.15653648E+000    1.46295501E+000
   -1.62992126E-002   -7.01574803E-002   -3.00000000E-003   -2.25077390E-001    4.81072206E-001    9.79253902E-002   -5.83482473E-002   -3.16224840E+000    1.44885498E+000
   -1.48818898E-002   -7.01574803E-002   -3.00000000E-003   -2.22491514E-001    4.84955860E-001    9.33319748E-002   -4.84705237E-002   -3.16612508E+000    1.43367746E+000
   -1.34645669E-002   -7.01574803E-002   -3.00000000E-003   -2.19917858E-001    4.88713984E-001    8.87685509E-002   -3.84427231E-002   -3.16808449E+000    1.41745758E+000
   -1.20472441E-002   -7.01574803E-002   -3.00000000E-003   -2.17358171E-001    4.92345114E-001    8.42302300E-002   -2.82779804E-002   -3.16804524E+000    1.40023138E+000
   -1.06299213E-002   -7.01574803E-002   -3.00000000E-003   -2.14815914E-001    4.95849970E-001    7.97117366E-002   -1.79877567E-002   -3.16593016E+000    1.38203863E+000
   -9.21259843E-003   -7.01574803E-002   -3.00000000E-003   -2.12293591E-001    4.99227860E-001    7.52161154E-002   -7.58643838E-003   -3.16166932E+000    1.36291906E+000
   -7.79527559E-003   -7.01574803E-002   -3.00000000E-003   -2.09792198E-001    5.02475746E-001    7.07375479E-002    2.91525997E-003   -3.15519270E+000    1.34291348E+000
   -6.37795276E-003   -7.01574803E-002   -3.00000000E-003   -2.07316897E-001    5.05593811E-001    6.62789262E-002    1.35012042E-002   -3.14643527E+000    1.32206460E+000
   -4.96062992E-003   -7.01574803E-002   -3.00000000E-003   -2.04869645E-001    5.08579746E-001    6.18299596E-002    2.41610809E-002   -3.13533578E+000    1.30041366E+000
   -3.54330709E-003   -7.01574803E-002   -3.00000000E-003   -2.02455038E-001    5.11431911E-001    5.73879115E-002    3.48825043E-002   -3.12183940E+000    1.27800462E+000
   -2.12598425E-003   -7.01574803E-002   -3.00000000E-003   -2.00076222E-001    5.14148603E-001    5.29573646E-002    4.56499422E-002   -3.10589908E+000    1.25488076E+000
   -7.08661417E-004   -7.01574803E-002   -3.00000000E-003   -1.97736004E-001    5.16726621E-001    4.85295722E-002    5.64544120E-002   -3.08747820E+000    1.23108659E+000
    7.08661417E-004   -7.01574803E-002   -3.00000000E-003   -1.95438880E-001    5.19162838E-001    4.41013470E-002    6.72798005E-002   -3.06653443E+000    1.20666515E+000
    2.12598425E-003   -7.01574803E-002   -3.00000000E-003   -1.93190183E-001    5.21454593E-001    3.96703194E-002    7.81147508E-002   -3.04304366E+000    1.18166101E+000
    3.54330709E-003   -7.01574803E-002   -3.00000000E-003   -1.90995341E-001    5.23599201E-001    3.52276024E-002    8.89480628E-002   -3.01698857E+000    1.15611740E+000
    4.96062992E-003   -7.01574803E-002   -3.00000000E-003   -1.88857118E-001    5.25592714E-001    3.07818805E-002    9.97668212E-002   -2.98835104E+000    1.13007722E+000
    6.37795276E-003   -7.01574803E-002   -3.00000000E-003   -1.86781336E-001    5.27431681E-001    2.63207596E-002    1.10559418E-001   -2.95713436E+000    1.10358396E+000
    7.79527559E-003   -7.01574803E-002   -3.00000000E-003   -1.84773472E-001    5.29111658E-001    2.18459798E-002    1.21311491E-001   -2.92333818E+000    1.07667910E+000
    9.21259843E-003   -7.01574803E-002   -3.00000000E-003   -1.82838997E-001    5.30628647E-001    1.73511343E-002    1.32014312E-001   -2.88698057E+000    1.04940547E+000
    1.06299213E-002   -7.01574803E-002   -3.00000000E-003   -1.80982740E-001    5.31979268E-001    1.28330153E-002    1.42656582E-001   -2.84807566E+000    1.02180321E+000
    1.20472441E-002   -7.01574803E-002   -3.00000000E-003   -1.79210436E-001    5.33159605E-001    8.29183666E-003    1.53226851E-001   -2.80665945E+000    9.93913341E-001
    1.34645669E-002   -7.01574803E-002   -3.00000000E-003   -1.77527011E-001    5.34163993E-001    3.72366276E-003    1.63711268E-001   -2.76276145E+000    9.65775149E-001
    1.48818898E-002   -7.01574803E-002   -3.00000000E-003   -1.75938281E-001    5.34988706E-001   -8.73074372E-004    1.74100998E-001   -2.71643213E+000    9.37428447E-001
    1.62992126E-002   -7.01574803E-002   -3.00000000E-003   -1.74449984E-001    5.35629954E-001   -5.50157068E-003    1.84383259E-001   -2.66772117E+000    9.08912137E-001
    1.77165354E-002   -7.01574803E-002   -3.00000000E-003   -1.73066219E-001    5.36082988E-001   -1.01608057E-002    1.94547667E-001   -2.61668730E+000    8.80265060E-001
    1.91338583E-002   -7.01574803E-002   -3.00000000E-003   -1.71793061E-001    5.36344965E-001   -1.48590204E-002    2.04585986E-001   -2.56339591E+000    8.51525127E-001
    2.05511811E-002   -7.01574803E-002   -3.00000000E-003   -1.70634349E-001    5.36410089E-001   -1.95927163E-002    2.14483826E-001   -2.50791425E+000    8.22730520E-001
    2.19685039E-002   -7.01574803E-002   -3.00000000E-003   -1.69595814E-001    5.36275326E-001   -2.43638225E-002    2.24229033E-001   -2.45032151E+000    7.93919393E-001
    2.33858268E-002   -7.01574803E-002   -3.00000000E-003   -1.68681391E-001    5.35937611E-001   -2.91771153E-002    2.33812925E-001   -2.39069900E+000    7.65130721E-001
    2.48031496E-002   -7.01574803E-002   -3.00000000E-003   -1.67895803E-001    5.35392889E-001   -3.40312669E-002    2.43223669E-001   -2.32912755E+000    7.36402845E-001
    2.62204724E-002   -7.01574803E-002   -3.00000000E-003   -1.67243302E-001    5.34637786E-001   -3.89302821E-002    2.52448218E-001   -2.26570121E+000    7.07775082E-001
    2.76377953E-002   -7.01574803E-002   -3.00000000E-003   -1.66727256E-001    5.33669885E-001   -4.38767836E-002    2.61475443E-001   -2.20050632E+000    6.79287221E-001
    2.90551181E-002   -7.01574803E-002   -3.00000000E-003   -1.66350330E-001    5.32487041E-001   -4.88663347E-002    2.70291913E-001   -2.13363379E+000    6.50979519E-001
    3.04724409E-002   -7.01574803E-002   -3.00000000E-003   -1.66116990E-001    5.31087430E-001   -5.39018635E-002    2.78884274E-001   -2.06518575E+000    6.22893834E-001
    3.18897638E-002   -7.01574803E-002   -3.00000000E-003   -1.66029692E-001    5.29469922E-001   -5.89908360E-002    2.87240388E-001   -1.99525685E+000    5.95072553E-001
    3.33070866E-002   -7.01574803E-002   -3.00000000E-003   -1.66090467E-001    5.27633098E-001   -6.41257552E-002    2.95345220E-001   -1.92394390E+000    5.67558940E-001
    3.47244094E-002   -7.01574803E-002   -3.00000000E-003   -1.66302302E-001    5.25577215E-001   -6.93174100E-002    3.03183221E-001   -1.85134696E+000    5.40397474E-001
    3.61417323E-002   -7.01574803E-002   -3.00000000E-003   -1.66666398E-001    5.23306725E-001   -7.45584301E-002    3.10741167E-001   -1.77756565E+000    5.13634479E-001
    3.75590551E-002   -7.01574803E-002   -3.00000000E-003   -1.67181297E-001    5.20824974E-001   -7.98547832E-002    3.18001974E-001   -1.70269494E+000    4.87316891E-001
    3.89763780E-002   -7.01574803E-002   -3.00000000E-003   -1.67846730E-001    5.18142338E-001   -8.52085125E-002    3.24942072E-001   -1.62684848E+000    4.61495662E-001
    4.03937008E-002   -7.01574803E-002   -3.00000000E-003   -1.68656527E-001    5.15266065E-001   -9.06192986E-002    3.31534882E-001   -1.55014359E+000    4.36224604E-001
    4.18110236E-002   -7.01574803E-002   -3.00000000E-003   -1.69604620E-001    5.12198075E-001   -9.60957520E-002    3.37753169E-001   -1.47270205E+000    4.11559311E-001
    4.32283465E-002   -7.01574803E-002   -3.00000000E-003   -1.70680896E-001    5.08939649E-001   -1.01645540E-001    3.43578292E-001   -1.39462626E+000    3.87553298E-001
    4.46456693E-002   -7.01574803E-002   -3.00000000E-003   -1.71873429E-001    5.05497748E-001   -1.07281764E-001    3.49016269E-001   -1.31595569E+000    3.64251566E-001
    4.60629921E-002   -7.01574803E-002   -3.00000000E-003   -1.73163214E-001    5.01933467E-001   -1.13030248E-001    3.54109681E-001   -1.23663635E+000    3.41688562E-001
    4.74803150E-002   -7.01574803E-002   -3.00000000E-003   -1.74527501E-001    4.98433632E-001   -1.18932739E-001    3.58903947E-001   -1.15656674E+000    3.19908059E-001
    4.88976378E-002   -7.01574803E-002   -3.00000000E-003   -1.75953475E-001    4.95381699E-001   -1.25061601E-001    3.63317106E-001   -1.07580898E+000    2.99043615E-001
    5.03149606E-002   -7.01574803E-002   -3.00000000E-003   -1.77452596E-001    4.93268331E-001   -1.31493027E-001    3.66912122E-001   -9.94966681E-001    2.79471243E-001
    5.17322835E-002   -7.01574803E-002   -3.00000000E-003   -1.79055215E-001    4.92352400E-001   -1.38244641E-001    3.68860879E-001   -9.15188504E-001    2.61886025E-001
    5.31496063E-002   -7.01574803E-002   -3.00000000E-003   -1.80685040E-001    4.92542569E-001   -1.45215409E-001    3.68319114E-001   -8.37423798E-001    2.47342535E-001
    5.45669291E-002   -7.01574803E-002   -3.00000000E-003   -1.81935381E-001    4.93521422E-001   -1.52193653E-001    3.64890336E-001   -7.61837662E-001    2.38171510E-001
    5.59842520E-002   -7.01574803E-002   -3.00000000E-003   -1.82417983E-001    4.92284628E-001   -1.58063022E-001    3.62181304E-001   -6.87754431E-001    2.38909501E-001
    5.74015748E-002   -7.01574803E-002   -3.00000000E-003   -3.91520454E-001    1.66209880E-001    2.26119175E-001    8.26310618E-001   -6.16268304E-001    2.30977339E-001
    5.88188976E-002   -7.01574803E-002   -3.00000000E-003   -3.19083193E-001    2.16035050E-001    1.36541796E-001    7.79264038E-001   -5.20731545E-001    2.01776413E-001
    6.02362205E-002   -7.01574803E-002   -3.00000000E-003   -2.06433095E-001    2.86739702E-001    5.55873770E-002    7.38188757E-001   -4.26112838E-001    1.74514899E-001
    6.16535433E-002   -7.01574803E-002   -3.00000000E-003   -7.95243493E-002    3.62007872E-001    1.28445393E-002    7.15000264E-001   -3.36929184E-001    1.52551849E-001
    6.30708661E-002   -7.01574803E-002   -3.00000000E-003    3.46982252E-002    4.30822075E-001   -4.07824936E-003    7.03013892E-001   -2.54244142E-001    1.36734224E-001
    6.44881890E-002   -7.01574803E-002   -3.00000000E-003    1.34807031E-001    4.92734488E-001   -1.13077805E-002    6.95801106E-001   -1.77230454E-001    1.25429223E-001
    6.59055118E-002   -7.01574803E-002   -3.00000000E-003    2.25213991E-001    5.49508601E-001   -1.51761756E-002    6.90865546E-001   -1.04876595E-001    1.17246425E-001
    6.73228346E-002   -7.01574803E-002   -3.00000000E-003    3.09162455E-001    6.02471899E-001   -1.73359954E-002    6.87526351E-001   -3.64945049E-002    1.11331273E-001
    6.87401575E-002   -7.01574803E-002   -3.00000000E-003    3.88406123E-001    6.52331388E-001   -1.78712459E-002    6.85714908E-001    2.83345845E-002    1.07190690E-001
    7.01574803E-002   -7.01574803E-002   -3.00000000E-003    4.63709646E-001    6.99378521E-001   -1.64760822E-002    6.85495398E-001    8.98947771E-002    1.04541560E-001
    7.15748031E-002   -7.01574803E-002   -3.00000000E-003    5.35286059E-001    7.43672584E-001   -1.28452808E-002    6.86911923E-001    1.48414759E-001    1.03222935E-001
    7.29921260E-002   -7.01574803E-002   -3.00000000E-003    6.03066626E-001    7.85165165E-001   -6.81144343E-003    6.89944800E-001    2.04119235E-001    1.03151720E-001
    7.44094488E-002   -7.01574803E-002   -3.00000000E-003    6.66897021E-001    8.23795951E-001    1.66607860E-003    6.94527854E-001    2.57232175E-001    1.04278184E-001
    7.58267717E-002   -7.01574803E-002   -3.00000000E-003    7.26595060E-001    8.59492785E-001    1.25297536E-002    7.00572638E-001    3.07991221E-001    1.06580365E-001
    7.72440945E-002   -7.01574803E-002   -3.00000000E-003    7.82012670E-001    8.92200918E-001    2.56714312E-002    7.07982405E-001    3.56633626E-001    1.10042342E-001
    7.86614173E-002   -7.01574803E-002   -3.00000000E-003    8.33021627E-001    9.21871734E-001    4.09480109E-002    7.16654948E-001    4.03402682E-001    1.14647545E-001
    8.00787402E-002   -7.01574803E-002   -3.00000000E-003    8.79536043E-001    9.48468074E-001    5.82083721E-002    7.26493678E-001    4.48533909E-001    1.20382532E-001
    8.14960630E-002   -7.01574803E-002   -3.00000000E-003    9.21470182E-001    9.71949561E-001    7.72942030E-002    7.37405455E-001    4.92262547E-001    1.27231672E-001
    8.29133858E-002   -7.01574803E-002   -3.00000000E-003    9.58787707E-001    9.92300685E-001    9.80471577E-002    7.49295671E-001    5.34818110E-001    1.35177255E-001
    8.43307087E-002   -7.01574803E-002   -3.00000000E-003    9.91461767E-001    1.00950779E+000    1.20318866E-001    7.62067711E-001    5.76421159E-001    1.44196467E-001
    8.57480315E-002   -7.01574803E-002   -3.00000000E-003    1.01948412E+000    1.02357145E+000    1.43947637E-001    7.75629613E-001    6.17283402E-001    1.54265946E-001
    8.71653543E-002   -7.01574803E-002   -3.00000000E-003    1.04286663E+000    1.03449854E+000    1.68796173E-001    7.89889517E-001    6.57602732E-001    1.65357599E-001
    8.85826772E-002   -7.01574803E-002   -3.00000000E-003    1.06163549E+000    1.04231288E+000    1.94699317E-001    8.04755592E-001    6.97557431E-001    1.77437078E-001
    9.00000000E-002   -7.01574803E-002   -3.00000000E-003    1.07583533E+000    1.04704444E+000    2.21513935E-001    8.20135051E-001    7.37322777E-001    1.90470919E-001
   -9.00000000E-002   -6.87401575E-002   -3.00000000E-003    3.38290461E-001    9.42492164E-001    8.05229526E-001    2.99612199E-001   -1.27982975E+000    6.45563186E-001
   -8.85826772E-002   -6.87401575E-002   -3.00000000E-003    3.52645343E-001    9.63929475E-001    8.29657839E-001    3.29962486E-001   -1.31813420E+000    6.71446626E-001
   -8.71653543E-002   -6.87401575E-002   -3.00000000E-003    3.66620389E-001    9.84721087E-001    8.53934978E-001    3.60436494E-001   -1.35786074E+000    6.97841922E-001
   -8.57480315E-002   -6.87401575E-002   -3.00000000E-003    3.80230238E-001    1.00487681E+000    8.78025214E-001    3.90992392E-001   -1.39904272E+000    7.24755922E-001
   -8.43307087E-002   -6.87401575E-002   -3.00000000E-003    3.93472082E-001    1.02440172E+000    9.01889376E-001    4.21590754E-001   -1.44171918E+000    7.52187031E-001
   -8.29133858E-002   -6.87401575E-002   -3.00000000E-003    4.06360820E-001    1.04331758E+000    9.25498988E-001    4.52195393E-001   -1.48592697E+000    7.80140781E-001
   -8.14960630E-002   -6.87401575E-002   -3.00000000E-003    4.18915535E-001    1.06164881E+000    9.48827408E-001    4.82769965E-001   -1.53170045E+000    8.08626564E-001
   -8.00787402E-002   -6.87401575E-002   -3.00000000E-003    4.31153653E-001    1.07942661E+000    9.71853900E-001    5.13280645E-001   -1.57907840E+000    8.37651801E-001
   -7.86614173E-002   -6.87401575E-002   -3.00000000E-003    4.43094868E-001    1.09668509E+000    9.94559242E-001    5.43701078E-001   -1.62810007E+000    8.67225206E-001
   -7.72440945E-002   -6.87401575E-002   -3.00000000E-003    4.54760798E-001    1.11346757E+000    1.01693482E+000    5.73997402E-001   -1.67880525E+000    8.97352677E-001
   -7.58267717E-002   -6.87401575E-002   -3.00000000E-003    4.66183468E-001    1.12982301E+000    1.03897348E+000    6.04145483E-001   -1.73124578E+000    9.28052682E-001
   -7.44094488E-002   -6.87401575E-002   -3.00000000E-003    4.77403420E-001    1.14580831E+000    1.06067613E+000    6.34120619E-001   -1.78547605E+000    9.59335478E-001
   -7.29921260E-002   -6.87401575E-002   -3.00000000E-003    4.88482556E-001    1.16149751E+000    1.08206381E+000    6.63901072E-001   -1.84157551E+000    9.91232930E-001
   -7.15748031E-002   -6.87401575E-002   -3.00000000E-003    4.99498327E-001    1.17698116E+000    1.10318174E+000    6.93482272E-001   -1.89967035E+000    1.02378480E+000
   -7.01574803E-002   -6.87401575E-002   -3.00000000E-003    5.10542833E-001    1.19233480E+000    1.12413334E+000    7.22890562E-001   -1.95994610E+000    1.05704543E+000
   -6.87401575E-002   -6.87401575E-002   -3.00000000E-003    5.21684816E-001    1.20761508E+000    1.14511518E+000    7.52195537E-001   -2.02269188E+000    1.09110147E+000
   -6.73228346E-002   -6.87401575E-002   -3.00000000E-003    5.32870164E-001    1.22275666E+000    1.16642245E+000    7.81499404E-001   -2.08828399E+000    1.12605289E+000
   -6.59055118E-002   -6.87401575E-002   -3.00000000E-003    5.43787456E-001    1.23748162E+000    1.18832931E+000    8.10818053E-001   -2.15703882E+000    1.16198107E+000
   -6.44881890E-002   -6.87401575E-002   -3.00000000E-003    5.53858149E-001    1.25126075E+000    1.21067434E+000    8.39781129E-001   -2.22891354E+000    1.19888689E+000
   -6.30708661E-002   -6.87401575E-002   -3.00000000E-003    5.63051347E-001    1.26365767E+000    1.23238518E+000    8.67210785E-001   -2.30337887E+000    1.23675297E+000
   -6.16535433E-002   -6.87401575E-002   -3.00000000E-003    5.73588968E-001    1.27498496E+000    1.25252701E+000    8.91127726E-001   -2.38061067E+000    1.27599454E+000
   -6.02362205E-002   -6.87401575E-002   -3.00000000E-003    5.90856673E-001    1.28605528E+000    1.27347834E+000    9.09021764E-001   -2.46394922E+000    1.31813223E+000
   -5.88188976E-002   -6.87401575E-002   -3.00000000E-003    6.28317754E-001    1.29502498E+000    1.30807984E+000    9.15155316E-001   -2.55817527E+000    1.36526551E+000
   -5.74015748E-002   -6.87401575E-002   -3.00000000E-003   -2.91736153E-001    3.14418197E-001    2.44553960E-001   -2.43170562E-001   -2.50032570E+000    1.36974154E+000
   -5.59842520E-002   -6.87401575E-002   -3.00000000E-003   -2.78893210E-001    3.19691790E-001    2.34122300E-001   -2.38854523E-001   -2.53948337E+000    1.39018294E+000
   -5.45669291E-002   -6.87401575E-002   -3.00000000E-003   -2.81363348E-001    3.28767503E-001    2.23692744E-001   -2.34878417E-001   -2.57797778E+000    1.41043416E+000
   -5.31496063E-002   -6.87401575E-002   -3.00000000E-003   -2.82687918E-001    3.37516445E-001    2.21022204E-001   -2.32670327E-001   -2.60666334E+000    1.43002133E+000
   -5.17322835E-002   -6.87401575E-002   -3.00000000E-003   -2.81048509E-001    3.45273154E-001    2.18646177E-001   -2.30545121E-001   -2.63137286E+000    1.44855002E+000
   -5.03149606E-002   -6.87401575E-002   -3.00000000E-003   -2.78343648E-001    3.52458633E-001    2.15318515E-001   -2.27954866E-001   -2.65533555E+000    1.46583142E+000
   -4.88976378E-002   -6.87401575E-002   -3.00000000E-003   -2.75420447E-001    3.59363734E-001    2.11150323E-001   -2.24819764E-001   -2.67954776E+000    1.48177128E+000
   -4.74803150E-002   -6.87401575E-002   -3.00000000E-003   -2.72626355E-001    3.66132439E-001    2.06461903E-001   -2.21196268E-001   -2.70407175E+000    1.49633855E+000
   -4.60629921E-002   -6.87401575E-002   -3.00000000E-003   -2.70030407E-001    3.72811875E-001    2.01550023E-001   -2.17157078E-001   -2.72861450E+000    1.50953722E+000
   -4.46456693E-002   -6.87401575E-002   -3.00000000E-003   -2.67548655E-001    3.79392417E-001    1.96597540E-001   -2.12755228E-001   -2.75287956E+000    1.52137603E+000
   -4.32283465E-002   -6.87401575E-002   -3.00000000E-003   -2.65084404E-001    3.85854277E-001    1.91659913E-001   -2.08011540E-001   -2.77670745E+000    1.53185413E+000
   -4.18110236E-002   -6.87401575E-002   -3.00000000E-003   -2.62585858E-001    3.92180745E-001    1.86722372E-001   -2.02929140E-001   -2.80004159E+000    1.54096078E+000
   -4.03937008E-002   -6.87401575E-002   -3.00000000E-003   -2.60047416E-001    3.98368437E-001    1.81772117E-001   -1.97507236E-001   -2.82287113E+000    1.54868628E+000
   -3.89763780E-002   -6.87401575E-002   -3.00000000E-003   -2.57477856E-001    4.04416778E-001    1.76803843E-001   -1.91748424E-001   -2.84516566E+000    1.55502551E+000
   -3.75590551E-002   -6.87401575E-002   -3.00000000E-003   -2.54892333E-001    4.10331087E-001    1.71828042E-001   -1.85657718E-001   -2.86688053E+000    1.55998078E+000
   -3.61417323E-002   -6.87401575E-002   -3.00000000E-003   -2.52293997E-001    4.16112647E-001    1.66855910E-001   -1.79243137E-001   -2.88795443E+000    1.56355626E+000
   -3.47244094E-002   -6.87401575E-002   -3.00000000E-003   -2.49678733E-001    4.21762948E-001    1.61898897E-001   -1.72513330E-001   -2.90831749E+000    1.56575634E+000
   -3.33070866E-002   -6.87401575E-002   -3.00000000E-003   -2.47049811E-001    4.27282675E-001    1.56959124E-001   -1.65476005E-001   -2.92790881E+000    1.56658957E+000
   -3.18897638E-002   -6.87401575E-002   -3.00000000E-003   -2.44405554E-001    4.32671259E-001    1.52042904E-001   -1.58142462E-001   -2.94665074E+000    1.56606302E+000
   -3.04724409E-002   -6.87401575E-002   -3.00000000E-003   -2.41747700E-001    4.37930475E-001    1.47147763E-001   -1.50520537E-001   -2.96447953E+000    1.56418967E+000
   -2.90551181E-002   -6.87401575E-002   -3.00000000E-003   -2.39081297E-001    4.43061253E-001    1.42283847E-001   -1.42622090E-001   -2.98132177E+000    1.56098356E+000
   -2.76377953E-002   -6.87401575E-002   -3.00000000E-003   -2.36407062E-001    4.48064282E-001    1.37444475E-001   -1.34454277E-001   -2.99709929E+000    1.55645835E+000
   -2.62204724E-002   -6.87401575E-002   -3.00000000E-003   -2.33727310E-001    4.52940538E-001    1.32634352E-001   -1.26028135E-001   -3.01173951E+000    1.55063272E+000
   -2.48031496E-002   -6.87401575E-002   -3.00000000E-003   -2.31044690E-001    4.57690628E-001    1.27857075E-001   -1.17355219E-001   -3.02515747E+000    1.54352428E+000
   -2.33858268E-002   -6.87401575E-002   -3.00000000E-003   -2.28360708E-001    4.62314683E-001    1.23111036E-001   -1.08447070E-001   -3.03727350E+000    1.53515571E+000
   -2.19685039E-002   -6.87401575E-002   -3.00000000E-003   -2.25676697E-001    4.66814931E-001    1.18394161E-001   -9.93126326E-002   -3.04801179E+000    1.52555177E+000
   -2.05511811E-002   -6.87401575E-002   -3.00000000E-003   -2.22997805E-001    4.71190787E-001    1.13712240E-001   -8.99649005E-002   -3.05728767E+000    1.51473680E+000
   -1.91338583E-002   -6.87401575E-002   -3.00000000E-003   -2.20324245E-001    4.75442096E-001    1.09061127E-001   -8.04154854E-002   -3.06501786E+000    1.50273781E+000
   -1.77165354E-002   -6.87401575E-002   -3.00000000E-003   -2.17659959E-001    4.79571497E-001    1.04440389E-001   -7.06752387E-002   -3.07112368E+000    1.48958444E+000
   -1.62992126E-002   -6.87401575E-002   -3.00000000E-003   -2.15006523E-001    4.83576807E-001    9.98505102E-002   -6.07579155E-002   -3.07552469E+000    1.47530764E+000
   -1.48818898E-002   -6.87401575E-002   -3.00000000E-003   -2.12365185E-001    4.87458901E-001    9.52878661E-002   -5.06746976E-002   -3.07814175E+000    1.45994077E+000
   -1.34645669E-002   -6.87401575E-002   -3.00000000E-003   -2.09739483E-001    4.91218278E-001    9.07541783E-002   -4.04368040E-002   -3.07889783E+000    1.44351760E+000
   -1.20472441E-002   -6.87401575E-002   -3.00000000E-003   -2.07131631E-001    4.94853790E-001    8.62461202E-002   -3.00589666E-002   -3.07771580E+000    1.42607378E+000
   -1.06299213E-002   -6.87401575E-002   -3.00000000E-003   -2.04545712E-001    4.98365678E-001    8.17591619E-002   -1.95517063E-002   -3.07452507E+000    1.40764715E+000
   -9.21259843E-003   -6.87401575E-002   -3.00000000E-003   -2.01983379E-001    5.01752775E-001    7.72970521E-002   -8.92898518E-003   -3.06925709E+000    1.38827529E+000
   -7.79527559E-003   -6.87401575E-002   -3.00000000E-003   -1.99445805E-001    5.05012997E-001    7.28535632E-002    1.79593762E-003   -3.06184627E+000    1.36799863E+000
   -6.37795276E-003   -6.87401575E-002   -3.00000000E-003   -1.96938185E-001    5.08146370E-001    6.84245862E-002    1.26124134E-002   -3.05223221E+000    1.34685735E+000
   -4.96062992E-003   -6.87401575E-002   -3.00000000E-003   -1.94464135E-001    5.11150770E-001    6.40101576E-002    2.35066086E-002   -3.04036086E+000    1.32489264E+000
   -3.54330709E-003   -6.87401575E-002   -3.00000000E-003   -1.92026599E-001    5.14024516E-001    5.96020217E-002    3.44671985E-002   -3.02617734E+000    1.30214671E+000
   -2.12598425E-003   -6.87401575E-002   -3.00000000E-003   -1.89629126E-001    5.16766050E-001    5.52044143E-002    4.54796597E-002   -3.00963681E+000    1.27866178E+000
   -7.08661417E-004   -6.87401575E-002   -3.00000000E-003   -1.87274294E-001    5.19371792E-001    5.08117967E-002    5.65317069E-002   -2.99070079E+000    1.25448071E+000
    7.08661417E-004   -6.87401575E-002   -3.00000000E-003   -1.84968572E-001    5.21839981E-001    4.64169575E-002    6.76126930E-002   -2.96934162E+000    1.22964715E+000
    2.12598425E-003   -6.87401575E-002   -3.00000000E-003   -1.82715145E-001    5.24166543E-001    4.20227083E-002    7.87083637E-002   -2.94552301E+000    1.20420342E+000
    3.54330709E-003   -6.87401575E-002   -3.00000000E-003   -1.80518848E-001    5.26349911E-001    3.76163016E-002    8.98072861E-002   -2.91923826E+000    1.17819394E+000
    4.96062992E-003   -6.87401575E-002   -3.00000000E-003   -1.78383941E-001    5.28386548E-001    3.32038781E-002    1.00898411E-001   -2.89046524E+000    1.15166045E+000
    6.37795276E-003   -6.87401575E-002   -3.00000000E-003   -1.76316789E-001    5.30272653E-001    2.87789027E-002    1.11969128E-001   -2.85920876E+000    1.12464660E+000
    7.79527559E-003   -6.87401575E-002   -3.00000000E-003   -1.74320299E-001    5.32003348E-001    2.43389719E-002    1.23006399E-001   -2.82546448E+000    1.09719408E+000
    9.21259843E-003   -6.87401575E-002   -3.00000000E-003   -1.72401126E-001    5.33575608E-001    1.98787835E-002    1.34000802E-001   -2.78924682E+000    1.06934565E+000
    1.06299213E-002   -6.87401575E-002   -3.00000000E-003   -1.70564004E-001    5.34986252E-001    1.53973591E-002    1.44939386E-001   -2.75057976E+000    1.04114404E+000
    1.20472441E-002   -6.87401575E-002   -3.00000000E-003   -1.68814086E-001    5.36230612E-001    1.08910136E-002    1.55812544E-001   -2.70947957E+000    1.01262897E+000
    1.34645669E-002   -6.87401575E-002   -3.00000000E-003   -1.67156913E-001    5.37303997E-001    6.35667807E-003    1.66607901E-001   -2.66598635E+000    9.83842536E-001
    1.48818898E-002   -6.87401575E-002   -3.00000000E-003   -1.65597051E-001    5.38201625E-001    1.79587197E-003    1.77313129E-001   -2.62013511E+000    9.54825027E-001
    1.62992126E-002   -6.87401575E-002   -3.00000000E-003   -1.64140469E-001    5.38920828E-001   -2.79873579E-003    1.87918502E-001   -2.57198019E+000    9.25617565E-001
    1.77165354E-002   -6.87401575E-002   -3.00000000E-003   -1.62791912E-001    5.39456523E-001   -7.42749521E-003    1.98411790E-001   -2.52157141E+000    8.96260441E-001
    1.91338583E-002   -6.87401575E-002   -3.00000000E-003   -1.61556018E-001    5.39804394E-001   -1.20916182E-002    2.08784969E-001   -2.46896494E+000    8.66793561E-001
    2.05511811E-002   -6.87401575E-002   -3.00000000E-003   -1.60438157E-001    5.39959888E-001   -1.67949651E-002    2.19022561E-001   -2.41422775E+000    8.37257382E-001
    2.19685039E-002   -6.87401575E-002   -3.00000000E-003   -1.59442558E-001    5.39920023E-001   -2.15375340E-002    2.29115080E-001   -2.35743325E+000    8.07692882E-001
    2.33858268E-002   -6.87401575E-002   -3.00000000E-003   -1.58572947E-001    5.39679904E-001   -2.63216360E-002    2.39051708E-001   -2.29864839E+000    7.78140069E-001
    2.48031496E-002   -6.87401575E-002   -3.00000000E-003   -1.57835562E-001    5.39236679E-001   -3.11505157E-002    2.48820465E-001   -2.23795894E+000    7.48640897E-001
    2.62204724E-002   -6.87401575E-002   -3.00000000E-003   -1.57232537E-001    5.38586025E-001   -3.60244368E-002    2.58408942E-001   -2.17544221E+000    7.19236442E-001
    2.76377953E-002   -6.87401575E-002   -3.00000000E-003   -1.56768358E-001    5.37724419E-001   -4.09456358E-002    2.67805332E-001   -2.11118028E+000    6.89968943E-001
    2.90551181E-002   -6.87401575E-002   -3.00000000E-003   -1.56449487E-001    5.36648651E-001   -4.59172967E-002    2.76995676E-001   -2.04526804E+000    6.60881744E-001
    3.04724409E-002   -6.87401575E-002   -3.00000000E-003   -1.56273915E-001    5.35357984E-001   -5.09345199E-002    2.85967395E-001   -1.97778863E+000    6.32018450E-001
    3.18897638E-002   -6.87401575E-002   -3.00000000E-003   -1.56247226E-001    5.33849186E-001   -5.60058672E-002    2.94709457E-001   -1.90883194E+000    6.03423623E-001
    3.33070866E-002   -6.87401575E-002   -3.00000000E-003   -1.56372179E-001    5.32121497E-001   -6.11267825E-002    3.03204550E-001   -1.83849312E+000    5.75143342E-001
    3.47244094E-002   -6.87401575E-002   -3.00000000E-003   -1.56651424E-001    5.30173219E-001   -6.63038407E-002    3.11438357E-001   -1.76686489E+000    5.47224122E-001
    3.61417323E-002   -6.87401575E-002   -3.00000000E-003   -1.57085538E-001    5.28007319E-001   -7.15347446E-002    3.19398213E-001   -1.69403963E+000    5.19714451E-001
    3.75590551E-002   -6.87401575E-002   -3.00000000E-003   -1.57674813E-001    5.25625137E-001   -7.68236620E-002    3.27065365E-001   -1.62011556E+000    4.92664001E-001
    3.89763780E-002   -6.87401575E-002   -3.00000000E-003   -1.58419816E-001    5.23032867E-001   -8.21706299E-002    3.34418655E-001   -1.54519222E+000    4.66124001E-001
    4.03937008E-002   -6.87401575E-002   -3.00000000E-003   -1.59316569E-001    5.20234812E-001   -8.75786447E-002    3.41440865E-001   -1.46936984E+000    4.40148851E-001
    4.18110236E-002   -6.87401575E-002   -3.00000000E-003   -1.60364268E-001    5.17234704E-001   -9.30526512E-002    3.48109644E-001   -1.39274694E+000    4.14792080E-001
    4.32283465E-002   -6.87401575E-002   -3.00000000E-003   -1.61557656E-001    5.14044696E-001   -9.86018676E-002    3.54413070E-001   -1.31540884E+000    3.90108396E-001
    4.46456693E-002   -6.87401575E-002   -3.00000000E-003   -1.62892448E-001    5.10691628E-001   -1.04237047E-001    3.60345142E-001   -1.23741379E+000    3.66151413E-001
    4.60629921E-002   -6.87401575E-002   -3.00000000E-003   -1.64364277E-001    5.07239931E-001   -1.09975323E-001    3.65905166E-001   -1.15879223E+000    3.42978875E-001
    4.74803150E-002   -6.87401575E-002   -3.00000000E-003   -1.65972463E-001    5.03819815E-001   -1.15837599E-001    3.71061584E-001   -1.07960671E+000    3.20672414E-001
    4.88976378E-002   -6.87401575E-002   -3.00000000E-003   -1.67724644E-001    5.00622445E-001   -1.21853356E-001    3.75693519E-001   -1.00003967E+000    2.99374849E-001
    5.03149606E-002   -6.87401575E-002   -3.00000000E-003   -1.69636916E-001    4.97838258E-001   -1.28040062E-001    3.79526950E-001   -9.20507796E-001    2.79335432E-001
    5.17322835E-002   -6.87401575E-002   -3.00000000E-003   -1.71722998E-001    4.95536880E-001   -1.34393841E-001    3.82158314E-001   -8.41609784E-001    2.60922667E-001
    5.31496063E-002   -6.87401575E-002   -3.00000000E-003   -1.73946360E-001    4.93629467E-001   -1.40878785E-001    3.83173958E-001   -7.63913798E-001    2.44633193E-001
    5.45669291E-002   -6.87401575E-002   -3.00000000E-003   -1.76114675E-001    4.91926223E-001   -1.47478853E-001    3.82246674E-001   -6.87829506E-001    2.31280527E-001
    5.59842520E-002   -6.87401575E-002   -3.00000000E-003   -1.77651181E-001    4.89940757E-001   -1.54280145E-001    3.79310478E-001   -6.13766788E-001    2.22695051E-001
    5.74015748E-002   -6.87401575E-002   -3.00000000E-003   -1.76680649E-001    4.85036998E-001   -1.61106991E-001    3.75997022E-001   -5.43032036E-001    2.22644150E-001
    5.88188976E-002   -6.87401575E-002   -3.00000000E-003   -4.43025845E-001    1.53075285E-001    6.44199725E-002    7.23149748E-001   -4.75010532E-001    2.23975323E-001
    6.02362205E-002   -6.87401575E-002   -3.00000000E-003   -2.65192518E-001    2.58442525E-001   -1.01295480E-001    6.61445423E-001   -3.70493962E-001    1.78562507E-001
    6.16535433E-002   -6.87401575E-002   -3.00000000E-003   -8.10986106E-002    3.54538445E-001   -1.24195356E-001    6.50286081E-001   -2.75590161E-001    1.48453781E-001
    6.30708661E-002   -6.87401575E-002   -3.00000000E-003    4.61351662E-002    4.29253447E-001   -1.16662499E-001    6.47821060E-001   -1.91185540E-001    1.31127633E-001
    6.44881890E-002   -6.87401575E-002   -3.00000000E-003    1.48041385E-001    4.93070721E-001   -1.09741619E-001    6.46017613E-001   -1.13952869E-001    1.20080119E-001
    6.59055118E-002   -6.87401575E-002   -3.00000000E-003    2.38375988E-001    5.50957319E-001   -1.05649749E-001    6.44277398E-001   -4.16517515E-002    1.12520290E-001
    6.73228346E-002   -6.87401575E-002   -3.00000000E-003    3.22603673E-001    6.05097801E-001   -1.03025962E-001    6.43088140E-001    2.67382536E-002    1.07247427E-001
    6.87401575E-002   -6.87401575E-002   -3.00000000E-003    4.02886670E-001    6.56357313E-001   -1.00282381E-001    6.43016690E-001    9.16923462E-002    1.03695592E-001
    7.01574803E-002   -6.87401575E-002   -3.00000000E-003    4.79864940E-001    7.04949534E-001   -9.62049949E-002    6.44450272E-001    1.53482146E-001    1.01588635E-001
    7.15748031E-002   -6.87401575E-002   -3.00000000E-003    5.53495872E-001    7.50819599E-001   -9.00468169E-002    6.47550151E-001    2.12329564E-001    1.00797158E-001
    7.29921260E-002   -6.87401575E-002   -3.00000000E-003    6.23486582E-001    7.93839300E-001   -8.14628284E-002    6.52311594E-001    2.68458066E-001    1.01268830E-001
    7.44094488E-002   -6.87401575E-002   -3.00000000E-003    6.89524671E-001    8.33904879E-001   -7.03623096E-002    6.58652941E-001    3.22109269E-001    1.02987386E-001
    7.58267717E-002   -6.87401575E-002   -3.00000000E-003    7.51347412E-001    8.70939887E-001   -5.68042056E-002    6.66465427E-001    3.73535114E-001    1.05950884E-001
    7.72440945E-002   -6.87401575E-002   -3.00000000E-003    8.08757029E-001    9.04886379E-001   -4.09177406E-002    6.75639391E-001    4.22989945E-001    1.10157928E-001
    7.86614173E-002   -6.87401575E-002   -3.00000000E-003    8.61611103E-001    9.35699223E-001   -2.28621217E-002    6.86071582E-001    4.70722446E-001    1.15601625E-001
    8.00787402E-002   -6.87401575E-002   -3.00000000E-003    9.09815663E-001    9.63341536E-001   -2.80452220E-003    6.97662199E-001    5.16975915E-001    1.22273514E-001
    8.14960630E-002   -6.87401575E-002   -3.00000000E-003    9.53288089E-001    9.87779027E-001    1.90901286E-002    7.10316593E-001    5.61990303E-001    1.30154468E-001
    8.29133858E-002   -6.87401575E-002   -3.00000000E-003    9.91992059E-001    1.00899357E+000    4.26605656E-002    7.23939262E-001    6.05992559E-001    1.39225028E-001
    8.43307087E-002   -6.87401575E-002   -3.00000000E-003    1.02590319E+000    1.02697327E+000    6.77438415E-002    7.38437511E-001    6.49194160E-001    1.49458223E-001
    8.57480315E-002   -6.87401575E-002   -3.00000000E-003    1.05501541E+000    1.04171557E+000    9.41905487E-002    7.53716548E-001    6.91803579E-001    1.60825202E-001
    8.71653543E-002   -6.87401575E-002   -3.00000000E-003    1.07934134E+000    1.05323308E+000    1.21844308E-001    7.69683664E-001    7.34009465E-001    1.73290242E-001
    8.85826772E-002   -6.87401575E-002   -3.00000000E-003    1.09890555E+000    1.06154408E+000    1.50554849E-001    7.86247165E-001    7.75993086E-001    1.86819374E-001
    9.00000000E-002   -6.87401575E-002   -3.00000000E-003    1.11375608E+000    1.06668414E+000    1.80164324E-001    8.03312677E-001    8.17910903E-001    2.01365633E-001
   -9.00000000E-002   -6.73228346E-002   -3.00000000E-003    3.70970303E-001    9.74863688E-001    8.04896153E-001    2.96354568E-001   -1.27984829E+000    6.56904895E-001
   -8.85826772E-002   -6.73228346E-002   -3.00000000E-003    3.85397703E-001    9.96460627E-001    8.29642779E-001    3.26852660E-001   -1.31863424E+000    6.83816492E-001
   -8.71653543E-002   -6.73228346E-002   -3.00000000E-003    3.99403978E-001    1.01736858E+000    8.54199957E-001    3.57424880E-001   -1.35884014E+000    7.11280250E-001
   -8.57480315E-002   -6.73228346E-002   -3.00000000E-003    4.12999386E-001    1.03759583E+000    8.78524010E-001    3.88027146E-001   -1.40049891E+000    7.39297350E-001
   -8.43307087E-002   -6.73228346E-002   -3.00000000E-003    4.26191626E-001    1.05715335E+000    9.02577512E-001    4.18616153E-001   -1.44365119E+000    7.67873864E-001
   -8.29133858E-002   -6.73228346E-002   -3.00000000E-003    4.38999293E-001    1.07606359E+000    9.26326324E-001    4.49151729E-001   -1.48833558E+000    7.97016082E-001
   -8.14960630E-002   -6.73228346E-002   -3.00000000E-003    4.51441938E-001    1.09435257E+000    9.49744995E-001    4.79594447E-001   -1.53459008E+000    8.26734133E-001
   -8.00787402E-002   -6.73228346E-002   -3.00000000E-003    4.63544533E-001    1.11205614E+000    9.72809454E-001    5.09908693E-001   -1.58246073E+000    8.57041448E-001
   -7.86614173E-002   -6.73228346E-002   -3.00000000E-003    4.75332254E-001    1.12920514E+000    9.95502309E-001    5.40058237E-001   -1.63198784E+000    8.87944600E-001
   -7.72440945E-002   -6.73228346E-002   -3.00000000E-003    4.86836403E-001    1.14585114E+000    1.01781190E+000    5.70010218E-001   -1.68322677E+000    9.19463281E-001
   -7.58267717E-002   -6.73228346E-002   -3.00000000E-003    4.98087501E-001    1.16203336E+000    1.03972945E+000    5.99731431E-001   -1.73623319E+000    9.51610102E-001
   -7.44094488E-002   -6.73228346E-002   -3.00000000E-003    5.09138227E-001    1.17781712E+000    1.06124966E+000    6.29181276E-001   -1.79108089E+000    9.84407932E-001
   -7.29921260E-002   -6.73228346E-002   -3.00000000E-003    5.20067344E-001    1.19327878E+000    1.08238400E+000    6.58321817E-001   -1.84786576E+000    1.01789586E+000
   -7.15748031E-002   -6.73228346E-002   -3.00000000E-003    5.31001749E-001    1.20853472E+000    1.10316373E+000    6.87120779E-001   -1.90675004E+000    1.05212680E+000
   -7.01574803E-002   -6.73228346E-002   -3.00000000E-003    5.42131550E-001    1.22371033E+000    1.12370374E+000    7.15592986E-001   -1.96801359E+000    1.08718604E+000
   -6.87401575E-002   -6.73228346E-002   -3.00000000E-003    5.53698340E-001    1.23894624E+000    1.14430543E+000    7.43843955E-001   -2.03216524E+000    1.12323194E+000
   -6.73228346E-002   -6.73228346E-002   -3.00000000E-003    5.65873059E-001    1.25424939E+000    1.16559696E+000    7.72135426E-001   -2.10005681E+000    1.16049747E+000
   -6.59055118E-002   -6.73228346E-002   -3.00000000E-003    5.78380857E-001    1.26921656E+000    1.18866520E+000    8.00855978E-001   -2.17283400E+000    1.19926148E+000
   -6.44881890E-002   -6.73228346E-002   -3.00000000E-003    5.89662529E-001    1.28251622E+000    1.21450693E+000    8.30042365E-001   -2.25125613E+000    1.23964917E+000
   -6.30708661E-002   -6.73228346E-002   -3.00000000E-003    5.97750773E-001    1.29198620E+000    1.24146570E+000    8.57816047E-001   -2.33406947E+000    1.28138474E+000
   -6.16535433E-002   -6.73228346E-002   -3.00000000E-003    6.08130239E-001    1.29666219E+000    1.26740054E+000    8.79252768E-001   -2.41997932E+000    1.32480234E+000
   -6.02362205E-002   -6.73228346E-002   -3.00000000E-003    6.40896395E-001    1.29489316E+000    1.30801208E+000    8.86670234E-001   -2.51035725E+000    1.37113096E+000
   -5.88188976E-002   -6.73228346E-002   -3.00000000E-003   -2.94452980E-001    3.14001211E-001    2.45513980E-001   -2.49261399E-001   -2.45009615E+000    1.37396968E+000
   -5.74015748E-002   -6.73228346E-002   -3.00000000E-003   -2.83836805E-001    3.18753665E-001    2.43880163E-001   -2.48162456E-001   -2.47315024E+000    1.39575904E+000
   -5.59842520E-002   -6.73228346E-002   -3.00000000E-003   -2.77081222E-001    3.25175580E-001    2.37690065E-001   -2.45399006E-001   -2.50047159E+000    1.41725878E+000
   -5.45669291E-002   -6.73228346E-002   -3.00000000E-003   -2.74627394E-001    3.32745272E-001    2.30833371E-001   -2.42438706E-001   -2.52932989E+000    1.43791717E+000
   -5.31496063E-002   -6.73228346E-002   -3.00000000E-003   -2.73459624E-001    3.40548122E-001    2.25801846E-001   -2.39802324E-001   -2.55603645E+000    1.45751633E+000
   -5.17322835E-002   -6.73228346E-002   -3.00000000E-003   -2.71724928E-001    3.48056120E-001    2.21640027E-001   -2.37188025E-001   -2.58063181E+000    1.47592480E+000
   -5.03149606E-002   -6.73228346E-002   -3.00000000E-003   -2.69406666E-001    3.55226484E-001    2.17447281E-001   -2.34292945E-001   -2.60421750E+000    1.49305298E+000
   -4.88976378E-002   -6.73228346E-002   -3.00000000E-003   -2.66819867E-001    3.62150765E-001    2.12958884E-001   -2.30989884E-001   -2.62746927E+000    1.50884501E+000
   -4.74803150E-002   -6.73228346E-002   -3.00000000E-003   -2.64179419E-001    3.68906766E-001    2.08208971E-001   -2.27261081E-001   -2.65060108E+000    1.52327644E+000
   -4.60629921E-002   -6.73228346E-002   -3.00000000E-003   -2.61573047E-001    3.75534847E-001    2.03301696E-001   -2.23127508E-001   -2.67356794E+000    1.53633969E+000
   -4.46456693E-002   -6.73228346E-002   -3.00000000E-003   -2.58999305E-001    3.82043978E-001    1.98332908E-001   -2.18616051E-001   -2.69624454E+000    1.54803344E+000
   -4.32283465E-002   -6.73228346E-002   -3.00000000E-003   -2.56428836E-001    3.88429846E-001    1.93348392E-001   -2.13744372E-001   -2.71852690E+000    1.55835645E+000
   -4.18110236E-002   -6.73228346E-002   -3.00000000E-003   -2.53839458E-001    3.94688444E-001    1.88360441E-001   -2.08520369E-001   -2.74035471E+000    1.56730439E+000
   -4.03937008E-002   -6.73228346E-002   -3.00000000E-003   -2.51220508E-001    4.00814798E-001    1.83372410E-001   -2.02950102E-001   -2.76167585E+000    1.57487061E+000
   -3.89763780E-002   -6.73228346E-002   -3.00000000E-003   -2.48573962E-001    4.06808415E-001    1.78381384E-001   -1.97038538E-001   -2.78245605E+000    1.58105446E+000
   -3.75590551E-002   -6.73228346E-002   -3.00000000E-003   -2.45908334E-001    4.12672080E-001    1.73394623E-001   -1.90791869E-001   -2.80264455E+000    1.58585633E+000
   -3.61417323E-002   -6.73228346E-002   -3.00000000E-003   -2.43223594E-001    4.18405521E-001    1.68419254E-001   -1.84218908E-001   -2.82218188E+000    1.58927890E+000
   -3.47244094E-002   -6.73228346E-002   -3.00000000E-003   -2.40524338E-001    4.24010605E-001    1.63462635E-001   -1.77327439E-001   -2.84101177E+000    1.59132797E+000
   -3.33070866E-002   -6.73228346E-002   -3.00000000E-003   -2.37809602E-001    4.29489101E-001    1.58528643E-001   -1.70125285E-001   -2.85906861E+000    1.59200923E+000
   -3.18897638E-002   -6.73228346E-002   -3.00000000E-003   -2.35083624E-001    4.34839528E-001    1.53616975E-001   -1.62622418E-001   -2.87628592E+000    1.59133137E+000
   -3.04724409E-002   -6.73228346E-002   -3.00000000E-003   -2.32346779E-001    4.40063580E-001    1.48732663E-001   -1.54829111E-001   -2.89259462E+000    1.58930601E+000
   -2.90551181E-002   -6.73228346E-002   -3.00000000E-003   -2.29602167E-001    4.45163462E-001    1.43879491E-001   -1.46754665E-001   -2.90792944E+000    1.58594681E+000
   -2.76377953E-002   -6.73228346E-002   -3.00000000E-003   -2.26851557E-001    4.50137807E-001    1.39055845E-001   -1.38409768E-001   -2.92221272E+000    1.58126674E+000
   -2.62204724E-002   -6.73228346E-002   -3.00000000E-003   -2.24097222E-001    4.54988779E-001    1.34265624E-001   -1.29803545E-001   -2.93537308E+000    1.57528320E+000
   -2.48031496E-002   -6.73228346E-002   -3.00000000E-003   -2.21341773E-001    4.59717154E-001    1.29509230E-001   -1.20946886E-001   -2.94733328E+000    1.56801323E+000
   -2.33858268E-002   -6.73228346E-002   -3.00000000E-003   -2.18588567E-001    4.64323056E-001    1.24782609E-001   -1.11851133E-001   -2.95801676E+000    1.55947872E+000
   -2.19685039E-002   -6.73228346E-002   -3.00000000E-003   -2.15838523E-001    4.68806750E-001    1.20094622E-001   -1.02529209E-001   -2.96735180E+000    1.54970334E+000
   -2.05511811E-002   -6.73228346E-002   -3.00000000E-003   -2.13094701E-001    4.73169168E-001    1.15437976E-001   -9.29906628E-002   -2.97525680E+000    1.53871048E+000
   -1.91338583E-002   -6.73228346E-002   -3.00000000E-003   -2.10359566E-001    4.77412116E-001    1.10812473E-001   -8.32447835E-002   -2.98165491E+000    1.52652602E+000
   -1.77165354E-002   -6.73228346E-002   -3.00000000E-003   -2.07635832E-001    4.81534435E-001    1.06220596E-001   -7.33068432E-002   -2.98646587E+000    1.51317768E+000
   -1.62992126E-002   -6.73228346E-002   -3.00000000E-003   -2.04926670E-001    4.85537085E-001    1.01661303E-001   -6.31884325E-002   -2.98961969E+000    1.49869672E+000
   -1.48818898E-002   -6.73228346E-002   -3.00000000E-003   -2.02232817E-001    4.89418667E-001    9.71294657E-002   -5.29002202E-002   -2.99103811E+000    1.48311363E+000
   -1.34645669E-002   -6.73228346E-002   -3.00000000E-003   -1.99556972E-001    4.93180664E-001    9.26302870E-002   -4.24558423E-002   -2.99064813E+000    1.46646205E+000
   -1.20472441E-002   -6.73228346E-002   -3.00000000E-003   -1.96904181E-001    4.96822183E-001    8.81509892E-002   -3.18650315E-002   -2.98838257E+000    1.44877636E+000
   -1.06299213E-002   -6.73228346E-002   -3.00000000E-003   -1.94275558E-001    5.00343357E-001    8.36980768E-002   -2.11423384E-002   -2.98417115E+000    1.43009279E+000
   -9.21259843E-003   -6.73228346E-002   -3.00000000E-003   -1.91674235E-001    5.03742832E-001    7.92701292E-002   -1.03007091E-002   -2.97794857E+000    1.41044824E+000
   -7.79527559E-003   -6.73228346E-002   -3.00000000E-003   -1.89102799E-001    5.07019101E-001    7.48574469E-002    6.48695128E-004   -2.96965341E+000    1.38988069E+000
   -6.37795276E-003   -6.73228346E-002   -3.00000000E-003   -1.86564789E-001    5.10171119E-001    7.04653343E-002    1.16931333E-002   -2.95922645E+000    1.36842969E+000
   -4.96062992E-003   -6.73228346E-002   -3.00000000E-003   -1.84063964E-001    5.13197645E-001    6.60849331E-002    2.28196367E-002   -2.94661979E+000    1.34613582E+000
   -3.54330709E-003   -6.73228346E-002   -3.00000000E-003   -1.81603309E-001    5.16097618E-001    6.17142809E-002    3.40171926E-002   -2.93178267E+000    1.32304001E+000
   -2.12598425E-003   -6.73228346E-002   -3.00000000E-003   -1.79187549E-001    5.18868811E-001    5.73499507E-002    4.52723932E-002   -2.91467222E+000    1.29918314E+000
   -7.08661417E-004   -6.73228346E-002   -3.00000000E-003   -1.76819424E-001    5.21507863E-001    5.29924558E-002    5.65726574E-002   -2.89525062E+000    1.27460748E+000
    7.08661417E-004   -6.73228346E-002   -3.00000000E-003   -1.74503467E-001    5.24012901E-001    4.86347628E-002    6.79058570E-002   -2.87348985E+000    1.24935607E+000
    2.12598425E-003   -6.73228346E-002   -3.00000000E-003   -1.72243568E-001    5.26381141E-001    4.42756891E-002    7.92607287E-002   -2.84935968E+000    1.22347070E+000
    3.54330709E-003   -6.73228346E-002   -3.00000000E-003   -1.70045873E-001    5.28610413E-001    3.99073375E-002    9.06239782E-002   -2.82285330E+000    1.19699602E+000
    4.96062992E-003   -6.73228346E-002   -3.00000000E-003   -1.67913818E-001    5.30696223E-001    3.55302577E-002    1.01985774E-001   -2.79394609E+000    1.16997228E+000
    6.37795276E-003   -6.73228346E-002   -3.00000000E-003   -1.65852258E-001    5.32635970E-001    3.11422926E-002    1.13332036E-001   -2.76264139E+000    1.14244407E+000
    7.79527559E-003   -6.73228346E-002   -3.00000000E-003   -1.63866218E-001    5.34425405E-001    2.67404277E-002    1.24651837E-001   -2.72894157E+000    1.11445387E+000
    9.21259843E-003   -6.73228346E-002   -3.00000000E-003   -1.61959740E-001    5.36061419E-001    2.23146886E-002    1.35935737E-001   -2.69285059E+000    1.08604374E+000
    1.06299213E-002   -6.73228346E-002   -3.00000000E-003   -1.60139538E-001    5.37539389E-001    1.78685139E-002    1.47169736E-001   -2.65438860E+000    1.05725709E+000
    1.20472441E-002   -6.73228346E-002   -3.00000000E-003   -1.58409931E-001    5.38856333E-001    1.33978184E-002    1.58344578E-001   -2.61358138E+000    1.02813552E+000
    1.34645669E-002   -6.73228346E-002   -3.00000000E-003   -1.56776271E-001    5.40006742E-001    8.90159397E-003    1.69447440E-001   -2.57045536E+000    9.98721641E-001
    1.48818898E-002   -6.73228346E-002   -3.00000000E-003   -1.55242594E-001    5.40986942E-001    4.37598858E-003    1.80466938E-001   -2.52504867E+000    9.69057438E-001
    1.62992126E-002   -6.73228346E-002   -3.00000000E-003   -1.53815278E-001    5.41792634E-001   -1.86710644E-004    1.91392710E-001   -2.47740306E+000    9.39184780E-001
    1.77165354E-002   -6.73228346E-002   -3.00000000E-003   -1.52498945E-001    5.42419807E-001   -4.78282356E-003    2.02214158E-001   -2.42756877E+000    9.09146118E-001
    1.91338583E-002   -6.73228346E-002   -3.00000000E-003   -1.51297475E-001    5.42862495E-001   -9.41225598E-003    2.12919364E-001   -2.37559467E+000    8.78982963E-001
    2.05511811E-002   -6.73228346E-002   -3.00000000E-003   -1.50216533E-001    5.43118068E-001   -1.40843319E-002    2.23496632E-001   -2.32154785E+000    8.48738083E-001
    2.19685039E-002   -6.73228346E-002   -3.00000000E-003   -1.49261220E-001    5.43182226E-001   -1.87984008E-002    2.33935062E-001   -2.26548934E+000    8.18454030E-001
    2.33858268E-002   -6.73228346E-002   -3.00000000E-003   -1.48434212E-001    5.43049588E-001   -2.35539266E-002    2.44222155E-001   -2.20748757E+000    7.88173656E-001
    2.48031496E-002   -6.73228346E-002   -3.00000000E-003   -1.47741214E-001    5.42716897E-001   -2.83564517E-002    2.54348444E-001   -2.14761125E+000    7.57939881E-001
    2.62204724E-002   -6.73228346E-002   -3.00000000E-003   -1.47185678E-001    5.42179744E-001   -3.32073538E-002    2.64299924E-001   -2.08593967E+000    7.27796841E-001
    2.76377953E-002   -6.73228346E-002   -3.00000000E-003   -1.46771417E-001    5.41434003E-001   -3.81038000E-002    2.74063572E-001   -2.02254941E+000    6.97788881E-001
    2.90551181E-002   -6.73228346E-002   -3.00000000E-003   -1.46502455E-001    5.40477093E-001   -4.30529343E-002    2.83628277E-001   -1.95752441E+000    6.67961701E-001
    3.04724409E-002   -6.73228346E-002   -3.00000000E-003   -1.46382522E-001    5.39304720E-001   -4.80544084E-002    2.92979387E-001   -1.89094468E+000    6.38360916E-001
    3.18897638E-002   -6.73228346E-002   -3.00000000E-003   -1.46413509E-001    5.37915253E-001   -5.31085130E-002    3.02104314E-001   -1.82289569E+000    6.09033476E-001
    3.33070866E-002   -6.73228346E-002   -3.00000000E-003   -1.46598725E-001    5.36306635E-001   -5.82169779E-002    3.10988890E-001   -1.75346493E+000    5.80027699E-001
    3.47244094E-002   -6.73228346E-002   -3.00000000E-003   -1.46940745E-001    5.34476489E-001   -6.33810372E-002    3.19616659E-001   -1.68273756E+000    5.51391943E-001
    3.61417323E-002   -6.73228346E-002   -3.00000000E-003   -1.47440953E-001    5.32425641E-001   -6.86019447E-002    3.27974851E-001   -1.61080676E+000    5.23177070E-001
    3.75590551E-002   -6.73228346E-002   -3.00000000E-003   -1.48101490E-001    5.30155019E-001   -7.38879420E-002    3.36044198E-001   -1.53775939E+000    4.95434069E-001
    3.89763780E-002   -6.73228346E-002   -3.00000000E-003   -1.48921680E-001    5.27667228E-001   -7.92301040E-002    3.43806127E-001   -1.46368773E+000    4.68216039E-001
    4.03937008E-002   -6.73228346E-002   -3.00000000E-003   -1.49901867E-001    5.24965764E-001   -8.46354611E-002    3.51244734E-001   -1.38868246E+000    4.41577805E-001
    4.18110236E-002   -6.73228346E-002   -3.00000000E-003   -1.51041899E-001    5.22057534E-001   -9.01099887E-002    3.58340507E-001   -1.31283357E+000    4.15574766E-001
    4.32283465E-002   -6.73228346E-002   -3.00000000E-003   -1.52341951E-001    5.18956055E-001   -9.56609675E-002    3.65076634E-001   -1.23622154E+000    3.90264075E-001
    4.46456693E-002   -6.73228346E-002   -3.00000000E-003   -1.53802233E-001    5.15689028E-001   -1.01291456E-001    3.71436497E-001   -1.15892113E+000    3.65706059E-001
    4.60629921E-002   -6.73228346E-002   -3.00000000E-003   -1.55425075E-001    5.12305716E-001   -1.07010337E-001    3.77393756E-001   -1.08100710E+000    3.41969058E-001
    4.74803150E-002   -6.73228346E-002   -3.00000000E-003   -1.57218907E-001    5.08882019E-001   -1.12830609E-001    3.82895075E-001   -1.00258434E+000    3.19140574E-001
    4.88976378E-002   -6.73228346E-002   -3.00000000E-003   -1.59195421E-001    5.05510590E-001   -1.18757004E-001    3.87836045E-001   -9.23827883E-001    2.97343183E-001
    5.03149606E-002   -6.73228346E-002   -3.00000000E-003   -1.61374373E-001    5.02261724E-001   -1.24790799E-001    3.92042488E-001   -8.45008395E-001    2.76747004E-001
    5.17322835E-002   -6.73228346E-002   -3.00000000E-003   -1.63778548E-001    4.99140098E-001   -1.30929946E-001    3.95301155E-001   -7.66443887E-001    2.57569269E-001
    5.31496063E-002   -6.73228346E-002   -3.00000000E-003   -1.66426928E-001    4.96068972E-001   -1.37173987E-001    3.97413440E-001   -6.88412657E-001    2.40072689E-001
    5.45669291E-002   -6.73228346E-002   -3.00000000E-003   -1.69337488E-001    4.92903342E-001   -1.43599500E-001    3.98273459E-001   -6.11057803E-001    2.24607546E-001
    5.59842520E-002   -6.73228346E-002   -3.00000000E-003   -1.72570065E-001    4.89415491E-001   -1.50582907E-001    3.98037068E-001   -5.34320889E-001    2.11764383E-001
    5.74015748E-002   -6.73228346E-002   -3.00000000E-003   -1.76653007E-001    4.85040444E-001   -1.59952265E-001    3.98030322E-001   -4.57713816E-001    2.02739767E-001
    5.88188976E-002   -6.73228346E-002   -3.00000000E-003   -1.93343289E-001    4.79918546E-001   -1.85176885E-001    4.09326719E-001   -3.76354595E-001    1.98808204E-001
    6.02362205E-002   -6.73228346E-002   -3.00000000E-003   -2.15048197E-001    2.80151442E-001   -4.16053624E-001    5.54259414E-001   -3.13136993E-001    1.73198453E-001
    6.16535433E-002   -6.73228346E-002   -3.00000000E-003   -3.01188561E-002    3.63377321E-001   -2.79825189E-001    5.87492034E-001   -2.07444304E-001    1.33394257E-001
    6.30708661E-002   -6.73228346E-002   -3.00000000E-003    8.06941612E-002    4.35210444E-001   -2.30206969E-001    5.94728327E-001   -1.22848796E-001    1.18531202E-001
    6.44881890E-002   -6.73228346E-002   -3.00000000E-003    1.72624359E-001    4.97436052E-001   -2.07172867E-001    5.97223465E-001   -4.65385544E-002    1.10175988E-001
    6.59055118E-002   -6.73228346E-002   -3.00000000E-003    2.57694771E-001    5.54889004E-001   -1.95873418E-001    5.97638504E-001    2.52064152E-002    1.04572193E-001
    6.73228346E-002   -6.73228346E-002   -3.00000000E-003    3.39892473E-001    6.09617721E-001   -1.89629020E-001    5.97810968E-001    9.34283066E-002    1.00713650E-001
    6.87401575E-002   -6.73228346E-002   -3.00000000E-003    4.20330224E-001    6.62163767E-001   -1.84562237E-001    5.99008867E-001    1.58472414E-001    9.82268538E-002
    7.01574803E-002   -6.73228346E-002   -3.00000000E-003    4.98776943E-001    7.12367377E-001   -1.78399454E-001    6.01900720E-001    2.20501110E-001    9.69702068E-002
    7.15748031E-002   -6.73228346E-002   -3.00000000E-003    5.74506732E-001    7.59888197E-001   -1.69998978E-001    6.06667389E-001    2.79691199E-001    9.69165350E-002
    7.29921260E-002   -6.73228346E-002   -3.00000000E-003    6.46814048E-001    8.04472321E-001   -1.58934194E-001    6.13227217E-001    3.36255016E-001    9.80900527E-002
    7.44094488E-002   -6.73228346E-002   -3.00000000E-003    7.15152781E-001    8.45977805E-001   -1.45162878E-001    6.21419160E-001    3.90459595E-001    1.00533862E-001
    7.58267717E-002   -6.73228346E-002   -3.00000000E-003    7.79157425E-001    8.84335273E-001   -1.28806531E-001    6.31091495E-001    4.42582506E-001    1.04283934E-001
    7.72440945E-002   -6.73228346E-002   -3.00000000E-003    8.38591733E-001    9.19500173E-001   -1.10046269E-001    6.42117923E-001    4.92895285E-001    1.09359919E-001
    7.86614173E-002   -6.73228346E-002   -3.00000000E-003    8.93303463E-001    9.51435944E-001   -8.90723362E-002    6.54393182E-001    5.41661701E-001    1.15769506E-001
    8.00787402E-002   -6.73228346E-002   -3.00000000E-003    9.43199117E-001    9.80110581E-001   -6.60770023E-002    6.67815111E-001    5.89133410E-001    1.23507116E-001
    8.14960630E-002   -6.73228346E-002   -3.00000000E-003    9.88204294E-001    1.00548704E+000   -4.12362799E-002    6.82290690E-001    6.35541609E-001    1.32555994E-001
    8.29133858E-002   -6.73228346E-002   -3.00000000E-003    1.02828504E+000    1.02754938E+000   -1.47172288E-002    6.97726045E-001    6.81113466E-001    1.42889347E-001
    8.43307087E-002   -6.73228346E-002   -3.00000000E-003    1.06342301E+000    1.04628721E+000    1.33155390E-002    7.14026613E-001    7.26061009E-001    1.54480224E-001
    8.57480315E-002   -6.73228346E-002   -3.00000000E-003    1.09361266E+000    1.06169579E+000    4.27090605E-002    7.31098047E-001    7.70578672E-001    1.67291502E-001
    8.71653543E-002   -6.73228346E-002   -3.00000000E-003    1.11886732E+000    1.07378767E+000    7.33061774E-002    7.48847118E-001    8.14850577E-001    1.81282847E-001
    8.85826772E-002   -6.73228346E-002   -3.00000000E-003    1.13921147E+000    1.08258342E+000    1.04949565E-001    7.67180872E-001    8.59048688E-001    1.96412715E-001
    9.00000000E-002   -6.73228346E-002   -3.00000000E-003    1.15469246E+000    1.08811403E+000    1.37485037E-001    7.86006849E-001    9.03315058E-001    2.12627875E-001
   -9.00000000E-002   -6.59055118E-002   -3.00000000E-003    4.04155891E-001    1.00743918E+000    8.03967295E-001    2.92435356E-001   -1.27937352E+000    6.67774965E-001
   -8.85826772E-002   -6.59055118E-002   -3.00000000E-003    4.18616684E-001    1.02915041E+000    8.29056041E-001    3.23096777E-001   -1.31863956E+000    6.95732630E-001
   -8.71653543E-002   -6.59055118E-002   -3.00000000E-003    4.32607244E-001    1.05012143E+000    8.53910543E-001    3.53782775E-001   -1.35932059E+000    7.24277758E-001
   -8.57480315E-002   -6.59055118E-002   -3.00000000E-003    4.46142605E-001    1.07036696E+000    8.78486662E-001    3.84445839E-001   -1.40145424E+000    7.53416039E-001
   -8.43307087E-002   -6.59055118E-002   -3.00000000E-003    4.59235366E-001    1.08989779E+000    9.02742349E-001    4.15036008E-001   -1.44508035E+000    7.83153760E-001
   -8.29133858E-002   -6.59055118E-002   -3.00000000E-003    4.71909440E-001    1.10874001E+000    9.26641864E-001    4.45510458E-001   -1.49024090E+000    8.13500362E-001
   -8.14960630E-002   -6.59055118E-002   -3.00000000E-003    4.84187545E-001    1.12692346E+000    9.50159138E-001    4.75827791E-001   -1.53698213E+000    8.44470639E-001
   -8.00787402E-002   -6.59055118E-002   -3.00000000E-003    4.96102867E-001    1.14448037E+000    9.73268259E-001    5.05946748E-001   -1.58534986E+000    8.76074712E-001
   -7.86614173E-002   -6.59055118E-002   -3.00000000E-003    5.07687207E-001    1.16145028E+000    9.95954461E-001    5.35830509E-001   -1.63540164E+000    9.08332538E-001
   -7.72440945E-002   -6.59055118E-002   -3.00000000E-003    5.18974403E-001    1.17787937E+000    1.01820802E+000    5.65442122E-001   -1.68720593E+000    9.41266007E-001
   -7.58267717E-002   -6.59055118E-002   -3.00000000E-003    5.30000271E-001    1.19380222E+000    1.04002317E+000    5.94740612E-001   -1.74083133E+000    9.74896576E-001
   -7.44094488E-002   -6.59055118E-002   -3.00000000E-003    5.40814500E-001    1.20927407E+000    1.06138847E+000    6.23672538E-001   -1.79637190E+000    1.00925385E+000
   -7.29921260E-002   -6.59055118E-002   -3.00000000E-003    5.51501098E-001    1.22436809E+000    1.08228492E+000    6.52163985E-001   -1.85393853E+000    1.04437787E+000
   -7.15748031E-002   -6.59055118E-002   -3.00000000E-003    5.62233561E-001    1.23920348E+000    1.10270339E+000    6.80120039E-001   -1.91370400E+000    1.08033655E+000
   -7.01574803E-002   -6.59055118E-002   -3.00000000E-003    5.73333897E-001    1.25397923E+000    1.12269944E+000    7.07479493E-001   -1.97601438E+000    1.11724512E+000
   -6.87401575E-002   -6.59055118E-002   -3.00000000E-003    5.85360771E-001    1.26899309E+000    1.14257337E+000    7.34287627E-001   -2.04161513E+000    1.15534652E+000
   -6.73228346E-002   -6.59055118E-002   -3.00000000E-003    5.99172024E-001    1.28455793E+000    1.16322959E+000    7.60882248E-001   -2.11204870E+000    1.19510152E+000
   -6.59055118E-002   -6.59055118E-002   -3.00000000E-003    6.15787895E-001    1.30062998E+000    1.18712325E+000    7.88211933E-001   -2.19035449E+000    1.23731969E+000
   -6.44881890E-002   -6.59055118E-002   -3.00000000E-003    6.34341062E-001    1.31527742E+000    1.22051510E+000    8.18019714E-001   -2.28143597E+000    1.28307008E+000
   -6.30708661E-002   -6.59055118E-002   -3.00000000E-003    6.43681729E-001    1.32076878E+000    1.26721746E+000    8.48931983E-001   -2.38486495E+000    1.33172819E+000
   -6.16535433E-002   -6.59055118E-002   -3.00000000E-003    6.64068950E-001    1.30863242E+000    1.31846910E+000    8.63879344E-001   -2.47953598E+000    1.37888982E+000
   -6.02362205E-002   -6.59055118E-002   -3.00000000E-003   -2.92348670E-001    3.10646831E-001    2.45547793E-001   -2.53474598E-001   -2.39917378E+000    1.37575950E+000
   -5.88188976E-002   -6.59055118E-002   -3.00000000E-003   -2.82715745E-001    3.15937542E-001    2.46780437E-001   -2.54426329E-001   -2.41564957E+000    1.39833669E+000
   -5.74015748E-002   -6.59055118E-002   -3.00000000E-003   -2.75733168E-001    3.22096617E-001    2.44276691E-001   -2.53532606E-001   -2.43540013E+000    1.42086703E+000
   -5.59842520E-002   -6.59055118E-002   -3.00000000E-003   -2.70795891E-001    3.28814101E-001    2.39512221E-001   -2.51617161E-001   -2.45834798E+000    1.44261327E+000
   -5.45669291E-002   -6.59055118E-002   -3.00000000E-003   -2.67625232E-001    3.35977677E-001    2.34045908E-001   -2.49212208E-001   -2.48271283E+000    1.46329031E+000
   -5.31496063E-002   -6.59055118E-002   -3.00000000E-003   -2.65343700E-001    3.43300958E-001    2.28890608E-001   -2.46605263E-001   -2.50680574E+000    1.48278325E+000
   -5.17322835E-002   -6.59055118E-002   -3.00000000E-003   -2.63156165E-001    3.50535278E-001    2.24107289E-001   -2.43798755E-001   -2.53005374E+000    1.50102532E+000
   -5.03149606E-002   -6.59055118E-002   -3.00000000E-003   -2.60790612E-001    3.57585350E-001    2.19427848E-001   -2.40696389E-001   -2.55260503E+000    1.51796621E+000
   -4.88976378E-002   -6.59055118E-002   -3.00000000E-003   -2.58265910E-001    3.64450213E-001    2.14678801E-001   -2.37227335E-001   -2.57471958E+000    1.53357286E+000
   -4.74803150E-002   -6.59055118E-002   -3.00000000E-003   -2.55659800E-001    3.71155942E-001    2.09817829E-001   -2.33364449E-001   -2.59653703E+000    1.54782416E+000
   -4.60629921E-002   -6.59055118E-002   -3.00000000E-003   -2.53027043E-001    3.77724411E-001    2.04869016E-001   -2.29109375E-001   -2.61807257E+000    1.56071022E+000
   -4.46456693E-002   -6.59055118E-002   -3.00000000E-003   -2.50384802E-001    3.84166049E-001    1.99874357E-001   -2.24474095E-001   -2.63927761E+000    1.57222623E+000
   -4.32283465E-002   -6.59055118E-002   -3.00000000E-003   -2.47731148E-001    3.90483705E-001    1.94857267E-001   -2.19467649E-001   -2.66008857E+000    1.58236875E+000
   -4.18110236E-002   -6.59055118E-002   -3.00000000E-003   -2.45053494E-001    3.96674078E-001    1.89844436E-001   -2.14104631E-001   -2.68044914E+000    1.59113424E+000
   -4.03937008E-002   -6.59055118E-002   -3.00000000E-003   -2.42353011E-001    4.02738945E-001    1.84829301E-001   -2.08386375E-001   -2.70031081E+000    1.59851997E+000
   -3.89763780E-002   -6.59055118E-002   -3.00000000E-003   -2.39625966E-001    4.08674810E-001    1.79824274E-001   -2.02323527E-001   -2.71962316E+000    1.60452243E+000
   -3.75590551E-002   -6.59055118E-002   -3.00000000E-003   -2.36878130E-001    4.14484578E-001    1.74830066E-001   -1.95921908E-001   -2.73833863E+000    1.60914450E+000
   -3.61417323E-002   -6.59055118E-002   -3.00000000E-003   -2.34112459E-001    4.20168557E-001    1.69852680E-001   -1.89190195E-001   -2.75640331E+000    1.61238891E+000
   -3.47244094E-002   -6.59055118E-002   -3.00000000E-003   -2.31332130E-001    4.25727149E-001    1.64899511E-001   -1.82137518E-001   -2.77375835E+000    1.61425998E+000
   -3.33070866E-002   -6.59055118E-002   -3.00000000E-003   -2.28538918E-001    4.31161736E-001    1.59968413E-001   -1.74771116E-001   -2.79034248E+000    1.61476396E+000
   -3.18897638E-002   -6.59055118E-002   -3.00000000E-003   -2.25733522E-001    4.36472795E-001    1.55066833E-001   -1.67100432E-001   -2.80609369E+000    1.61390800E+000
   -3.04724409E-002   -6.59055118E-002   -3.00000000E-003   -2.22919534E-001    4.41660879E-001    1.50195877E-001   -1.59136763E-001   -2.82094588E+000    1.61170379E+000
   -2.90551181E-002   -6.59055118E-002   -3.00000000E-003   -2.20100132E-001    4.46727077E-001    1.45354650E-001   -1.50888650E-001   -2.83483357E+000    1.60816398E+000
   -2.76377953E-002   -6.59055118E-002   -3.00000000E-003   -2.17276638E-001    4.51672290E-001    1.40549873E-001   -1.42368111E-001   -2.84768388E+000    1.60330149E+000
   -2.62204724E-002   -6.59055118E-002   -3.00000000E-003   -2.14450456E-001    4.56496888E-001    1.35779254E-001   -1.33582618E-001   -2.85942982E+000    1.59713180E+000
   -2.48031496E-002   -6.59055118E-002   -3.00000000E-003   -2.11626412E-001    4.61202385E-001    1.31043091E-001   -1.24544755E-001   -2.86999620E+000    1.58967352E+000
   -2.33858268E-002   -6.59055118E-002   -3.00000000E-003   -2.08806437E-001    4.65789486E-001    1.26340845E-001   -1.15264218E-001   -2.87931342E+000    1.58094650E+000
   -2.19685039E-002   -6.59055118E-002   -3.00000000E-003   -2.05991872E-001    4.70257099E-001    1.21677947E-001   -1.05754998E-001   -2.88730649E+000    1.57097249E+000
   -2.05511811E-002   -6.59055118E-002   -3.00000000E-003   -2.03186120E-001    4.74606836E-001    1.17049529E-001   -9.60261741E-002   -2.89389997E+000    1.55977414E+000
   -1.91338583E-002   -6.59055118E-002   -3.00000000E-003   -2.00392241E-001    4.78840258E-001    1.12452371E-001   -8.60876353E-002   -2.89902557E+000    1.54737748E+000
   -1.77165354E-002   -6.59055118E-002   -3.00000000E-003   -1.97613012E-001    4.82957233E-001    1.07887743E-001   -7.59528164E-002   -2.90260856E+000    1.53381016E+000
   -1.62992126E-002   -6.59055118E-002   -3.00000000E-003   -1.94849935E-001    4.86957080E-001    1.03358598E-001   -6.56342656E-002   -2.90457257E+000    1.51909938E+000
   -1.48818898E-002   -6.59055118E-002   -3.00000000E-003   -1.92105923E-001    4.90840649E-001    9.88595192E-002   -5.51434464E-002   -2.90485549E+000    1.50327760E+000
   -1.34645669E-002   -6.59055118E-002   -3.00000000E-003   -1.89382914E-001    4.94606921E-001    9.43925378E-002   -4.44933506E-002   -2.90337849E+000    1.48637501E+000
   -1.20472441E-002   -6.59055118E-002   -3.00000000E-003   -1.86685898E-001    4.98255757E-001    8.99495686E-002   -3.36934335E-002   -2.90007806E+000    1.46842503E+000
   -1.06299213E-002   -6.59055118E-002   -3.00000000E-003   -1.84016924E-001    5.01788586E-001    8.55302873E-002   -2.27570468E-002   -2.89489864E+000    1.44946461E+000
   -9.21259843E-003   -6.59055118E-002   -3.00000000E-003   -1.81378738E-001    5.05202876E-001    8.11322163E-002   -1.16968063E-002   -2.88776412E+000    1.42952713E+000
   -7.79527559E-003   -6.59055118E-002   -3.00000000E-003   -1.78774435E-001    5.08498216E-001    7.67566786E-002   -5.25736921E-004   -2.87862910E+000    1.40865195E+000
   -6.37795276E-003   -6.59055118E-002   -3.00000000E-003   -1.76206138E-001    5.11672533E-001    7.24035242E-002    1.07437327E-002   -2.86743337E+000    1.38687645E+000
   -4.96062992E-003   -6.59055118E-002   -3.00000000E-003   -1.73679151E-001    5.14725577E-001    6.80574683E-002    2.21018024E-002   -2.85412696E+000    1.36423935E+000
   -3.54330709E-003   -6.59055118E-002   -3.00000000E-003   -1.71196850E-001    5.17656006E-001    6.37220334E-002    3.35349912E-002   -2.83866976E+000    1.34078250E+000
   -2.12598425E-003   -6.59055118E-002   -3.00000000E-003   -1.68763565E-001    5.20461625E-001    5.93934181E-002    4.50309954E-002   -2.82101702E+000    1.31654486E+000
   -7.08661417E-004   -6.59055118E-002   -3.00000000E-003   -1.66380281E-001    5.23139201E-001    5.50736835E-002    5.65764633E-002   -2.80112952E+000    1.29156806E+000
    7.08661417E-004   -6.59055118E-002   -3.00000000E-003   -1.64053801E-001    5.25686740E-001    5.07567644E-002    6.81599904E-002   -2.77898675E+000    1.26589491E+000
    2.12598425E-003   -6.59055118E-002   -3.00000000E-003   -1.61787884E-001    5.28102968E-001    4.64313794E-002    7.97719035E-002   -2.75456440E+000    1.23956734E+000
    3.54330709E-003   -6.59055118E-002   -3.00000000E-003   -1.59587131E-001    5.30383840E-001    4.21000621E-002    9.13980334E-002   -2.72783852E+000    1.21262728E+000
    4.96062992E-003   -6.59055118E-002   -3.00000000E-003   -1.57455679E-001    5.32526136E-001    3.77607750E-002    1.03027826E-001   -2.69879536E+000    1.18511732E+000
    6.37795276E-003   -6.59055118E-002   -3.00000000E-003   -1.55398340E-001    5.34526889E-001    3.34133609E-002    1.14648228E-001   -2.66744111E+000    1.15708140E+000
    7.79527559E-003   -6.59055118E-002   -3.00000000E-003   -1.53420084E-001    5.36382577E-001    2.90442036E-002    1.26248867E-001   -2.63377121E+000    1.12856223E+000
    9.21259843E-003   -6.59055118E-002   -3.00000000E-003   -1.51525402E-001    5.38089380E-001    2.46568137E-002    1.37819350E-001   -2.59779157E+000    1.09960245E+000
    1.06299213E-002   -6.59055118E-002   -3.00000000E-003   -1.49719812E-001    5.39643962E-001    2.02489843E-002    1.49346747E-001   -2.55952537E+000    1.07024647E+000
    1.20472441E-002   -6.59055118E-002   -3.00000000E-003   -1.48008036E-001    5.41041119E-001    1.58165607E-002    1.60820540E-001   -2.51897978E+000    1.04053541E+000
    1.34645669E-002   -6.59055118E-002   -3.00000000E-003   -1.46394934E-001    5.42277802E-001    1.13535089E-002    1.72229967E-001   -2.47619013E+000    1.01051402E+000
    1.48818898E-002   -6.59055118E-002   -3.00000000E-003   -1.44885302E-001    5.43348651E-001    6.86370259E-003    1.83561712E-001   -2.43118886E+000    9.80225059E-001
    1.62992126E-002   -6.59055118E-002   -3.00000000E-003   -1.43484597E-001    5.44249730E-001    2.33734266E-003    1.94805661E-001   -2.38401518E+000    9.49711923E-001
    1.77165354E-002   -6.59055118E-002   -3.00000000E-003   -1.42197660E-001    5.44977206E-001   -2.22530548E-003    2.05953373E-001   -2.33471250E+000    9.19018374E-001
    1.91338583E-002   -6.59055118E-002   -3.00000000E-003   -1.41028153E-001    5.45525344E-001   -6.82265692E-003    2.16990203E-001   -2.28332716E+000    8.88187684E-001
    2.05511811E-002   -6.59055118E-002   -3.00000000E-003   -1.39981701E-001    5.45890195E-001   -1.14644568E-002    2.27906093E-001   -2.22991789E+000    8.57264253E-001
    2.19685039E-002   -6.59055118E-002   -3.00000000E-003   -1.39062624E-001    5.46066976E-001   -1.61461645E-002    2.38687862E-001   -2.17453987E+000    8.26292187E-001
    2.33858268E-002   -6.59055118E-002   -3.00000000E-003   -1.38276083E-001    5.46051876E-001   -2.08776045E-002    2.49327508E-001   -2.11726189E+000    7.95317053E-001
    2.48031496E-002   -6.59055118E-002   -3.00000000E-003   -1.37624769E-001    5.45839177E-001   -2.56539552E-002    2.59809934E-001   -2.05814326E+000    7.64383128E-001
    2.62204724E-002   -6.59055118E-002   -3.00000000E-003   -1.37113479E-001    5.45424903E-001   -3.04776055E-002    2.70123786E-001   -1.99725777E+000    7.33536883E-001
    2.76377953E-002   -6.59055118E-002   -3.00000000E-003   -1.36746019E-001    5.44804694E-001   -3.53526610E-002    2.80256270E-001   -1.93467486E+000    7.02824493E-001
    2.90551181E-002   -6.59055118E-002   -3.00000000E-003   -1.36525728E-001    5.43975080E-001   -4.02803702E-002    2.90194844E-001   -1.87047672E+000    6.72294033E-001
    3.04724409E-002   -6.59055118E-002   -3.00000000E-003   -1.36456913E-001    5.42931789E-001   -4.52637293E-002    2.99926260E-001   -1.80473566E+000    6.41993061E-001
    3.18897638E-002   -6.59055118E-002   -3.00000000E-003   -1.36543041E-001    5.41671010E-001   -5.03039797E-002    3.09435105E-001   -1.73753128E+000    6.11970610E-001
    3.33070866E-002   -6.59055118E-002   -3.00000000E-003   -1.36784826E-001    5.40190733E-001   -5.53982466E-002    3.18709026E-001   -1.66894433E+000    5.82276827E-001
    3.47244094E-002   -6.59055118E-002   -3.00000000E-003   -1.37186900E-001    5.38488301E-001   -6.05526908E-002    3.27731079E-001   -1.59905851E+000    5.52962498E-001
    3.61417323E-002   -6.59055118E-002   -3.00000000E-003   -1.37750337E-001    5.36562804E-001   -6.57674753E-002    3.36487713E-001   -1.52795936E+000    5.24080338E-001
    3.75590551E-002   -6.59055118E-002   -3.00000000E-003   -1.38477315E-001    5.34413697E-001   -7.10455242E-002    3.44958624E-001   -1.45572709E+000    4.95682495E-001
    3.89763780E-002   -6.59055118E-002   -3.00000000E-003   -1.39368496E-001    5.32041466E-001   -7.63849402E-002    3.53128609E-001   -1.38244478E+000    4.67824110E-001
    4.03937008E-002   -6.59055118E-002   -3.00000000E-003   -1.40426328E-001    5.29449825E-001   -8.17898681E-002    3.60978532E-001   -1.30820241E+000    4.40561271E-001
    4.18110236E-002   -6.59055118E-002   -3.00000000E-003   -1.41651883E-001    5.26644686E-001   -8.72644084E-002    3.68489650E-001   -1.23308091E+000    4.13951046E-001
    4.32283465E-002   -6.59055118E-002   -3.00000000E-003   -1.43047948E-001    5.23637261E-001   -9.28138493E-002    3.75639816E-001   -1.15716364E+000    3.88053347E-001
    4.46456693E-002   -6.59055118E-002   -3.00000000E-003   -1.44616446E-001    5.20449417E-001   -9.84391151E-002    3.82406853E-001   -1.08052855E+000    3.62930985E-001
    4.60629921E-002   -6.59055118E-002   -3.00000000E-003   -1.46363397E-001    5.17112193E-001   -1.04141661E-001    3.88753964E-001   -1.00326426E+000    3.38654238E-001
    4.74803150E-002   -6.59055118E-002   -3.00000000E-003   -1.48299330E-001    5.13666287E-001   -1.09926944E-001    3.94627624E-001   -9.25475844E-001    3.15305044E-001
    4.88976378E-002   -6.59055118E-002   -3.00000000E-003   -1.50438420E-001    5.10153503E-001   -1.15790934E-001    3.99946775E-001   -8.47301584E-001    2.92982299E-001
    5.03149606E-002   -6.59055118E-002   -3.00000000E-003   -1.52803073E-001    5.06597335E-001   -1.21730820E-001    4.04603054E-001   -7.68906682E-001    2.71802923E-001
    5.17322835E-002   -6.59055118E-002   -3.00000000E-003   -1.55428632E-001    5.02987965E-001   -1.27734741E-001    4.08477547E-001   -6.90449101E-001    2.51893323E-001
    5.31496063E-002   -6.59055118E-002   -3.00000000E-003   -1.58383048E-001    4.99282256E-001   -1.33799966E-001    4.11479761E-001   -6.12004313E-001    2.33375234E-001
    5.45669291E-002   -6.59055118E-002   -3.00000000E-003   -1.61816438E-001    4.95446147E-001   -1.39943887E-001    4.13609064E-001   -5.33461894E-001    2.16342732E-001
    5.59842520E-002   -6.59055118E-002   -3.00000000E-003   -1.66170268E-001    4.91593213E-001   -1.46225684E-001    4.15055900E-001   -4.54312569E-001    2.00805034E-001
    5.74015748E-002   -6.59055118E-002   -3.00000000E-003   -1.72953672E-001    4.88594652E-001   -1.52457633E-001    4.16393324E-001   -3.73084775E-001    1.86466044E-001
    5.88188976E-002   -6.59055118E-002   -3.00000000E-003   -1.86262647E-001    4.91062733E-001   -1.55004721E-001    4.17613175E-001   -2.86401184E-001    1.72112920E-001
    6.02362205E-002   -6.59055118E-002   -3.00000000E-003   -2.06900957E-001    5.13969005E-001   -1.42215276E-001    4.03148316E-001   -1.92636163E-001    1.53925391E-001
    6.16535433E-002   -6.59055118E-002   -3.00000000E-003    8.05843194E-002    3.73422385E-001   -3.93885343E-001    5.40585468E-001   -1.24024741E-001    8.77831337E-002
    6.30708661E-002   -6.59055118E-002   -3.00000000E-003    1.35439495E-001    4.45260126E-001   -3.26020262E-001    5.47973324E-001   -4.81229824E-002    9.57330942E-002
    6.44881890E-002   -6.59055118E-002   -3.00000000E-003    2.05707845E-001    5.04049166E-001   -2.95961990E-001    5.51147500E-001    2.50650070E-002    9.48840835E-002
    6.59055118E-002   -6.59055118E-002   -3.00000000E-003    2.80852693E-001    5.60103667E-001   -2.82376887E-001    5.51572221E-001    9.55918217E-002    9.31308460E-002
    6.73228346E-002   -6.59055118E-002   -3.00000000E-003    3.59337235E-001    6.15304612E-001   -2.75683960E-001    5.51732254E-001    1.63500447E-001    9.16270188E-002
    6.87401575E-002   -6.59055118E-002   -3.00000000E-003    4.39713660E-001    6.69458490E-001   -2.70230131E-001    5.53514641E-001    2.28654778E-001    9.07290800E-002
    7.01574803E-002   -6.59055118E-002   -3.00000000E-003    5.19959544E-001    7.21624322E-001   -2.62951599E-001    5.57708804E-001    2.90962436E-001    9.06329690E-002
    7.15748031E-002   -6.59055118E-002   -3.00000000E-003    5.98179355E-001    7.70995726E-001   -2.52666244E-001    5.64243143E-001    3.50498316E-001    9.15107966E-002
    7.29921260E-002   -6.59055118E-002   -3.00000000E-003    6.73083678E-001    8.17202208E-001   -2.39172909E-001    5.72760560E-001    4.07486226E-001    9.35287281E-002
    7.44094488E-002   -6.59055118E-002   -3.00000000E-003    7.43890317E-001    8.60134277E-001   -2.22652966E-001    5.82940997E-001    4.62233377E-001    9.68186566E-002
    7.58267717E-002   -6.59055118E-002   -3.00000000E-003    8.10167058E-001    8.99781677E-001   -2.03368611E-001    5.94581591E-001    5.15062851E-001    1.01473745E-001
    7.72440945E-002   -6.59055118E-002   -3.00000000E-003    8.71665506E-001    9.36134121E-001   -1.81588621E-001    6.07550480E-001    5.66275890E-001    1.07544786E-001
    7.86614173E-002   -6.59055118E-002   -3.00000000E-003    9.28253102E-001    9.69171200E-001   -1.57553675E-001    6.21746674E-001    6.16145570E-001    1.15050474E-001
    8.00787402E-002   -6.59055118E-002   -3.00000000E-003    9.79830702E-001    9.98854046E-001   -1.31480550E-001    6.37077508E-001    6.64925905E-001    1.23991477E-001
    8.14960630E-002   -6.59055118E-002   -3.00000000E-003    1.02635803E+000    1.02515474E+000   -1.03555947E-001    6.53451117E-001    7.12847698E-001    1.34347948E-001
    8.29133858E-002   -6.59055118E-002   -3.00000000E-003    1.06780618E+000    1.04805018E+000   -7.39537719E-002    6.70774978E-001    7.60126660E-001    1.46092936E-001
    8.43307087E-002   -6.59055118E-002   -3.00000000E-003    1.10415612E+000    1.06752852E+000   -4.28390763E-002    6.88952694E-001    8.06972245E-001    1.59191370E-001
    8.57480315E-002   -6.59055118E-002   -3.00000000E-003    1.13541089E+000    1.08358971E+000   -1.03703345E-002    7.07891279E-001    8.53572918E-001    1.73603706E-001
    8.71653543E-002   -6.59055118E-002   -3.00000000E-003    1.16157858E+000    1.09624063E+000    2.32981593E-002    7.27495437E-001    9.00100444E-001    1.89281780E-001
    8.85826772E-002   -6.59055118E-002   -3.00000000E-003    1.18268610E+000    1.10550340E+000    5.80027497E-002    7.47673201E-001    9.46713753E-001    2.06175508E-001
    9.00000000E-002   -6.59055118E-002   -3.00000000E-003    1.19877842E+000    1.11140964E+000    9.35956544E-002    7.68330021E-001    9.93556511E-001    2.24229724E-001
   -9.00000000E-002   -6.44881890E-002   -3.00000000E-003    4.37868289E-001    1.04023992E+000    8.02493659E-001    2.87882802E-001   -1.27837197E+000    6.78142858E-001
   -8.85826772E-002   -6.44881890E-002   -3.00000000E-003    4.52318539E-001    1.06201570E+000    8.27950568E-001    3.18728584E-001   -1.31811315E+000    7.07161818E-001
   -8.71653543E-002   -6.44881890E-002   -3.00000000E-003    4.66246994E-001    1.08299870E+000    8.53126798E-001    3.49547167E-001   -1.35926695E+000    7.36805057E-001
   -8.57480315E-002   -6.44881890E-002   -3.00000000E-003    4.79672874E-001    1.10320314E+000    8.77973614E-001    3.80285651E-001   -1.40187062E+000    7.67079007E-001
   -8.43307087E-002   -6.44881890E-002   -3.00000000E-003    4.92613816E-001    1.12264619E+000    9.02450779E-001    4.10892739E-001   -1.44596783E+000    7.97994862E-001
   -8.29133858E-002   -6.44881890E-002   -3.00000000E-003    5.05098862E-001    1.14135488E+000    9.26517030E-001    4.41318807E-001   -1.49160347E+000    8.29563029E-001
   -8.14960630E-002   -6.44881890E-002   -3.00000000E-003    5.17158817E-001    1.15936297E+000    9.50144354E-001    4.71520147E-001   -1.53883059E+000    8.61802669E-001
   -8.00787402E-002   -6.44881890E-002   -3.00000000E-003    5.28833967E-001    1.17670607E+000    9.73308437E-001    5.01451433E-001   -1.58770612E+000    8.94727087E-001
   -7.86614173E-002   -6.44881890E-002   -3.00000000E-003    5.40163964E-001    1.19342474E+000    9.95998929E-001    5.31077895E-001   -1.63830477E+000    9.28366743E-001
   -7.72440945E-002   -6.44881890E-002   -3.00000000E-003    5.51192911E-001    1.20956009E+000    1.01821499E+000    5.60358232E-001   -1.69071419E+000    9.62749844E-001
   -7.58267717E-002   -6.44881890E-002   -3.00000000E-003    5.61950935E-001    1.22514374E+000    1.03996095E+000    5.89252762E-001   -1.74504090E+000    9.97906024E-001
   -7.44094488E-002   -6.44881890E-002   -3.00000000E-003    5.72479018E-001    1.24019880E+000    1.06123338E+000    6.17697635E-001   -1.80140644E+000    1.03387924E+000
   -7.29921260E-002   -6.44881890E-002   -3.00000000E-003    5.82835709E-001    1.25475890E+000    1.08199074E+000    6.45576734E-001   -1.85993761E+000    1.07071682E+000
   -7.15748031E-002   -6.44881890E-002   -3.00000000E-003    5.93180775E-001    1.26890400E+000    1.10214500E+000    6.72698240E-001   -1.92079382E+000    1.10848167E+000
   -7.01574803E-002   -6.44881890E-002   -3.00000000E-003    6.03945158E-001    1.28286215E+000    1.12158494E+000    6.98808188E-001   -1.98430286E+000    1.14731056E+000
   -6.87401575E-002   -6.44881890E-002   -3.00000000E-003    6.16070114E-001    1.29707819E+000    1.14038806E+000    7.23677683E-001   -2.05129729E+000    1.18750206E+000
   -6.73228346E-002   -6.44881890E-002   -3.00000000E-003    6.31431983E-001    1.31229925E+000    1.15928140E+000    7.47282870E-001   -2.12387775E+000    1.22977030E+000
[truncated: 2,418,837 more chars]
