# Supplementary material for: Optimized radiofrequency shimming using low-heating B1+-mapping in the presence of deep brain stimulation implants: Proof of concept
Source: PLoS One. 2024 Dec 18;19(12):e0316002. doi: 10.1371/journal.pone.0316002 (PMC11654958; doi:10.1371/journal.pone.0316002)
Supplement: S3 File — (ZIP) [file pone.0316002.s004.zip › PX4_simplified_NearField1(1).efe]

##File Type: Electric near field
##File Format: 7
##Source: PX4_simplified
##Date: 2021-08-13 12:27:41  
** File exported by Altair Feko - Solver (seq) Version 2019.3.2-682 from 2020-04-01


#Configuration Name: StandardConfiguration1
#Request Name: NearField1
#Frequency:   1.23250000E+008
#Coordinate System: Cartesian
#No. of X Samples: 128
#No. of Y Samples: 128
#No. of Z Samples: 1
#Result Type: Electric Field Values
#No. of Header Lines: 1
#         "X"                "Y"                "Z"              "Re(Ex)"           "Im(Ex)"           "Re(Ey)"           "Im(Ey)"           "Re(Ez)"           "Im(Ez)"    
   -9.00000000E-002   -9.00000000E-002   -3.00000000E-003   -9.96650690E-002   -2.51515164E-002   -4.29012024E-002   -1.71189919E-001    3.00279122E-001   -1.36721485E-001
   -8.85826772E-002   -9.00000000E-002   -3.00000000E-003   -1.05577563E-001   -3.20639796E-002   -4.79689728E-002   -1.81133026E-001    3.07659134E-001   -1.34167169E-001
   -8.71653543E-002   -9.00000000E-002   -3.00000000E-003   -1.11645677E-001   -3.96692412E-002   -5.32475809E-002   -1.91709419E-001    3.15496901E-001   -1.31119604E-001
   -8.57480315E-002   -9.00000000E-002   -3.00000000E-003   -1.17863476E-001   -4.79586123E-002   -5.87455052E-002   -2.02962841E-001    3.23818617E-001   -1.27516693E-001
   -8.43307087E-002   -9.00000000E-002   -3.00000000E-003   -1.24224058E-001   -5.69202691E-002   -6.44718089E-002   -2.14937884E-001    3.32651167E-001   -1.23296646E-001
   -8.29133858E-002   -9.00000000E-002   -3.00000000E-003   -1.30721946E-001   -6.65406961E-002   -7.04362588E-002   -2.27679792E-001    3.42018955E-001   -1.18401194E-001
   -8.14960630E-002   -9.00000000E-002   -3.00000000E-003   -1.37349373E-001   -7.68016812E-002   -7.66497472E-002   -2.41235582E-001    3.51945561E-001   -1.12773484E-001
   -8.00787402E-002   -9.00000000E-002   -3.00000000E-003   -1.44098857E-001   -8.76844384E-002   -8.31235345E-002   -2.55654204E-001    3.62453951E-001   -1.06357864E-001
   -7.86614173E-002   -9.00000000E-002   -3.00000000E-003   -1.50961434E-001   -9.91652441E-002   -8.98690072E-002   -2.70985636E-001    3.73565100E-001   -9.91023784E-002
   -7.72440945E-002   -9.00000000E-002   -3.00000000E-003   -1.57926533E-001   -1.11218163E-001   -9.68973782E-002   -2.87280063E-001    3.85299748E-001   -9.09566710E-002
   -7.58267717E-002   -9.00000000E-002   -3.00000000E-003   -1.64986996E-001   -1.23816662E-001   -1.04223846E-001   -3.04590668E-001    3.97674106E-001   -8.18798442E-002
   -7.44094488E-002   -9.00000000E-002   -3.00000000E-003   -1.72132899E-001   -1.36933260E-001   -1.11860739E-001   -3.22969719E-001    4.10704721E-001   -7.18303775E-002
   -7.29921260E-002   -9.00000000E-002   -3.00000000E-003   -1.79355971E-001   -1.50540425E-001   -1.19824179E-001   -3.42472118E-001    4.24404154E-001   -6.07753297E-002
   -7.15748031E-002   -9.00000000E-002   -3.00000000E-003   -1.86645862E-001   -1.64608359E-001   -1.28128972E-001   -3.63155091E-001    4.38784614E-001   -4.86842986E-002
   -7.01574803E-002   -9.00000000E-002   -3.00000000E-003   -1.93992993E-001   -1.79108475E-001   -1.36791039E-001   -3.85075783E-001    4.53855039E-001   -3.55323567E-002
   -6.87401575E-002   -9.00000000E-002   -3.00000000E-003   -2.01390952E-001   -1.94013832E-001   -1.45829894E-001   -4.08293299E-001    4.69621760E-001   -2.13055343E-002
   -6.73228346E-002   -9.00000000E-002   -3.00000000E-003   -2.08829178E-001   -2.09296022E-001   -1.55261647E-001   -4.32865679E-001    4.86088027E-001   -5.99025819E-003
   -6.59055118E-002   -9.00000000E-002   -3.00000000E-003   -2.16299202E-001   -2.24931122E-001   -1.65105960E-001   -4.58854379E-001    5.03254874E-001    1.04185207E-002
   -6.44881890E-002   -9.00000000E-002   -3.00000000E-003   -2.23793873E-001   -2.40897235E-001   -1.75382770E-001   -4.86321582E-001    5.21121243E-001    2.79191720E-002
   -6.30708661E-002   -9.00000000E-002   -3.00000000E-003   -2.31307269E-001   -2.57175235E-001   -1.86113160E-001   -5.15329592E-001    5.39683177E-001    4.65010936E-002
   -6.16535433E-002   -9.00000000E-002   -3.00000000E-003   -2.38830738E-001   -2.73745434E-001   -1.97319668E-001   -5.45941024E-001    5.58932659E-001    6.61481166E-002
   -6.02362205E-002   -9.00000000E-002   -3.00000000E-003   -2.46359466E-001   -2.90596095E-001   -2.09024497E-001   -5.78219241E-001    5.78858901E-001    8.68360159E-002
   -5.88188976E-002   -9.00000000E-002   -3.00000000E-003   -2.53888500E-001   -3.07719380E-001   -2.21252326E-001   -6.12226964E-001    5.99448635E-001    1.08532214E-001
   -5.74015748E-002   -9.00000000E-002   -3.00000000E-003   -2.61414594E-001   -3.25113093E-001   -2.34027965E-001   -6.48027587E-001    6.20683910E-001    1.31193602E-001
   -5.59842520E-002   -9.00000000E-002   -3.00000000E-003   -2.68930767E-001   -3.42769652E-001   -2.47377406E-001   -6.85681442E-001    6.42544869E-001    1.54769197E-001
   -5.45669291E-002   -9.00000000E-002   -3.00000000E-003   -2.76433637E-001   -3.60693597E-001   -2.61327686E-001   -7.25247506E-001    6.65005813E-001    1.79196479E-001
   -5.31496063E-002   -9.00000000E-002   -3.00000000E-003   -2.83921616E-001   -3.78892176E-001   -2.75906778E-001   -7.66779979E-001    6.88036701E-001    2.04401476E-001
   -5.17322835E-002   -9.00000000E-002   -3.00000000E-003   -2.91392082E-001   -3.97377926E-001   -2.91142906E-001   -8.10328275E-001    7.11604710E-001    2.30296758E-001
   -5.03149606E-002   -9.00000000E-002   -3.00000000E-003   -2.98844196E-001   -4.16166250E-001   -3.07066090E-001   -8.55934524E-001    7.35668879E-001    2.56783128E-001
   -4.88976378E-002   -9.00000000E-002   -3.00000000E-003   -3.06278086E-001   -4.35278335E-001   -3.23707315E-001   -9.03637332E-001    7.60187516E-001    2.83742401E-001
   -4.74803150E-002   -9.00000000E-002   -3.00000000E-003   -3.13687840E-001   -4.54728870E-001   -3.41101966E-001   -9.53467347E-001    7.85109178E-001    3.11043289E-001
   -4.60629921E-002   -9.00000000E-002   -3.00000000E-003   -3.21070706E-001   -4.74533623E-001   -3.59287897E-001   -1.00544938E+000    8.10375607E-001    3.38531625E-001
   -4.46456693E-002   -9.00000000E-002   -3.00000000E-003   -3.28414993E-001   -4.94687286E-001   -3.78296595E-001   -1.05958898E+000    8.35921796E-001    3.66039303E-001
   -4.32283465E-002   -9.00000000E-002   -3.00000000E-003   -3.35704258E-001   -5.15169850E-001   -3.98158680E-001   -1.11585503E+000    8.61665506E-001    3.93368328E-001
   -4.18110236E-002   -9.00000000E-002   -3.00000000E-003   -3.42928669E-001   -5.35961434E-001   -4.18888639E-001   -1.17416583E+000    8.87518549E-001    4.20294112E-001
   -4.03937008E-002   -9.00000000E-002   -3.00000000E-003   -3.50092304E-001   -5.57057757E-001   -4.40502393E-001   -1.23439381E+000    9.13381777E-001    4.46557402E-001
   -3.89763780E-002   -9.00000000E-002   -3.00000000E-003   -3.57217830E-001   -5.78495571E-001   -4.63037107E-001   -1.29641809E+000    9.39157466E-001    4.71856840E-001
   -3.75590551E-002   -9.00000000E-002   -3.00000000E-003   -3.64314651E-001   -6.00286256E-001   -4.86577629E-001   -1.36017569E+000    9.64740896E-001    4.95863216E-001
   -3.61417323E-002   -9.00000000E-002   -3.00000000E-003   -3.71317288E-001   -6.22282862E-001   -5.11235081E-001   -1.42564763E+000    9.90007481E-001    5.18251119E-001
   -3.47244094E-002   -9.00000000E-002   -3.00000000E-003   -3.78061533E-001   -6.44081699E-001   -5.37058171E-001   -1.49268865E+000    1.01479026E+000    5.38727388E-001
   -3.33070866E-002   -9.00000000E-002   -3.00000000E-003   -3.84365208E-001   -6.65123449E-001   -5.63922726E-001   -1.56074459E+000    1.03887098E+000    5.56994835E-001
   -3.18897638E-002   -9.00000000E-002   -3.00000000E-003   -3.90247843E-001   -6.85141785E-001   -5.91563757E-001   -1.62881129E+000    1.06202420E+000    5.72613732E-001
   -3.04724409E-002   -9.00000000E-002   -3.00000000E-003   -3.96030520E-001   -7.04490739E-001   -6.19867472E-001   -1.69595212E+000    1.08406460E+000    5.84829173E-001
   -2.90551181E-002   -9.00000000E-002   -3.00000000E-003   -4.02073999E-001   -7.23751360E-001   -6.49189134E-001   -1.76202613E+000    1.10484914E+000    5.92673695E-001
   -2.76377953E-002   -9.00000000E-002   -3.00000000E-003   -4.08209895E-001   -7.42645408E-001   -6.80323809E-001   -1.82779878E+000    1.12421822E+000    5.95469736E-001
   -2.62204724E-002   -9.00000000E-002   -3.00000000E-003   -4.13197922E-001   -7.58979475E-001   -7.13749259E-001   -1.89378274E+000    1.14193522E+000    5.93720198E-001
   -2.48031496E-002   -9.00000000E-002   -3.00000000E-003   -4.15540277E-001   -7.69476382E-001   -7.48132142E-001   -1.95769322E+000    1.15767679E+000    5.89071312E-001
   -2.33858268E-002   -9.00000000E-002   -3.00000000E-003   -4.16095391E-001   -7.74055071E-001   -7.81062279E-001   -2.01453837E+000    1.17110408E+000    5.81335177E-001
   -2.19685039E-002   -9.00000000E-002   -3.00000000E-003   -4.17599291E-001   -7.76228753E-001   -8.12360423E-001   -2.06214585E+000    1.18185000E+000    5.66990330E-001
   -2.05511811E-002   -9.00000000E-002   -3.00000000E-003   -4.21798098E-001   -7.77697478E-001   -8.44399654E-001   -2.10223840E+000    1.18927022E+000    5.41514351E-001
   -1.91338583E-002   -9.00000000E-002   -3.00000000E-003   -4.27585193E-001   -7.76170010E-001   -8.81437703E-001   -2.13655694E+000    1.19262603E+000    5.02549798E-001
   -1.77165354E-002   -9.00000000E-002   -3.00000000E-003   -4.25953484E-001   -7.67330774E-001   -9.25473342E-001   -2.16497007E+000    1.19322986E+000    4.62328257E-001
   -1.62992126E-002   -9.00000000E-002   -3.00000000E-003   -4.12919077E-001   -7.46368856E-001   -9.62165793E-001   -2.18086523E+000    1.19365900E+000    4.37121364E-001
   -1.48818898E-002   -9.00000000E-002   -3.00000000E-003   -4.02788000E-001   -7.22586521E-001   -9.88312280E-001   -2.17863195E+000    1.19190251E+000    4.09508818E-001
   -1.34645669E-002   -9.00000000E-002   -3.00000000E-003   -3.99688596E-001   -6.95596511E-001   -1.01110265E+000   -2.16481085E+000    1.18521089E+000    3.66812000E-001
   -1.20472441E-002   -9.00000000E-002   -3.00000000E-003   -4.03526160E-001   -6.50772842E-001   -1.03570682E+000   -2.13779885E+000    1.16945152E+000    2.99572269E-001
   -1.06299213E-002   -9.00000000E-002   -3.00000000E-003   -4.10700240E-001   -5.95786931E-001   -1.07485126E+000   -2.03507528E+000    1.14213251E+000    2.09555290E-001
   -9.21259843E-003   -9.00000000E-002   -3.00000000E-003   -3.74472706E-001   -5.96627111E-001   -1.11243011E+000   -1.97500168E+000    1.13764475E+000    2.15873349E-001
   -7.79527559E-003   -9.00000000E-002   -3.00000000E-003   -3.52897328E-001   -5.79668747E-001   -1.12226042E+000   -1.91344771E+000    1.13212511E+000    2.08561595E-001
   -6.37795276E-003   -9.00000000E-002   -3.00000000E-003   -3.43059151E-001   -5.50355316E-001   -1.13033562E+000   -1.85334624E+000    1.12092977E+000    1.80882765E-001
   -4.96062992E-003   -9.00000000E-002   -3.00000000E-003   -3.40254930E-001   -4.90438702E-001   -1.14015682E+000   -1.79501533E+000    1.10017924E+000    1.33635715E-001
   -3.54330709E-003   -9.00000000E-002   -3.00000000E-003   -3.09901939E-001   -1.70804179E-001   -1.14820080E+000   -1.68376041E+000    1.03992827E+000    3.40614797E-003
   -2.12598425E-003   -9.00000000E-002   -3.00000000E-003   -3.01576639E-001   -4.20396723E-001   -1.19362174E+000   -1.46767331E+000    1.05870131E+000    9.71480531E-002
   -7.08661417E-004   -9.00000000E-002   -3.00000000E-003   -2.79032942E-001   -4.38881078E-001   -1.19755455E+000   -1.40991594E+000    1.05898581E+000    1.16754270E-001
    7.08661417E-004   -9.00000000E-002   -3.00000000E-003   -2.67166984E-001   -4.28922913E-001   -1.20772542E+000   -1.36212886E+000    1.04910117E+000    1.06168270E-001
    2.12598425E-003   -9.00000000E-002   -3.00000000E-003   -2.58480077E-001   -3.86252787E-001   -1.22351725E+000   -1.32142466E+000    1.02886768E+000    7.66174248E-002
    3.54330709E-003   -9.00000000E-002   -3.00000000E-003   -2.37584485E-001   -2.32574112E-001   -1.25446006E+000   -1.28344203E+000    9.83296249E-001    1.26450761E-002
    4.96062992E-003   -9.00000000E-002   -3.00000000E-003   -2.00908452E-001   -3.07951140E-001   -1.28412432E+000   -1.07258578E+000    1.00585607E+000    8.03491150E-002
    6.37795276E-003   -9.00000000E-002   -3.00000000E-003   -1.81436708E-001   -3.41357962E-001   -1.29730207E+000   -1.04743854E+000    1.03528459E+000    1.37324517E-001
    7.79527559E-003   -9.00000000E-002   -3.00000000E-003   -1.68408360E-001   -3.43883995E-001   -1.31059458E+000   -1.02177278E+000    1.05192142E+000    1.65137659E-001
    9.21259843E-003   -9.00000000E-002   -3.00000000E-003   -1.53690842E-001   -3.23540587E-001   -1.32217554E+000   -9.91662344E-001    1.05990865E+000    1.77693405E-001
    1.06299213E-002   -9.00000000E-002   -3.00000000E-003   -1.27637617E-001   -2.72767953E-001   -1.32961538E+000   -9.38639989E-001    1.05974936E+000    1.76839319E-001
    1.20472441E-002   -9.00000000E-002   -3.00000000E-003   -1.02768282E-001   -2.76949230E-001   -1.31395130E+000   -8.35836519E-001    1.08197485E+000    2.04551606E-001
    1.34645669E-002   -9.00000000E-002   -3.00000000E-003   -9.47188129E-002   -3.00157138E-001   -1.29643234E+000   -7.90958039E-001    1.10957022E+000    2.44040870E-001
    1.48818898E-002   -9.00000000E-002   -3.00000000E-003   -8.85652388E-002   -3.06677956E-001   -1.28137385E+000   -7.57780593E-001    1.12101815E+000    2.61920976E-001
    1.62992126E-002   -9.00000000E-002   -3.00000000E-003   -7.92995168E-002   -3.02698761E-001   -1.26568768E+000   -7.27110762E-001    1.12296952E+000    2.66962326E-001
    1.77165354E-002   -9.00000000E-002   -3.00000000E-003   -6.59386235E-002   -2.92732580E-001   -1.24489304E+000   -6.93214144E-001    1.11930331E+000    2.63903408E-001
    1.91338583E-002   -9.00000000E-002   -3.00000000E-003   -5.51265159E-002   -2.88284875E-001   -1.21483882E+000   -6.54877508E-001    1.11458305E+000    2.59673012E-001
    2.05511811E-002   -9.00000000E-002   -3.00000000E-003   -5.27549402E-002   -2.91213533E-001   -1.18378520E+000   -6.24782105E-001    1.10979981E+000    2.58848123E-001
    2.19685039E-002   -9.00000000E-002   -3.00000000E-003   -5.24279864E-002   -2.92577831E-001   -1.15605990E+000   -6.02611247E-001    1.10088509E+000    2.55715304E-001
    2.33858268E-002   -9.00000000E-002   -3.00000000E-003   -5.07367397E-002   -2.91221298E-001   -1.12930131E+000   -5.84079000E-001    1.08730192E+000    2.48096501E-001
    2.48031496E-002   -9.00000000E-002   -3.00000000E-003   -4.77001856E-002   -2.88259723E-001   -1.10119624E+000   -5.66978744E-001    1.06998104E+000    2.36689880E-001
    2.62204724E-002   -9.00000000E-002   -3.00000000E-003   -4.51076845E-002   -2.85432480E-001   -1.07081987E+000   -5.50554615E-001    1.04985015E+000    2.22975554E-001
    2.76377953E-002   -9.00000000E-002   -3.00000000E-003   -4.46481997E-002   -2.83882003E-001   -1.03948967E+000   -5.35551726E-001    1.02763550E+000    2.08468024E-001
    2.90551181E-002   -9.00000000E-002   -3.00000000E-003   -4.59199893E-002   -2.83261108E-001   -1.00909379E+000   -5.22701393E-001    1.00369675E+000    1.93674511E-001
    3.04724409E-002   -9.00000000E-002   -3.00000000E-003   -4.76210337E-002   -2.82918915E-001   -9.80048668E-001   -5.11747588E-001    9.78163173E-001    1.78317112E-001
    3.18897638E-002   -9.00000000E-002   -3.00000000E-003   -4.91237036E-002   -2.82683912E-001   -9.51857558E-001   -5.02102689E-001    9.51177556E-001    1.62186305E-001
    3.33070866E-002   -9.00000000E-002   -3.00000000E-003   -5.05043296E-002   -2.82711746E-001   -9.24078342E-001   -4.93338028E-001    9.22944370E-001    1.45376313E-001
    3.47244094E-002   -9.00000000E-002   -3.00000000E-003   -5.20783765E-002   -2.83219864E-001   -8.96657432E-001   -4.85278993E-001    8.93722921E-001    1.28163391E-001
    3.61417323E-002   -9.00000000E-002   -3.00000000E-003   -5.40229058E-002   -2.84317496E-001   -8.69821700E-001   -4.77910959E-001    8.63797046E-001    1.10828620E-001
    3.75590551E-002   -9.00000000E-002   -3.00000000E-003   -5.62903625E-002   -2.85990332E-001   -8.43800021E-001   -4.71230472E-001    8.33425045E-001    9.35484514E-002
    3.89763780E-002   -9.00000000E-002   -3.00000000E-003   -5.87358186E-002   -2.88166727E-001   -8.18677905E-001   -4.65185212E-001    8.02812606E-001    7.64000140E-002
    4.03937008E-002   -9.00000000E-002   -3.00000000E-003   -6.12706569E-002   -2.90802971E-001   -7.94418735E-001   -4.59684727E-001    7.72119223E-001    5.94276074E-002
    4.18110236E-002   -9.00000000E-002   -3.00000000E-003   -6.38806550E-002   -2.93881445E-001   -7.70960750E-001   -4.54648362E-001    7.41478816E-001    4.26799459E-002
    4.32283465E-002   -9.00000000E-002   -3.00000000E-003   -6.65942736E-002   -2.97397915E-001   -7.48269575E-001   -4.50024187E-001    7.11016720E-001    2.62167845E-002
    4.46456693E-002   -9.00000000E-002   -3.00000000E-003   -6.94421454E-002   -3.01340386E-001   -7.26336656E-001   -4.45781858E-001    6.80856169E-001    1.01037748E-002
    4.60629921E-002   -9.00000000E-002   -3.00000000E-003   -7.24334570E-002   -3.05683621E-001   -7.05167801E-001   -4.41905502E-001    6.51111913E-001   -5.60629281E-003
    4.74803150E-002   -9.00000000E-002   -3.00000000E-003   -7.55675599E-002   -3.10395184E-001   -6.84758676E-001   -4.38381049E-001    6.21887158E-001   -2.08755246E-002
    4.88976378E-002   -9.00000000E-002   -3.00000000E-003   -7.88372255E-002   -3.15438517E-001   -6.65094524E-001   -4.35193459E-001    5.93273343E-001   -3.56768595E-002
    5.03149606E-002   -9.00000000E-002   -3.00000000E-003   -8.22351192E-002   -3.20775709E-001   -6.46154503E-001   -4.32329057E-001    5.65346411E-001   -4.99929986E-002
    5.17322835E-002   -9.00000000E-002   -3.00000000E-003   -8.57581172E-002   -3.26369064E-001   -6.27912033E-001   -4.29771946E-001    5.38174343E-001   -6.38086961E-002
    5.31496063E-002   -9.00000000E-002   -3.00000000E-003   -8.93971360E-002   -3.32178873E-001   -6.10339491E-001   -4.27511741E-001    5.11814609E-001   -7.71119240E-002
    5.45669291E-002   -9.00000000E-002   -3.00000000E-003   -9.31495854E-002   -3.38166436E-001   -5.93413199E-001   -4.25537785E-001    4.86317318E-001   -8.98952804E-002
    5.59842520E-002   -9.00000000E-002   -3.00000000E-003   -9.70077823E-002   -3.44293105E-001   -5.77108674E-001   -4.23838361E-001    4.61725853E-001   -1.02153320E-001
    5.74015748E-002   -9.00000000E-002   -3.00000000E-003   -1.00962888E-001   -3.50519180E-001   -5.61402323E-001   -4.22407615E-001    4.38078102E-001   -1.13885894E-001
    5.88188976E-002   -9.00000000E-002   -3.00000000E-003   -1.04999022E-001   -3.56802122E-001   -5.46270513E-001   -4.21233089E-001    4.15402563E-001   -1.25093565E-001
    6.02362205E-002   -9.00000000E-002   -3.00000000E-003   -1.09101468E-001   -3.63099934E-001   -5.31689378E-001   -4.20305745E-001    3.93724263E-001   -1.35780726E-001
    6.16535433E-002   -9.00000000E-002   -3.00000000E-003   -1.13254100E-001   -3.69372116E-001   -5.17635252E-001   -4.19613235E-001    3.73058350E-001   -1.45954432E-001
    6.30708661E-002   -9.00000000E-002   -3.00000000E-003   -1.17438520E-001   -3.75576598E-001   -5.04084525E-001   -4.19143982E-001    3.53414989E-001   -1.55624552E-001
    6.44881890E-002   -9.00000000E-002   -3.00000000E-003   -1.21635364E-001   -3.81674663E-001   -4.91013139E-001   -4.18885141E-001    3.34800013E-001   -1.64801248E-001
    6.59055118E-002   -9.00000000E-002   -3.00000000E-003   -1.25824296E-001   -3.87627423E-001   -4.78402018E-001   -4.18822973E-001    3.17211833E-001   -1.73498344E-001
    6.73228346E-002   -9.00000000E-002   -3.00000000E-003   -1.29983284E-001   -3.93396185E-001   -4.66229237E-001   -4.18945990E-001    3.00645446E-001   -1.81729586E-001
    6.87401575E-002   -9.00000000E-002   -3.00000000E-003   -1.34091805E-001   -3.98943755E-001   -4.54473470E-001   -4.19238949E-001    2.85086929E-001   -1.89511416E-001
    7.01574803E-002   -9.00000000E-002   -3.00000000E-003   -1.38124471E-001   -4.04235460E-001   -4.43117469E-001   -4.19688787E-001    2.70519749E-001   -1.96863876E-001
    7.15748031E-002   -9.00000000E-002   -3.00000000E-003   -1.42061108E-001   -4.09238126E-001   -4.32139639E-001   -4.20280220E-001    2.56921966E-001   -2.03803822E-001
    7.29921260E-002   -9.00000000E-002   -3.00000000E-003   -1.45877982E-001   -4.13920980E-001   -4.21524375E-001   -4.20999478E-001    2.44266716E-001   -2.10353995E-001
    7.44094488E-002   -9.00000000E-002   -3.00000000E-003   -1.49553562E-001   -4.18254701E-001   -4.11253980E-001   -4.21833379E-001    2.32524298E-001   -2.16535506E-001
    7.58267717E-002   -9.00000000E-002   -3.00000000E-003   -1.53065682E-001   -4.22211553E-001   -4.01311722E-001   -4.22767287E-001    2.21657670E-001   -2.22371399E-001
    7.72440945E-002   -9.00000000E-002   -3.00000000E-003   -1.56396567E-001   -4.25768995E-001   -3.91679409E-001   -4.23785923E-001    2.11628852E-001   -2.27883889E-001
    7.86614173E-002   -9.00000000E-002   -3.00000000E-003   -1.59522165E-001   -4.28904440E-001   -3.82346293E-001   -4.24876493E-001    2.02395463E-001   -2.33099371E-001
    8.00787402E-002   -9.00000000E-002   -3.00000000E-003   -1.62429621E-001   -4.31600849E-001   -3.73295132E-001   -4.26024447E-001    1.93912118E-001   -2.38041695E-001
    8.14960630E-002   -9.00000000E-002   -3.00000000E-003   -1.65101983E-001   -4.33843262E-001   -3.64512376E-001   -4.27216917E-001    1.86132903E-001   -2.42734058E-001
    8.29133858E-002   -9.00000000E-002   -3.00000000E-003   -1.67525303E-001   -4.35619774E-001   -3.55985284E-001   -4.28440623E-001    1.79006933E-001   -2.47202327E-001
    8.43307087E-002   -9.00000000E-002   -3.00000000E-003   -1.69688240E-001   -4.36922507E-001   -3.47701104E-001   -4.29682499E-001    1.72484490E-001   -2.51470598E-001
    8.57480315E-002   -9.00000000E-002   -3.00000000E-003   -1.71581493E-001   -4.37746281E-001   -3.39648507E-001   -4.30931200E-001    1.66514922E-001   -2.55562976E-001
    8.71653543E-002   -9.00000000E-002   -3.00000000E-003   -1.73199052E-001   -4.38090509E-001   -3.31815465E-001   -4.32174488E-001    1.61046246E-001   -2.59502055E-001
    8.85826772E-002   -9.00000000E-002   -3.00000000E-003   -1.74536674E-001   -4.37957132E-001   -3.24192334E-001   -4.33402649E-001    1.56028092E-001   -2.63310267E-001
    9.00000000E-002   -9.00000000E-002   -3.00000000E-003   -1.75591764E-001   -4.37352136E-001   -3.16769270E-001   -4.34604531E-001    1.51408980E-001   -2.67009101E-001
   -9.00000000E-002   -8.85826772E-002   -3.00000000E-003   -1.06149878E-001   -3.04479308E-002   -4.21830384E-002   -1.70946137E-001    3.01110315E-001   -1.46317494E-001
   -8.85826772E-002   -8.85826772E-002   -3.00000000E-003   -1.12312783E-001   -3.78598487E-002   -4.72080208E-002   -1.80683724E-001    3.08565082E-001   -1.44085740E-001
   -8.71653543E-002   -8.85826772E-002   -3.00000000E-003   -1.18639273E-001   -4.60078600E-002   -5.24391320E-002   -1.91049400E-001    3.16475138E-001   -1.41398513E-001
   -8.57480315E-002   -8.85826772E-002   -3.00000000E-003   -1.25124540E-001   -5.48835551E-002   -5.78851358E-002   -2.02086205E-001    3.24866338E-001   -1.38196167E-001
   -8.43307087E-002   -8.85826772E-002   -3.00000000E-003   -1.31761690E-001   -6.44765971E-002   -6.35551499E-002   -2.13838898E-001    3.33764496E-001   -1.34419003E-001
   -8.29133858E-002   -8.85826772E-002   -3.00000000E-003   -1.38546011E-001   -7.47754296E-002   -6.94582579E-002   -2.26353127E-001    3.43194329E-001   -1.30009341E-001
   -8.14960630E-002   -8.85826772E-002   -3.00000000E-003   -1.45470781E-001   -8.57630815E-002   -7.56061504E-002   -2.39675991E-001    3.53178673E-001   -1.24913992E-001
   -8.00787402E-002   -8.85826772E-002   -3.00000000E-003   -1.52528263E-001   -9.74222240E-002   -8.20089680E-002   -2.53856023E-001    3.63740157E-001   -1.19078750E-001
   -7.86614173E-002   -8.85826772E-002   -3.00000000E-003   -1.59709143E-001   -1.09728696E-001   -8.86779106E-002   -2.68942151E-001    3.74899446E-001   -1.12453356E-001
   -7.72440945E-002   -8.85826772E-002   -3.00000000E-003   -1.67005846E-001   -1.22659786E-001   -9.56256615E-002   -2.84985564E-001    3.86675597E-001   -1.04991866E-001
   -7.58267717E-002   -8.85826772E-002   -3.00000000E-003   -1.74411316E-001   -1.36189844E-001   -1.02866937E-001   -3.02038626E-001    3.99084445E-001   -9.66560162E-002
   -7.44094488E-002   -8.85826772E-002   -3.00000000E-003   -1.81915743E-001   -1.50291873E-001   -1.10414116E-001   -3.20153169E-001    4.12141297E-001   -8.74072344E-002
   -7.29921260E-002   -8.85826772E-002   -3.00000000E-003   -1.89512364E-001   -1.64941014E-001   -1.18283731E-001   -3.39384134E-001    4.25858968E-001   -7.72166418E-002
   -7.15748031E-002   -8.85826772E-002   -3.00000000E-003   -1.97191118E-001   -1.80107265E-001   -1.26490297E-001   -3.59787749E-001    4.40246812E-001   -6.60575986E-002
   -7.01574803E-002   -8.85826772E-002   -3.00000000E-003   -2.04944518E-001   -1.95766320E-001   -1.35050279E-001   -3.81421163E-001    4.55313566E-001   -5.39112935E-002
   -6.87401575E-002   -8.85826772E-002   -3.00000000E-003   -2.12763536E-001   -2.11886114E-001   -1.43982668E-001   -4.04341109E-001    4.71062849E-001   -4.07667019E-002
   -6.73228346E-002   -8.85826772E-002   -3.00000000E-003   -2.20640879E-001   -2.28443484E-001   -1.53304581E-001   -4.28606324E-001    4.87496405E-001   -2.66170597E-002
   -6.59055118E-002   -8.85826772E-002   -3.00000000E-003   -2.28569654E-001   -2.45415834E-001   -1.63036180E-001   -4.54276850E-001    5.04613480E-001   -1.14652380E-002
   -6.44881890E-002   -8.85826772E-002   -3.00000000E-003   -2.36543204E-001   -2.62782392E-001   -1.73196660E-001   -4.81413826E-001    5.22411866E-001    4.68142927E-003
   -6.30708661E-002   -8.85826772E-002   -3.00000000E-003   -2.44556671E-001   -2.80522403E-001   -1.83808921E-001   -5.10077330E-001    5.40882978E-001    2.18029989E-002
   -6.16535433E-002   -8.85826772E-002   -3.00000000E-003   -2.52601161E-001   -2.98617258E-001   -1.94895162E-001   -5.40329406E-001    5.60016808E-001    3.98748624E-002
   -6.02362205E-002   -8.85826772E-002   -3.00000000E-003   -2.60674374E-001   -3.17056275E-001   -2.06478090E-001   -5.72231661E-001    5.79799430E-001    5.88619786E-002
   -5.88188976E-002   -8.85826772E-002   -3.00000000E-003   -2.68771735E-001   -3.35830628E-001   -2.18582542E-001   -6.05845634E-001    6.00213896E-001    7.87206419E-002
   -5.74015748E-002   -8.85826772E-002   -3.00000000E-003   -2.76891775E-001   -3.54938005E-001   -2.31234844E-001   -6.41232957E-001    6.21238073E-001    9.93950193E-002
   -5.59842520E-002   -8.85826772E-002   -3.00000000E-003   -2.85028323E-001   -3.74368835E-001   -2.44461897E-001   -6.78453208E-001    6.42847541E-001    1.20820390E-001
   -5.45669291E-002   -8.85826772E-002   -3.00000000E-003   -2.93178809E-001   -3.94124515E-001   -2.58291151E-001   -7.17566571E-001    6.65012391E-001    1.42917760E-001
   -5.31496063E-002   -8.85826772E-002   -3.00000000E-003   -3.01341540E-001   -4.14206194E-001   -2.72751515E-001   -7.58624601E-001    6.87695108E-001    1.65597888E-001
   -5.17322835E-002   -8.85826772E-002   -3.00000000E-003   -3.09514770E-001   -4.34620532E-001   -2.87871218E-001   -8.01674896E-001    7.10856805E-001    1.88753582E-001
   -5.03149606E-002   -8.85826772E-002   -3.00000000E-003   -3.17700565E-001   -4.55377884E-001   -3.03680005E-001   -8.46756261E-001    7.34448895E-001    2.12264853E-001
   -4.88976378E-002   -8.85826772E-002   -3.00000000E-003   -3.25899947E-001   -4.76493710E-001   -3.20210075E-001   -8.93904531E-001    7.58422445E-001    2.35991532E-001
   -4.74803150E-002   -8.85826772E-002   -3.00000000E-003   -3.34114671E-001   -4.97985699E-001   -3.37499545E-001   -9.43157398E-001    7.82721304E-001    2.59773060E-001
   -4.60629921E-002   -8.85826772E-002   -3.00000000E-003   -3.42343189E-001   -5.19859464E-001   -3.55594548E-001   -9.94558081E-001    8.07279615E-001    2.83432653E-001
   -4.46456693E-002   -8.85826772E-002   -3.00000000E-003   -3.50568369E-001   -5.42087344E-001   -3.74541185E-001   -1.04814040E+000    8.32020167E-001    3.06769389E-001
   -4.32283465E-002   -8.85826772E-002   -3.00000000E-003   -3.58757398E-001   -5.64593223E-001   -3.94370936E-001   -1.10389828E+000    8.56846507E-001    3.29560145E-001
   -4.18110236E-002   -8.85826772E-002   -3.00000000E-003   -3.66878974E-001   -5.87278154E-001   -4.15082098E-001   -1.16172908E+000    8.81644915E-001    3.51550105E-001
   -4.03937008E-002   -8.85826772E-002   -3.00000000E-003   -3.74944229E-001   -6.10096457E-001   -4.36649519E-001   -1.22142942E+000    9.06293949E-001    3.72434626E-001
   -3.89763780E-002   -8.85826772E-002   -3.00000000E-003   -3.83032131E-001   -6.33149363E-001   -4.59083029E-001   -1.28279679E+000    9.30682474E-001    3.91837681E-001
   -3.75590551E-002   -8.85826772E-002   -3.00000000E-003   -3.91241731E-001   -6.56612983E-001   -4.82510045E-001   -1.34582283E+000    9.54712037E-001    4.09317415E-001
   -3.61417323E-002   -8.85826772E-002   -3.00000000E-003   -3.99540229E-001   -6.80435784E-001   -5.07197313E-001   -1.41080664E+000    9.78268137E-001    4.24437286E-001
   -3.47244094E-002   -8.85826772E-002   -3.00000000E-003   -4.07592018E-001   -7.03903829E-001   -5.33376424E-001   -1.47807202E+000    1.00115160E+000    4.36895358E-001
   -3.33070866E-002   -8.85826772E-002   -3.00000000E-003   -4.14833634E-001   -7.25603320E-001   -5.60841040E-001   -1.54712171E+000    1.02303516E+000    4.46568616E-001
   -3.18897638E-002   -8.85826772E-002   -3.00000000E-003   -4.21124463E-001   -7.44602252E-001   -5.88777370E-001   -1.61596447E+000    1.04355405E+000    4.53163179E-001
   -3.04724409E-002   -8.85826772E-002   -3.00000000E-003   -4.27305016E-001   -7.61955459E-001   -6.16539051E-001   -1.68234397E+000    1.06248499E+000    4.55558461E-001
   -2.90551181E-002   -8.85826772E-002   -3.00000000E-003   -4.34652198E-001   -7.79989767E-001   -6.44621566E-001   -1.74601327E+000    1.07972379E+000    4.51692169E-001
   -2.76377953E-002   -8.85826772E-002   -3.00000000E-003   -4.43740554E-001   -7.99894305E-001   -6.74958387E-001   -1.80946118E+000    1.09507310E+000    4.39199560E-001
   -2.62204724E-002   -8.85826772E-002   -3.00000000E-003   -4.52251980E-001   -8.18419251E-001   -7.10477395E-001   -1.87704796E+000    1.10811088E+000    4.17900181E-001
   -2.48031496E-002   -8.85826772E-002   -3.00000000E-003   -4.53442895E-001   -8.24260174E-001   -7.48875354E-001   -1.94736204E+000    1.11822122E+000    3.94845923E-001
   -2.33858268E-002   -8.85826772E-002   -3.00000000E-003   -4.49425725E-001   -8.15483113E-001   -7.80656653E-001   -2.00349809E+000    1.12507678E+000    3.72670998E-001
   -2.19685039E-002   -8.85826772E-002   -3.00000000E-003   -4.48622647E-001   -8.06129182E-001   -8.06026189E-001   -2.04076450E+000    1.12859564E+000    3.41581238E-001
   -2.05511811E-002   -8.85826772E-002   -3.00000000E-003   -4.54288187E-001   -7.99919206E-001   -8.28864993E-001   -2.06477557E+000    1.12742755E+000    2.91655671E-001
   -1.91338583E-002   -8.85826772E-002   -3.00000000E-003   -4.69611251E-001   -7.88591588E-001   -8.53358045E-001   -2.07687468E+000    1.11756539E+000    2.06884685E-001
   -1.77165354E-002   -8.85826772E-002   -3.00000000E-003   -4.80799820E-001   -7.90479004E-001   -9.13077327E-001   -2.05254503E+000    1.09813333E+000    9.06766924E-002
   -1.62992126E-002   -8.85826772E-002   -3.00000000E-003   -4.33523330E-001   -7.18153999E-001   -9.24784950E-001   -2.02647147E+000    1.09447929E+000    9.90501463E-002
   -1.48818898E-002   -8.85826772E-002   -3.00000000E-003   -2.78352168E-001   -3.49136458E-001    5.37627411E-002    4.22242698E-002    1.18415943E+000    3.87604622E-001
   -1.34645669E-002   -8.85826772E-002   -3.00000000E-003   -2.79365813E-001   -3.49587188E-001    5.01379297E-002    3.82703941E-002    1.18902234E+000    3.92172639E-001
   -1.20472441E-002   -8.85826772E-002   -3.00000000E-003   -2.79139047E-001   -3.48423570E-001    4.54025147E-002    3.29412519E-002    1.19375692E+000    3.95280485E-001
   -1.06299213E-002   -8.85826772E-002   -3.00000000E-003   -2.80234840E-001   -3.46457137E-001    3.85730025E-002    2.17903790E-002    1.20072956E+000    3.94593622E-001
   -9.21259843E-003   -8.85826772E-002   -3.00000000E-003   -2.82154798E-001   -3.54149131E-001    3.30680926E-002    1.39433782E-002    1.20741755E+000    3.92586158E-001
   -7.79527559E-003   -8.85826772E-002   -3.00000000E-003   -2.83927832E-001   -3.57310186E-001    2.86064851E-002    1.08363926E-002    1.21035426E+000    3.92347490E-001
   -6.37795276E-003   -8.85826772E-002   -3.00000000E-003   -2.84517560E-001   -3.58208198E-001    2.44553512E-002    7.41252426E-003    1.21188234E+000    3.91548181E-001
   -4.96062992E-003   -8.85826772E-002   -3.00000000E-003   -2.83985974E-001   -3.57433272E-001    1.97227823E-002    3.06946845E-003    1.21254763E+000    3.89008348E-001
   -3.54330709E-003   -8.85826772E-002   -3.00000000E-003   -2.83344949E-001   -3.55799804E-001    1.32342280E-002   -4.69398423E-003    1.21277905E+000    3.82300168E-001
   -2.12598425E-003   -8.85826772E-002   -3.00000000E-003   -2.84827522E-001   -3.59540249E-001    6.74857021E-003   -1.30874995E-002    1.21249384E+000    3.73580662E-001
   -7.08661417E-004   -8.85826772E-002   -3.00000000E-003   -2.86164037E-001   -3.62659545E-001    2.07215399E-003   -1.70551987E-002    1.21074890E+000    3.67842080E-001
    7.08661417E-004   -8.85826772E-002   -3.00000000E-003   -2.86300211E-001   -3.63655073E-001   -2.03377720E-003   -2.03662572E-002    1.20772596E+000    3.62722444E-001
    2.12598425E-003   -8.85826772E-002   -3.00000000E-003   -2.85168248E-001   -3.62897681E-001   -6.42030353E-003   -2.40977828E-002    1.20344591E+000    3.56142707E-001
    3.54330709E-003   -8.85826772E-002   -3.00000000E-003   -2.83219929E-001   -3.60483987E-001   -1.25754153E-002   -3.05448195E-002    1.19744780E+000    3.44598705E-001
    4.96062992E-003   -8.85826772E-002   -3.00000000E-003   -2.83984649E-001   -3.62801067E-001   -1.97641702E-002   -3.94561402E-002    1.19021121E+000    3.29256464E-001
    6.37795276E-003   -8.85826772E-002   -3.00000000E-003   -2.85175059E-001   -3.65929704E-001   -2.42088673E-002   -4.35536040E-002    1.18308884E+000    3.19273325E-001
    7.79527559E-003   -8.85826772E-002   -3.00000000E-003   -2.84930616E-001   -3.66942670E-001   -2.76144639E-002   -4.63054534E-002    1.17545559E+000    3.11648518E-001
    9.21259843E-003   -8.85826772E-002   -3.00000000E-003   -2.83124914E-001   -3.65977066E-001   -3.07829846E-002   -4.86546843E-002    1.16677917E+000    3.03661762E-001
    1.06299213E-002   -8.85826772E-002   -3.00000000E-003   -2.78452448E-001   -3.60178139E-001   -3.51997172E-002   -5.20831262E-002    1.15537417E+000    2.90269824E-001
    1.20472441E-002   -8.85826772E-002   -3.00000000E-003   -2.78744008E-001   -3.61719389E-001   -4.59794119E-002   -6.82560186E-002    1.13876850E+000    2.62640776E-001
    1.34645669E-002   -8.85826772E-002   -3.00000000E-003   -2.81177077E-001   -3.67575835E-001   -4.88198192E-002   -7.06448355E-002    1.12700414E+000    2.50420554E-001
    1.48818898E-002   -8.85826772E-002   -3.00000000E-003   -2.81121708E-001   -3.69557216E-001   -5.02769706E-002   -7.15955061E-002    1.11603655E+000    2.42805498E-001
    1.62992126E-002   -8.85826772E-002   -3.00000000E-003   -7.79382717E-002   -2.78133305E-001   -1.20433543E+000   -6.55039016E-001    9.78584687E-001    9.29778390E-002
    1.77165354E-002   -8.85826772E-002   -3.00000000E-003   -5.10187001E-002   -2.51263296E-001   -1.22016907E+000   -6.60818670E-001    9.84879145E-001    1.00892379E-001
    1.91338583E-002   -8.85826772E-002   -3.00000000E-003   -2.40264968E-002   -2.46571680E-001   -1.19236184E+000   -6.13687765E-001    9.98110105E-001    1.08403954E-001
    2.05511811E-002   -8.85826772E-002   -3.00000000E-003   -2.95217648E-002   -2.62779719E-001   -1.16946912E+000   -6.04720848E-001    1.01911806E+000    1.41158614E-001
    2.19685039E-002   -8.85826772E-002   -3.00000000E-003   -3.15411438E-002   -2.67537687E-001   -1.14998940E+000   -5.93536044E-001    1.02373603E+000    1.55787356E-001
    2.33858268E-002   -8.85826772E-002   -3.00000000E-003   -2.87317842E-002   -2.67167352E-001   -1.12952118E+000   -5.81591899E-001    1.01957231E+000    1.59324147E-001
    2.48031496E-002   -8.85826772E-002   -3.00000000E-003   -2.19130287E-002   -2.63502661E-001   -1.10492025E+000   -5.67772222E-001    1.00991354E+000    1.55449649E-001
    2.62204724E-002   -8.85826772E-002   -3.00000000E-003   -1.56300933E-002   -2.60518597E-001   -1.07334515E+000   -5.50931394E-001    9.96454352E-001    1.47288719E-001
    2.76377953E-002   -8.85826772E-002   -3.00000000E-003   -1.58530606E-002   -2.61519307E-001   -1.03933610E+000   -5.35169346E-001    9.80466207E-001    1.38989367E-001
    2.90551181E-002   -8.85826772E-002   -3.00000000E-003   -1.94646374E-002   -2.63505987E-001   -1.00878438E+000   -5.23020327E-001    9.62132946E-001    1.30760653E-001
    3.04724409E-002   -8.85826772E-002   -3.00000000E-003   -2.25325477E-002   -2.64784488E-001   -9.80885378E-001   -5.12989882E-001    9.41384839E-001    1.20999042E-001
    3.18897638E-002   -8.85826772E-002   -3.00000000E-003   -2.43836716E-002   -2.65464842E-001   -9.53705388E-001   -5.03876691E-001    9.18457355E-001    1.09304676E-001
    3.33070866E-002   -8.85826772E-002   -3.00000000E-003   -2.57571468E-002   -2.66118270E-001   -9.26243983E-001   -4.95126130E-001    8.93662552E-001    9.60441391E-002
    3.47244094E-002   -8.85826772E-002   -3.00000000E-003   -2.76135640E-002   -2.67297600E-001   -8.98592380E-001   -4.86737629E-001    8.67370948E-001    8.18751368E-002
    3.61417323E-002   -8.85826772E-002   -3.00000000E-003   -3.03045469E-002   -2.69186085E-001   -8.71472875E-001   -4.78986494E-001    8.40010974E-001    6.73615320E-002
    3.75590551E-002   -8.85826772E-002   -3.00000000E-003   -3.35313754E-002   -2.71647141E-001   -8.45407028E-001   -4.72011228E-001    8.11953807E-001    5.27370819E-002
    3.89763780E-002   -8.85826772E-002   -3.00000000E-003   -3.68930387E-002   -2.74511040E-001   -8.20437270E-001   -4.65735886E-001    7.83441456E-001    3.80222108E-002
    4.03937008E-002   -8.85826772E-002   -3.00000000E-003   -4.02254641E-002   -2.77725499E-001   -7.96379226E-001   -4.60010319E-001    7.54634110E-001    2.32237465E-002
    4.18110236E-002   -8.85826772E-002   -3.00000000E-003   -4.35562626E-002   -2.81310115E-001   -7.73077246E-001   -4.54724252E-001    7.25664808E-001    8.40680328E-003
    4.32283465E-002   -8.85826772E-002   -3.00000000E-003   -4.69757392E-002   -2.85300832E-001   -7.50483707E-001   -4.49832065E-001    6.96674033E-001   -6.32477432E-003
    4.46456693E-002   -8.85826772E-002   -3.00000000E-003   -5.05457405E-002   -2.89708399E-001   -7.28619032E-001   -4.45324616E-001    6.67811637E-001   -2.08622517E-002
    4.60629921E-002   -8.85826772E-002   -3.00000000E-003   -5.42704036E-002   -2.94510726E-001   -7.07518782E-001   -4.41205807E-001    6.39221632E-001   -3.51228072E-002
    4.74803150E-002   -8.85826772E-002   -3.00000000E-003   -5.81328029E-002   -2.99670414E-001   -6.87192841E-001   -4.37468868E-001    6.11030805E-001   -4.90540397E-002
    4.88976378E-002   -8.85826772E-002   -3.00000000E-003   -6.21069685E-002   -3.05147135E-001   -6.67621029E-001   -4.34097161E-001    5.83342471E-001   -6.26218002E-002
    5.03149606E-002   -8.85826772E-002   -3.00000000E-003   -6.61815355E-002   -3.10903327E-001   -6.48774725E-001   -4.31074885E-001    5.56246429E-001   -7.58015731E-002
    5.17322835E-002   -8.85826772E-002   -3.00000000E-003   -7.03528712E-002   -3.16903898E-001   -6.30620935E-001   -4.28383395E-001    5.29816986E-001   -8.85709271E-002
    5.31496063E-002   -8.85826772E-002   -3.00000000E-003   -7.46144270E-002   -3.23111304E-001   -6.13131381E-001   -4.26010561E-001    5.04120886E-001   -1.00908274E-001
    5.45669291E-002   -8.85826772E-002   -3.00000000E-003   -7.89658199E-002   -3.29488447E-001   -5.96281498E-001   -4.23945811E-001    4.79216610E-001   -1.12797091E-001
    5.59842520E-002   -8.85826772E-002   -3.00000000E-003   -8.33997272E-002   -3.35996407E-001   -5.80047702E-001   -4.22178722E-001    4.55155771E-001   -1.24225100E-001
    5.74015748E-002   -8.85826772E-002   -3.00000000E-003   -8.79083283E-002   -3.42595934E-001   -5.64407466E-001   -4.20700183E-001    4.31982897E-001   -1.35185190E-001
    5.88188976E-002   -8.85826772E-002   -3.00000000E-003   -9.24743694E-002   -3.49243628E-001   -5.49337199E-001   -4.19496982E-001    4.09732652E-001   -1.45672725E-001
    6.02362205E-002   -8.85826772E-002   -3.00000000E-003   -9.70832111E-002   -3.55896698E-001   -5.34813338E-001   -4.18559829E-001    3.88435707E-001   -1.55688567E-001
    6.16535433E-002   -8.85826772E-002   -3.00000000E-003   -1.01718953E-001   -3.62513577E-001   -5.20811303E-001   -4.17874143E-001    3.68111637E-001   -1.65235412E-001
    6.30708661E-002   -8.85826772E-002   -3.00000000E-003   -1.06363415E-001   -3.69051708E-001   -5.07307352E-001   -4.17426803E-001    3.48774568E-001   -1.74319779E-001
    6.44881890E-002   -8.85826772E-002   -3.00000000E-003   -1.10998495E-001   -3.75471547E-001   -4.94278192E-001   -4.17202533E-001    3.30433691E-001   -1.82948886E-001
    6.59055118E-002   -8.85826772E-002   -3.00000000E-003   -1.15606973E-001   -3.81735057E-001   -4.81701415E-001   -4.17186255E-001    3.13090447E-001   -1.91133059E-001
    6.73228346E-002   -8.85826772E-002   -3.00000000E-003   -1.20164937E-001   -3.87802223E-001   -4.69556344E-001   -4.17364329E-001    2.96741321E-001   -1.98883930E-001
    6.87401575E-002   -8.85826772E-002   -3.00000000E-003   -1.24652142E-001   -3.93636085E-001   -4.57824892E-001   -4.17721449E-001    2.81376698E-001   -2.06216937E-001
    7.01574803E-002   -8.85826772E-002   -3.00000000E-003   -1.29046761E-001   -3.99200906E-001   -4.46486017E-001   -4.18242280E-001    2.66980534E-001   -2.13148073E-001
    7.15748031E-002   -8.85826772E-002   -3.00000000E-003   -1.33326841E-001   -4.04464346E-001   -4.35521598E-001   -4.18911286E-001    2.53533898E-001   -2.19694972E-001
    7.29921260E-002   -8.85826772E-002   -3.00000000E-003   -1.37470562E-001   -4.09394558E-001   -4.24913099E-001   -4.19712164E-001    2.41009874E-001   -2.25876613E-001
    7.44094488E-002   -8.85826772E-002   -3.00000000E-003   -1.41456366E-001   -4.13962603E-001   -4.14644243E-001   -4.20631375E-001    2.29380517E-001   -2.31713869E-001
    7.58267717E-002   -8.85826772E-002   -3.00000000E-003   -1.45263451E-001   -4.18140784E-001   -4.04698417E-001   -4.21653893E-001    2.18609856E-001   -2.37229078E-001
    7.72440945E-002   -8.85826772E-002   -3.00000000E-003   -1.48873632E-001   -4.21907791E-001   -3.95058974E-001   -4.22763053E-001    2.08660790E-001   -2.42444152E-001
    7.86614173E-002   -8.85826772E-002   -3.00000000E-003   -1.52265920E-001   -4.25239234E-001   -3.85711800E-001   -4.23946215E-001    1.99491714E-001   -2.47383052E-001
    8.00787402E-002   -8.85826772E-002   -3.00000000E-003   -1.55424796E-001   -4.28120096E-001   -3.76643164E-001   -4.25187134E-001    1.91057768E-001   -2.52069210E-001
    8.14960630E-002   -8.85826772E-002   -3.00000000E-003   -1.58336184E-001   -4.30534539E-001   -3.67838223E-001   -4.26473138E-001    1.83313883E-001   -2.56525587E-001
    8.29133858E-002   -8.85826772E-002   -3.00000000E-003   -1.60986233E-001   -4.32471221E-001   -3.59284560E-001   -4.27790313E-001    1.76209573E-001   -2.60776855E-001
    8.43307087E-002   -8.85826772E-002   -3.00000000E-003   -1.63364769E-001   -4.33922096E-001   -3.50969784E-001   -4.29125991E-001    1.69696067E-001   -2.64846664E-001
    8.57480315E-002   -8.85826772E-002   -3.00000000E-003   -1.65461596E-001   -4.34883674E-001   -3.42882300E-001   -4.30466715E-001    1.63722246E-001   -2.68757617E-001
    8.71653543E-002   -8.85826772E-002   -3.00000000E-003   -1.67272921E-001   -4.35354871E-001   -3.35011270E-001   -4.31802021E-001    1.58237806E-001   -2.72532041E-001
    8.85826772E-002   -8.85826772E-002   -3.00000000E-003   -1.68793907E-001   -4.35338549E-001   -3.27346095E-001   -4.33119733E-001    1.53191911E-001   -2.76191660E-001
    9.00000000E-002   -8.85826772E-002   -3.00000000E-003   -1.70023254E-001   -4.34840459E-001   -3.19878219E-001   -4.34410765E-001    1.48534660E-001   -2.79757041E-001
   -9.00000000E-002   -8.71653543E-002   -3.00000000E-003   -1.12631164E-001   -3.54060486E-002   -4.11107322E-002   -1.69710392E-001    3.01943586E-001   -1.56165542E-001
   -8.85826772E-002   -8.71653543E-002   -3.00000000E-003   -1.19040106E-001   -4.33100229E-002   -4.60776594E-002   -1.79193557E-001    3.09478240E-001   -1.54234366E-001
   -8.71653543E-002   -8.71653543E-002   -3.00000000E-003   -1.25621049E-001   -5.19919677E-002   -5.12460409E-002   -1.89297172E-001    3.17465353E-001   -1.51886865E-001
   -8.57480315E-002   -8.71653543E-002   -3.00000000E-003   -1.32369067E-001   -6.14462035E-002   -5.66238386E-002   -2.00065330E-001    3.25930726E-001   -1.49063988E-001
   -8.43307087E-002   -8.71653543E-002   -3.00000000E-003   -1.39277871E-001   -7.16634548E-002   -6.22201283E-002   -2.11542594E-001    3.34899767E-001   -1.45708080E-001
   -8.29133858E-002   -8.71653543E-002   -3.00000000E-003   -1.46344339E-001   -8.26328940E-002   -6.80448341E-002   -2.23774331E-001    3.44396639E-001   -1.41764696E-001
   -8.14960630E-002   -8.71653543E-002   -3.00000000E-003   -1.53561137E-001   -9.43396483E-002   -7.41080767E-002   -2.36807672E-001    3.54443908E-001   -1.37180844E-001
   -8.00787402E-002   -8.71653543E-002   -3.00000000E-003   -1.60920254E-001   -1.06765968E-001   -8.04199591E-002   -2.50690332E-001    3.65064287E-001   -1.31904153E-001
   -7.86614173E-002   -8.71653543E-002   -3.00000000E-003   -1.68415830E-001   -1.19890057E-001   -8.69935692E-002   -2.65471060E-001    3.76276321E-001   -1.25888637E-001
   -7.72440945E-002   -8.71653543E-002   -3.00000000E-003   -1.76040138E-001   -1.33691947E-001   -9.38405173E-002   -2.81202496E-001    3.88099770E-001   -1.19090872E-001
   -7.58267717E-002   -8.71653543E-002   -3.00000000E-003   -1.83784582E-001   -1.48143479E-001   -1.00974315E-001   -2.97933884E-001    4.00549585E-001   -1.11472707E-001
   -7.44094488E-002   -8.71653543E-002   -3.00000000E-003   -1.91643354E-001   -1.63222925E-001   -1.08409391E-001   -3.15718901E-001    4.13640430E-001   -1.03002288E-001
   -7.29921260E-002   -8.71653543E-002   -3.00000000E-003   -1.99608390E-001   -1.78903931E-001   -1.16160998E-001   -3.34611749E-001    4.27383767E-001   -9.36515368E-002
   -7.15748031E-002   -8.71653543E-002   -3.00000000E-003   -2.07670545E-001   -1.95158633E-001   -1.24244425E-001   -3.54667067E-001    4.41787637E-001   -8.33976873E-002
   -7.01574803E-002   -8.71653543E-002   -3.00000000E-003   -2.15824924E-001   -2.11962607E-001   -1.32677340E-001   -3.75941497E-001    4.56859964E-001   -7.22282134E-002
   -6.87401575E-002   -8.71653543E-002   -3.00000000E-003   -2.24061524E-001   -2.29286348E-001   -1.41477246E-001   -3.98491334E-001    4.72603208E-001   -6.01349396E-002
   -6.73228346E-002   -8.71653543E-002   -3.00000000E-003   -2.32374789E-001   -2.47107200E-001   -1.50662247E-001   -4.22374736E-001    4.89017644E-001   -4.71170716E-002
   -6.59055118E-002   -8.71653543E-002   -3.00000000E-003   -2.40758596E-001   -2.65402944E-001   -1.60252609E-001   -4.47650490E-001    5.06100962E-001   -3.31826582E-002
   -6.44881890E-002   -8.71653543E-002   -3.00000000E-003   -2.49207604E-001   -2.84154692E-001   -1.70268602E-001   -4.74378227E-001    5.23848132E-001   -1.83482163E-002
   -6.30708661E-002   -8.71653543E-002   -3.00000000E-003   -2.57717319E-001   -3.03340529E-001   -1.80731966E-001   -5.02617166E-001    5.42249064E-001   -2.63850536E-003
   -6.16535433E-002   -8.71653543E-002   -3.00000000E-003   -2.66280326E-001   -3.22943023E-001   -1.91666086E-001   -5.32428689E-001    5.61291372E-001    1.39123831E-002
   -6.02362205E-002   -8.71653543E-002   -3.00000000E-003   -2.74895873E-001   -3.42951660E-001   -2.03094035E-001   -5.63872251E-001    5.80958100E-001    3.12603197E-002
   -5.88188976E-002   -8.71653543E-002   -3.00000000E-003   -2.83560251E-001   -3.63357634E-001   -2.15040592E-001   -5.97008462E-001    6.01229601E-001    4.93506054E-002
   -5.74015748E-002   -8.71653543E-002   -3.00000000E-003   -2.92273450E-001   -3.84158289E-001   -2.27533691E-001   -6.31897437E-001    6.22080145E-001    6.81159784E-002
   -5.59842520E-002   -8.71653543E-002   -3.00000000E-003   -3.01030487E-001   -4.05343361E-001   -2.40600578E-001   -6.68600818E-001    6.43482887E-001    8.74774783E-002
   -5.45669291E-002   -8.71653543E-002   -3.00000000E-003   -3.09829423E-001   -4.26910070E-001   -2.54271444E-001   -7.07177537E-001    6.65400940E-001    1.07344290E-001
   -5.31496063E-002   -8.71653543E-002   -3.00000000E-003   -3.18668991E-001   -4.48855735E-001   -2.68576059E-001   -7.47682395E-001    6.87794232E-001    1.27606547E-001
   -5.17322835E-002   -8.71653543E-002   -3.00000000E-003   -3.27546246E-001   -4.71174129E-001   -2.83541305E-001   -7.90159834E-001    7.10615021E-001    1.48143387E-001
   -5.03149606E-002   -8.71653543E-002   -3.00000000E-003   -3.36464037E-001   -4.93870060E-001   -2.99194753E-001   -8.34642405E-001    7.33809430E-001    1.68809737E-001
   -4.88976378E-002   -8.71653543E-002   -3.00000000E-003   -3.45430032E-001   -5.16957682E-001   -3.15564933E-001   -8.81155043E-001    7.57321149E-001    1.89442246E-001
   -4.74803150E-002   -8.71653543E-002   -3.00000000E-003   -3.54456360E-001   -5.40468260E-001   -3.32692256E-001   -9.29733422E-001    7.81090953E-001    2.09851690E-001
   -4.60629921E-002   -8.71653543E-002   -3.00000000E-003   -3.63553879E-001   -5.64425750E-001   -3.50637920E-001   -9.80445372E-001    8.05050013E-001    2.29826672E-001
   -4.46456693E-002   -8.71653543E-002   -3.00000000E-003   -3.72703012E-001   -5.88797719E-001   -3.69477298E-001   -1.03339546E+000    8.29119348E-001    2.49131143E-001
   -4.32283465E-002   -8.71653543E-002   -3.00000000E-003   -3.81834254E-001   -6.13423969E-001   -3.89268955E-001   -1.08865779E+000    8.53185197E-001    2.67511873E-001
   -4.18110236E-002   -8.71653543E-002   -3.00000000E-003   -3.90850944E-001   -6.38029108E-001   -4.09985558E-001   -1.14612471E+000    8.77096160E-001    2.84688352E-001
   -4.03937008E-002   -8.71653543E-002   -3.00000000E-003   -3.99731885E-001   -6.62416240E-001   -4.31500142E-001   -1.20540111E+000    9.00682633E-001    3.00318153E-001
   -3.89763780E-002   -8.71653543E-002   -3.00000000E-003   -4.08654756E-001   -6.86786675E-001   -4.53689779E-001   -1.26595781E+000    9.23811711E-001    3.13919362E-001
   -3.75590551E-002   -8.71653543E-002   -3.00000000E-003   -4.17968508E-001   -7.11791422E-001   -4.76681755E-001   -1.32765481E+000    9.46419348E-001    3.24820515E-001
   -3.61417323E-002   -8.71653543E-002   -3.00000000E-003   -4.27891919E-001   -7.37988850E-001   -5.01048285E-001   -1.39128940E+000    9.68460183E-001    3.32240632E-001
   -3.47244094E-002   -8.71653543E-002   -3.00000000E-003   -4.37922705E-001   -7.64583169E-001   -5.27680891E-001   -1.45855872E+000    9.89747218E-001    3.35628975E-001
   -3.33070866E-002   -8.71653543E-002   -3.00000000E-003   -4.46337662E-001   -7.88003344E-001   -5.56653486E-001   -1.53008975E+000    1.00972078E+000    3.35267403E-001
   -3.18897638E-002   -8.71653543E-002   -3.00000000E-003   -4.51972146E-001   -8.04363644E-001   -5.85603952E-001   -1.60141806E+000    1.02759954E+000    3.31772101E-001
   -3.04724409E-002   -8.71653543E-002   -3.00000000E-003   -4.56956773E-001   -8.16250443E-001   -6.12135455E-001   -1.66574208E+000    1.04315249E+000    3.23565438E-001
   -2.90551181E-002   -8.71653543E-002   -3.00000000E-003   -4.64550205E-001   -8.30241314E-001   -6.36746605E-001   -1.72174875E+000    1.05654530E+000    3.06438241E-001
   -2.76377953E-002   -8.71653543E-002   -3.00000000E-003   -4.77507566E-001   -8.50944650E-001   -6.62024566E-001   -1.77275698E+000    1.06742079E+000    2.73708189E-001
   -2.62204724E-002   -8.71653543E-002   -3.00000000E-003   -4.98227071E-001   -8.79597730E-001   -6.96522193E-001   -1.82601303E+000    1.07446132E+000    2.13586742E-001
   -2.48031496E-002   -8.71653543E-002   -3.00000000E-003   -4.93343303E-001   -8.83929616E-001   -7.50396841E-001   -1.90572167E+000    1.07571970E+000    1.51293193E-001
   -2.33858268E-002   -8.71653543E-002   -3.00000000E-003   -4.73109632E-001   -8.31155830E-001   -7.68019346E-001   -1.92077298E+000    1.07306462E+000    1.19369406E-001
   -2.19685039E-002   -8.71653543E-002   -3.00000000E-003   -2.75355790E-001   -3.35150423E-001    7.78691329E-002    7.02132094E-002    1.11841303E+000    3.11677399E-001
   -2.05511811E-002   -8.71653543E-002   -3.00000000E-003   -2.76952063E-001   -3.35471865E-001    7.42468052E-002    6.53008971E-002    1.12611692E+000    3.19950889E-001
   -1.91338583E-002   -8.71653543E-002   -3.00000000E-003   -2.77984597E-001   -3.35021731E-001    6.92058056E-002    5.81880357E-002    1.13448497E+000    3.27218465E-001
   -1.77165354E-002   -8.71653543E-002   -3.00000000E-003   -2.80569670E-001   -3.36902575E-001    6.38120620E-002    4.81019426E-002    1.14637793E+000    3.33589079E-001
   -1.62992126E-002   -8.71653543E-002   -3.00000000E-003   -2.82639578E-001   -3.41841029E-001    5.88084974E-002    4.17910677E-002    1.15651476E+000    3.38611439E-001
   -1.48818898E-002   -8.71653543E-002   -3.00000000E-003   -2.84776050E-001   -3.44465233E-001    5.42574795E-002    3.73763210E-002    1.16327052E+000    3.42599939E-001
   -1.34645669E-002   -8.71653543E-002   -3.00000000E-003   -2.86194698E-001   -3.45655428E-001    4.97677235E-002    3.26709233E-002    1.16885220E+000    3.45580244E-001
   -1.20472441E-002   -8.71653543E-002   -3.00000000E-003   -2.87141759E-001   -3.46158638E-001    4.47717525E-002    2.70205967E-002    1.17405550E+000    3.47283994E-001
   -1.06299213E-002   -8.71653543E-002   -3.00000000E-003   -2.88246477E-001   -3.47255674E-001    3.92696306E-002    2.01337516E-002    1.17931402E+000    3.47357866E-001
   -9.21259843E-003   -8.71653543E-002   -3.00000000E-003   -2.89617192E-001   -3.49836037E-001    3.38797769E-002    1.38196947E-002    1.18388636E+000    3.46454691E-001
   -7.79527559E-003   -8.71653543E-002   -3.00000000E-003   -2.90816608E-001   -3.52084168E-001    2.88257517E-002    8.93347820E-003    1.18689793E+000    3.45286934E-001
   -6.37795276E-003   -8.71653543E-002   -3.00000000E-003   -2.91508753E-001   -3.53299322E-001    2.38669523E-002    4.34317033E-003    1.18857690E+000    3.43417082E-001
   -4.96062992E-003   -8.71653543E-002   -3.00000000E-003   -2.91736463E-001   -3.53767733E-001    1.86048053E-002   -7.62712417E-004    1.18925661E+000    3.40145108E-001
   -3.54330709E-003   -8.71653543E-002   -3.00000000E-003   -2.91952309E-001   -3.54324812E-001    1.28536542E-002   -6.80341888E-003    1.18911941E+000    3.35016745E-001
   -2.12598425E-003   -8.71653543E-002   -3.00000000E-003   -2.92539955E-001   -3.55853206E-001    7.09482493E-003   -1.28776476E-002    1.18810093E+000    3.28814831E-001
   -7.08661417E-004   -8.71653543E-002   -3.00000000E-003   -2.93098491E-001   -3.57515436E-001    1.81072858E-003   -1.79542410E-002    1.18598504E+000    3.22664530E-001
    7.08661417E-004   -8.71653543E-002   -3.00000000E-003   -2.93154853E-001   -3.58438916E-001   -3.19625205E-003   -2.25317497E-002    1.18269404E+000    3.16271512E-001
    2.12598425E-003   -8.71653543E-002   -3.00000000E-003   -2.92654944E-001   -3.58586519E-001   -8.37195085E-003   -2.73796710E-002    1.17819199E+000    3.08640966E-001
    3.54330709E-003   -8.71653543E-002   -3.00000000E-003   -2.92017995E-001   -3.58572666E-001   -1.40547704E-002   -3.30946346E-002    1.17244925E+000    2.98946508E-001
    4.96062992E-003   -8.71653543E-002   -3.00000000E-003   -2.91858519E-001   -3.59451233E-001   -1.98281883E-002   -3.91089023E-002    1.16568726E+000    2.88075064E-001
    6.37795276E-003   -8.71653543E-002   -3.00000000E-003   -2.91819945E-001   -3.60701676E-001   -2.49282837E-002   -4.41520150E-002    1.15820117E+000    2.77924792E-001
    7.79527559E-003   -8.71653543E-002   -3.00000000E-003   -2.91207038E-001   -3.61245559E-001   -2.94856129E-002   -4.84568004E-002    1.14988786E+000    2.68355825E-001
    9.21259843E-003   -8.71653543E-002   -3.00000000E-003   -2.89774620E-001   -3.60705040E-001   -3.40614715E-002   -5.28413038E-002    1.14036029E+000    2.57878992E-001
    1.06299213E-002   -8.71653543E-002   -3.00000000E-003   -2.87859768E-001   -3.59412800E-001   -3.94376934E-002   -5.85722317E-002    1.12906399E+000    2.44527982E-001
    1.20472441E-002   -8.71653543E-002   -3.00000000E-003   -2.86960961E-001   -3.59827126E-001   -4.54163658E-002   -6.56621188E-002    1.11636389E+000    2.28931108E-001
    1.34645669E-002   -8.71653543E-002   -3.00000000E-003   -2.86764197E-001   -3.61692228E-001   -5.00293245E-002   -7.08085825E-002    1.10390421E+000    2.15801241E-001
    1.48818898E-002   -8.71653543E-002   -3.00000000E-003   -2.85762028E-001   -3.62586123E-001   -5.34119652E-002   -7.41921768E-002    1.09167671E+000    2.05292511E-001
    1.62992126E-002   -8.71653543E-002   -3.00000000E-003   -2.83405547E-001   -3.61713272E-001   -5.61823343E-002   -7.66595278E-002    1.07887439E+000    1.95219969E-001
    1.77165354E-002   -8.71653543E-002   -3.00000000E-003   -2.78364537E-001   -3.56569258E-001   -5.93177912E-002   -7.93004838E-002    1.06377811E+000    1.81638443E-001
    1.91338583E-002   -8.71653543E-002   -3.00000000E-003   -2.74487110E-001   -3.52387246E-001   -7.01353135E-002   -9.58908804E-002    1.04235785E+000    1.54957093E-001
    2.05511811E-002   -8.71653543E-002   -3.00000000E-003   -2.77521902E-001   -3.60963987E-001   -7.41246575E-002   -1.01248805E-001    1.02555251E+000    1.38445627E-001
    2.19685039E-002   -8.71653543E-002   -3.00000000E-003   -2.77508213E-001   -3.64208001E-001   -7.51822210E-002   -1.02476256E-001    1.01182750E+000    1.29888736E-001
    2.33858268E-002   -8.71653543E-002   -3.00000000E-003   -1.82283676E-002   -2.54516950E-001   -1.10635940E+000   -5.49948850E-001    9.41700536E-001    5.74403368E-002
    2.48031496E-002   -8.71653543E-002   -3.00000000E-003   -1.32426001E-003   -2.43302955E-001   -1.10131639E+000   -5.55403748E-001    9.41689210E-001    6.28385593E-002
    2.62204724E-002   -8.71653543E-002   -3.00000000E-003    2.06909674E-002   -2.32112782E-001   -1.06997984E+000   -5.38957077E-001    9.38305070E-001    5.93091119E-002
    2.76377953E-002   -8.71653543E-002   -3.00000000E-003    1.36552753E-002   -2.41116183E-001   -1.02991217E+000   -5.25388701E-001    9.32295657E-001    6.24120307E-002
    2.90551181E-002   -8.71653543E-002   -3.00000000E-003    4.70490460E-003   -2.45845552E-001   -1.00315147E+000   -5.18185410E-001    9.21407373E-001    6.50940895E-002
    3.04724409E-002   -8.71653543E-002   -3.00000000E-003    3.76686149E-004   -2.47980300E-001   -9.79187519E-001   -5.11193086E-001    9.06121914E-001    6.26643869E-002
    3.18897638E-002   -8.71653543E-002   -3.00000000E-003   -7.13418626E-004   -2.48687357E-001   -9.54430731E-001   -5.03692522E-001    8.87584449E-001    5.59910753E-002
    3.33070866E-002   -8.71653543E-002   -3.00000000E-003   -8.28613563E-004   -2.49189101E-001   -9.27369015E-001   -4.95230864E-001    8.66310921E-001    4.62534957E-002
    3.47244094E-002   -8.71653543E-002   -3.00000000E-003   -2.54854880E-003   -2.50805924E-001   -8.98739227E-001   -4.86363116E-001    8.42794171E-001    3.50200458E-002
    3.61417323E-002   -8.71653543E-002   -3.00000000E-003   -6.38891198E-003   -2.53651704E-001   -8.70897183E-001   -4.78259531E-001    8.17803332E-001    2.34834877E-002
    3.75590551E-002   -8.71653543E-002   -3.00000000E-003   -1.10030700E-002   -2.57044462E-001   -8.44907542E-001   -4.71233057E-001    7.91929006E-001    1.17810224E-002
    3.89763780E-002   -8.71653543E-002   -3.00000000E-003   -1.54179928E-002   -2.60609678E-001   -8.20389492E-001   -4.64983332E-001    7.65423480E-001   -3.21333387E-004
    4.03937008E-002   -8.71653543E-002   -3.00000000E-003   -1.94815359E-002   -2.64342988E-001   -7.96749253E-001   -4.59203906E-001    7.38400581E-001   -1.28917838E-002
    4.18110236E-002   -8.71653543E-002   -3.00000000E-003   -2.34181467E-002   -2.68374636E-001   -7.73682975E-001   -4.53751208E-001    7.10971972E-001   -2.58096333E-002
    4.32283465E-002   -8.71653543E-002   -3.00000000E-003   -2.74754967E-002   -2.72817308E-001   -7.51183245E-001   -4.48622939E-001    6.83300066E-001   -3.88673551E-002
    4.46456693E-002   -8.71653543E-002   -3.00000000E-003   -3.17599411E-002   -2.77704171E-001   -7.29372759E-001   -4.43871700E-001    6.55582652E-001   -5.18745853E-002
    4.60629921E-002   -8.71653543E-002   -3.00000000E-003   -3.62422740E-002   -2.82995633E-001   -7.08355928E-001   -4.39538105E-001    6.28010089E-001   -6.47122256E-002
    4.74803150E-002   -8.71653543E-002   -3.00000000E-003   -4.08520894E-002   -2.88634105E-001   -6.88152787E-001   -4.35622183E-001    6.00735055E-001   -7.73218430E-002
    4.88976378E-002   -8.71653543E-002   -3.00000000E-003   -4.55393048E-002   -2.94569271E-001   -6.68726975E-001   -4.32100923E-001    5.73874794E-001   -8.96724314E-002
    5.03149606E-002   -8.71653543E-002   -3.00000000E-003   -5.02852083E-002   -3.00765792E-001   -6.50026426E-001   -4.28947341E-001    5.47521592E-001   -1.01734961E-001
    5.17322835E-002   -8.71653543E-002   -3.00000000E-003   -5.50938463E-002   -3.07192214E-001   -6.32007377E-001   -4.26142450E-001    5.21757080E-001   -1.13479030E-001
    5.31496063E-002   -8.71653543E-002   -3.00000000E-003   -5.99680494E-002   -3.13815811E-001   -6.14640467E-001   -4.23674512E-001    4.96654915E-001   -1.24872364E-001
    5.45669291E-002   -8.71653543E-002   -3.00000000E-003   -6.49105370E-002   -3.20602105E-001   -5.97904017E-001   -4.21534087E-001    4.72281039E-001   -1.35887583E-001
    5.59842520E-002   -8.71653543E-002   -3.00000000E-003   -6.99145811E-002   -3.27512202E-001   -5.81778448E-001   -4.19712620E-001    4.48695126E-001   -1.46503916E-001
    5.74015748E-002   -8.71653543E-002   -3.00000000E-003   -7.49697350E-002   -3.34505210E-001   -5.66241645E-001   -4.18199433E-001    4.25948125E-001   -1.56706342E-001
    5.88188976E-002   -8.71653543E-002   -3.00000000E-003   -8.00605393E-002   -3.41536371E-001   -5.51271064E-001   -4.16984015E-001    4.04082101E-001   -1.66487976E-001
    6.02362205E-002   -8.71653543E-002   -3.00000000E-003   -8.51694689E-002   -3.48561265E-001   -5.36840849E-001   -4.16050668E-001    3.83129683E-001   -1.75843424E-001
    6.16535433E-002   -8.71653543E-002   -3.00000000E-003   -9.02807148E-002   -3.55536832E-001   -5.22927027E-001   -4.15386270E-001    3.63115588E-001   -1.84774113E-001
    6.30708661E-002   -8.71653543E-002   -3.00000000E-003   -9.53793140E-002   -3.62421801E-001   -5.09504104E-001   -4.14974889E-001    3.44057267E-001   -1.93282524E-001
    6.44881890E-002   -8.71653543E-002   -3.00000000E-003   -1.00446157E-001   -3.69175198E-001   -4.96548749E-001   -4.14799402E-001    3.25965819E-001   -2.01372678E-001
    6.59055118E-002   -8.71653543E-002   -3.00000000E-003   -1.05465306E-001   -3.75758689E-001   -4.84039179E-001   -4.14843648E-001    3.08845932E-001   -2.09052343E-001
    6.73228346E-002   -8.71653543E-002   -3.00000000E-003   -1.10414473E-001   -3.82132236E-001   -4.71955079E-001   -4.15091525E-001    2.92696178E-001   -2.16330974E-001
    6.87401575E-002   -8.71653543E-002   -3.00000000E-003   -1.15274133E-001   -3.88258824E-001   -4.60276960E-001   -4.15526724E-001    2.77508181E-001   -2.23221338E-001
    7.01574803E-002   -8.71653543E-002   -3.00000000E-003   -1.20023817E-001   -3.94102958E-001   -4.48983690E-001   -4.16132409E-001    2.63267249E-001   -2.29737640E-001
    7.15748031E-002   -8.71653543E-002   -3.00000000E-003   -1.24639513E-001   -3.99631365E-001   -4.38060730E-001   -4.16892217E-001    2.49957095E-001   -2.35896975E-001
    7.29921260E-002   -8.71653543E-002   -3.00000000E-003   -1.29104532E-001   -4.04814050E-001   -4.27486924E-001   -4.17788653E-001    2.37552330E-001   -2.41716576E-001
    7.44094488E-002   -8.71653543E-002   -3.00000000E-003   -1.33394366E-001   -4.09620321E-001   -4.17247254E-001   -4.18807103E-001    2.26024421E-001   -2.47216399E-001
    7.58267717E-002   -8.71653543E-002   -3.00000000E-003   -1.37489114E-001   -4.14023103E-001   -4.07324268E-001   -4.19930379E-001    2.15338333E-001   -2.52416651E-001
    7.72440945E-002   -8.71653543E-002   -3.00000000E-003   -1.41372278E-001   -4.18000959E-001   -3.97702883E-001   -4.21143607E-001    2.05458441E-001   -2.57340144E-001
    7.86614173E-002   -8.71653543E-002   -3.00000000E-003   -1.45024738E-001   -4.21531031E-001   -3.88367047E-001   -4.22431180E-001    1.96343291E-001   -2.62008286E-001
    8.00787402E-002   -8.71653543E-002   -3.00000000E-003   -1.48430246E-001   -4.24596961E-001   -3.79304270E-001   -4.23778000E-001    1.87948475E-001   -2.66444846E-001
    8.14960630E-002   -8.71653543E-002   -3.00000000E-003   -1.51575571E-001   -4.27183778E-001   -3.70500092E-001   -4.25170431E-001    1.80229964E-001   -2.70672091E-001
    8.29133858E-002   -8.71653543E-002   -3.00000000E-003   -1.54447179E-001   -4.29281085E-001   -3.61942602E-001   -4.26593473E-001    1.73137143E-001   -2.74713652E-001
    8.43307087E-002   -8.71653543E-002   -3.00000000E-003   -1.57035903E-001   -4.30880882E-001   -3.53619210E-001   -4.28034330E-001    1.66621762E-001   -2.78592253E-001
    8.57480315E-002   -8.71653543E-002   -3.00000000E-003   -1.59332343E-001   -4.31979920E-001   -3.45518583E-001   -4.29479727E-001    1.60633810E-001   -2.82329628E-001
    8.71653543E-002   -8.71653543E-002   -3.00000000E-003   -1.61333002E-001   -4.32578276E-001   -3.37630104E-001   -4.30918052E-001    1.55122874E-001   -2.85948230E-001
    8.85826772E-002   -8.71653543E-002   -3.00000000E-003   -1.63033835E-001   -4.32678890E-001   -3.29944182E-001   -4.32338233E-001    1.50038626E-001   -2.89467852E-001
    9.00000000E-002   -8.71653543E-002   -3.00000000E-003   -1.64433923E-001   -4.32288350E-001   -3.22450823E-001   -4.33729086E-001    1.45332886E-001   -2.92908502E-001
   -9.00000000E-002   -8.57480315E-002   -3.00000000E-003   -1.19093491E-001   -3.99769906E-002   -3.96776342E-002   -1.67473259E-001    3.02756624E-001   -1.66315249E-001
   -8.85826772E-002   -8.57480315E-002   -3.00000000E-003   -1.25744007E-001   -4.83638199E-002   -4.45716937E-002   -1.76651733E-001    3.10375787E-001   -1.64662194E-001
   -8.71653543E-002   -8.57480315E-002   -3.00000000E-003   -1.32574232E-001   -5.75709776E-002   -4.96615449E-002   -1.86442648E-001    3.18444194E-001   -1.62631512E-001
   -8.57480315E-002   -8.57480315E-002   -3.00000000E-003   -1.39579190E-001   -6.75940958E-002   -5.49545026E-002   -1.96890357E-001    3.26988805E-001   -1.60164273E-001
   -8.43307087E-002   -8.57480315E-002   -3.00000000E-003   -1.46755355E-001   -7.84268490E-002   -6.04605517E-002   -2.08038704E-001    3.36033282E-001   -1.57207351E-001
   -8.29133858E-002   -8.57480315E-002   -3.00000000E-003   -1.54097372E-001   -9.00569940E-002   -6.61882934E-002   -2.19932087E-001    3.45602037E-001   -1.53706174E-001
   -8.14960630E-002   -8.57480315E-002   -3.00000000E-003   -1.61600172E-001   -1.02472964E-001   -7.21483119E-002   -2.32619238E-001    3.55717406E-001   -1.49610725E-001
   -8.00787402E-002   -8.57480315E-002   -3.00000000E-003   -1.69256126E-001   -1.15656930E-001   -7.83508132E-002   -2.46146314E-001    3.66400991E-001   -1.44870753E-001
   -7.86614173E-002   -8.57480315E-002   -3.00000000E-003   -1.77059944E-001   -1.29589808E-001   -8.48081623E-002   -2.60562860E-001    3.77671506E-001   -1.39441957E-001
   -7.72440945E-002   -8.57480315E-002   -3.00000000E-003   -1.85004886E-001   -1.44250525E-001   -9.15328615E-002   -2.75920139E-001    3.89547831E-001   -1.33283174E-001
   -7.58267717E-002   -8.57480315E-002   -3.00000000E-003   -1.93084254E-001   -1.59615409E-001   -9.85384483E-002   -2.92267586E-001    4.02045606E-001   -1.26360395E-001
   -7.44094488E-002   -8.57480315E-002   -3.00000000E-003   -2.01291503E-001   -1.75660295E-001   -1.05838913E-001   -3.09658332E-001    4.15176934E-001   -1.18641694E-001
   -7.29921260E-002   -8.57480315E-002   -3.00000000E-003   -2.09618804E-001   -1.92360907E-001   -1.13449685E-001   -3.28146082E-001    4.28953122E-001   -1.10103398E-001
   -7.15748031E-002   -8.57480315E-002   -3.00000000E-003   -2.18059541E-001   -2.09692468E-001   -1.21386068E-001   -3.47784982E-001    4.43382543E-001   -1.00726739E-001
   -7.01574803E-002   -8.57480315E-002   -3.00000000E-003   -2.26609035E-001   -2.27629254E-001   -1.29665698E-001   -3.68630492E-001    4.58470806E-001   -9.05021076E-002
   -6.87401575E-002   -8.57480315E-002   -3.00000000E-003   -2.35257201E-001   -2.46142620E-001   -1.38306777E-001   -3.90738966E-001    4.74219813E-001   -7.94252144E-002
   -6.73228346E-002   -8.57480315E-002   -3.00000000E-003   -2.44001352E-001   -2.65212704E-001   -1.47327630E-001   -4.14167335E-001    4.90629166E-001   -6.75014025E-002
   -6.59055118E-002   -8.57480315E-002   -3.00000000E-003   -2.52835494E-001   -2.84817039E-001   -1.56748644E-001   -4.38973541E-001    5.07694839E-001   -5.47433228E-002
   -6.44881890E-002   -8.57480315E-002   -3.00000000E-003   -2.61755275E-001   -3.04937279E-001   -1.66590392E-001   -4.65216132E-001    5.25410127E-001   -4.11734312E-002
   -6.30708661E-002   -8.57480315E-002   -3.00000000E-003   -2.70757519E-001   -3.25552373E-001   -1.76874853E-001   -4.92953697E-001    5.43763615E-001   -2.68235784E-002
   -6.16535433E-002   -8.57480315E-002   -3.00000000E-003   -2.79835371E-001   -3.46643870E-001   -1.87625465E-001   -5.22246044E-001    5.62740864E-001   -1.17355708E-002
   -6.02362205E-002   -8.57480315E-002   -3.00000000E-003   -2.88989015E-001   -3.68201652E-001   -1.98865613E-001   -5.53150388E-001    5.82322158E-001    4.03803885E-003
   -5.88188976E-002   -8.57480315E-002   -3.00000000E-003   -2.98216995E-001   -3.90217486E-001   -2.10620912E-001   -5.85725498E-001    6.02485643E-001    2.04330124E-002
   -5.74015748E-002   -8.57480315E-002   -3.00000000E-003   -3.07521657E-001   -4.12690559E-001   -2.22918937E-001   -6.20031984E-001    6.23204245E-001    3.73700036E-002
   -5.59842520E-002   -8.57480315E-002   -3.00000000E-003   -3.16899224E-001   -4.35609767E-001   -2.35789308E-001   -6.56132061E-001    6.44446950E-001    5.47596333E-002
   -5.45669291E-002   -8.57480315E-002   -3.00000000E-003   -3.26349026E-001   -4.58972350E-001   -2.49265206E-001   -6.94089423E-001    6.66176047E-001    7.24944566E-002
   -5.31496063E-002   -8.57480315E-002   -3.00000000E-003   -3.35868352E-001   -4.82767227E-001   -2.63379341E-001   -7.33965047E-001    6.88346014E-001    9.04481684E-002
   -5.17322835E-002   -8.57480315E-002   -3.00000000E-003   -3.45450234E-001   -5.06973044E-001   -2.78157175E-001   -7.75804689E-001    7.10904112E-001    1.08483926E-001
   -5.03149606E-002   -8.57480315E-002   -3.00000000E-003   -3.55093975E-001   -5.31573326E-001   -2.93622358E-001   -8.19627552E-001    7.33786213E-001    1.26432834E-001
   -4.88976378E-002   -8.57480315E-002   -3.00000000E-003   -3.64812996E-001   -5.56578224E-001   -3.09788004E-001   -8.65425536E-001    7.56928569E-001    1.44106211E-001
   -4.74803150E-002   -8.57480315E-002   -3.00000000E-003   -3.74643154E-001   -5.82049077E-001   -3.26686971E-001   -9.13201551E-001    7.80270966E-001    1.61276615E-001
   -4.60629921E-002   -8.57480315E-002   -3.00000000E-003   -3.84633542E-001   -6.08090300E-001   -3.44397977E-001   -9.63037982E-001    8.03755380E-001    1.77687439E-001
   -4.46456693E-002   -8.57480315E-002   -3.00000000E-003   -3.94789279E-001   -6.34740090E-001   -3.63061899E-001   -1.01516450E+000    8.27316880E-001    1.93046160E-001
   -4.32283465E-002   -8.57480315E-002   -3.00000000E-003   -4.04984045E-001   -6.61757368E-001   -3.82835230E-001   -1.06989423E+000    8.50836132E-001    2.07050095E-001
   -4.18110236E-002   -8.57480315E-002   -3.00000000E-003   -4.14941065E-001   -6.88479296E-001   -4.03714678E-001   -1.12727333E+000    8.74100677E-001    2.19404137E-001
   -4.03937008E-002   -8.57480315E-002   -3.00000000E-003   -4.24451700E-001   -7.14158327E-001   -4.25349818E-001   -1.18655508E+000    8.96829033E-001    2.29772346E-001
   -3.89763780E-002   -8.57480315E-002   -3.00000000E-003   -4.33803289E-001   -7.38946570E-001   -4.47208998E-001   -1.24625528E+000    9.18820463E-001    2.37572256E-001
   -3.75590551E-002   -8.57480315E-002   -3.00000000E-003   -4.43888074E-001   -7.64481417E-001   -4.69182059E-001   -1.30538012E+000    9.40092476E-001    2.41746768E-001
   -3.61417323E-002   -8.57480315E-002   -3.00000000E-003   -4.55772358E-001   -7.93141879E-001   -4.92158894E-001   -1.36492795E+000    9.60812288E-001    2.40651318E-001
   -3.47244094E-002   -8.57480315E-002   -3.00000000E-003   -4.69693456E-001   -8.26020660E-001   -5.18648446E-001   -1.42919130E+000    9.81030526E-001    2.32284966E-001
   -3.33070866E-002   -8.57480315E-002   -3.00000000E-003   -4.81224229E-001   -8.56199057E-001   -5.51903133E-001   -1.50541253E+000    9.99846902E-001    2.16696766E-001
   -3.18897638E-002   -8.57480315E-002   -3.00000000E-003   -4.83013217E-001   -8.64963585E-001   -5.84628707E-001   -1.58400640E+000    1.01469337E+000    1.99076056E-001
   -3.04724409E-002   -8.57480315E-002   -3.00000000E-003   -4.83051502E-001   -8.60786949E-001   -6.08396403E-001   -1.63892999E+000    1.02583662E+000    1.77030501E-001
   -2.90551181E-002   -8.57480315E-002   -3.00000000E-003   -4.87897564E-001   -8.60222559E-001   -6.26302465E-001   -1.66734130E+000    1.03495703E+000    1.43598741E-001
   -2.76377953E-002   -8.57480315E-002   -3.00000000E-003   -4.99734962E-001   -8.65307491E-001   -6.39574192E-001   -1.66482252E+000    1.04197306E+000    1.00809477E-001
   -2.62204724E-002   -8.57480315E-002   -3.00000000E-003   -2.70825082E-001   -3.19369930E-001    9.07706488E-002    8.63390676E-002    1.06073051E+000    2.41426943E-001
   -2.48031496E-002   -8.57480315E-002   -3.00000000E-003   -2.75558549E-001   -3.24432870E-001    8.77867449E-002    7.54787553E-002    1.07996823E+000    2.54947406E-001
   -2.33858268E-002   -8.57480315E-002   -3.00000000E-003   -2.78514668E-001   -3.29182043E-001    8.26949709E-002    7.02030156E-002    1.09146692E+000    2.63982332E-001
   -2.19685039E-002   -8.57480315E-002   -3.00000000E-003   -2.81434271E-001   -3.31470669E-001    7.87356616E-002    6.54661847E-002    1.10036361E+000    2.71352533E-001
   -2.05511811E-002   -8.57480315E-002   -3.00000000E-003   -2.83654619E-001   -3.32699169E-001    7.46253435E-002    6.01536686E-002    1.10877812E+000    2.77940277E-001
   -1.91338583E-002   -8.57480315E-002   -3.00000000E-003   -2.85595616E-001   -3.33714817E-001    6.99973735E-002    5.39613408E-002    1.11741925E+000    2.83919859E-001
   -1.77165354E-002   -8.57480315E-002   -3.00000000E-003   -2.87646746E-001   -3.35488878E-001    6.50847603E-002    4.72248341E-002    1.12650551E+000    2.89219132E-001
   -1.62992126E-002   -8.57480315E-002   -3.00000000E-003   -2.89678399E-001   -3.37966370E-001    6.01781076E-002    4.11683586E-002    1.13489137E+000    2.93675826E-001
   -1.48818898E-002   -8.57480315E-002   -3.00000000E-003   -2.91533864E-001   -3.40084638E-001    5.53146639E-002    3.58778169E-002    1.14180472E+000    2.97228405E-001
   -1.34645669E-002   -8.57480315E-002   -3.00000000E-003   -2.93074426E-001   -3.41600616E-001    5.03964628E-002    3.06659723E-002    1.14759348E+000    2.99812973E-001
   -1.20472441E-002   -8.57480315E-002   -3.00000000E-003   -2.94357676E-001   -3.42817522E-001    4.52596125E-002    2.51237018E-002    1.15265896E+000    3.01316257E-001
   -1.06299213E-002   -8.57480315E-002   -3.00000000E-003   -2.95557896E-001   -3.44194830E-001    3.99125037E-002    1.92677780E-002    1.15713605E+000    3.01699306E-001
   -9.21259843E-003   -8.57480315E-002   -3.00000000E-003   -2.96723951E-001   -3.45890114E-001    3.45213627E-002    1.35594115E-002    1.16081214E+000    3.01151337E-001
   -7.79527559E-003   -8.57480315E-002   -3.00000000E-003   -2.97736016E-001   -3.47519919E-001    2.91851394E-002    8.26278165E-003    1.16341735E+000    2.99854104E-001
   -6.37795276E-003   -8.57480315E-002   -3.00000000E-003   -2.98479084E-001   -3.48779489E-001    2.38375908E-002    3.13561964E-003    1.16492228E+000    2.97706469E-001
   -4.96062992E-003   -8.57480315E-002   -3.00000000E-003   -2.98975379E-001   -3.49731531E-001    1.83560667E-002   -2.14539680E-003    1.16542160E+000    2.94473210E-001
   -3.54330709E-003   -8.57480315E-002   -3.00000000E-003   -2.99371673E-001   -3.50669313E-001    1.27120612E-002   -7.67626470E-003    1.16498237E+000    2.90073182E-001
   -2.12598425E-003   -8.57480315E-002   -3.00000000E-003   -2.99760602E-001   -3.51791624E-001    7.05344229E-003   -1.32034897E-002    1.16358610E+000    2.84763931E-001
   -7.08661417E-004   -8.57480315E-002   -3.00000000E-003   -3.00040802E-001   -3.52916372E-001    1.52689020E-003   -1.84596998E-002    1.16116347E+000    2.78858960E-001
    7.08661417E-004   -8.57480315E-002   -3.00000000E-003   -3.00060774E-001   -3.53767957E-001   -3.90182034E-003   -2.35314341E-002    1.15766134E+000    2.72312773E-001
    2.12598425E-003   -8.57480315E-002   -3.00000000E-003   -2.99803832E-001   -3.54314530E-001   -9.37568816E-003   -2.86889311E-002    1.15305824E+000    2.64816931E-001
    3.54330709E-003   -8.57480315E-002   -3.00000000E-003   -2.99417188E-001   -3.54783312E-001   -1.49629550E-002   -3.40794854E-002    1.14737429E+000    2.56208867E-001
    4.96062992E-003   -8.57480315E-002   -3.00000000E-003   -2.99040209E-001   -3.55410912E-001   -2.05210308E-002   -3.95164717E-002    1.14069409E+000    2.46821746E-001
    6.37795276E-003   -8.57480315E-002   -3.00000000E-003   -2.98577773E-001   -3.56073361E-001   -2.58441100E-002   -4.46932423E-002    1.13309917E+000    2.37169844E-001
    7.79527559E-003   -8.57480315E-002   -3.00000000E-003   -2.97813016E-001   -3.56446608E-001   -3.09460399E-002   -4.96386020E-002    1.12455190E+000    2.27254157E-001
    9.21259843E-003   -8.57480315E-002   -3.00000000E-003   -2.96671625E-001   -3.56407033E-001   -3.60367545E-002   -5.46792255E-002    1.11491122E+000    2.16556372E-001
    1.06299213E-002   -8.57480315E-002   -3.00000000E-003   -2.95350400E-001   -3.56230893E-001   -4.13026843E-002   -6.01455949E-002    1.10408587E+000    2.04621290E-001
    1.20472441E-002   -8.57480315E-002   -3.00000000E-003   -2.94176782E-001   -3.56456798E-001   -4.65646559E-002   -6.58243161E-002    1.09229926E+000    1.91919723E-001
    1.34645669E-002   -8.57480315E-002   -3.00000000E-003   -2.93052339E-001   -3.56996389E-001   -5.13681124E-002   -7.10007047E-002    1.07997428E+000    1.79613682E-001
    1.48818898E-002   -8.57480315E-002   -3.00000000E-003   -2.91511122E-001   -3.57141147E-001   -5.56448626E-002   -7.55328242E-002    1.06716547E+000    1.67918584E-001
    1.62992126E-002   -8.57480315E-002   -3.00000000E-003   -2.89210763E-001   -3.56326974E-001   -5.97594580E-002   -7.99449963E-002    1.05346439E+000    1.55821493E-001
    1.77165354E-002   -8.57480315E-002   -3.00000000E-003   -2.86215339E-001   -3.54517726E-001   -6.44789034E-002   -8.54754740E-002    1.03818275E+000    1.41616906E-001
    1.91338583E-002   -8.57480315E-002   -3.00000000E-003   -2.83912647E-001   -3.53965633E-001   -7.01799358E-002   -9.29848758E-002    1.02136882E+000    1.25106146E-001
    2.05511811E-002   -8.57480315E-002   -3.00000000E-003   -2.82879287E-001   -3.55861357E-001   -7.48013490E-002   -9.90438034E-002    1.00501110E+000    1.10460104E-001
    2.19685039E-002   -8.57480315E-002   -3.00000000E-003   -2.81405956E-001   -3.57355655E-001   -7.77530619E-002   -1.02612246E-001    9.89781879E-001    9.92115648E-002
    2.33858268E-002   -8.57480315E-002   -3.00000000E-003   -2.78768436E-001   -3.57341227E-001   -7.95381159E-002   -1.04509554E-001    9.74948905E-001    8.97319981E-002
    2.48031496E-002   -8.57480315E-002   -3.00000000E-003   -2.73781783E-001   -3.54028859E-001   -7.97698866E-002   -1.03788108E-001    9.59392353E-001    7.96947567E-002
    2.62204724E-002   -8.57480315E-002   -3.00000000E-003   -2.55461504E-001   -3.26183965E-001   -9.27387621E-002   -1.24094137E-001    9.33139884E-001    4.96376944E-002
    2.76377953E-002   -8.57480315E-002   -3.00000000E-003    3.05655456E-002   -2.35980772E-001   -9.96869422E-001   -4.90382588E-001    8.85390251E-001   -2.09042551E-002
    2.90551181E-002   -8.57480315E-002   -3.00000000E-003    2.08858651E-002   -2.35157002E-001   -9.88620347E-001   -5.01607627E-001    8.80532746E-001   -6.54277706E-003
    3.04724409E-002   -8.57480315E-002   -3.00000000E-003    1.82513286E-002   -2.34903743E-001   -9.74396522E-001   -5.03755711E-001    8.71216030E-001    6.01302438E-004
    3.18897638E-002   -8.57480315E-002   -3.00000000E-003    2.07453755E-002   -2.33438004E-001   -9.55134970E-001   -5.00941471E-001    8.58044305E-001    5.28663063E-004
    3.33070866E-002   -8.57480315E-002   -3.00000000E-003    2.54434326E-002   -2.31581420E-001   -9.28547321E-001   -4.93401602E-001    8.40967014E-001   -5.56299163E-003
    3.47244094E-002   -8.57480315E-002   -3.00000000E-003    2.44445503E-002   -2.33497394E-001   -8.96201415E-001   -4.83176843E-001    8.20033133E-001   -1.39879462E-002
    3.61417323E-002   -8.57480315E-002   -3.00000000E-003    1.76563983E-002   -2.38077798E-001   -8.66991261E-001   -4.75057949E-001    7.97165798E-001   -2.16606703E-002
    3.75590551E-002   -8.57480315E-002   -3.00000000E-003    1.07589527E-002   -2.42606078E-001   -8.41891024E-001   -4.68680634E-001    7.73424846E-001   -2.96001444E-002
    3.89763780E-002   -8.57480315E-002   -3.00000000E-003    5.27658632E-003   -2.46741450E-001   -8.18584873E-001   -4.62938570E-001    7.48913215E-001   -3.86731510E-002
    4.03937008E-002   -8.57480315E-002   -3.00000000E-003    8.00856725E-004   -2.50783234E-001   -7.95724049E-001   -4.57333077E-001    7.23609706E-001   -4.89231978E-002
    4.18110236E-002   -8.57480315E-002   -3.00000000E-003   -3.44556897E-003   -2.55103546E-001   -7.72912116E-001   -4.51758389E-001    6.97573256E-001   -6.00112552E-002
    4.32283465E-002   -8.57480315E-002   -3.00000000E-003   -8.02964785E-003   -2.59951805E-001   -7.50381559E-001   -4.46368468E-001    6.71015444E-001   -7.14843106E-002
    4.46456693E-002   -8.57480315E-002   -3.00000000E-003   -1.30674834E-002   -2.65348430E-001   -7.28540967E-001   -4.41367301E-001    6.44239046E-001   -8.30009680E-002
    4.60629921E-002   -8.57480315E-002   -3.00000000E-003   -1.83834489E-002   -2.71178866E-001   -7.07616574E-001   -4.36850272E-001    6.17514891E-001   -9.44129948E-002
    4.74803150E-002   -8.57480315E-002   -3.00000000E-003   -2.37895380E-002   -2.77331831E-001   -6.87604999E-001   -4.32804721E-001    5.91025634E-001   -1.05690129E-001
    4.88976378E-002   -8.57480315E-002   -3.00000000E-003   -2.91954635E-002   -2.83744685E-001   -6.68402397E-001   -4.29178543E-001    5.64886409E-001   -1.16822768E-001
    5.03149606E-002   -8.57480315E-002   -3.00000000E-003   -3.45975072E-002   -2.90392063E-001   -6.49911209E-001   -4.25928069E-001    5.39184062E-001   -1.27782513E-001
    5.17322835E-002   -8.57480315E-002   -3.00000000E-003   -4.00239757E-002   -2.97255863E-001   -6.32073795E-001   -4.23031510E-001    5.13998342E-001   -1.38525604E-001
    5.31496063E-002   -8.57480315E-002   -3.00000000E-003   -4.54954097E-002   -3.04312155E-001   -6.14865388E-001   -4.20482719E-001    4.89410330E-001   -1.48999935E-001
    5.45669291E-002   -8.57480315E-002   -3.00000000E-003   -5.10204713E-002   -3.11527452E-001   -5.98275875E-001   -4.18279522E-001    4.65495591E-001   -1.59163466E-001
    5.59842520E-002   -8.57480315E-002   -3.00000000E-003   -5.65889135E-002   -3.18860664E-001   -5.82293169E-001   -4.16417108E-001    4.42321711E-001   -1.68985912E-001
    5.74015748E-002   -8.57480315E-002   -3.00000000E-003   -6.21867556E-002   -3.26267252E-001   -5.66897358E-001   -4.14885552E-001    4.19947202E-001   -1.78446636E-001
    5.88188976E-002   -8.57480315E-002   -3.00000000E-003   -6.77968863E-002   -3.33699654E-001   -5.52064251E-001   -4.13672541E-001    3.98419015E-001   -1.87535145E-001
    6.02362205E-002   -8.57480315E-002   -3.00000000E-003   -7.33985322E-002   -3.41112703E-001   -5.37766495E-001   -4.12761283E-001    3.77772255E-001   -1.96244257E-001
    6.16535433E-002   -8.57480315E-002   -3.00000000E-003   -7.89772490E-002   -3.48461978E-001   -5.23976729E-001   -4.12134287E-001    3.58033764E-001   -2.04569961E-001
    6.30708661E-002   -8.57480315E-002   -3.00000000E-003   -8.45190617E-002   -3.55705907E-001   -5.10669738E-001   -4.11774793E-001    3.39223783E-001   -2.12513255E-001
    6.44881890E-002   -8.57480315E-002   -3.00000000E-003   -9.00090014E-002   -3.62804362E-001   -4.97821331E-001   -4.11664099E-001    3.21355470E-001   -2.20074960E-001
    6.59055118E-002   -8.57480315E-002   -3.00000000E-003   -9.54302087E-002   -3.69717415E-001   -4.85410354E-001   -4.11784377E-001    3.04435682E-001   -2.27259439E-001
    6.73228346E-002   -8.57480315E-002   -3.00000000E-003   -1.00762593E-001   -3.76405758E-001   -4.73416624E-001   -4.12117545E-001    2.88464392E-001   -2.34073905E-001
    6.87401575E-002   -8.57480315E-002   -3.00000000E-003   -1.05986799E-001   -3.82832448E-001   -4.61821541E-001   -4.12645967E-001    2.73435006E-001   -2.40529213E-001
    7.01574803E-002   -8.57480315E-002   -3.00000000E-003   -1.11081823E-001   -3.88961152E-001   -4.50606092E-001   -4.13352133E-001    2.59335118E-001   -2.46638763E-001
    7.15748031E-002   -8.57480315E-002   -3.00000000E-003   -1.16028653E-001   -3.94759749E-001   -4.39750296E-001   -4.14217314E-001    2.46146272E-001   -2.52416530E-001
    7.29921260E-002   -8.57480315E-002   -3.00000000E-003   -1.20806394E-001   -4.00197645E-001   -4.29239337E-001   -4.15224326E-001    2.33847453E-001   -2.57880758E-001
    7.44094488E-002   -8.57480315E-002   -3.00000000E-003   -1.25393344E-001   -4.05244796E-001   -4.19055105E-001   -4.16355859E-001    2.22408854E-001   -2.63049176E-001
    7.58267717E-002   -8.57480315E-002   -3.00000000E-003   -1.29769917E-001   -4.09874705E-001   -4.09182193E-001   -4.17595929E-001    2.11796940E-001   -2.67942842E-001
    7.72440945E-002   -8.57480315E-002   -3.00000000E-003   -1.33919819E-001   -4.14064683E-001   -3.99603430E-001   -4.18926791E-001    2.01975467E-001   -2.72580984E-001
    7.86614173E-002   -8.57480315E-002   -3.00000000E-003   -1.37825454E-001   -4.17793597E-001   -3.90304131E-001   -4.20333223E-001    1.92904302E-001   -2.76986121E-001
    8.00787402E-002   -8.57480315E-002   -3.00000000E-003   -1.41470410E-001   -4.21045501E-001   -3.81271621E-001   -4.21798709E-001    1.84538274E-001   -2.81180827E-001
    8.14960630E-002   -8.57480315E-002   -3.00000000E-003   -1.44843256E-001   -4.23805535E-001   -3.72492074E-001   -4.23310157E-001    1.76834533E-001   -2.85186641E-001
    8.29133858E-002   -8.57480315E-002   -3.00000000E-003   -1.47930990E-001   -4.26063355E-001   -3.63953198E-001   -4.24852194E-001    1.69743357E-001   -2.89026696E-001
    8.43307087E-002   -8.57480315E-002   -3.00000000E-003   -1.50724165E-001   -4.27812308E-001   -3.55643457E-001   -4.26410870E-001    1.63216239E-001   -2.92722244E-001
    8.57480315E-002   -8.57480315E-002   -3.00000000E-003   -1.53214919E-001   -4.29049005E-001   -3.47551303E-001   -4.27972888E-001    1.57203709E-001   -2.96295168E-001
    8.71653543E-002   -8.57480315E-002   -3.00000000E-003   -1.55400191E-001   -4.29773972E-001   -3.39666693E-001   -4.29526687E-001    1.51655431E-001   -2.99766594E-001
    8.85826772E-002   -8.57480315E-002   -3.00000000E-003   -1.57276386E-001   -4.29991358E-001   -3.31979729E-001   -4.31060497E-001    1.46523453E-001   -3.03155905E-001
    9.00000000E-002   -8.57480315E-002   -3.00000000E-003   -1.58843233E-001   -4.29707942E-001   -3.24481708E-001   -4.32564108E-001    1.41758724E-001   -3.06481283E-001
   -9.00000000E-002   -8.43307087E-002   -3.00000000E-003   -1.25522463E-001   -4.41128107E-002   -3.78789024E-002   -1.64229814E-001    3.03525597E-001   -1.76817000E-001
   -8.85826772E-002   -8.43307087E-002   -3.00000000E-003   -1.32408961E-001   -5.29715182E-002   -4.26850068E-002   -1.73053958E-001    3.11233571E-001   -1.75416852E-001
   -8.71653543E-002   -8.43307087E-002   -3.00000000E-003   -1.39482576E-001   -6.26934264E-002   -4.76804599E-002   -1.82481090E-001    3.19388025E-001   -1.73677622E-001
   -8.57480315E-002   -8.43307087E-002   -3.00000000E-003   -1.46740326E-001   -7.32754798E-002   -5.28734586E-002   -1.92555115E-001    3.28015476E-001   -1.71542678E-001
   -8.43307087E-002   -8.43307087E-002   -3.00000000E-003   -1.54175891E-001   -8.47117880E-002   -5.82714387E-002   -2.03320038E-001    3.37139843E-001   -1.68959530E-001
   -8.29133858E-002   -8.43307087E-002   -3.00000000E-003   -1.61787940E-001   -9.69935643E-002   -6.38846721E-002   -2.14821490E-001    3.46784699E-001   -1.65876898E-001
   -8.14960630E-002   -8.43307087E-002   -3.00000000E-003   -1.69569152E-001   -1.10106908E-001   -6.97225425E-002   -2.27105538E-001    3.56972879E-001   -1.62244698E-001
   -8.00787402E-002   -8.43307087E-002   -3.00000000E-003   -1.77515777E-001   -1.24037683E-001   -7.57966707E-002   -2.40219098E-001    3.67723803E-001   -1.58017065E-001
   -7.86614173E-002   -8.43307087E-002   -3.00000000E-003   -1.85621176E-001   -1.38767394E-001   -8.21179219E-002   -2.54212081E-001    3.79058527E-001   -1.53148892E-001
   -7.72440945E-002   -8.43307087E-002   -3.00000000E-003   -1.93880916E-001   -1.54276925E-001   -8.86997233E-002   -2.69134458E-001    3.90994142E-001   -1.47604364E-001
   -7.58267717E-002   -8.43307087E-002   -3.00000000E-003   -2.02287406E-001   -1.70540861E-001   -9.55553247E-002   -2.85036067E-001    4.03544773E-001   -1.41348678E-001
   -7.44094488E-002   -8.43307087E-002   -3.00000000E-003   -2.10835441E-001   -1.87538719E-001   -1.02698344E-001   -3.01969218E-001    4.16723836E-001   -1.34353961E-001
   -7.29921260E-002   -8.43307087E-002   -3.00000000E-003   -2.19518184E-001   -2.05246051E-001   -1.10144476E-001   -3.19986496E-001    4.30540917E-001   -1.26598508E-001
   -7.15748031E-002   -8.43307087E-002   -3.00000000E-003   -2.28330644E-001   -2.23639949E-001   -1.17909570E-001   -3.39141903E-001    4.45004661E-001   -1.18067365E-001
   -7.01574803E-002   -8.43307087E-002   -3.00000000E-003   -2.37268626E-001   -2.42695275E-001   -1.26010971E-001   -3.59490158E-001    4.60119804E-001   -1.08753667E-001
   -6.87401575E-002   -8.43307087E-002   -3.00000000E-003   -2.46322961E-001   -2.62384325E-001   -1.34467434E-001   -3.81086778E-001    4.75887488E-001   -9.86569590E-002
   -6.73228346E-002   -8.43307087E-002   -3.00000000E-003   -2.55492115E-001   -2.82687851E-001   -1.43297185E-001   -4.03988242E-001    4.92306410E-001   -8.77865037E-002
   -6.59055118E-002   -8.43307087E-002   -3.00000000E-003   -2.64770731E-001   -3.03584195E-001   -1.52520745E-001   -4.28251750E-001    5.09372215E-001   -7.61596249E-002
   -6.44881890E-002   -8.43307087E-002   -3.00000000E-003   -2.74156641E-001   -3.25056630E-001   -1.62159349E-001   -4.53934703E-001    5.27076386E-001   -6.38058849E-002
   -6.30708661E-002   -8.43307087E-002   -3.00000000E-003   -2.83645374E-001   -3.47081310E-001   -1.72235189E-001   -4.81095409E-001    5.45406380E-001   -5.07603077E-002
   -6.16535433E-002   -8.43307087E-002   -3.00000000E-003   -2.93232434E-001   -3.69641097E-001   -1.82772044E-001   -5.09791335E-001    5.64345864E-001   -3.70726452E-002
   -6.02362205E-002   -8.43307087E-002   -3.00000000E-003   -3.02919650E-001   -3.92727093E-001   -1.93792667E-001   -5.40078178E-001    5.83874436E-001   -2.28046583E-002
   -5.88188976E-002   -8.43307087E-002   -3.00000000E-003   -3.12706087E-001   -4.16328261E-001   -2.05322702E-001   -5.72012776E-001    6.03969506E-001   -8.02912283E-003
   -5.74015748E-002   -8.43307087E-002   -3.00000000E-003   -3.22597422E-001   -4.40448190E-001   -2.17389661E-001   -6.05651043E-001    6.24600664E-001    7.16510224E-003
   -5.59842520E-002   -8.43307087E-002   -3.00000000E-003   -3.32594677E-001   -4.65081523E-001   -2.30026414E-001   -6.41057257E-001    6.45737689E-001    2.26737717E-002
   -5.45669291E-002   -8.43307087E-002   -3.00000000E-003   -3.42699216E-001   -4.90230154E-001   -2.43269720E-001   -6.78305304E-001    6.67344609E-001    3.83762576E-002
   -5.31496063E-002   -8.43307087E-002   -3.00000000E-003   -3.52906472E-001   -5.15873742E-001   -2.57160091E-001   -7.17471703E-001    6.89371762E-001    5.41315283E-002
   -5.17322835E-002   -8.43307087E-002   -3.00000000E-003   -3.63199919E-001   -5.41966943E-001   -2.71730969E-001   -7.58618459E-001    7.11760887E-001    6.97783838E-002
   -5.03149606E-002   -8.43307087E-002   -3.00000000E-003   -3.73560865E-001   -5.68442060E-001   -2.86993116E-001   -8.01753344E-001    7.34436729E-001    8.51300098E-002
   -4.88976378E-002   -8.43307087E-002   -3.00000000E-003   -3.83998222E-001   -5.95266550E-001   -3.02930461E-001   -8.46797809E-001    7.57319189E-001    9.99669305E-002
   -4.74803150E-002   -8.43307087E-002   -3.00000000E-003   -3.94581931E-001   -6.22537655E-001   -3.19530745E-001   -8.93632682E-001    7.80346774E-001    1.14020562E-001
   -4.60629921E-002   -8.43307087E-002   -3.00000000E-003   -4.05455382E-001   -6.50542273E-001   -3.36864347E-001   -9.42258577E-001    8.03489552E-001    1.26963335E-001
   -4.46456693E-002   -8.43307087E-002   -3.00000000E-003   -4.16748740E-001   -6.79618986E-001   -3.55181871E-001   -9.93054014E-001    8.26742567E-001    1.38390557E-001
   -4.32283465E-002   -8.43307087E-002   -3.00000000E-003   -4.28338512E-001   -7.09663002E-001   -3.74926952E-001   -1.04690699E+000    8.50041044E-001    1.47874541E-001
   -4.18110236E-002   -8.43307087E-002   -3.00000000E-003   -4.39547124E-001   -7.39333658E-001   -3.96393286E-001   -1.10467469E+000    8.73098517E-001    1.55073961E-001
   -4.03937008E-002   -8.43307087E-002   -3.00000000E-003   -4.49413016E-001   -7.66081297E-001   -4.18875977E-001   -1.16531743E+000    8.95334866E-001    1.59790674E-001
   -3.89763780E-002   -8.43307087E-002   -3.00000000E-003   -4.58203308E-001   -7.89130266E-001   -4.40680292E-001   -1.22479425E+000    9.16317557E-001    1.61498226E-001
   -3.75590551E-002   -8.43307087E-002   -3.00000000E-003   -4.67883744E-001   -8.11907833E-001   -4.60952939E-001   -1.27941533E+000    9.36279202E-001    1.58605495E-001
   -3.61417323E-002   -8.43307087E-002   -3.00000000E-003   -4.81001427E-001   -8.39905794E-001   -4.80437784E-001   -1.32875285E+000    9.55841267E-001    1.48055730E-001
   -3.47244094E-002   -8.43307087E-002   -3.00000000E-003   -5.01427854E-001   -8.79857711E-001   -5.01970689E-001   -1.37563187E+000    9.75717899E-001    1.23857406E-001
   -3.33070866E-002   -8.43307087E-002   -3.00000000E-003   -5.33292930E-001   -9.41781454E-001   -5.46338391E-001   -1.43979791E+000    9.97163836E-001    7.40106777E-002
   -3.18897638E-002   -8.43307087E-002   -3.00000000E-003   -5.10929503E-001   -9.11924039E-001   -5.91882598E-001   -1.53588567E+000    1.00637143E+000    4.45681046E-002
   -3.04724409E-002   -8.43307087E-002   -3.00000000E-003   -2.69712944E-001   -3.17012622E-001    1.04293688E-001    9.98614909E-002    1.01733821E+000    1.77125704E-001
   -2.90551181E-002   -8.43307087E-002   -3.00000000E-003   -2.73196211E-001   -3.18496129E-001    1.01266184E-001    9.52586083E-002    1.02675467E+000    1.86905474E-001
   -2.76377953E-002   -8.43307087E-002   -3.00000000E-003   -2.76012231E-001   -3.19298373E-001    9.75917090E-002    8.93532961E-002    1.03667753E+000    1.96031639E-001
   -2.62204724E-002   -8.43307087E-002   -3.00000000E-003   -2.78939782E-001   -3.20342773E-001    9.32497008E-002    8.23025154E-002    1.04787824E+000    2.05199462E-001
   -2.48031496E-002   -8.43307087E-002   -3.00000000E-003   -2.82104760E-001   -3.22700845E-001    8.90512882E-002    7.51410699E-002    1.06034334E+000    2.14380700E-001
   -2.33858268E-002   -8.43307087E-002   -3.00000000E-003   -2.84990850E-001   -3.25447093E-001    8.48124400E-002    6.91577062E-002    1.07156672E+000    2.22568964E-001
   -2.19685039E-002   -8.43307087E-002   -3.00000000E-003   -2.87693855E-001   -3.27579622E-001    8.05186771E-002    6.37778888E-002    1.08114360E+000    2.29662644E-001
   -2.05511811E-002   -8.43307087E-002   -3.00000000E-003   -2.90090058E-001   -3.29189332E-001    7.60937726E-002    5.83183591E-002    1.08987959E+000    2.35941980E-001
   -1.91338583E-002   -8.43307087E-002   -3.00000000E-003   -2.92261528E-001   -3.30657736E-001    7.14186337E-002    5.25497492E-002    1.09824318E+000    2.41519959E-001
   -1.77165354E-002   -8.43307087E-002   -3.00000000E-003   -2.94323050E-001   -3.32314413E-001    6.65350433E-002    4.66180310E-002    1.10629020E+000    2.46383276E-001
   -1.62992126E-002   -8.43307087E-002   -3.00000000E-003   -2.96277922E-001   -3.34155809E-001    6.15423578E-002    4.08507808E-002    1.11369684E+000    2.50468052E-001
   -1.48818898E-002   -8.43307087E-002   -3.00000000E-003   -2.98067210E-001   -3.35917262E-001    5.64793662E-002    3.53392874E-002    1.12017601E+000    2.53714961E-001
   -1.34645669E-002   -8.43307087E-002   -3.00000000E-003   -2.99647157E-001   -3.37460516E-001    5.13226777E-002    2.99106655E-002    1.12572997E+000    2.56068790E-001
   -1.20472441E-002   -8.43307087E-002   -3.00000000E-003   -3.01033201E-001   -3.38858631E-001    4.60298587E-002    2.44075435E-002    1.13047062E+000    2.57481261E-001
   -1.06299213E-002   -8.43307087E-002   -3.00000000E-003   -3.02275514E-001   -3.40254994E-001    4.06094245E-002    1.88304289E-002    1.13444020E+000    2.57947644E-001
   -9.21259843E-003   -8.43307087E-002   -3.00000000E-003   -3.03391721E-001   -3.41694704E-001    3.51150074E-002    1.33060932E-002    1.13757003E+000    2.57525061E-001
   -7.79527559E-003   -8.43307087E-002   -3.00000000E-003   -3.04350034E-001   -3.43078456E-001    2.95866242E-002    7.91565161E-003    1.13976103E+000    2.56264078E-001
   -6.37795276E-003   -8.43307087E-002   -3.00000000E-003   -3.05115124E-001   -3.44304932E-001    2.40132900E-002    2.60096595E-003    1.14097230E+000    2.54138918E-001
   -4.96062992E-003   -8.43307087E-002   -3.00000000E-003   -3.05696260E-001   -3.45382821E-001    1.83674157E-002   -2.74140160E-003    1.14121632E+000    2.51086168E-001
   -3.54330709E-003   -8.43307087E-002   -3.00000000E-003   -3.06138410E-001   -3.46399053E-001    1.26518763E-002   -8.14275243E-003    1.14050748E+000    2.47099596E-001
   -2.12598425E-003   -8.43307087E-002   -3.00000000E-003   -3.06467873E-001   -3.47408014E-001    6.91872418E-003   -1.35344790E-002    1.13883662E+000    2.42271761E-001
   -7.08661417E-004   -8.43307087E-002   -3.00000000E-003   -3.06654987E-001   -3.48363057E-001    1.22162350E-003   -1.88414142E-002    1.13617681E+000    2.36706655E-001
    7.08661417E-004   -8.43307087E-002   -3.00000000E-003   -3.06653823E-001   -3.49182589E-001   -4.43852341E-003   -2.40830566E-002    1.13250264E+000    2.30408402E-001
    2.12598425E-003   -8.43307087E-002   -3.00000000E-003   -3.06459339E-001   -3.49853992E-001   -1.00948988E-002   -2.93429274E-002    1.12780576E+000    2.23307152E-001
    3.54330709E-003   -8.43307087E-002   -3.00000000E-003   -3.06115076E-001   -3.50444874E-001   -1.57538313E-002   -3.46585712E-002    1.12210001E+000    2.15391512E-001
    4.96062992E-003   -8.43307087E-002   -3.00000000E-003   -3.05654313E-001   -3.51014519E-001   -2.13644066E-002   -3.99774856E-002    1.11541925E+000    2.06792177E-001
    6.37795276E-003   -8.43307087E-002   -3.00000000E-003   -3.05045572E-001   -3.51525966E-001   -2.68611776E-002   -4.52201915E-002    1.10779237E+000    1.97674383E-001
    7.79527559E-003   -8.43307087E-002   -3.00000000E-003   -3.04223110E-001   -3.51886247E-001   -3.22427506E-002   -5.04013024E-002    1.09921030E+000    1.88051961E-001
    9.21259843E-003   -8.43307087E-002   -3.00000000E-003   -3.03170614E-001   -3.52071452E-001   -3.75687494E-002   -5.56262122E-002    1.08964216E+000    1.77789127E-001
    1.06299213E-002   -8.43307087E-002   -3.00000000E-003   -3.01955280E-001   -3.52184703E-001   -4.28719596E-002   -6.09717535E-002    1.07909563E+000    1.66815681E-001
    1.20472441E-002   -8.43307087E-002   -3.00000000E-003   -3.00653151E-001   -3.52355239E-001   -4.80758397E-002   -6.63465486E-002    1.06767471E+000    1.55340776E-001
    1.34645669E-002   -8.43307087E-002   -3.00000000E-003   -2.99216878E-001   -3.52532606E-001   -5.30533369E-002   -7.15641324E-002    1.05551543E+000    1.43707457E-001
    1.48818898E-002   -8.43307087E-002   -3.00000000E-003   -2.97493822E-001   -3.52491273E-001   -5.77916563E-002   -7.66009153E-002    1.04263594E+000    1.31967727E-001
    1.62992126E-002   -8.43307087E-002   -3.00000000E-003   -2.95389514E-001   -3.52073414E-001   -6.24477690E-002   -8.17010560E-002    1.02889791E+000    1.19752754E-001
    1.77165354E-002   -8.43307087E-002   -3.00000000E-003   -2.93036613E-001   -3.51465669E-001   -6.72368786E-002   -8.72304436E-002    1.01416191E+000    1.06634796E-001
    1.91338583E-002   -8.43307087E-002   -3.00000000E-003   -2.90799644E-001   -3.51271061E-001   -7.20869298E-002   -9.31266808E-002    9.98622267E-001    9.28928346E-002
    2.05511811E-002   -8.43307087E-002   -3.00000000E-003   -2.88742449E-001   -3.51648351E-001   -7.64934578E-002   -9.85750326E-002    9.82835714E-001    7.96460800E-002
    2.19685039E-002   -8.43307087E-002   -3.00000000E-003   -2.86390169E-001   -3.51850039E-001   -8.01839282E-002   -1.03101274E-001    9.67058960E-001    6.74329640E-002
    2.33858268E-002   -8.43307087E-002   -3.00000000E-003   -2.83203970E-001   -3.51004600E-001   -8.33780994E-002   -1.07010372E-001    9.50926648E-001    5.54819768E-002
    2.48031496E-002   -8.43307087E-002   -3.00000000E-003   -2.78687499E-001   -3.48214220E-001   -8.69027482E-002   -1.11554706E-001    9.33452653E-001    4.17499306E-002
    2.62204724E-002   -8.43307087E-002   -3.00000000E-003   -2.74081623E-001   -3.45312736E-001   -9.28009556E-002   -1.20247625E-001    9.13570211E-001    2.38465987E-002
    2.76377953E-002   -8.43307087E-002   -3.00000000E-003   -2.72754692E-001   -3.48130809E-001   -9.82766914E-002   -1.28592944E-001    8.94302427E-001    7.24028279E-003
    2.90551181E-002   -8.43307087E-002   -3.00000000E-003   -2.71517600E-001   -3.51235264E-001   -1.00838666E-001   -1.32420189E-001    8.77955786E-001   -3.51169981E-003
    3.04724409E-002   -8.43307087E-002   -3.00000000E-003   -2.69472273E-001   -3.53047751E-001   -1.01655107E-001   -1.34088790E-001    8.63490927E-001   -1.06462533E-002
    3.18897638E-002   -8.43307087E-002   -3.00000000E-003    3.44847552E-002   -2.27088865E-001   -9.51992143E-001   -4.81961889E-001    8.29453997E-001   -6.00003580E-002
    3.33070866E-002   -8.43307087E-002   -3.00000000E-003    5.71599212E-002   -2.11476048E-001   -9.34368953E-001   -4.86904055E-001    8.18904771E-001   -6.37976039E-002
    3.47244094E-002   -8.43307087E-002   -3.00000000E-003    5.62135300E-002   -2.16288741E-001   -8.85032960E-001   -4.71937845E-001    7.99126192E-001   -7.02532462E-002
    3.61417323E-002   -8.43307087E-002   -3.00000000E-003    4.00409049E-002   -2.24048666E-001   -8.57447106E-001   -4.68043966E-001    7.78180190E-001   -6.95935807E-002
    3.75590551E-002   -8.43307087E-002   -3.00000000E-003    3.02975182E-002   -2.29218295E-001   -8.36185749E-001   -4.64174898E-001    7.56709371E-001   -7.17628661E-002
    3.89763780E-002   -8.43307087E-002   -3.00000000E-003    2.44644049E-002   -2.33332179E-001   -8.15512380E-001   -4.59747781E-001    7.34277105E-001   -7.70889464E-002
    4.03937008E-002   -8.43307087E-002   -3.00000000E-003    2.05130048E-002   -2.37136640E-001   -7.93856079E-001   -4.54580130E-001    7.10668985E-001   -8.49229680E-002
    4.18110236E-002   -8.43307087E-002   -3.00000000E-003    1.66080008E-002   -2.41414209E-001   -7.71023367E-001   -4.48786945E-001    6.85807962E-001   -9.43690991E-002
    4.32283465E-002   -8.43307087E-002   -3.00000000E-003    1.15925939E-002   -2.46640392E-001   -7.48005760E-001   -4.42969375E-001    6.60018556E-001   -1.04404165E-001
    4.46456693E-002   -8.43307087E-002   -3.00000000E-003    5.57639705E-003   -2.52665631E-001   -7.25941150E-001   -4.37688423E-001    6.33872214E-001   -1.14413995E-001
    4.60629921E-002   -8.43307087E-002   -3.00000000E-003   -7.78434735E-004   -2.59130233E-001   -7.05175576E-001   -4.33066195E-001    6.07784429E-001   -1.24310760E-001
    4.74803150E-002   -8.43307087E-002   -3.00000000E-003   -7.05529483E-003   -2.65832179E-001   -6.85506582E-001   -4.28986577E-001    5.81940798E-001   -1.34181660E-001
    4.88976378E-002   -8.43307087E-002   -3.00000000E-003   -1.31649312E-002   -2.72721646E-001   -6.66655366E-001   -4.25323329E-001    5.56413830E-001   -1.44070173E-001
    5.03149606E-002   -8.43307087E-002   -3.00000000E-003   -1.91757762E-002   -2.79811923E-001   -6.48450010E-001   -4.22011230E-001    5.31260841E-001   -1.53939634E-001
    5.17322835E-002   -8.43307087E-002   -3.00000000E-003   -2.51799551E-002   -2.87114977E-001   -6.30833035E-001   -4.19038109E-001    5.06555666E-001   -1.63709495E-001
    5.31496063E-002   -8.43307087E-002   -3.00000000E-003   -3.12269737E-002   -2.94617042E-001   -6.13808345E-001   -4.16417056E-001    4.82386341E-001   -1.73295932E-001
    5.45669291E-002   -8.43307087E-002   -3.00000000E-003   -3.73274334E-002   -3.02281907E-001   -5.97391935E-001   -4.14161669E-001    4.58845684E-001   -1.82631316E-001
    5.59842520E-002   -8.43307087E-002   -3.00000000E-003   -4.34604154E-002   -3.10061134E-001   -5.81585246E-001   -4.12272197E-001    4.36012356E-001   -1.91676475E-001
    5.74015748E-002   -8.43307087E-002   -3.00000000E-003   -4.95998486E-002   -3.17902712E-001   -5.66369566E-001   -4.10740193E-001    4.13951028E-001   -2.00409403E-001
    5.88188976E-002   -8.43307087E-002   -3.00000000E-003   -5.57223312E-002   -3.25756632E-001   -5.51715027E-001   -4.09547999E-001    3.92709921E-001   -2.08816522E-001
    6.02362205E-002   -8.43307087E-002   -3.00000000E-003   -6.18075462E-002   -3.33574135E-001   -5.37589447E-001   -4.08677046E-001    3.72326140E-001   -2.16890578E-001
    6.16535433E-002   -8.43307087E-002   -3.00000000E-003   -6.78430589E-002   -3.41310589E-001   -5.23961556E-001   -4.08106514E-001    3.52827025E-001   -2.24624206E-001
    6.30708661E-002   -8.43307087E-002   -3.00000000E-003   -7.38172205E-002   -3.48926230E-001   -5.10804572E-001   -4.07816286E-001    3.34233282E-001   -2.32013886E-001
    6.44881890E-002   -8.43307087E-002   -3.00000000E-003   -7.97187151E-002   -3.56380095E-001   -4.98095658E-001   -4.07787932E-001    3.16559956E-001   -2.39058296E-001
    6.59055118E-002   -8.43307087E-002   -3.00000000E-003   -8.55327936E-002   -3.63632133E-001   -4.85813797E-001   -4.08001442E-001    2.99815524E-001   -2.45757915E-001
    6.73228346E-002   -8.43307087E-002   -3.00000000E-003   -9.12391022E-002   -3.70642999E-001   -4.73940339E-001   -4.08437145E-001    2.84001183E-001   -2.52117657E-001
    6.87401575E-002   -8.43307087E-002   -3.00000000E-003   -9.68192878E-002   -3.77375614E-001   -4.62457420E-001   -4.09076199E-001    2.69111611E-001   -2.58146456E-001
    7.01574803E-002   -8.43307087E-002   -3.00000000E-003   -1.02253108E-001   -3.83794779E-001   -4.51346749E-001   -4.09899186E-001    2.55135240E-001   -2.63856529E-001
    7.15748031E-002   -8.43307087E-002   -3.00000000E-003   -1.07520815E-001   -3.89867299E-001   -4.40589456E-001   -4.10886430E-001    2.42054865E-001   -2.69260972E-001
    7.29921260E-002   -8.43307087E-002   -3.00000000E-003   -1.12604508E-001   -3.95563617E-001   -4.30167438E-001   -4.12019695E-001    2.29847923E-001   -2.74376531E-001
    7.44094488E-002   -8.43307087E-002   -3.00000000E-003   -1.17480619E-001   -4.00854104E-001   -4.20065842E-001   -4.13280036E-001    2.18486848E-001   -2.79221133E-001
    7.58267717E-002   -8.43307087E-002   -3.00000000E-003   -1.22131208E-001   -4.05712128E-001   -4.10268414E-001   -4.14651495E-001    2.07938175E-001   -2.83814332E-001
    7.72440945E-002   -8.43307087E-002   -3.00000000E-003   -1.26540065E-001   -4.10115629E-001   -4.00758467E-001   -4.16115192E-001    1.98164482E-001   -2.88176082E-001
    7.86614173E-002   -8.43307087E-002   -3.00000000E-003   -1.30691718E-001   -4.14044113E-001   -3.91520517E-001   -4.17655002E-001    1.89126954E-001   -2.92326263E-001
    8.00787402E-002   -8.43307087E-002   -3.00000000E-003   -1.34569686E-001   -4.17481531E-001   -3.82542908E-001   -4.19254366E-001    1.80780538E-001   -2.96287637E-001
    8.14960630E-002   -8.43307087E-002   -3.00000000E-003   -1.38163039E-001   -4.20414273E-001   -3.73811428E-001   -4.20898612E-001    1.73082119E-001   -3.00081153E-001
    8.29133858E-002   -8.43307087E-002   -3.00000000E-003   -1.41459662E-001   -4.22832639E-001   -3.65314317E-001   -4.22572361E-001    1.65982146E-001   -3.03728491E-001
    8.43307087E-002   -8.43307087E-002   -3.00000000E-003   -1.44451757E-001   -4.24729590E-001   -3.57040079E-001   -4.24262304E-001    1.59433653E-001   -3.07250960E-001
    8.57480315E-002   -8.43307087E-002   -3.00000000E-003   -1.47131662E-001   -4.26103159E-001   -3.48978205E-001   -4.25954231E-001    1.53386643E-001   -3.10669124E-001
    8.71653543E-002   -8.43307087E-002   -3.00000000E-003   -1.49495073E-001   -4.26954436E-001   -3.41118234E-001   -4.27635271E-001    1.47791744E-001   -3.14003134E-001
    8.85826772E-002   -8.43307087E-002   -3.00000000E-003   -1.51541410E-001   -4.27287877E-001   -3.33450972E-001   -4.29294984E-001    1.42601352E-001   -3.17271366E-001
    9.00000000E-002   -8.43307087E-002   -3.00000000E-003   -1.53270245E-001   -4.27111393E-001   -3.25967797E-001   -4.30921914E-001    1.37766887E-001   -3.20492975E-001
   -9.00000000E-002   -8.29133858E-002   -3.00000000E-003   -1.31903168E-001   -4.77638075E-002   -3.57117916E-002   -1.59979631E-001    3.04226395E-001   -1.87722480E-001
   -8.85826772E-002   -8.29133858E-002   -3.00000000E-003   -1.39019402E-001   -5.70825858E-002   -4.04149312E-002   -1.68399208E-001    3.12026893E-001   -1.86548898E-001
   -8.71653543E-002   -8.29133858E-002   -3.00000000E-003   -1.46331212E-001   -6.73076586E-002   -4.53011630E-002   -1.77411240E-001    3.20270995E-001   -1.85075029E-001
   -8.57480315E-002   -8.29133858E-002   -3.00000000E-003   -1.53832322E-001   -7.84371209E-002   -5.03760282E-002   -1.87059772E-001    3.28985717E-001   -1.83245019E-001
   -8.43307087E-002   -8.29133858E-002   -3.00000000E-003   -1.61521100E-001   -9.04654876E-002   -5.56494430E-002   -1.97388177E-001    3.38193929E-001   -1.81009705E-001
   -8.29133858E-002   -8.29133858E-002   -3.00000000E-003   -1.69395452E-001   -1.03386103E-001   -6.11302889E-002   -2.08442269E-001    3.47919345E-001   -1.78318560E-001
   -8.14960630E-002   -8.29133858E-002   -3.00000000E-003   -1.77448805E-001   -1.17184935E-001   -6.68283367E-002   -2.20267044E-001    3.58183473E-001   -1.75123643E-001
   -8.00787402E-002   -8.29133858E-002   -3.00000000E-003   -1.85678927E-001   -1.31850638E-001   -7.27548114E-002   -2.32909911E-001    3.69007284E-001   -1.71381582E-001
   -7.86614173E-002   -8.29133858E-002   -3.00000000E-003   -1.94079412E-001   -1.47365536E-001   -7.89205166E-002   -2.46420921E-001    3.80410162E-001   -1.67048131E-001
   -7.72440945E-002   -8.29133858E-002   -3.00000000E-003   -2.02644874E-001   -1.63708533E-001   -8.53386532E-002   -2.60848178E-001    3.92410033E-001   -1.62088394E-001
   -7.58267717E-002   -8.29133858E-002   -3.00000000E-003   -2.11371098E-001   -1.80859132E-001   -9.20223999E-002   -2.76242185E-001    4.05020131E-001   -1.56471330E-001
   -7.44094488E-002   -8.29133858E-002   -3.00000000E-003   -2.20251775E-001   -1.98795241E-001   -9.89857697E-002   -2.92654660E-001    4.18253100E-001   -1.50170642E-001
   -7.29921260E-002   -8.29133858E-002   -3.00000000E-003   -2.29282987E-001   -2.17495272E-001   -1.06244315E-001   -3.10137308E-001    4.32119410E-001   -1.43166723E-001
   -7.15748031E-002   -8.29133858E-002   -3.00000000E-003   -2.38460561E-001   -2.36937195E-001   -1.13814173E-001   -3.28743528E-001    4.46626390E-001   -1.35447953E-001
   -7.01574803E-002   -8.29133858E-002   -3.00000000E-003   -2.47778484E-001   -2.57094006E-001   -1.21712298E-001   -3.48526840E-001    4.61779507E-001   -1.27008621E-001
   -6.87401575E-002   -8.29133858E-002   -3.00000000E-003   -2.57231617E-001   -2.77941813E-001   -1.29957897E-001   -3.69543228E-001    4.77578805E-001   -1.17852773E-001
   -6.73228346E-002   -8.29133858E-002   -3.00000000E-003   -2.66818415E-001   -2.99461524E-001   -1.38569481E-001   -3.91847513E-001    4.94022924E-001   -1.07993044E-001
   -6.59055118E-002   -8.29133858E-002   -3.00000000E-003   -2.76535297E-001   -3.21633506E-001   -1.47567721E-001   -4.15496436E-001    5.11107766E-001   -9.74512325E-002
   -6.44881890E-002   -8.29133858E-002   -3.00000000E-003   -2.86379900E-001   -3.44437455E-001   -1.56975270E-001   -4.40546532E-001    5.28821990E-001   -8.62598287E-002
   -6.30708661E-002   -8.29133858E-002   -3.00000000E-003   -2.96349652E-001   -3.67853082E-001   -1.66813956E-001   -4.67056674E-001    5.47154686E-001   -7.44610524E-002
   -6.16535433E-002   -8.29133858E-002   -3.00000000E-003   -3.06440164E-001   -3.91860969E-001   -1.77107313E-001   -4.95083056E-001    5.66088444E-001   -6.21103827E-002
   -6.02362205E-002   -8.29133858E-002   -3.00000000E-003   -3.16653958E-001   -4.16450590E-001   -1.87878454E-001   -5.24678624E-001    5.85601939E-001   -4.92778880E-002
   -5.88188976E-002   -8.29133858E-002   -3.00000000E-003   -3.26991379E-001   -4.41608436E-001   -1.99151209E-001   -5.55894512E-001    6.05670063E-001   -3.60422708E-002
   -5.74015748E-002   -8.29133858E-002   -3.00000000E-003   -3.37462549E-001   -4.67342640E-001   -2.10951911E-001   -5.88779614E-001    6.26264182E-001   -2.25062607E-002
   -5.59842520E-002   -8.29133858E-002   -3.00000000E-003   -3.48075687E-001   -4.93662610E-001   -2.23312782E-001   -6.23394221E-001    6.47357931E-001   -8.78257620E-003
   -5.45669291E-002   -8.29133858E-002   -3.00000000E-003   -3.58841192E-001   -5.20585051E-001   -2.36280523E-001   -6.59821273E-001    6.68918492E-001    4.98714300E-003
   -5.31496063E-002   -8.29133858E-002   -3.00000000E-003   -3.69757365E-001   -5.48101330E-001   -2.49914268E-001   -6.98175366E-001    6.90902326E-001    1.86451501E-002
   -5.17322835E-002   -8.29133858E-002   -3.00000000E-003   -3.80790759E-001   -5.76132373E-001   -2.64269890E-001   -7.38576680E-001    7.13249037E-001    3.20075170E-002
   -5.03149606E-002   -8.29133858E-002   -3.00000000E-003   -3.91875031E-001   -6.04499340E-001   -2.79360192E-001   -7.81059803E-001    7.35864805E-001    4.48631126E-002
   -4.88976378E-002   -8.29133858E-002   -3.00000000E-003   -4.02967855E-001   -6.33008680E-001   -2.95110760E-001   -8.25439466E-001    7.58634925E-001    5.69666566E-002
   -4.74803150E-002   -8.29133858E-002   -3.00000000E-003   -4.14159074E-001   -6.61705605E-001   -3.11381050E-001   -8.71288010E-001    7.81477876E-001    6.80062715E-002
   -4.60629921E-002   -8.29133858E-002   -3.00000000E-003   -4.25770990E-001   -6.91165916E-001   -3.28124595E-001   -9.18215281E-001    8.04408798E-001    7.75548625E-002
   -4.46456693E-002   -8.29133858E-002   -3.00000000E-003   -4.38292062E-001   -7.22491661E-001   -3.45660198E-001   -9.66492399E-001    8.27572633E-001    8.50035431E-002
   -4.32283465E-002   -8.29133858E-002   -3.00000000E-003   -4.52013415E-001   -7.56639811E-001   -3.65004290E-001   -1.01787397E+000    8.51153059E-001    8.95510270E-002
   -4.18110236E-002   -8.29133858E-002   -3.00000000E-003   -4.65834227E-001   -7.92102793E-001   -3.87865234E-001   -1.07602015E+000    8.74971234E-001    9.04529926E-002
   -4.03937008E-002   -8.29133858E-002   -3.00000000E-003   -4.75940792E-001   -8.20831709E-001   -4.13662341E-001   -1.14178586E+000    8.97640618E-001    8.78666436E-002
   -3.89763780E-002   -8.29133858E-002   -3.00000000E-003   -4.81939351E-001   -8.36901463E-001   -4.36763750E-001   -1.20314230E+000    9.17745068E-001    8.20246713E-002
   -3.75590551E-002   -8.29133858E-002   -3.00000000E-003   -4.89102337E-001   -8.48959414E-001   -4.55494156E-001   -1.24871468E+000    9.36461887E-001    7.04503563E-002
   -3.61417323E-002   -8.29133858E-002   -3.00000000E-003   -5.01130804E-001   -8.64533675E-001   -4.72047403E-001   -1.27418586E+000    9.55026569E-001    5.02673325E-002
   -3.47244094E-002   -8.29133858E-002   -3.00000000E-003   -2.62017723E-001   -3.03866913E-001    1.18872137E-001    1.20191734E-001    9.55666202E-001    1.05290466E-001
   -3.33070866E-002   -8.29133858E-002   -3.00000000E-003   -2.67577686E-001   -3.04736996E-001    1.12689718E-001    1.10410335E-001    9.70156002E-001    1.18559295E-001
   -3.18897638E-002   -8.29133858E-002   -3.00000000E-003   -2.71368149E-001   -3.09797969E-001    1.10714727E-001    1.02711803E-001    9.87951224E-001    1.31850086E-001
   -3.04724409E-002   -8.29133858E-002   -3.00000000E-003   -2.75329279E-001   -3.13207882E-001    1.06921317E-001    9.75198428E-002    9.99759211E-001    1.41695858E-001
   -2.90551181E-002   -8.29133858E-002   -3.00000000E-003   -2.78938288E-001   -3.15182760E-001    1.03442245E-001    9.24184076E-002    1.01025930E+000    1.50547260E-001
   -2.76377953E-002   -8.29133858E-002   -3.00000000E-003   -2.82145432E-001   -3.16592897E-001    9.96971652E-002    8.68453974E-002    1.02064467E+000    1.59039641E-001
   -2.62204724E-002   -8.29133858E-002   -3.00000000E-003   -2.85207347E-001   -3.18042480E-001    9.56188233E-002    8.08030654E-002    1.03130351E+000    1.67355874E-001
   -2.48031496E-002   -8.29133858E-002   -3.00000000E-003   -2.88203185E-001   -3.19853543E-001    9.13647967E-002    7.46659696E-002    1.04205944E+000    1.75380551E-001
   -2.33858268E-002   -8.29133858E-002   -3.00000000E-003   -2.91051843E-001   -3.21843803E-001    8.69968361E-002    6.88136748E-002    1.05225526E+000    1.82810858E-001
   -2.19685039E-002   -8.29133858E-002   -3.00000000E-003   -2.93710667E-001   -3.23700034E-001    8.25048896E-002    6.32112214E-002    1.06156964E+000    1.89496026E-001
   -2.05511811E-002   -8.29133858E-002   -3.00000000E-003   -2.96155517E-001   -3.25355521E-001    7.78627365E-002    5.76457962E-002    1.07012916E+000    1.95450375E-001
   -1.91338583E-002   -8.29133858E-002   -3.00000000E-003   -2.98405401E-001   -3.26918658E-001    7.30410155E-002    5.20018641E-002    1.07810469E+000    2.00701696E-001
   -1.77165354E-002   -8.29133858E-002   -3.00000000E-003   -3.00496035E-001   -3.28502632E-001    6.80502139E-002    4.63116885E-002    1.08552475E+000    2.05241128E-001
   -1.62992126E-002   -8.29133858E-002   -3.00000000E-003   -3.02437176E-001   -3.30119622E-001    6.29269260E-002    4.06705898E-002    1.09228516E+000    2.09035376E-001
   -1.48818898E-002   -8.29133858E-002   -3.00000000E-003   -3.04212843E-001   -3.31698065E-001    5.76939965E-002    3.51216380E-002    1.09826767E+000    2.12044171E-001
   -1.34645669E-002   -8.29133858E-002   -3.00000000E-003   -3.05809191E-001   -3.33183779E-001    5.23548148E-002    2.96239791E-002    1.10343186E+000    2.14230092E-001
   -1.20472441E-002   -8.29133858E-002   -3.00000000E-003   -3.07230436E-001   -3.34588283E-001    4.69028564E-002    2.41256850E-002    1.10778780E+000    2.15566883E-001
   -1.06299213E-002   -8.29133858E-002   -3.00000000E-003   -3.08491178E-001   -3.35950077E-001    4.13477797E-002    1.86228422E-002    1.11133356E+000    2.16048216E-001
   -9.21259843E-003   -8.29133858E-002   -3.00000000E-003   -3.09598127E-001   -3.37282734E-001    3.57135292E-002    1.31486940E-002    1.11403733E+000    2.15690109E-001
   -7.79527559E-003   -8.29133858E-002   -3.00000000E-003   -3.10543387E-001   -3.38557254E-001    3.00196205E-002    7.72804940E-003    1.11585362E+000    2.14507307E-001
   -6.37795276E-003   -8.29133858E-002   -3.00000000E-003   -3.11316338E-001   -3.39740940E-001    2.42728244E-002    2.34662676E-003    1.11675159E+000    2.12495854E-001
   -4.96062992E-003   -8.29133858E-002   -3.00000000E-003   -3.11922049E-001   -3.40832119E-001    1.84732545E-002   -3.02962966E-003    1.11672365E+000    2.09644696E-001
   -3.54330709E-003   -8.29133858E-002   -3.00000000E-003   -3.12373626E-001   -3.41853169E-001    1.26319855E-002   -8.41069541E-003    1.11576233E+000    2.05962623E-001
   -2.12598425E-003   -8.29133858E-002   -3.00000000E-003   -3.12679337E-001   -3.42819013E-001    6.77272665E-003   -1.37805122E-002    1.11385951E+000    2.01490400E-001
   -7.08661417E-004   -8.29133858E-002   -3.00000000E-003   -3.12829592E-001   -3.43716848E-001    9.21759222E-004   -1.91178379E-002    1.11100203E+000    1.96272881E-001
    7.08661417E-004   -8.29133858E-002   -3.00000000E-003   -3.12810473E-001   -3.44522482E-001   -4.91011667E-003   -2.44278465E-002    1.10717900E+000    1.90328417E-001
    2.12598425E-003   -8.29133858E-002   -3.00000000E-003   -3.12619640E-001   -3.45230468E-001   -1.07227580E-002   -2.97372693E-002    1.10238786E+000    1.83657107E-001
    3.54330709E-003   -8.29133858E-002   -3.00000000E-003   -3.12268349E-001   -3.45858925E-001   -1.65076744E-002   -3.50554603E-002    1.09663551E+000    1.76280413E-001
    4.96062992E-003   -8.29133858E-002   -3.00000000E-003   -3.11763040E-001   -3.46422528E-001   -2.22417883E-002   -4.03701702E-002    1.08993832E+000    1.68261044E-001
    6.37795276E-003   -8.29133858E-002   -3.00000000E-003   -3.11092432E-001   -3.46909791E-001   -2.78983528E-002   -4.56618759E-002    1.08231186E+000    1.59668227E-001
    7.79527559E-003   -8.29133858E-002   -3.00000000E-003   -3.10235677E-001   -3.47295804E-001   -3.34699012E-002   -5.09383628E-002    1.07376228E+000    1.50526054E-001
    9.21259843E-003   -8.29133858E-002   -3.00000000E-003   -3.09189344E-001   -3.47578647E-001   -3.89657380E-002   -5.62317832E-002    1.06429621E+000    1.40821193E-001
    1.06299213E-002   -8.29133858E-002   -3.00000000E-003   -3.07971647E-001   -3.47791216E-001   -4.43830678E-002   -6.15585378E-002    1.05393598E+000    1.30570057E-001
    1.20472441E-002   -8.29133858E-002   -3.00000000E-003   -3.06597981E-001   -3.47963925E-001   -4.96890693E-002   -6.68865186E-002    1.04273631E+000    1.19870288E-001
    1.34645669E-002   -8.29133858E-002   -3.00000000E-003   -3.05045880E-001   -3.48072355E-001   -5.48441129E-002   -7.21683408E-002    1.03075441E+000    1.08840940E-001
    1.48818898E-002   -8.29133858E-002   -3.00000000E-003   -3.03267153E-001   -3.48049509E-001   -5.98479338E-002   -7.74115026E-002    1.01801061E+000    9.75036863E-002
    1.62992126E-002   -8.29133858E-002   -3.00000000E-003   -3.01244003E-001   -3.47868942E-001   -6.47507355E-002   -8.27053888E-002    1.00448400E+000    8.57594163E-002
    1.77165354E-002   -8.29133858E-002   -3.00000000E-003   -2.99036077E-001   -3.47623809E-001   -6.95975425E-002   -8.81359013E-002    9.90180013E-001    7.35412125E-002
    1.91338583E-002   -8.29133858E-002   -3.00000000E-003   -2.96737803E-001   -3.47474597E-001   -7.43295463E-002   -9.36291677E-002    9.75218500E-001    6.10204890E-002
    2.05511811E-002   -8.29133858E-002   -3.00000000E-003   -2.94335596E-001   -3.47417241E-001   -7.87949870E-002   -9.89449209E-002    9.59791693E-001    4.85466686E-002
    2.19685039E-002   -8.29133858E-002   -3.00000000E-003   -2.91657993E-001   -3.47185572E-001   -8.29216573E-002   -1.03959426E-001    9.43977602E-001    3.62468151E-002
    2.33858268E-002   -8.29133858E-002   -3.00000000E-003   -2.88512919E-001   -3.46460496E-001   -8.68580099E-002   -1.08892455E-001    9.27617928E-001    2.37547428E-002
    2.48031496E-002   -8.29133858E-002   -3.00000000E-003   -2.84920857E-001   -3.45241191E-001   -9.09713485E-002   -1.14336074E-001    9.10416588E-001    1.03914425E-002
    2.62204724E-002   -8.29133858E-002   -3.00000000E-003   -2.81441515E-001   -3.44416434E-001   -9.54845792E-002   -1.20696562E-001    8.92413938E-001   -3.91703087E-003
    2.76377953E-002   -8.29133858E-002   -3.00000000E-003   -2.78609886E-001   -3.44900801E-001   -9.96738497E-002   -1.26819392E-001    8.74486634E-001   -1.75982485E-002
    2.90551181E-002   -8.29133858E-002   -3.00000000E-003   -2.75867266E-001   -3.45793503E-001   -1.02757259E-001   -1.31424301E-001    8.57387149E-001   -2.92249978E-002
    3.04724409E-002   -8.29133858E-002   -3.00000000E-003   -2.72456082E-001   -3.45898761E-001   -1.04708856E-001   -1.34473225E-001    8.40963505E-001   -3.91301124E-002
    3.18897638E-002   -8.29133858E-002   -3.00000000E-003   -2.67489181E-001   -3.43883693E-001   -1.05431700E-001   -1.35733041E-001    8.24476563E-001   -4.88191642E-002
    3.33070866E-002   -8.29133858E-002   -3.00000000E-003   -2.55041255E-001   -3.29838597E-001   -1.06377285E-001   -1.36930075E-001    8.03950162E-001   -6.58593193E-002
    3.47244094E-002   -8.29133858E-002   -3.00000000E-003   -2.55167975E-001   -3.36410396E-001   -1.21758581E-001   -1.63364107E-001    7.76901573E-001   -9.78217957E-002
    3.61417323E-002   -8.29133858E-002   -3.00000000E-003    5.49391929E-002   -2.16087869E-001   -8.43375755E-001   -4.53903042E-001    7.62658452E-001   -1.21963637E-001
    3.75590551E-002   -8.29133858E-002   -3.00000000E-003    4.54000515E-002   -2.18483008E-001   -8.29244732E-001   -4.56943219E-001    7.42915679E-001   -1.15821508E-001
    3.89763780E-002   -8.29133858E-002   -3.00000000E-003    4.12487066E-002   -2.21048834E-001   -8.12600481E-001   -4.55470067E-001    7.22419685E-001   -1.16073585E-001
    4.03937008E-002   -8.29133858E-002   -3.00000000E-003    3.98604858E-002   -2.23384938E-001   -7.92446418E-001   -4.51242548E-001    7.00520704E-001   -1.21215891E-001
    4.18110236E-002   -8.29133858E-002   -3.00000000E-003    3.76894896E-002   -2.26908199E-001   -7.68398695E-001   -4.44752493E-001    6.76417126E-001   -1.29474417E-001
    4.32283465E-002   -8.29133858E-002   -3.00000000E-003    3.19376758E-002   -2.32736113E-001   -7.43580740E-001   -4.38040539E-001    6.50639764E-001   -1.38264703E-001
    4.46456693E-002   -8.29133858E-002   -3.00000000E-003    2.41260013E-002   -2.39768123E-001   -7.21091965E-001   -4.32564602E-001    6.24594609E-001   -1.46486931E-001
    4.60629921E-002   -8.29133858E-002   -3.00000000E-003    1.63303103E-002   -2.47008765E-001   -7.00830817E-001   -4.28091275E-001    5.98889963E-001   -1.54540027E-001
    4.74803150E-002   -8.29133858E-002   -3.00000000E-003    9.14107226E-003   -2.54249363E-001   -6.81851157E-001   -4.24167834E-001    5.73559986E-001   -1.62816893E-001
    4.88976378E-002   -8.29133858E-002   -3.00000000E-003    2.43573393E-003   -2.61557328E-001   -6.63551172E-001   -4.20561491E-001    5.48537977E-001   -1.71406494E-001
    5.03149606E-002   -8.29133858E-002   -3.00000000E-003   -4.06503474E-003   -2.69045766E-001   -6.45704105E-001   -4.17212916E-001    5.23816732E-001   -1.80206989E-001
    5.17322835E-002   -8.29133858E-002   -3.00000000E-003   -1.05748881E-002   -2.76774646E-001   -6.28313773E-001   -4.14158381E-001    4.99464296E-001   -1.89048875E-001
    5.31496063E-002   -8.29133858E-002   -3.00000000E-003   -1.71771306E-002   -2.84736231E-001   -6.11467853E-001   -4.11458574E-001    4.75592727E-001   -1.97781913E-001
    5.45669291E-002   -8.29133858E-002   -3.00000000E-003   -2.38593347E-002   -2.92879850E-001   -5.95238828E-001   -4.09154945E-001    4.52321060E-001   -2.06310024E-001
    5.59842520E-002   -8.29133858E-002   -3.00000000E-003   -3.05669782E-002   -3.01134907E-001   -5.79642878E-001   -4.07255317E-001    4.29743374E-001   -2.14588506E-001
    5.74015748E-002   -8.29133858E-002   -3.00000000E-003   -3.72522313E-002   -3.09437424E-001   -5.64653210E-001   -4.05744382E-001    4.07927908E-001   -2.22599280E-001
    5.88188976E-002   -8.29133858E-002   -3.00000000E-003   -4.38805490E-002   -3.17731243E-001   -5.50224594E-001   -4.04596319E-001    3.86920844E-001   -2.30333142E-001
    6.02362205E-002   -8.29133858E-002   -3.00000000E-003   -5.04369401E-002   -3.25968705E-001   -5.36315293E-001   -4.03787491E-001    3.66754449E-001   -2.37783389E-001
    6.16535433E-002   -8.29133858E-002   -3.00000000E-003   -5.69143501E-002   -3.34106821E-001   -5.22887846E-001   -4.03293999E-001    3.47455702E-001   -2.44938185E-001
    6.30708661E-002   -8.29133858E-002   -3.00000000E-003   -6.33073596E-002   -3.42105541E-001   -5.09915546E-001   -4.03094309E-001    3.29044326E-001   -2.51789027E-001
    6.44881890E-002   -8.29133858E-002   -3.00000000E-003   -6.96074700E-002   -3.49924712E-001   -4.97376040E-001   -4.03166335E-001    3.11535600E-001   -2.58327239E-001
    6.59055118E-002   -8.29133858E-002   -3.00000000E-003   -7.58028858E-002   -3.57524735E-001   -4.85252738E-001   -4.03491863E-001    2.94940058E-001   -2.64553418E-001
    6.73228346E-002   -8.29133858E-002   -3.00000000E-003   -8.18735120E-002   -3.64865586E-001   -4.73528260E-001   -4.04048818E-001    2.79259735E-001   -2.70468462E-001
    6.87401575E-002   -8.29133858E-002   -3.00000000E-003   -8.78004034E-002   -3.71909857E-001   -4.62186126E-001   -4.04817010E-001    2.64490073E-001   -2.76079743E-001
    7.01574803E-002   -8.29133858E-002   -3.00000000E-003   -9.35641691E-002   -3.78623724E-001   -4.51208024E-001   -4.05774754E-001    2.50620310E-001   -2.81398144E-001
    7.15748031E-002   -8.29133858E-002   -3.00000000E-003   -9.91449521E-002   -3.84973923E-001   -4.40576369E-001   -4.06901814E-001    2.37633114E-001   -2.86436792E-001
    7.29921260E-002   -8.29133858E-002   -3.00000000E-003   -1.04524962E-001   -3.90931155E-001   -4.30272984E-001   -4.08178409E-001    2.25506315E-001   -2.91211447E-001
    7.44094488E-002   -8.29133858E-002   -3.00000000E-003   -1.09682529E-001   -3.96466612E-001   -4.20280337E-001   -4.09584856E-001    2.14210609E-001   -2.95739674E-001
    7.58267717E-002   -8.29133858E-002   -3.00000000E-003   -1.14598832E-001   -4.01554029E-001   -4.10584559E-001   -4.11103414E-001    2.03713885E-001   -3.00040478E-001
    7.72440945E-002   -8.29133858E-002   -3.00000000E-003   -1.19258573E-001   -4.06171526E-001   -4.01169040E-001   -4.12715908E-001    1.93978511E-001   -3.04133534E-001
    7.86614173E-002   -8.29133858E-002   -3.00000000E-003   -1.23646587E-001   -4.10299896E-001   -3.92018748E-001   -4.14404651E-001    1.84964618E-001   -3.08038657E-001
    8.00787402E-002   -8.29133858E-002   -3.00000000E-003   -1.27751328E-001   -4.13922877E-001   -3.83119252E-001   -4.16152732E-001    1.76628906E-001   -3.11775623E-001
    8.14960630E-002   -8.29133858E-002   -3.00000000E-003   -1.31557632E-001   -4.17027715E-001   -3.74459171E-001   -4.17943911E-001    1.68926263E-001   -3.15366246E-001
    8.29133858E-002   -8.29133858E-002   -3.00000000E-003   -1.35057053E-001   -4.19604448E-001   -3.66026505E-001   -4.19764390E-001    1.61808775E-001   -3.18831047E-001
    8.43307087E-002   -8.29133858E-002   -3.00000000E-003   -1.38240734E-001   -4.21648188E-001   -3.57810090E-001   -4.21598653E-001    1.55229160E-001   -3.22190927E-001
    8.57480315E-002   -8.29133858E-002   -3.00000000E-003   -1.41102333E-001   -4.23157494E-001   -3.49799841E-001   -4.23432818E-001    1.49137981E-001   -3.25465364E-001
    8.71653543E-002   -8.29133858E-002   -3.00000000E-003   -1.43638758E-001   -4.24133440E-001   -3.41985634E-001   -4.25254245E-001    1.43486645E-001   -3.28673646E-001
    8.85826772E-002   -8.29133858E-002   -3.00000000E-003   -1.45849748E-001   -4.24581522E-001   -3.34358566E-001   -4.27051874E-001    1.38227926E-001   -3.31833326E-001
    9.00000000E-002   -8.29133858E-002   -3.00000000E-003   -1.47735021E-001   -4.24510547E-001   -3.26910505E-001   -4.28814337E-001    1.33313550E-001   -3.34961831E-001
   -9.00000000E-002   -8.14960630E-002   -3.00000000E-003   -1.38221093E-001   -5.08800791E-002   -3.31750446E-002   -1.54728107E-001    3.04833877E-001   -1.99083045E-001
   -8.85826772E-002   -8.14960630E-002   -3.00000000E-003   -1.45560980E-001   -6.06468052E-002   -3.77607491E-002   -1.62693375E-001    3.12730258E-001   -1.98108209E-001
   -8.71653543E-002   -8.14960630E-002   -3.00000000E-003   -1.53101285E-001   -7.13622834E-002   -4.25207785E-002   -1.71239328E-001    3.21067962E-001   -1.96870967E-001
   -8.57480315E-002   -8.14960630E-002   -3.00000000E-003   -1.60839581E-001   -8.30262269E-002   -4.74622113E-002   -1.80410064E-001    3.29873220E-001   -1.95318421E-001
   -8.43307087E-002   -8.14960630E-002   -3.00000000E-003   -1.68775024E-001   -9.56348930E-002   -5.25945069E-002   -1.90248923E-001    3.39168334E-001   -1.93402831E-001
   -8.29133858E-002   -8.14960630E-002   -3.00000000E-003   -1.76903037E-001   -1.09179782E-001   -5.79254423E-002   -2.00800019E-001    3.48977386E-001   -1.91074900E-001
   -8.14960630E-002   -8.14960630E-002   -3.00000000E-003   -1.85221182E-001   -1.23651774E-001   -6.34654775E-002   -2.12109945E-001    3.59322093E-001   -1.88290015E-001
   -8.00787402E-002   -8.14960630E-002   -3.00000000E-003   -1.93724728E-001   -1.39037508E-001   -6.92249588E-002   -2.24225863E-001    3.70222152E-001   -1.85003711E-001
   -7.86614173E-002   -8.14960630E-002   -3.00000000E-003   -2.02412000E-001   -1.55323607E-001   -7.52153453E-002   -2.37196205E-001    3.81698778E-001   -1.81176420E-001
   -7.72440945E-002   -8.14960630E-002   -3.00000000E-003   -2.11275710E-001   -1.72487039E-001   -8.14489821E-002   -2.51069155E-001    3.93767360E-001   -1.76772920E-001
   -7.58267717E-002   -8.14960630E-002   -3.00000000E-003   -2.20311932E-001   -1.90508157E-001   -8.79400519E-002   -2.65895503E-001    4.06442256E-001   -1.71764035E-001
   -7.44094488E-002   -8.14960630E-002   -3.00000000E-003   -2.29517662E-001   -2.09367817E-001   -9.47017823E-002   -2.81725124E-001    4.19736177E-001   -1.66125448E-001
   -7.29921260E-002   -8.14960630E-002   -3.00000000E-003   -2.38888565E-001   -2.29044852E-001   -1.01749713E-001   -2.98609765E-001    4.33659964E-001   -1.59839554E-001
   -7.15748031E-002   -8.14960630E-002   -3.00000000E-003   -2.48422271E-001   -2.49517422E-001   -1.09100452E-001   -3.16601767E-001    4.48219344E-001   -1.52898071E-001
   -7.01574803E-002   -8.14960630E-002   -3.00000000E-003   -2.58112184E-001   -2.70758698E-001   -1.16771048E-001   -3.35754795E-001    4.63421007E-001   -1.45295497E-001
   -6.87401575E-002   -8.14960630E-002   -3.00000000E-003   -2.67955752E-001   -2.92747352E-001   -1.24779963E-001   -3.56123113E-001    4.79265405E-001   -1.37039703E-001
   -6.73228346E-002   -8.14960630E-002   -3.00000000E-003   -2.77952764E-001   -3.15466040E-001   -1.33146532E-001   -3.77760602E-001    4.95751218E-001   -1.28146813E-001
   -6.59055118E-002   -8.14960630E-002   -3.00000000E-003   -2.88099666E-001   -3.38891564E-001   -1.41892418E-001   -4.00723864E-001    5.12873445E-001   -1.18639437E-001
   -6.44881890E-002   -8.14960630E-002   -3.00000000E-003   -2.98396498E-001   -3.63009079E-001   -1.51040232E-001   -4.25069704E-001    5.30622563E-001   -1.08557053E-001
   -6.30708661E-002   -8.14960630E-002   -3.00000000E-003   -3.08841147E-001   -3.87797003E-001   -1.60613188E-001   -4.50857085E-001    5.48987544E-001   -9.79459494E-002
   -6.16535433E-002   -8.14960630E-002   -3.00000000E-003   -3.19429420E-001   -4.13233911E-001   -1.70635940E-001   -4.78143532E-001    5.67951213E-001   -8.68667993E-002
   -6.02362205E-002   -8.14960630E-002   -3.00000000E-003   -3.30161638E-001   -4.39301218E-001   -1.81131602E-001   -5.06979935E-001    5.87491597E-001   -7.53964036E-002
   -5.88188976E-002   -8.14960630E-002   -3.00000000E-003   -3.41040340E-001   -4.65983228E-001   -1.92119646E-001   -5.37408340E-001    6.07582097E-001   -6.36236431E-002
   -5.74015748E-002   -8.14960630E-002   -3.00000000E-003   -3.52077298E-001   -4.93285744E-001   -2.03620427E-001   -5.69460669E-001    6.28197219E-001   -5.16578779E-002
   -5.59842520E-002   -8.14960630E-002   -3.00000000E-003   -3.63294101E-001   -5.21237025E-001   -2.15661379E-001   -6.03173722E-001    6.49315012E-001   -3.96274097E-002
   -5.45669291E-002   -8.14960630E-002   -3.00000000E-003   -3.74724874E-001   -5.49902643E-001   -2.28295863E-001   -6.38628451E-001    6.70917956E-001   -2.76917226E-002
   -5.31496063E-002   -8.14960630E-002   -3.00000000E-003   -3.86392148E-001   -5.79336512E-001   -2.41617768E-001   -6.75995293E-001    6.92984713E-001   -1.60348462E-002
   -5.17322835E-002   -8.14960630E-002   -3.00000000E-003   -3.98249791E-001   -6.09462314E-001   -2.55753269E-001   -7.15542813E-001    7.15469575E-001   -4.87613558E-003
   -5.03149606E-002   -8.14960630E-002   -3.00000000E-003   -4.10136630E-001   -6.39915490E-001   -2.70779334E-001   -7.57488761E-001    7.38260438E-001    5.54288645E-003
   -4.88976378E-002   -8.14960630E-002   -3.00000000E-003   -4.21828037E-001   -6.70047191E-001   -2.86556512E-001   -8.01601323E-001    7.61164003E-001    1.49547371E-002
   -4.74803150E-002   -8.14960630E-002   -3.00000000E-003   -4.33321742E-001   -6.99476790E-001   -3.02656163E-001   -8.46830082E-001    7.84008771E-001    2.30210023E-002
   -4.60629921E-002   -8.14960630E-002   -3.00000000E-003   -4.45180125E-001   -7.29004386E-001   -3.18643268E-001   -8.91677082E-001    8.06850186E-001    2.92160482E-002
   -4.46456693E-002   -8.14960630E-002   -3.00000000E-003   -4.58566498E-001   -7.60985468E-001   -3.34613403E-001   -9.35365074E-001    8.30106340E-001    3.26268428E-002
   -4.32283465E-002   -8.14960630E-002   -3.00000000E-003   -4.75222517E-001   -7.99175933E-001   -3.51872131E-001   -9.79260678E-001    8.54585009E-001    3.16581065E-002
   -4.18110236E-002   -8.14960630E-002   -3.00000000E-003   -4.96856113E-001   -8.47836645E-001   -3.75823582E-001   -1.03122461E+000    8.81453464E-001    2.34886534E-002
   -4.03937008E-002   -8.14960630E-002   -3.00000000E-003   -5.09062674E-001   -8.87526646E-001   -4.15819362E-001   -1.11277185E+000    9.07955472E-001    7.56129795E-003
   -3.89763780E-002   -8.14960630E-002   -3.00000000E-003   -5.05940708E-001   -8.75468328E-001   -4.43397381E-001   -1.17383227E+000    9.25314884E-001   -6.66046668E-003
   -3.75590551E-002   -8.14960630E-002   -3.00000000E-003   -2.61368880E-001   -3.01711186E-001    1.26726281E-001    1.27196250E-001    9.22996534E-001    5.58708299E-002
   -3.61417323E-002   -8.14960630E-002   -3.00000000E-003   -2.65296212E-001   -3.02565554E-001    1.24054664E-001    1.22541045E-001    9.33125077E-001    6.62506955E-002
   -3.47244094E-002   -8.14960630E-002   -3.00000000E-003   -2.69013774E-001   -3.03312476E-001    1.20650944E-001    1.16321017E-001    9.44153117E-001    7.61729067E-002
   -3.33070866E-002   -8.14960630E-002   -3.00000000E-003   -2.73133760E-001   -3.04780648E-001    1.16954733E-001    1.09270768E-001    9.56777003E-001    8.63904776E-002
   -3.18897638E-002   -8.14960630E-002   -3.00000000E-003   -2.77167112E-001   -3.07216552E-001    1.13522317E-001    1.02672338E-001    9.69997401E-001    9.65539829E-002
   -3.04724409E-002   -8.14960630E-002   -3.00000000E-003   -2.80922303E-001   -3.09605019E-001    1.09932292E-001    9.69258809E-002    9.81957064E-001    1.05877641E-001
   -2.90551181E-002   -8.14960630E-002   -3.00000000E-003   -2.84469600E-001   -3.11526377E-001    1.06203203E-001    9.14654738E-002    9.92854599E-001    1.14485154E-001
   -2.76377953E-002   -8.14960630E-002   -3.00000000E-003   -2.87777329E-001   -3.13141269E-001    1.02274663E-001    8.59064158E-002    1.00326787E+000    1.22635474E-001
   -2.62204724E-002   -8.14960630E-002   -3.00000000E-003   -2.90902087E-001   -3.14699959E-001    9.81132910E-002    8.01739118E-002    1.01345930E+000    1.30428212E-001
   -2.48031496E-002   -8.14960630E-002   -3.00000000E-003   -2.93881549E-001   -3.16342799E-001    9.37550592E-002    7.43788170E-002    1.02338784E+000    1.37818810E-001
   -2.33858268E-002   -8.14960630E-002   -3.00000000E-003   -2.96704644E-001   -3.18046136E-001    8.92361014E-002    6.86517629E-002    1.03284089E+000    1.44690627E-001
   -2.19685039E-002   -8.14960630E-002   -3.00000000E-003   -2.99351909E-001   -3.19715228E-001    8.45650634E-002    6.30158985E-002    1.04165849E+000    1.50950527E-001
   -2.05511811E-002   -8.14960630E-002   -3.00000000E-003   -3.01812926E-001   -3.21307417E-001    7.97385347E-002    5.74163172E-002    1.04982049E+000    1.56560527E-001
   -1.91338583E-002   -8.14960630E-002   -3.00000000E-003   -3.04092140E-001   -3.22844559E-001    7.47518903E-002    5.18089715E-002    1.05735902E+000    1.61505906E-001
   -1.77165354E-002   -8.14960630E-002   -3.00000000E-003   -3.06200768E-001   -3.24362151E-001    6.96126496E-002    4.61960799E-002    1.06427257E+000    1.65768424E-001
   -1.62992126E-002   -8.14960630E-002   -3.00000000E-003   -3.08145339E-001   -3.25866194E-001    6.43368444E-002    4.06053861E-002    1.07051467E+000    1.69322007E-001
   -1.48818898E-002   -8.14960630E-002   -3.00000000E-003   -3.09921275E-001   -3.27337427E-001    5.89412793E-002    3.50554068E-002    1.07602746E+000    1.72138125E-001
   -1.34645669E-002   -8.14960630E-002   -3.00000000E-003   -3.11525805E-001   -3.28754795E-001    5.34348177E-002    2.95373028E-002    1.08077309E+000    1.74190358E-001
   -1.20472441E-002   -8.14960630E-002   -3.00000000E-003   -3.12959926E-001   -3.30116453E-001    4.78232226E-002    2.40354457E-002    1.08473356E+000    1.75460247E-001
   -1.06299213E-002   -8.14960630E-002   -3.00000000E-003   -3.14228717E-001   -3.31430805E-001    4.21164560E-002    1.85466897E-002    1.08789097E+000    1.75940014E-001
   -9.21259843E-003   -8.14960630E-002   -3.00000000E-003   -3.15334543E-001   -3.32698780E-001    3.63302469E-002    1.30799799E-002    1.09022042E+000    1.75631116E-001
   -7.79527559E-003   -8.14960630E-002   -3.00000000E-003   -3.16275963E-001   -3.33910341E-001    3.04782524E-002    7.64154676E-003    1.09169389E+000    1.74537949E-001
   -6.37795276E-003   -8.14960630E-002   -3.00000000E-003   -3.17050215E-001   -3.35054590E-001    2.45721074E-002    2.22829918E-003    1.09229026E+000    1.72663223E-001
   -4.96062992E-003   -8.14960630E-002   -3.00000000E-003   -3.17659850E-001   -3.36127569E-001    1.86200646E-002   -3.17216404E-003    1.09199445E+000    1.70009380E-001
   -3.54330709E-003   -8.14960630E-002   -3.00000000E-003   -3.18108818E-001   -3.37133969E-001    1.26359349E-002   -8.56467149E-003    1.09079568E+000    1.66588160E-001
   -2.12598425E-003   -8.14960630E-002   -3.00000000E-003   -3.18399632E-001   -3.38076610E-001    6.63427175E-003   -1.39449170E-002    1.08868401E+000    1.62422971E-001
   -7.08661417E-004   -8.14960630E-002   -3.00000000E-003   -3.18528836E-001   -3.38951325E-001    6.33323329E-004   -1.93079818E-002    1.08565227E+000    1.57540569E-001
    7.08661417E-004   -8.14960630E-002   -3.00000000E-003   -3.18492066E-001   -3.39749555E-001   -5.35342998E-003   -2.46574180E-002    1.08169505E+000    1.51961997E-001
    2.12598425E-003   -8.14960630E-002   -3.00000000E-003   -3.18287605E-001   -3.40469870E-001   -1.13170645E-002   -3.00013411E-002    1.07681251E+000    1.45706026E-001
    3.54330709E-003   -8.14960630E-002   -3.00000000E-003   -3.17917193E-001   -3.41114495E-001   -1.72453563E-002   -3.53437220E-002    1.07100822E+000    1.38798470E-001
    4.96062992E-003   -8.14960630E-002   -3.00000000E-003   -3.17380572E-001   -3.41688030E-001   -2.31229695E-002   -4.06818785E-002    1.06429332E+000    1.31279427E-001
    6.37795276E-003   -8.14960630E-002   -3.00000000E-003   -3.16673361E-001   -3.42186322E-001   -2.89337591E-002   -4.60128319E-002    1.05668064E+000    1.23190017E-001
    7.79527559E-003   -8.14960630E-002   -3.00000000E-003   -3.15787801E-001   -3.42603029E-001   -3.46681617E-002   -5.13407122E-002    1.04818252E+000    1.14558875E-001
    9.21259843E-003   -8.14960630E-002   -3.00000000E-003   -3.14721951E-001   -3.42939564E-001   -4.03204080E-002   -5.66751091E-002    1.03881518E+000    1.05406806E-001
    1.06299213E-002   -8.14960630E-002   -3.00000000E-003   -3.13479280E-001   -3.43204901E-001   -4.58792923E-002   -6.20196951E-002    1.02860180E+000    9.57661057E-002
    1.20472441E-002   -8.14960630E-002   -3.00000000E-003   -3.12060649E-001   -3.43406180E-001   -5.13294231E-002   -6.73663718E-002    1.01757820E+000    8.56920209E-002
    1.34645669E-002   -8.14960630E-002   -3.00000000E-003   -3.10455424E-001   -3.43533886E-001   -5.66517122E-002   -7.27013318E-002    1.00578009E+000    7.52409759E-002
    1.48818898E-002   -8.14960630E-002   -3.00000000E-003   -3.08649448E-001   -3.43570650E-001   -6.18454845E-002   -7.80335774E-002    9.93234674E-001    6.44379895E-002
    1.62992126E-002   -8.14960630E-002   -3.00000000E-003   -3.06640112E-001   -3.43516749E-001   -6.69198140E-002   -8.33923255E-002    9.79961065E-001    5.32766103E-002
    1.77165354E-002   -8.14960630E-002   -3.00000000E-003   -3.04448241E-001   -3.43408025E-001   -7.18769824E-002   -8.87919329E-002    9.65993756E-001    4.17747705E-002
    1.91338583E-002   -8.14960630E-002   -3.00000000E-003   -3.02095851E-001   -3.43284951E-001   -7.66861736E-002   -9.41971317E-002    9.51406009E-001    3.00230549E-002
    2.05511811E-002   -8.14960630E-002   -3.00000000E-003   -2.99566194E-001   -3.43126849E-001   -8.12974593E-002   -9.95352881E-002    9.36281055E-001    1.81433167E-002
    2.19685039E-002   -8.14960630E-002   -3.00000000E-003   -2.96798511E-001   -3.42840152E-001   -8.57003568E-002   -1.04789920E-001    9.20657093E-001    6.16440601E-003
    2.33858268E-002   -8.14960630E-002   -3.00000000E-003   -2.93746527E-001   -3.42345300E-001   -8.99619705E-002   -1.10068658E-001    9.04499531E-001   -6.04119921E-003
    2.48031496E-002   -8.14960630E-002   -3.00000000E-003   -2.90466182E-001   -3.41722758E-001   -9.41866458E-002   -1.15548176E-001    8.87770078E-001   -1.86264807E-002
    2.62204724E-002   -8.14960630E-002   -3.00000000E-003   -2.87138854E-001   -3.41262369E-001   -9.83636213E-002   -1.21226299E-001    8.70585376E-001   -3.14574802E-002
    2.76377953E-002   -8.14960630E-002   -3.00000000E-003   -2.83863354E-001   -3.41134976E-001   -1.02249341E-001   -1.26723001E-001    8.53258850E-001   -4.40050923E-002
    2.90551181E-002   -8.14960630E-002   -3.00000000E-003   -2.80436224E-001   -3.41025753E-001   -1.05590302E-001   -1.31626569E-001    8.36026244E-001   -5.58620222E-002
    3.04724409E-002   -8.14960630E-002   -3.00000000E-003   -2.76457038E-001   -3.40305334E-001   -1.08397625E-001   -1.35935316E-001    8.18749354E-001   -6.73320007E-002
    3.18897638E-002   -8.14960630E-002   -3.00000000E-003   -2.71441728E-001   -3.38199913E-001   -1.11109789E-001   -1.40301163E-001    8.00788227E-001   -7.96909640E-002
    3.33070866E-002   -8.14960630E-002   -3.00000000E-003   -2.65513026E-001   -3.34858056E-001   -1.15237943E-001   -1.47108972E-001    7.81091576E-001   -9.51272126E-002
    3.47244094E-002   -8.14960630E-002   -3.00000000E-003   -2.61703018E-001   -3.35250420E-001   -1.20736334E-001   -1.56247190E-001    7.60954430E-001   -1.11712187E-001
    3.61417323E-002   -8.14960630E-002   -3.00000000E-003   -2.59443493E-001   -3.38255075E-001   -1.24064217E-001   -1.61852883E-001    7.43788106E-001   -1.23307873E-001
    3.75590551E-002   -8.14960630E-002   -3.00000000E-003   -2.56997246E-001   -3.40616601E-001   -1.25370092E-001   -1.64924374E-001    7.29653511E-001   -1.30492062E-001
    3.89763780E-002   -8.14960630E-002   -3.00000000E-003    5.50128491E-002   -2.13112849E-001   -8.12888277E-001   -4.45376031E-001    7.16100275E-001   -1.58872668E-001
    4.03937008E-002   -8.14960630E-002   -3.00000000E-003    5.94785027E-002   -2.09888182E-001   -7.94822056E-001   -4.47183647E-001    6.95810554E-001   -1.59248637E-001
    4.18110236E-002   -8.14960630E-002   -3.00000000E-003    6.33183614E-002   -2.10094492E-001   -7.65378911E-001   -4.38576273E-001    6.71459300E-001   -1.67488587E-001
    4.32283465E-002   -8.14960630E-002   -3.00000000E-003    5.37722111E-002   -2.18359111E-001   -7.35033256E-001   -4.30189669E-001    6.43381434E-001   -1.74817434E-001
    4.46456693E-002   -8.14960630E-002   -3.00000000E-003    4.19202283E-002   -2.27176210E-001   -7.13033353E-001   -4.25541793E-001    6.16556530E-001   -1.79859865E-001
    4.60629921E-002   -8.14960630E-002   -3.00000000E-003    3.23090110E-002   -2.35168337E-001   -6.94445195E-001   -4.21903561E-001    5.91000011E-001   -1.85235424E-001
    4.74803150E-002   -8.14960630E-002   -3.00000000E-003    2.44485876E-002   -2.42750502E-001   -6.76801026E-001   -4.18447597E-001    5.66080055E-001   -1.91579494E-001
    4.88976378E-002   -8.14960630E-002   -3.00000000E-003    1.74891270E-002   -2.50294603E-001   -6.59288852E-001   -4.14986569E-001    5.41446522E-001   -1.98809277E-001
    5.03149606E-002   -8.14960630E-002   -3.00000000E-003    1.07464289E-002   -2.58073882E-001   -6.41794437E-001   -4.11575473E-001    5.16994211E-001   -2.06603747E-001
    5.17322835E-002   -8.14960630E-002   -3.00000000E-003    3.83042119E-003   -2.66208776E-001   -6.24543341E-001   -4.08382686E-001    4.92804839E-001   -2.14597433E-001
    5.31496063E-002   -8.14960630E-002   -3.00000000E-003   -3.33458159E-003   -2.74667469E-001   -6.07819200E-001   -4.05572839E-001    4.69054479E-001   -2.22521352E-001
    5.45669291E-002   -8.14960630E-002   -3.00000000E-003   -1.06433541E-002   -2.83339505E-001   -5.91781346E-001   -4.03225542E-001    4.45912975E-001   -2.30247743E-001
    5.59842520E-002   -8.14960630E-002   -3.00000000E-003   -1.79592705E-002   -2.92111251E-001   -5.76445257E-001   -4.01341461E-001    4.23490506E-001   -2.37749473E-001
    5.74015748E-002   -8.14960630E-002   -3.00000000E-003   -2.51975040E-002   -3.00901428E-001   -5.61745956E-001   -3.99883449E-001    4.01847964E-001   -2.45030244E-001
    5.88188976E-002   -8.14960630E-002   -3.00000000E-003   -3.23214402E-002   -3.09653419E-001   -5.47604300E-001   -3.98809406E-001    3.81018003E-001   -2.52091549E-001
    6.02362205E-002   -8.14960630E-002   -3.00000000E-003   -3.93286004E-002   -3.18323663E-001   -5.33959586E-001   -3.98087647E-001    3.61022136E-001   -2.58926234E-001
    6.16535433E-002   -8.14960630E-002   -3.00000000E-003   -4.62262238E-002   -3.26874357E-001   -5.20770528E-001   -3.97692514E-001    3.41881813E-001   -2.65515163E-001
    6.30708661E-002   -8.14960630E-002   -3.00000000E-003   -5.30188189E-002   -3.35266776E-001   -5.08013187E-001   -3.97602662E-001    3.23615144E-001   -2.71841297E-001
    6.44881890E-002   -8.14960630E-002   -3.00000000E-003   -5.97032466E-002   -3.43461980E-001   -4.95671652E-001   -3.97797050E-001    3.06238247E-001   -2.77889635E-001
    6.59055118E-002   -8.14960630E-002   -3.00000000E-003   -6.62685020E-002   -3.51418453E-001   -4.83733575E-001   -3.98255502E-001    2.89763308E-001   -2.83654349E-001
    6.73228346E-002   -8.14960630E-002   -3.00000000E-003   -7.26936405E-002   -3.59096406E-001   -4.72184976E-001   -3.98953900E-001    2.74192065E-001   -2.89133898E-001
    6.87401575E-002   -8.14960630E-002   -3.00000000E-003   -7.89591361E-002   -3.66458501E-001   -4.61011306E-001   -3.99871433E-001    2.59521835E-001   -2.94336007E-001
    7.01574803E-002   -8.14960630E-002   -3.00000000E-003   -8.50441072E-002   -3.73470693E-001   -4.50194339E-001   -4.00984141E-001    2.45741375E-001   -2.99270430E-001
    7.15748031E-002   -8.14960630E-002   -3.00000000E-003   -9.09298441E-002   -3.80101846E-001   -4.39716256E-001   -4.02270038E-001    2.32832555E-001   -3.03950478E-001
    7.29921260E-002   -8.14960630E-002   -3.00000000E-003   -9.65974869E-002   -3.86321866E-001   -4.29558456E-001   -4.03708419E-001    2.20772892E-001   -3.08391571E-001
    7.44094488E-002   -8.14960630E-002   -3.00000000E-003   -1.02025449E-001   -3.92102965E-001   -4.19704108E-001   -4.05278653E-001    2.09532917E-001   -3.12611542E-001
    7.58267717E-002   -8.14960630E-002   -3.00000000E-003   -1.07199374E-001   -3.97420286E-001   -4.10135548E-001   -4.06961648E-001    1.99077442E-001   -3.16628055E-001
    7.72440945E-002   -8.14960630E-002   -3.00000000E-003   -1.12101213E-001   -4.02251694E-001   -4.00839828E-001   -4.08739161E-001    1.89370896E-001   -3.20461166E-001
    7.86614173E-002   -8.14960630E-002   -3.00000000E-003   -1.16717771E-001   -4.06578814E-001   -3.91800859E-001   -4.10592698E-001    1.80372086E-001   -3.24129774E-001
    8.00787402E-002   -8.14960630E-002   -3.00000000E-003   -1.21039409E-001   -4.10386186E-001   -3.83004336E-001   -4.12504714E-001    1.72037650E-001   -3.27652702E-001
    8.14960630E-002   -8.14960630E-002   -3.00000000E-003   -1.25050635E-001   -4.13661662E-001   -3.74439636E-001   -4.14458918E-001    1.64322533E-001   -3.31051645E-001
    8.29133858E-002   -8.14960630E-002   -3.00000000E-003   -1.28743559E-001   -4.16396037E-001   -3.66094618E-001   -4.16439723E-001    1.57178528E-001   -3.34345731E-001
    8.43307087E-002   -8.14960630E-002   -3.00000000E-003   -1.32111987E-001   -4.18584497E-001   -3.57958248E-001   -4.18432708E-001    1.50558642E-001   -3.37554157E-001
    8.57480315E-002   -8.14960630E-002   -3.00000000E-003   -1.35149238E-001   -4.20226644E-001   -3.50020904E-001   -4.20423427E-001    1.44414607E-001   -3.40697025E-001
    8.71653543E-002   -8.14960630E-002   -3.00000000E-003   -1.37851638E-001   -4.21325348E-001   -3.42272848E-001   -4.22397302E-001    1.38697116E-001   -3.43791849E-001
    8.85826772E-002   -8.14960630E-002   -3.00000000E-003   -1.40220966E-001   -4.21885996E-001   -3.34706200E-001   -4.24345163E-001    1.33360474E-001   -3.46855695E-001
    9.00000000E-002   -8.14960630E-002   -3.00000000E-003   -1.42257220E-001   -4.21918569E-001   -3.27312778E-001   -4.26254791E-001    1.28356758E-001   -3.49904932E-001
   -9.00000000E-002   -8.00787402E-002   -3.00000000E-003   -1.44460224E-001   -5.34130153E-002   -3.02685148E-002   -1.48486875E-001    3.05323438E-001   -2.10949080E-001
   -8.85826772E-002   -8.00787402E-002   -3.00000000E-003   -1.52015456E-001   -6.36137520E-002   -3.47217264E-002   -1.55947632E-001    3.13318791E-001   -2.10142925E-001
   -8.71653543E-002   -8.00787402E-002   -3.00000000E-003   -1.59777560E-001   -7.48060881E-002   -3.93409219E-002   -1.63976566E-001    3.21752904E-001   -2.09113032E-001
   -8.57480315E-002   -8.00787402E-002   -3.00000000E-003   -1.67745222E-001   -8.69906512E-002   -4.41330720E-002   -1.72616931E-001    3.30651111E-001   -2.07808379E-001
   -8.43307087E-002   -8.00787402E-002   -3.00000000E-003   -1.75917686E-001   -1.00164697E-001   -4.91074320E-002   -1.81912833E-001    3.40036461E-001   -2.06183201E-001
   -8.29133858E-002   -8.00787402E-002   -3.00000000E-003   -1.84291743E-001   -1.14321293E-001   -5.42713560E-002   -1.91907592E-001    3.49932722E-001   -2.04189834E-001
   -8.14960630E-002   -8.00787402E-002   -3.00000000E-003   -1.92864521E-001   -1.29450859E-001   -5.96351571E-002   -2.02647879E-001    3.60360659E-001   -2.01783946E-001
   -8.00787402E-002   -8.00787402E-002   -3.00000000E-003   -2.01634962E-001   -1.45543333E-001   -6.52095769E-002   -2.14179217E-001    3.71341744E-001   -1.98924664E-001
   -7.86614173E-002   -8.00787402E-002   -3.00000000E-003   -2.10598244E-001   -1.62583678E-001   -7.10050026E-002   -2.26551270E-001    3.82894513E-001   -1.95572199E-001
   -7.72440945E-002   -8.00787402E-002   -3.00000000E-003   -2.19750818E-001   -1.80551834E-001   -7.70342522E-002   -2.39811305E-001    3.95036500E-001   -1.91693532E-001
   -7.58267717E-002   -8.00787402E-002   -3.00000000E-003   -2.29088729E-001   -1.99428260E-001   -8.33116118E-002   -2.54009447E-001    4.07781514E-001   -1.87261093E-001
   -7.44094488E-002   -8.00787402E-002   -3.00000000E-003   -2.38609927E-001   -2.19194980E-001   -8.98498534E-002   -2.69195375E-001    4.21142723E-001   -1.82251986E-001
   -7.29921260E-002   -8.00787402E-002   -3.00000000E-003   -2.48311136E-001   -2.39831454E-001   -9.66647214E-002   -2.85419904E-001    4.35131000E-001   -1.76650045E-001
   -7.15748031E-002   -8.00787402E-002   -3.00000000E-003   -2.58190835E-001   -2.61316500E-001   -1.03772721E-001   -3.02734712E-001    4.49752423E-001   -1.70448813E-001
   -7.01574803E-002   -8.00787402E-002   -3.00000000E-003   -2.68243758E-001   -2.83624146E-001   -1.11190961E-001   -3.21192585E-001    4.65014153E-001   -1.63644635E-001
   -6.87401575E-002   -8.00787402E-002   -3.00000000E-003   -2.78468739E-001   -3.06734861E-001   -1.18937601E-001   -3.40846863E-001    4.80917903E-001   -1.56247085E-001
   -6.73228346E-002   -8.00787402E-002   -3.00000000E-003   -2.88865927E-001   -3.30628587E-001   -1.27033254E-001   -3.61749686E-001    4.97461708E-001   -1.48273028E-001
   -6.59055118E-002   -8.00787402E-002   -3.00000000E-003   -2.99435235E-001   -3.55288832E-001   -1.35499314E-001   -3.83956771E-001    5.14642375E-001   -1.39752009E-001
   -6.44881890E-002   -8.00787402E-002   -3.00000000E-003   -3.10177237E-001   -3.80700279E-001   -1.44359406E-001   -4.07525670E-001    5.32452839E-001   -1.30724141E-001
   -6.30708661E-002   -8.00787402E-002   -3.00000000E-003   -3.21091558E-001   -4.06843065E-001   -1.53639073E-001   -4.32518233E-001    5.50883786E-001   -1.21240323E-001
   -6.16535433E-002   -8.00787402E-002   -3.00000000E-003   -3.32173861E-001   -4.33693862E-001   -1.63366596E-001   -4.58995898E-001    5.69919443E-001   -1.11368653E-001
   -6.02362205E-002   -8.00787402E-002   -3.00000000E-003   -3.43419925E-001   -4.61221153E-001   -1.73565494E-001   -4.87014230E-001    5.89537433E-001   -1.01188563E-001
   -5.88188976E-002   -8.00787402E-002   -3.00000000E-003   -3.54826850E-001   -4.89392291E-001   -1.84251847E-001   -5.16606213E-001    6.09711654E-001   -9.07993740E-002
   -5.74015748E-002   -8.00787402E-002   -3.00000000E-003   -3.66403947E-001   -5.18193002E-001   -1.95431287E-001   -5.47769402E-001    6.30415265E-001   -8.03184210E-002
   -5.59842520E-002   -8.00787402E-002   -3.00000000E-003   -3.78190807E-001   -5.47666750E-001   -2.07109144E-001   -5.80478675E-001    6.51633194E-001   -6.98892954E-002
   -5.45669291E-002   -8.00787402E-002   -3.00000000E-003   -3.90267929E-001   -5.77963510E-001   -2.19327116E-001   -6.14751097E-001    6.73376056E-001   -5.96921661E-002
   -5.31496063E-002   -8.00787402E-002   -3.00000000E-003   -4.02736400E-001   -6.09317789E-001   -2.32220331E-001   -6.50784035E-001    6.95677917E-001   -4.99512116E-002
   -5.17322835E-002   -8.00787402E-002   -3.00000000E-003   -4.15615398E-001   -6.41853332E-001   -2.46067285E-001   -6.89115511E-001    7.18567581E-001   -4.09462816E-002
   -5.03149606E-002   -8.00787402E-002   -3.00000000E-003   -4.28621122E-001   -6.75071219E-001   -2.61216873E-001   -7.30574638E-001    7.41959723E-001   -3.29972922E-002
   -4.88976378E-002   -8.00787402E-002   -3.00000000E-003   -4.41031048E-001   -7.07278945E-001   -2.77630262E-001   -7.75398650E-001    7.65507316E-001   -2.64118788E-002
   -4.74803150E-002   -8.00787402E-002   -3.00000000E-003   -4.52337020E-001   -7.36467119E-001   -2.94287504E-001   -8.21491701E-001    7.88739975E-001   -2.15020836E-002
   -4.60629921E-002   -8.00787402E-002   -3.00000000E-003   -4.63421053E-001   -7.63199892E-001   -3.09856654E-001   -8.64698386E-001    8.11708696E-001   -1.88561523E-002
   -4.46456693E-002   -8.00787402E-002   -3.00000000E-003   -4.76359512E-001   -7.91232622E-001   -3.24008743E-001   -9.01665245E-001    8.35317309E-001   -1.97300126E-002
   -4.32283465E-002   -8.00787402E-002   -3.00000000E-003   -4.94331807E-001   -8.25927472E-001   -3.37419272E-001   -9.29630820E-001    8.61026490E-001   -2.64230629E-002
   -4.18110236E-002   -8.00787402E-002   -3.00000000E-003   -5.26320446E-001   -8.78022786E-001   -3.50270039E-001   -9.40020889E-001    8.90283220E-001   -4.22406126E-002
   -4.03937008E-002   -8.00787402E-002   -3.00000000E-003   -2.58317250E-001   -2.88645813E-001    1.40281841E-001    1.34288512E-001    8.83311185E-001    5.30906029E-003
   -3.89763780E-002   -8.00787402E-002   -3.00000000E-003   -2.61183152E-001   -2.95289334E-001    1.32397390E-001    1.29382988E-001    8.97095392E-001    1.67491489E-002
   -3.75590551E-002   -8.00787402E-002   -3.00000000E-003   -2.66231388E-001   -2.98030696E-001    1.29683699E-001    1.25100738E-001    9.07812126E-001    2.62775703E-002
   -3.61417323E-002   -8.00787402E-002   -3.00000000E-003   -2.70537595E-001   -2.99604438E-001    1.26932012E-001    1.20107889E-001    9.18537808E-001    3.53963281E-002
   -3.47244094E-002   -8.00787402E-002   -3.00000000E-003   -2.74564648E-001   -3.00881508E-001    1.23784296E-001    1.14485355E-001    9.29678035E-001    4.44956261E-002
   -3.33070866E-002   -8.00787402E-002   -3.00000000E-003   -2.78541383E-001   -3.02357680E-001    1.20342667E-001    1.08478651E-001    9.41319808E-001    5.36738288E-002
   -3.18897638E-002   -8.00787402E-002   -3.00000000E-003   -2.82427186E-001   -3.04144222E-001    1.16757263E-001    1.02500852E-001    9.53054378E-001    6.27356825E-002
   -3.04724409E-002   -8.00787402E-002   -3.00000000E-003   -2.86141149E-001   -3.06004010E-001    1.13020102E-001    9.67601495E-002    9.64315957E-001    7.14084171E-002
   -2.90551181E-002   -8.00787402E-002   -3.00000000E-003   -2.89664374E-001   -3.07740977E-001    1.09106442E-001    9.11663525E-002    9.74955983E-001    7.96102533E-002
   -2.76377953E-002   -8.00787402E-002   -3.00000000E-003   -2.92992027E-001   -3.09346707E-001    1.04998640E-001    8.55771281E-002    9.85097796E-001    8.73781703E-002
   -2.62204724E-002   -8.00787402E-002   -3.00000000E-003   -2.96139482E-001   -3.10897374E-001    1.00685484E-001    7.99346725E-002    9.94845897E-001    9.47368469E-002
   -2.48031496E-002   -8.00787402E-002   -3.00000000E-003   -2.99120146E-001   -3.12451934E-001    9.61817816E-002    7.42623498E-002    1.00419403E+000    1.01660003E-001
   -2.33858268E-002   -8.00787402E-002   -3.00000000E-003   -3.01934957E-001   -3.14016715E-001    9.15029378E-002    6.86041326E-002    1.01306231E+000    1.08089689E-001
   -2.19685039E-002   -8.00787402E-002   -3.00000000E-003   -3.04577137E-001   -3.15564253E-001    8.66613931E-002    6.29791634E-002    1.02136840E+000    1.13966709E-001
   -2.05511811E-002   -8.00787402E-002   -3.00000000E-003   -3.07042615E-001   -3.17076088E-001    8.16616941E-002    5.73762844E-002    1.02907215E+000    1.19250515E-001
   -1.91338583E-002   -8.00787402E-002   -3.00000000E-003   -3.09332423E-001   -3.18552995E-001    7.65065776E-002    5.17814739E-002    1.03615854E+000    1.23913196E-001
   -1.77165354E-002   -8.00787402E-002   -3.00000000E-003   -3.11449726E-001   -3.20003570E-001    7.12051904E-002    4.61939985E-002    1.04260811E+000    1.27930401E-001
   -1.62992126E-002   -8.00787402E-002   -3.00000000E-003   -3.13397836E-001   -3.21429693E-001    6.57697770E-002    4.06228433E-002    1.04838984E+000    1.31278772E-001
   -1.48818898E-002   -8.00787402E-002   -3.00000000E-003   -3.15175459E-001   -3.22823968E-001    6.02117557E-002    3.50748098E-002    1.05346459E+000    1.33934251E-001
   -1.34645669E-002   -8.00787402E-002   -3.00000000E-003   -3.16783241E-001   -3.24177924E-001    5.45425091E-002    2.95489726E-002    1.05780250E+000    1.35876830E-001
   -1.20472441E-002   -8.00787402E-002   -3.00000000E-003   -3.18221306E-001   -3.25487606E-001    4.87706136E-002    2.40408050E-002    1.06137827E+000    1.37091231E-001
   -1.06299213E-002   -8.00787402E-002   -3.00000000E-003   -3.19491728E-001   -3.26752687E-001    4.29071105E-002    1.85493552E-002    1.06416944E+000    1.37568875E-001
   -9.21259843E-003   -8.00787402E-002   -3.00000000E-003   -3.20596346E-001   -3.27970653E-001    3.69647039E-002    1.30759043E-002    1.06615464E+000    1.37307208E-001
   -7.79527559E-003   -8.00787402E-002   -3.00000000E-003   -3.21534113E-001   -3.29136408E-001    3.09570009E-002    7.62255664E-003    1.06731135E+000    1.36306717E-001
   -6.37795276E-003   -8.00787402E-002   -3.00000000E-003   -3.22305151E-001   -3.30245284E-001    2.48948187E-002    2.18780957E-003    1.06762213E+000    1.34571240E-001
   -4.96062992E-003   -8.00787402E-002   -3.00000000E-003   -3.22910510E-001   -3.31293627E-001    1.87902794E-002   -3.23368794E-003    1.06707178E+000    1.32106413E-001
   -3.54330709E-003   -8.00787402E-002   -3.00000000E-003   -3.23351527E-001   -3.32280967E-001    1.26571622E-002   -8.64470316E-003    1.06564917E+000    1.28923300E-001
   -2.12598425E-003   -8.00787402E-002   -3.00000000E-003   -3.23628888E-001   -3.33206892E-001    6.50754133E-003   -1.40438944E-002    1.06334528E+000    1.25039230E-001
   -7.08661417E-004   -8.00787402E-002   -3.00000000E-003   -3.23741267E-001   -3.34068873E-001    3.56269180E-004   -1.94318898E-002    1.06015418E+000    1.20473873E-001
    7.08661417E-004   -8.00787402E-002   -3.00000000E-003   -3.23686420E-001   -3.34863272E-001   -5.78158658E-003   -2.48107809E-002    1.05607340E+000    1.15247664E-001
    2.12598425E-003   -8.00787402E-002   -3.00000000E-003   -3.23463299E-001   -3.35588773E-001   -1.18960110E-002   -3.01835409E-002    1.05110327E+000    1.09382299E-001
    3.54330709E-003   -8.00787402E-002   -3.00000000E-003   -3.23071340E-001   -3.36245242E-001   -1.79726214E-002   -3.55540590E-002    1.04524877E+000    1.02903098E-001
    4.96062992E-003   -8.00787402E-002   -3.00000000E-003   -3.22508503E-001   -3.36833231E-001   -2.39993692E-002   -4.09209564E-002    1.03851799E+000    9.58407756E-002
    6.37795276E-003   -8.00787402E-002   -3.00000000E-003   -3.21772687E-001   -3.37351007E-001   -2.99623108E-002   -4.62855335E-002    1.03092301E+000    8.82269454E-002
    7.79527559E-003   -8.00787402E-002   -3.00000000E-003   -3.20860294E-001   -3.37797099E-001   -3.58520878E-002   -5.16502749E-002    1.02247832E+000    8.00908440E-002
    9.21259843E-003   -8.00787402E-002   -3.00000000E-003   -3.19768811E-001   -3.38172447E-001   -4.16573769E-002   -5.70183782E-002    1.01320192E+000    7.14603897E-002
    1.06299213E-002   -8.00787402E-002   -3.00000000E-003   -3.18498591E-001   -3.38479390E-001   -4.73674107E-002   -6.23919534E-002    1.00311674E+000    6.23685279E-002
    1.20472441E-002   -8.00787402E-002   -3.00000000E-003   -3.17046863E-001   -3.38719114E-001   -5.29695858E-002   -6.77690381E-002    9.92250482E-001    5.28543051E-002
    1.34645669E-002   -8.00787402E-002   -3.00000000E-003   -3.15408858E-001   -3.38889027E-001   -5.84523916E-002   -7.31459827E-002    9.80633515E-001    4.29559749E-002
    1.48818898E-002   -8.00787402E-002   -3.00000000E-003   -3.13580015E-001   -3.38985402E-001   -6.38104390E-002   -7.85274254E-002    9.68295068E-001    3.27023760E-002
    1.62992126E-002   -8.00787402E-002   -3.00000000E-003   -3.11559512E-001   -3.39011196E-001   -6.90397739E-002   -8.39217561E-002    9.55265459E-001    2.21148334E-002
    1.77165354E-002   -8.00787402E-002   -3.00000000E-003   -3.09353432E-001   -3.38978809E-001   -7.41338845E-002   -8.93300138E-002    9.41582937E-001    1.12259131E-002
    1.91338583E-002   -8.00787402E-002   -3.00000000E-003   -3.06965251E-001   -3.38896567E-001   -7.90754104E-002   -9.47377100E-002    9.27298156E-001    8.86321559E-005
    2.05511811E-002   -8.00787402E-002   -3.00000000E-003   -3.04385060E-001   -3.38752742E-001   -8.38454701E-002   -1.00122696E-001    9.12461355E-001   -1.12429257E-002
    2.19685039E-002   -8.00787402E-002   -3.00000000E-003   -3.01594451E-001   -3.38517859E-001   -8.84427690E-002   -1.05488944E-001    8.97109485E-001   -2.27495734E-002
    2.33858268E-002   -8.00787402E-002   -3.00000000E-003   -2.98586479E-001   -3.38178846E-001   -9.28895097E-002   -1.10878225E-001    8.81259134E-001   -3.44558480E-002
    2.48031496E-002   -8.00787402E-002   -3.00000000E-003   -2.95390836E-001   -3.37780802E-001   -9.72051264E-002   -1.16331319E-001    8.64939763E-001   -4.63684688E-002
    2.62204724E-002   -8.00787402E-002   -3.00000000E-003   -2.92061977E-001   -3.37410539E-001   -1.01361530E-001   -1.21811412E-001    8.48238217E-001   -5.83899812E-002
    2.76377953E-002   -8.00787402E-002   -3.00000000E-003   -2.88607759E-001   -3.37083145E-001   -1.05269878E-001   -1.27186209E-001    8.31282644E-001   -7.03352997E-002
    2.90551181E-002   -8.00787402E-002   -3.00000000E-003   -2.84935198E-001   -3.36656267E-001   -1.08860398E-001   -1.32339749E-001    8.14150830E-001   -8.21123506E-002
    3.04724409E-002   -8.00787402E-002   -3.00000000E-003   -2.80889820E-001   -3.35884143E-001   -1.12191170E-001   -1.37357414E-001    7.96762050E-001   -9.39269759E-002
    3.18897638E-002   -8.00787402E-002   -3.00000000E-003   -2.76398909E-001   -3.34645729E-001   -1.15516567E-001   -1.42628904E-001    7.78893112E-001   -1.06275729E-001
    3.33070866E-002   -8.00787402E-002   -3.00000000E-003   -2.71763879E-001   -3.33415836E-001   -1.19164213E-001   -1.48661566E-001    7.60459997E-001   -1.19443874E-001
    3.47244094E-002   -8.00787402E-002   -3.00000000E-003   -2.67630590E-001   -3.33226401E-001   -1.22864843E-001   -1.55001315E-001    7.42065456E-001   -1.32447578E-001
    3.61417323E-002   -8.00787402E-002   -3.00000000E-003   -2.63960419E-001   -3.33979008E-001   -1.25776923E-001   -1.60273043E-001    7.24649261E-001   -1.43599099E-001
    3.75590551E-002   -8.00787402E-002   -3.00000000E-003   -2.60144426E-001   -3.34678542E-001   -1.27560933E-001   -1.63959540E-001    7.08494901E-001   -1.52438980E-001
    3.89763780E-002   -8.00787402E-002   -3.00000000E-003   -2.55748496E-001   -3.34682821E-001   -1.28038711E-001   -1.65791706E-001    6.93557137E-001   -1.59352851E-001
    4.03937008E-002   -8.00787402E-002   -3.00000000E-003   -2.50549763E-001   -3.33673586E-001   -1.25434494E-001   -1.63310272E-001    6.80462043E-001   -1.64163140E-001
    4.18110236E-002   -8.00787402E-002   -3.00000000E-003    1.21293713E-001   -1.85047507E-001   -7.52037846E-001   -4.07637141E-001    6.79726321E-001   -2.22127501E-001
    4.32283465E-002   -8.00787402E-002   -3.00000000E-003    7.38387488E-002   -2.07103736E-001   -7.16838581E-001   -4.16369938E-001    6.39053342E-001   -2.17985224E-001
    4.46456693E-002   -8.00787402E-002   -3.00000000E-003    5.65430807E-002   -2.16316885E-001   -7.01356430E-001   -4.16520632E-001    6.10440544E-001   -2.15243040E-001
    4.60629921E-002   -8.00787402E-002   -3.00000000E-003    4.60477203E-002   -2.24152292E-001   -6.86516414E-001   -4.14788039E-001    5.84720200E-001   -2.16464454E-001
    4.74803150E-002   -8.00787402E-002   -3.00000000E-003    3.84601211E-002   -2.31492849E-001   -6.70933519E-001   -4.12115991E-001    5.60023618E-001   -2.20408971E-001
    4.88976378E-002   -8.00787402E-002   -3.00000000E-003    3.19940676E-002   -2.38891364E-001   -6.54300570E-001   -4.08791298E-001    5.35571879E-001   -2.26264554E-001
    5.03149606E-002   -8.00787402E-002   -3.00000000E-003    2.54360342E-002   -2.46786091E-001   -6.36905308E-001   -4.05149367E-001    5.11090494E-001   -2.33226263E-001
    5.17322835E-002   -8.00787402E-002   -3.00000000E-003    1.81883966E-002   -2.55341298E-001   -6.19494569E-001   -4.01658599E-001    4.86724331E-001   -2.40513777E-001
    5.31496063E-002   -8.00787402E-002   -3.00000000E-003    1.03380198E-002   -2.64400066E-001   -6.02754470E-001   -3.98679606E-001    4.62812564E-001   -2.47653063E-001
    5.45669291E-002   -8.00787402E-002   -3.00000000E-003    2.27093520E-003   -2.73694538E-001   -5.86935577E-001   -3.96314557E-001    4.39611421E-001   -2.54532278E-001
    5.59842520E-002   -8.00787402E-002   -3.00000000E-003   -5.71881614E-003   -2.83037241E-001   -5.71959731E-001   -3.94501517E-001    4.17228355E-001   -2.61200754E-001
    5.74015748E-002   -8.00787402E-002   -3.00000000E-003   -1.35147030E-002   -2.92338120E-001   -5.57655143E-001   -3.93148336E-001    3.95684095E-001   -2.67716658E-001
    5.88188976E-002   -8.00787402E-002   -3.00000000E-003   -2.11047509E-002   -3.01556439E-001   -5.43880181E-001   -3.92186167E-001    3.74974504E-001   -2.74095733E-001
    6.02362205E-002   -8.00787402E-002   -3.00000000E-003   -2.85247245E-002   -3.10665750E-001   -5.30552631E-001   -3.91577612E-001    3.55099427E-001   -2.80322759E-001
    6.16535433E-002   -8.00787402E-002   -3.00000000E-003   -3.58095217E-002   -3.19638232E-001   -5.17635919E-001   -3.91301910E-001    3.36071218E-001   -2.86362990E-001
    6.30708661E-002   -8.00787402E-002   -3.00000000E-003   -4.29776471E-002   -3.28435405E-001   -5.05117599E-001   -3.91342063E-001    3.17906914E-001   -2.92182373E-001
    6.44881890E-002   -8.00787402E-002   -3.00000000E-003   -5.00304381E-002   -3.37017253E-001   -4.92995132E-001   -3.91679436E-001    3.00624202E-001   -2.97755584E-001
    6.59055118E-002   -8.00787402E-002   -3.00000000E-003   -5.69553095E-002   -3.45340133E-001   -4.81265034E-001   -3.92293125E-001    2.84237750E-001   -3.03070630E-001
    6.73228346E-002   -8.00787402E-002   -3.00000000E-003   -6.37271027E-002   -3.53361949E-001   -4.69918047E-001   -3.93157077E-001    2.68749415E-001   -3.08125002E-001
    6.87401575E-002   -8.00787402E-002   -3.00000000E-003   -7.03234991E-002   -3.61046727E-001   -4.58939829E-001   -3.94246251E-001    2.54157292E-001   -3.12924220E-001
    7.01574803E-002   -8.00787402E-002   -3.00000000E-003   -7.67221353E-002   -3.68360916E-001   -4.48312598E-001   -3.95535872E-001    2.40448768E-001   -3.17481039E-001
    7.15748031E-002   -8.00787402E-002   -3.00000000E-003   -8.29033950E-002   -3.75274274E-001   -4.38016987E-001   -3.97001727E-001    2.27604493E-001   -3.21808745E-001
    7.29921260E-002   -8.00787402E-002   -3.00000000E-003   -8.88497580E-002   -3.81758197E-001   -4.28032941E-001   -3.98621517E-001    2.15600379E-001   -3.25922902E-001
    7.44094488E-002   -8.00787402E-002   -3.00000000E-003   -9.45390718E-002   -3.87785139E-001   -4.18343365E-001   -4.00374258E-001    2.04404949E-001   -3.29842041E-001
    7.58267717E-002   -8.00787402E-002   -3.00000000E-003   -9.99584786E-002   -3.93331508E-001   -4.08930986E-001   -4.02239928E-001    1.93983059E-001   -3.33583259E-001
    7.72440945E-002   -8.00787402E-002   -3.00000000E-003   -1.05093513E-001   -3.98375965E-001   -3.99779717E-001   -4.04199794E-001    1.84296352E-001   -3.37165400E-001
    7.86614173E-002   -8.00787402E-002   -3.00000000E-003   -1.09929284E-001   -4.02900499E-001   -3.90876893E-001   -4.06234770E-001    1.75304371E-001   -3.40607519E-001
    8.00787402E-002   -8.00787402E-002   -3.00000000E-003   -1.14457506E-001   -4.06890562E-001   -3.82207925E-001   -4.08327225E-001    1.66963436E-001   -3.43928028E-001
    8.14960630E-002   -8.00787402E-002   -3.00000000E-003   -1.18665286E-001   -4.10334054E-001   -3.73760799E-001   -4.10459250E-001    1.59227557E-001   -3.47145716E-001
    8.29133858E-002   -8.00787402E-002   -3.00000000E-003   -1.22543804E-001   -4.13223280E-001   -3.65525920E-001   -4.12616153E-001    1.52049012E-001   -3.50281286E-001
    8.43307087E-002   -8.00787402E-002   -3.00000000E-003   -1.26088153E-001   -4.15554153E-001   -3.57491259E-001   -4.14781436E-001    1.45380352E-001   -3.53351518E-001
    8.57480315E-002   -8.00787402E-002   -3.00000000E-003   -1.29292614E-001   -4.17326579E-001   -3.49648366E-001   -4.16941699E-001    1.39174154E-001   -3.56375901E-001
    8.71653543E-002   -8.00787402E-002   -3.00000000E-003   -1.32154918E-001   -4.18544398E-001   -3.41987639E-001   -4.19082937E-001    1.33382193E-001   -3.59371320E-001
    8.85826772E-002   -8.00787402E-002   -3.00000000E-003   -1.34675335E-001   -4.19215172E-001   -3.34501016E-001   -4.21192454E-001    1.27957959E-001   -3.62353479E-001
    9.00000000E-002   -8.00787402E-002   -3.00000000E-003   -1.36855860E-001   -4.19348197E-001   -3.27181294E-001   -4.23260434E-001    1.22855309E-001   -3.65337535E-001
   -9.00000000E-002   -7.86614173E-002   -3.00000000E-003   -1.50606839E-001   -5.53139700E-002   -2.69949915E-002   -1.41271576E-001    3.05670320E-001   -2.23370631E-001
   -8.85826772E-002   -7.86614173E-002   -3.00000000E-003   -1.58368312E-001   -6.59339506E-002   -3.13009371E-002   -1.48178013E-001    3.13767431E-001   -2.22701510E-001
   -8.71653543E-002   -7.86614173E-002   -3.00000000E-003   -1.66343747E-001   -7.75881452E-002   -3.57644646E-002   -1.55638824E-001    3.22299861E-001   -2.21847606E-001
   -8.57480315E-002   -7.86614173E-002   -3.00000000E-003   -1.74532233E-001   -9.02782319E-002   -4.03919647E-002   -1.63696528E-001    3.31293736E-001   -2.20759579E-001
   -8.43307087E-002   -7.86614173E-002   -3.00000000E-003   -1.82932289E-001   -1.04002351E-001   -4.51920081E-002   -1.72396673E-001    3.40771477E-001   -2.19393375E-001
   -8.29133858E-002   -7.86614173E-002   -3.00000000E-003   -1.91542631E-001   -1.18754728E-001   -5.01721189E-002   -1.81781291E-001    3.50756928E-001   -2.17703378E-001
   -8.14960630E-002   -7.86614173E-002   -3.00000000E-003   -2.00362005E-001   -1.34527848E-001   -5.53419825E-002   -1.91896932E-001    3.61271880E-001   -2.15646518E-001
   -8.00787402E-002   -7.86614173E-002   -3.00000000E-003   -2.09386623E-001   -1.51309554E-001   -6.07118839E-002   -2.02789707E-001    3.72336018E-001   -2.13180993E-001
   -7.86614173E-002   -7.86614173E-002   -3.00000000E-003   -2.18618240E-001   -1.69089734E-001   -6.62936817E-002   -2.14506034E-001    3.83968781E-001   -2.10273913E-001
   -7.72440945E-002   -7.86614173E-002   -3.00000000E-003   -2.28048845E-001   -1.87845505E-001   -7.20986261E-002   -2.27095590E-001    3.96188086E-001   -2.06888132E-001
   -7.58267717E-002   -7.86614173E-002   -3.00000000E-003   -2.37677821E-001   -2.07560145E-001   -7.81409901E-002   -2.40606903E-001    4.09008244E-001   -2.02999183E-001
   -7.44094488E-002   -7.86614173E-002   -3.00000000E-003   -2.47504271E-001   -2.28216319E-001   -8.44341851E-002   -2.55089169E-001    4.22442786E-001   -1.98585698E-001
   -7.29921260E-002   -7.86614173E-002   -3.00000000E-003   -2.57525553E-001   -2.49793996E-001   -9.09937042E-002   -2.70592610E-001    4.36503014E-001   -1.93632404E-001
   -7.15748031E-002   -7.86614173E-002   -3.00000000E-003   -2.67741215E-001   -2.72272506E-001   -9.78360580E-002   -2.87168018E-001    4.51195670E-001   -1.88133836E-001
   -7.01574803E-002   -7.86614173E-002   -3.00000000E-003   -2.78146964E-001   -2.95626796E-001   -1.04978242E-001   -3.04867460E-001    4.66529367E-001   -1.82088439E-001
   -6.87401575E-002   -7.86614173E-002   -3.00000000E-003   -2.88742824E-001   -3.19836512E-001   -1.12438982E-001   -3.23742214E-001    4.82505403E-001   -1.75505477E-001
   -6.73228346E-002   -7.86614173E-002   -3.00000000E-003   -2.99530228E-001   -3.44883574E-001   -1.20237750E-001   -3.43843521E-001    4.99124963E-001   -1.68406114E-001
   -6.59055118E-002   -7.86614173E-002   -3.00000000E-003   -3.10512108E-001   -3.70754268E-001   -1.28396002E-001   -3.65223995E-001    5.16387146E-001   -1.60820087E-001
   -6.44881890E-002   -7.86614173E-002   -3.00000000E-003   -3.21692363E-001   -3.97436469E-001   -1.36939856E-001   -3.87940549E-001    5.34287648E-001   -1.52792329E-001
   -6.30708661E-002   -7.86614173E-002   -3.00000000E-003   -3.33073810E-001   -4.24919000E-001   -1.45897693E-001   -4.12061367E-001    5.52823445E-001   -1.44376777E-001
   -6.16535433E-002   -7.86614173E-002   -3.00000000E-003   -3.44651335E-001   -4.53177367E-001   -1.55305163E-001   -4.37657166E-001    5.71982776E-001   -1.35645200E-001
   -6.02362205E-002   -7.86614173E-002   -3.00000000E-003   -3.56415060E-001   -4.82165988E-001   -1.65195076E-001   -4.64803956E-001    5.91745757E-001   -1.26687040E-001
   -5.88188976E-002   -7.86614173E-002   -3.00000000E-003   -3.68345018E-001   -5.11811538E-001   -1.75582802E-001   -4.93541682E-001    6.12084811E-001   -1.17608328E-001
   -5.74015748E-002   -7.86614173E-002   -3.00000000E-003   -3.80428854E-001   -5.42030060E-001   -1.86452191E-001   -5.23826696E-001    6.32966114E-001   -1.08533888E-001
   -5.59842520E-002   -7.86614173E-002   -3.00000000E-003   -3.92708454E-001   -5.72824138E-001   -1.97754190E-001   -5.55502068E-001    6.54375036E-001   -9.96196915E-002
   -5.45669291E-002   -7.86614173E-002   -3.00000000E-003   -4.05332483E-001   -6.04428536E-001   -2.09458902E-001   -5.88368811E-001    6.76358084E-001   -9.10684535E-002
   -5.31496063E-002   -7.86614173E-002   -3.00000000E-003   -4.18585158E-001   -6.37433614E-001   -2.21683703E-001   -6.22442941E-001    6.99055994E-001   -8.31597043E-002
   -5.17322835E-002   -7.86614173E-002   -3.00000000E-003   -4.32792085E-001   -6.72669513E-001   -2.34908919E-001   -6.58461050E-001    7.22711195E-001   -7.62918655E-002
   -5.03149606E-002   -7.86614173E-002   -3.00000000E-003   -4.47853580E-001   -7.10327406E-001   -2.50241953E-001   -6.98592148E-001    7.47513039E-001   -7.10064351E-002
   -4.88976378E-002   -7.86614173E-002   -3.00000000E-003   -4.61966997E-001   -7.47092652E-001   -2.68803711E-001   -7.45856713E-001    7.72997051E-001   -6.78579213E-002
   -4.74803150E-002   -7.86614173E-002   -3.00000000E-003   -4.72391057E-001   -7.74980238E-001   -2.88374074E-001   -7.97008369E-001    7.97625396E-001   -6.70526505E-002
   -4.60629921E-002   -7.86614173E-002   -3.00000000E-003   -4.81381362E-001   -7.93327667E-001   -3.05404684E-001   -8.39861854E-001    8.21360543E-001   -6.91350381E-002
   -4.46456693E-002   -7.86614173E-002   -3.00000000E-003   -4.93789514E-001   -8.08728676E-001   -3.21884973E-001   -8.66152441E-001    8.45847561E-001   -7.51345565E-002
   -4.32283465E-002   -7.86614173E-002   -3.00000000E-003   -2.51663014E-001   -2.86214426E-001    1.45648732E-001    1.50942126E-001    8.40235422E-001   -4.50890192E-002
   -4.18110236E-002   -7.86614173E-002   -3.00000000E-003   -2.56142946E-001   -2.86398333E-001    1.41845719E-001    1.44092375E-001    8.51821253E-001   -3.44375466E-002
   -4.03937008E-002   -7.86614173E-002   -3.00000000E-003   -2.61763873E-001   -2.88641183E-001    1.38839718E-001    1.36075662E-001    8.66038010E-001   -2.37221406E-002
   -3.89763780E-002   -7.86614173E-002   -3.00000000E-003   -2.66461444E-001   -2.91849037E-001    1.36293474E-001    1.29785023E-001    8.79745221E-001   -1.36214074E-002
   -3.75590551E-002   -7.86614173E-002   -3.00000000E-003   -2.71034016E-001   -2.94276226E-001    1.33452461E-001    1.24499471E-001    8.91587074E-001   -4.41224233E-003
   -3.61417323E-002   -7.86614173E-002   -3.00000000E-003   -2.75369328E-001   -2.96040019E-001    1.30471874E-001    1.19249823E-001    9.02763050E-001    4.42036389E-003
   -3.47244094E-002   -7.86614173E-002   -3.00000000E-003   -2.79485891E-001   -2.97534177E-001    1.27235626E-001    1.13771906E-001    9.13821830E-001    1.31114422E-002
   -3.33070866E-002   -7.86614173E-002   -3.00000000E-003   -2.83456260E-001   -2.99024063E-001    1.23741612E-001    1.08102231E-001    9.24891545E-001    2.17072347E-002
   -3.18897638E-002   -7.86614173E-002   -3.00000000E-003   -2.87290052E-001   -3.00599919E-001    1.20037695E-001    1.02385781E-001    9.35842341E-001    3.01287399E-002
   -3.04724409E-002   -7.86614173E-002   -3.00000000E-003   -2.90966459E-001   -3.02214974E-001    1.16142664E-001    9.67193580E-002    9.46466087E-001    3.82585441E-002
   -2.90551181E-002   -7.86614173E-002   -3.00000000E-003   -2.94469847E-001   -3.03799526E-001    1.12056544E-001    9.11056926E-002    9.56647367E-001    4.60230213E-002
   -2.76377953E-002   -7.86614173E-002   -3.00000000E-003   -2.97794859E-001   -3.05331052E-001    1.07774723E-001    8.55045295E-002    9.66377669E-001    5.33959355E-002
   -2.62204724E-002   -7.86614173E-002   -3.00000000E-003   -3.00944569E-001   -3.06827035E-001    1.03296945E-001    7.98895912E-002    9.75672993E-001    6.03621076E-002
   -2.48031496E-002   -7.86614173E-002   -3.00000000E-003   -3.03923575E-001   -3.08308757E-001    9.86305635E-002    7.42622262E-002    9.84520840E-001    6.68940052E-002
   -2.33858268E-002   -7.86614173E-002   -3.00000000E-003   -3.06732805E-001   -3.09782838E-001    9.37872984E-002    6.86379318E-002    9.92880031E-001    7.29520990E-002
   -2.19685039E-002   -7.86614173E-002   -3.00000000E-003   -3.09369985E-001   -3.11242204E-001    8.87774954E-002    6.30261816E-002    1.00070047E+000    7.84940617E-002
   -2.05511811E-002   -7.86614173E-002   -3.00000000E-003   -3.11834215E-001   -3.12678757E-001    8.36081864E-002    5.74275755E-002    1.00794525E+000    8.34838136E-002
   -1.91338583E-002   -7.86614173E-002   -3.00000000E-003   -3.14125288E-001   -3.14089865E-001    7.82856906E-002    5.18390188E-002    1.01458609E+000    8.78917353E-002
   -1.77165354E-002   -7.86614173E-002   -3.00000000E-003   -3.16244054E-001   -3.15475896E-001    7.28186847E-002    4.62599252E-002    1.02059693E+000    9.16924114E-002
   -1.62992126E-002   -7.86614173E-002   -3.00000000E-003   -3.18191711E-001   -3.16836821E-001    6.72208259E-002    4.06949660E-002    1.02594989E+000    9.48632766E-002
   -1.48818898E-002   -7.86614173E-002   -3.00000000E-003   -3.19968784E-001   -3.18167966E-001    6.15000001E-002    3.51467641E-002    1.03061502E+000    9.73836644E-002
   -1.34645669E-002   -7.86614173E-002   -3.00000000E-003   -3.21575619E-001   -3.19464904E-001    5.56683261E-002    2.96155472E-002    1.03456469E+000    9.92360471E-002
   -1.20472441E-002   -7.86614173E-002   -3.00000000E-003   -3.23012457E-001   -3.20723607E-001    4.97366117E-002    2.41007972E-002    1.03777345E+000    1.00406864E-001
   -1.06299213E-002   -7.86614173E-002   -3.00000000E-003   -3.24280216E-001   -3.21941854E-001    4.37145104E-002    1.86016568E-002    1.04021908E+000    1.00887938E-001
   -9.21259843E-003   -7.86614173E-002   -3.00000000E-003   -3.25380522E-001   -3.23116394E-001    3.76142796E-002    1.31169943E-002    1.04188115E+000    1.00675030E-001
   -7.79527559E-003   -7.86614173E-002   -3.00000000E-003   -3.26312514E-001   -3.24244202E-001    3.14514002E-002    7.65014276E-003    1.04274197E+000    9.97677812E-002
   -6.37795276E-003   -7.86614173E-002   -3.00000000E-003   -3.27076780E-001   -3.25321383E-001    2.52339827E-002    2.19779993E-003    1.04278398E+000    9.81689017E-002
   -4.96062992E-003   -7.86614173E-002   -3.00000000E-003   -3.27673729E-001   -3.26344737E-001    1.89762399E-002   -3.24272517E-003    1.04199337E+000    9.58843739E-002
   -3.54330709E-003   -7.86614173E-002   -3.00000000E-003   -3.28103793E-001   -3.27313240E-001    1.26909881E-002   -8.67237536E-003    1.04036060E+000    9.29243674E-002
   -2.12598425E-003   -7.86614173E-002   -3.00000000E-003   -3.28367089E-001   -3.28225608E-001    6.39148237E-003   -1.40922665E-002    1.03787755E+000    8.93030036E-002
   -7.08661417E-004   -7.86614173E-002   -3.00000000E-003   -3.28462935E-001   -3.29078871E-001    8.91505961E-005   -1.95032977E-002    1.03453855E+000    8.50361976E-002
    7.08661417E-004   -7.86614173E-002   -3.00000000E-003   -3.28389737E-001   -3.29870869E-001   -6.19908322E-003   -2.49073203E-002    1.03034243E+000    8.01427322E-002
    2.12598425E-003   -7.86614173E-002   -3.00000000E-003   -3.28146822E-001   -3.30600400E-001   -1.24649194E-002   -3.03070170E-002    1.02529020E+000    7.46434051E-002
    3.54330709E-003   -7.86614173E-002   -3.00000000E-003   -3.27732843E-001   -3.31267638E-001   -1.86916690E-002   -3.57036147E-002    1.01938762E+000    6.85619366E-002
    4.96062992E-003   -7.86614173E-002   -3.00000000E-003   -3.27146136E-001   -3.31871077E-001   -2.48686127E-002   -4.10983070E-002    1.01264242E+000    6.19239460E-002
    6.37795276E-003   -7.86614173E-002   -3.00000000E-003   -3.26384843E-001   -3.32409914E-001   -3.09838114E-002   -4.64925938E-002    1.00506531E+000    5.47564767E-002
    7.79527559E-003   -7.86614173E-002   -3.00000000E-003   -3.25446871E-001   -3.32883614E-001   -3.70263647E-002   -5.18883172E-002    9.96671493E-001    4.70875559E-002
    9.21259843E-003   -7.86614173E-002   -3.00000000E-003   -3.24330007E-001   -3.33292792E-001   -4.29840712E-002   -5.72867879E-002    9.87479480E-001    3.89451528E-002
    1.06299213E-002   -7.86614173E-002   -3.00000000E-003   -3.23033182E-001   -3.33636707E-001   -4.88465104E-002   -6.26904764E-002    9.77509560E-001    3.03590946E-002
    1.20472441E-002   -7.86614173E-002   -3.00000000E-003   -3.21554367E-001   -3.33917502E-001   -5.46017125E-002   -6.80979398E-002    9.66789363E-001    2.13624561E-002
    1.34645669E-002   -7.86614173E-002   -3.00000000E-003   -3.19890487E-001   -3.34133788E-001   -6.02395431E-002   -7.35093677E-002    9.55344201E-001    1.19868115E-002
    1.48818898E-002   -7.86614173E-002   -3.00000000E-003   -3.18039652E-001   -3.34284341E-001   -6.57538353E-002   -7.89267132E-002    9.43204381E-001    2.26124163E-003
    1.62992126E-002   -7.86614173E-002   -3.00000000E-003   -3.16000988E-001   -3.34371630E-001   -7.11350782E-002   -8.43515448E-002    9.30401854E-001   -7.78622619E-003
    1.77165354E-002   -7.86614173E-002   -3.00000000E-003   -3.13775686E-001   -3.34398980E-001   -7.63762118E-002   -8.97839131E-002    9.16972709E-001   -1.81238137E-002
    1.91338583E-002   -7.86614173E-002   -3.00000000E-003   -3.11363315E-001   -3.34368732E-001   -8.14630171E-002   -9.52165173E-002    9.02959342E-001   -2.87135603E-002
    2.05511811E-002   -7.86614173E-002   -3.00000000E-003   -3.08759388E-001   -3.34274822E-001   -8.63874898E-002   -1.00643978E-001    8.88401223E-001   -3.95215500E-002
    2.19685039E-002   -7.86614173E-002   -3.00000000E-003   -3.05959100E-001   -3.34109226E-001   -9.11462543E-002   -1.06069483E-001    8.73336311E-001   -5.05249436E-002
    2.33858268E-002   -7.86614173E-002   -3.00000000E-003   -3.02963353E-001   -3.33872274E-001   -9.57410032E-002   -1.11505798E-001    8.57798501E-001   -6.17118873E-002
    2.48031496E-002   -7.86614173E-002   -3.00000000E-003   -2.99784274E-001   -3.33583021E-001   -1.00170617E-001   -1.16958718E-001    8.41830815E-001   -7.30574044E-002
    2.62204724E-002   -7.86614173E-002   -3.00000000E-003   -2.96436327E-001   -3.33262731E-001   -1.04414559E-001   -1.22403876E-001    8.25493251E-001   -8.45039461E-002
    2.76377953E-002   -7.86614173E-002   -3.00000000E-003   -2.92913625E-001   -3.32902159E-001   -1.08438462E-001   -1.27796584E-001    8.08854045E-001   -9.59819995E-002
    2.90551181E-002   -7.86614173E-002   -3.00000000E-003   -2.89177240E-001   -3.32440401E-001   -1.12230412E-001   -1.33114265E-001    7.91951316E-001   -1.07474134E-001
    3.04724409E-002   -7.86614173E-002   -3.00000000E-003   -2.85183840E-001   -3.31805469E-001   -1.15827768E-001   -1.38418088E-001    7.74770886E-001   -1.19066681E-001
    3.18897638E-002   -7.86614173E-002   -3.00000000E-003   -2.80949965E-001   -3.31020614E-001   -1.19321077E-001   -1.43846530E-001    7.57280872E-001   -1.30887843E-001
    3.33070866E-002   -7.86614173E-002   -3.00000000E-003   -2.76612659E-001   -3.30297439E-001   -1.22758243E-001   -1.49473077E-001    7.39553016E-001   -1.42887715E-001
    3.47244094E-002   -7.86614173E-002   -3.00000000E-003   -2.72336485E-001   -3.29891806E-001   -1.25993561E-001   -1.55058849E-001    7.21856614E-001   -1.54638973E-001
    3.61417323E-002   -7.86614173E-002   -3.00000000E-003   -2.68075991E-001   -3.29721627E-001   -1.28736062E-001   -1.60142312E-001    7.04512831E-001   -1.65597391E-001
    3.75590551E-002   -7.86614173E-002   -3.00000000E-003   -2.63524144E-001   -3.29305063E-001   -1.30798108E-001   -1.64430978E-001    6.87590769E-001   -1.75673861E-001
    3.89763780E-002   -7.86614173E-002   -3.00000000E-003   -2.58145322E-001   -3.27843838E-001   -1.32176089E-001   -1.67904015E-001    6.70742177E-001   -1.85587184E-001
    4.03937008E-002   -7.86614173E-002   -3.00000000E-003   -2.50668114E-001   -3.23428642E-001   -1.33498462E-001   -1.71455580E-001    6.52662190E-001   -1.97945346E-001
    4.18110236E-002   -7.86614173E-002   -3.00000000E-003   -2.41722618E-001   -3.17408050E-001   -1.39861257E-001   -1.83057221E-001    6.30613739E-001   -2.18941784E-001
    4.32283465E-002   -7.86614173E-002   -3.00000000E-003   -2.39253195E-001   -3.22298208E-001   -1.45758103E-001   -1.93053041E-001    6.13167177E-001   -2.35747222E-001
    4.46456693E-002   -7.86614173E-002   -3.00000000E-003    6.62769044E-002   -2.09488412E-001   -6.90936440E-001   -4.04970712E-001    6.11634289E-001   -2.54735759E-001
    4.60629921E-002   -7.86614173E-002   -3.00000000E-003    5.67892793E-002   -2.14515601E-001   -6.78925533E-001   -4.07159899E-001    5.82423275E-001   -2.48948450E-001
    4.74803150E-002   -7.86614173E-002   -3.00000000E-003    5.10031071E-002   -2.20542975E-001   -6.65443709E-001   -4.05630513E-001    5.56790783E-001   -2.49491212E-001
    4.88976378E-002   -7.86614173E-002   -3.00000000E-003    4.63049183E-002   -2.27110082E-001   -6.49360382E-001   -4.02272508E-001    5.31915978E-001   -2.53905263E-001
    5.03149606E-002   -7.86614173E-002   -3.00000000E-003    4.05917626E-002   -2.34857692E-001   -6.31207590E-001   -3.97921422E-001    5.06727213E-001   -2.60413159E-001
    5.17322835E-002   -7.86614173E-002   -3.00000000E-003    3.28387119E-002   -2.44019008E-001   -6.12898626E-001   -3.93776535E-001    4.81467015E-001   -2.67211829E-001
    5.31496063E-002   -7.86614173E-002   -3.00000000E-003    2.38513389E-002   -2.53958159E-001   -5.95972946E-001   -3.90594923E-001    4.56902953E-001   -2.73469705E-001
    5.45669291E-002   -7.86614173E-002   -3.00000000E-003    1.47426066E-002   -2.64034383E-001   -5.80545310E-001   -3.88333170E-001    4.33394934E-001   -2.79303876E-001
    5.59842520E-002   -7.86614173E-002   -3.00000000E-003    6.00144045E-003   -2.73995001E-001   -5.66159565E-001   -3.86715932E-001    4.10934900E-001   -2.84989813E-001
    5.74015748E-002   -7.86614173E-002   -3.00000000E-003   -2.31485381E-003   -2.83802810E-001   -5.52422108E-001   -3.85548080E-001    3.89421838E-001   -2.90666297E-001
    5.88188976E-002   -7.86614173E-002   -3.00000000E-003   -1.02980520E-002   -2.93475153E-001   -5.39113518E-001   -3.84739239E-001    3.68778049E-001   -2.96345124E-001
    6.02362205E-002   -7.86614173E-002   -3.00000000E-003   -1.80610741E-002   -3.03019772E-001   -5.26150647E-001   -3.84265093E-001    3.48969425E-001   -3.01977858E-001
    6.16535433E-002   -7.86614173E-002   -3.00000000E-003   -2.56830535E-002   -3.12419058E-001   -5.13521927E-001   -3.84122897E-001    3.29998912E-001   -3.07491845E-001
    6.30708661E-002   -7.86614173E-002   -3.00000000E-003   -3.31985481E-002   -3.21634048E-001   -5.01251101E-001   -3.84310291E-001    3.11885269E-001   -3.12827486E-001
    6.44881890E-002   -7.86614173E-002   -3.00000000E-003   -4.06068358E-002   -3.30616027E-001   -4.89358996E-001   -3.84813514E-001    2.94651932E-001   -3.17943126E-001
    6.59055118E-002   -7.86614173E-002   -3.00000000E-003   -4.78852290E-002   -3.39316796E-001   -4.77854319E-001   -3.85607828E-001    2.78316444E-001   -3.22818621E-001
    6.73228346E-002   -7.86614173E-002   -3.00000000E-003   -5.50002581E-002   -3.47691244E-001   -4.66733298E-001   -3.86664380E-001    2.62882013E-001   -3.27454092E-001
    6.87401575E-002   -7.86614173E-002   -3.00000000E-003   -6.19228140E-002   -3.55702950E-001   -4.55979210E-001   -3.87952253E-001    2.48345748E-001   -3.31855253E-001
    7.01574803E-002   -7.86614173E-002   -3.00000000E-003   -6.86280981E-002   -3.63320803E-001   -4.45571929E-001   -3.89443539E-001    2.34692161E-001   -3.36038120E-001
    7.15748031E-002   -7.86614173E-002   -3.00000000E-003   -7.50957423E-002   -3.70516529E-001   -4.35488755E-001   -3.91111224E-001    2.21899628E-001   -3.40017530E-001
    7.29921260E-002   -7.86614173E-002   -3.00000000E-003   -8.13094818E-002   -3.77263229E-001   -4.25708144E-001   -3.92934067E-001    2.09941093E-001   -3.43810509E-001
    7.44094488E-002   -7.86614173E-002   -3.00000000E-003   -8.72499796E-002   -3.83534923E-001   -4.16211429E-001   -3.94889206E-001    1.98781406E-001   -3.47435658E-001
    7.58267717E-002   -7.86614173E-002   -3.00000000E-003   -9.29044836E-002   -3.89308939E-001   -4.06981038E-001   -3.96956387E-001    1.88384971E-001   -3.50909532E-001
    7.72440945E-002   -7.86614173E-002   -3.00000000E-003   -9.82607438E-002   -3.94564444E-001   -3.98000988E-001   -3.99116576E-001    1.78711417E-001   -3.54250477E-001
    7.86614173E-002   -7.86614173E-002   -3.00000000E-003   -1.03304968E-001   -3.99284037E-001   -3.89258835E-001   -4.01350304E-001    1.69719509E-001   -3.57476691E-001
    8.00787402E-002   -7.86614173E-002   -3.00000000E-003   -1.08030058E-001   -4.03453844E-001   -3.80740550E-001   -4.03639432E-001    1.61364791E-001   -3.60605689E-001
    8.14960630E-002   -7.86614173E-002   -3.00000000E-003   -1.12423957E-001   -4.07062461E-001   -3.72434579E-001   -4.05965642E-001    1.53601056E-001   -3.63655372E-001
    8.29133858E-002   -7.86614173E-002   -3.00000000E-003   -1.16478709E-001   -4.10102770E-001   -3.64331630E-001   -4.08313503E-001    1.46380092E-001   -3.66645312E-001
    8.43307087E-002   -7.86614173E-002   -3.00000000E-003   -1.20190211E-001   -4.12573011E-001   -3.56420386E-001   -4.10665625E-001    1.39654917E-001   -3.69591832E-001
    8.57480315E-002   -7.86614173E-002   -3.00000000E-003   -1.23553842E-001   -4.14472178E-001   -3.48692376E-001   -4.13009151E-001    1.33378220E-001   -3.72512340E-001
    8.71653543E-002   -7.86614173E-002   -3.00000000E-003   -1.26567717E-001   -4.15805746E-001   -3.41138743E-001   -4.15329395E-001    1.27502462E-001   -3.75423215E-001
    8.85826772E-002   -7.86614173E-002   -3.00000000E-003   -1.29232468E-001   -4.16582093E-001   -3.33752246E-001   -4.17613966E-001    1.21981902E-001   -3.78339462E-001
    9.00000000E-002   -7.86614173E-002   -3.00000000E-003   -1.31550167E-001   -4.16812513E-001   -3.26525563E-001   -4.19851907E-001    1.16770657E-001   -3.81274670E-001
   -9.00000000E-002   -7.72440945E-002   -3.00000000E-003   -1.56645234E-001   -5.65334827E-002   -2.33578189E-002   -1.33102181E-001    3.05850196E-001   -2.36393500E-001
   -8.85826772E-002   -7.72440945E-002   -3.00000000E-003   -1.64605202E-001   -6.75560655E-002   -2.75032594E-002   -1.39404065E-001    3.14050245E-001   -2.35828243E-001
   -8.71653543E-002   -7.72440945E-002   -3.00000000E-003   -1.72784978E-001   -7.96568646E-002   -3.17965112E-002   -1.46246283E-001    3.22683120E-001   -2.35117826E-001
   -8.57480315E-002   -7.72440945E-002   -3.00000000E-003   -1.81184547E-001   -9.28382030E-002   -3.62439109E-002   -1.53672094E-001    3.31774046E-001   -2.34214497E-001
   -8.43307087E-002   -7.72440945E-002   -3.00000000E-003   -1.89802506E-001   -1.07096790E-001   -4.08532830E-002   -1.61723610E-001    3.41347055E-001   -2.33075018E-001
   -8.29133858E-002   -7.72440945E-002   -3.00000000E-003   -1.98639355E-001   -1.22428888E-001   -4.56328016E-002   -1.70445111E-001    3.51423823E-001   -2.31655516E-001
   -8.14960630E-002   -7.72440945E-002   -3.00000000E-003   -2.07693492E-001   -1.38827778E-001   -5.05915992E-002   -1.79881736E-001    3.62026649E-001   -2.29914584E-001
   -8.00787402E-002   -7.72440945E-002   -3.00000000E-003   -2.16963323E-001   -1.56283445E-001   -5.57394073E-002   -1.90079806E-001    3.73176669E-001   -2.27812427E-001
   -7.86614173E-002   -7.72440945E-002   -3.00000000E-003   -2.26449716E-001   -1.74784221E-001   -6.10877867E-002   -2.01085591E-001    3.84891978E-001   -2.25315855E-001
   -7.72440945E-002   -7.72440945E-002   -3.00000000E-003   -2.36148146E-001   -1.94310673E-001   -6.66485375E-002   -2.12947316E-001    3.97192283E-001   -2.22390416E-001
   -7.58267717E-002   -7.72440945E-002   -3.00000000E-003   -2.46057383E-001   -2.14845508E-001   -7.24359748E-002   -2.25713626E-001    4.10092162E-001   -2.19011685E-001
   -7.44094488E-002   -7.72440945E-002   -3.00000000E-003   -2.56178348E-001   -2.36373712E-001   -7.84629229E-002   -2.39432891E-001    4.23605629E-001   -2.15159717E-001
   -7.29921260E-002   -7.72440945E-002   -3.00000000E-003   -2.66508583E-001   -2.58872439E-001   -8.47453223E-002   -2.54155758E-001    4.37745108E-001   -2.10819145E-001
   -7.15748031E-002   -7.72440945E-002   -3.00000000E-003   -2.77049326E-001   -2.82324548E-001   -9.12997480E-002   -2.69931325E-001    4.52518224E-001   -2.05986095E-001
   -7.01574803E-002   -7.72440945E-002   -3.00000000E-003   -2.87796717E-001   -3.06703952E-001   -9.81431583E-002   -2.86811373E-001    4.67935272E-001   -2.00659804E-001
   -6.87401575E-002   -7.72440945E-002   -3.00000000E-003   -2.98752267E-001   -3.31990237E-001   -1.05293906E-001   -3.04845711E-001    4.83999551E-001   -1.94851173E-001
   -6.73228346E-002   -7.72440945E-002   -3.00000000E-003   -3.09918371E-001   -3.58164485E-001   -1.12770877E-001   -3.24081036E-001    5.00713831E-001   -1.88580471E-001
   -6.59055118E-002   -7.72440945E-002   -3.00000000E-003   -3.21301041E-001   -3.85215743E-001   -1.20594375E-001   -3.44565327E-001    5.18081543E-001   -1.81880189E-001
   -6.44881890E-002   -7.72440945E-002   -3.00000000E-003   -3.32910012E-001   -4.13139927E-001   -1.28791178E-001   -3.66350904E-001    5.36104715E-001   -1.74797189E-001
   -6.30708661E-002   -7.72440945E-002   -3.00000000E-003   -3.44755244E-001   -4.41940823E-001   -1.37394140E-001   -3.89506196E-001    5.54789460E-001   -1.67389125E-001
   -6.16535433E-002   -7.72440945E-002   -3.00000000E-003   -3.56840196E-001   -4.71610674E-001   -1.46453005E-001   -4.14125547E-001    5.74136954E-001   -1.59737421E-001
   -6.02362205E-002   -7.72440945E-002   -3.00000000E-003   -3.69148608E-001   -5.02102567E-001   -1.56024396E-001   -4.40332937E-001    5.94137465E-001   -1.51937566E-001
   -5.88188976E-002   -7.72440945E-002   -3.00000000E-003   -3.81628271E-001   -5.33279304E-001   -1.66148088E-001   -4.68230635E-001    6.14763897E-001   -1.44106740E-001
   -5.74015748E-002   -7.72440945E-002   -3.00000000E-003   -3.94199503E-001   -5.64890810E-001   -1.76793098E-001   -4.97777830E-001    6.35964725E-001   -1.36376843E-001
   -5.59842520E-002   -7.72440945E-002   -3.00000000E-003   -4.06844109E-001   -5.96721501E-001   -1.87811640E-001   -5.28619782E-001    6.57699018E-001   -1.28910638E-001
   -5.45669291E-002   -7.72440945E-002   -3.00000000E-003   -4.19756097E-001   -6.28936941E-001   -1.98985328E-001   -5.60066376E-001    6.80034119E-001   -1.21928229E-001
   -5.31496063E-002   -7.72440945E-002   -3.00000000E-003   -4.33490219E-001   -6.62528207E-001   -2.10221685E-001   -5.91416589E-001    7.03261858E-001   -1.15769238E-001
   -5.17322835E-002   -7.72440945E-002   -3.00000000E-003   -4.49071468E-001   -6.99637825E-001   -2.21934712E-001   -6.22726908E-001    7.28041692E-001   -1.11006933E-001
   -5.03149606E-002   -7.72440945E-002   -3.00000000E-003   -4.68109194E-001   -7.43831862E-001   -2.36144383E-001   -6.56736046E-001    7.55586266E-001   -1.08682273E-001
   -4.88976378E-002   -7.72440945E-002   -3.00000000E-003   -4.89579306E-001   -7.95629794E-001   -2.60399068E-001   -7.06106219E-001    7.86971013E-001   -1.10795131E-001
   -4.74803150E-002   -7.72440945E-002   -3.00000000E-003   -4.97168542E-001   -8.19943371E-001   -2.92376660E-001   -7.75465146E-001    8.15504664E-001   -1.17216708E-001
   -4.60629921E-002   -7.72440945E-002   -3.00000000E-003   -5.05136598E-001   -8.13097887E-001   -3.18709897E-001   -8.10652772E-001    8.35013977E-001   -1.20758462E-001
   -4.46456693E-002   -7.72440945E-002   -3.00000000E-003   -2.52300497E-001   -2.83447149E-001    1.50356036E-001    1.53403396E-001    8.17865519E-001   -7.93037942E-002
   -4.32283465E-002   -7.72440945E-002   -3.00000000E-003   -2.56903658E-001   -2.84225682E-001    1.48310609E-001    1.48308922E-001    8.28037814E-001   -7.02409586E-002
   -4.18110236E-002   -7.72440945E-002   -3.00000000E-003   -2.61548182E-001   -2.85155573E-001    1.45745596E-001    1.42301878E-001    8.39264890E-001   -6.12635916E-002
   -4.03937008E-002   -7.72440945E-002   -3.00000000E-003   -2.66357519E-001   -2.86708509E-001    1.43035287E-001    1.35991667E-001    8.51432248E-001   -5.21103438E-002
   -3.89763780E-002   -7.72440945E-002   -3.00000000E-003   -2.71036765E-001   -2.88689278E-001    1.40274614E-001    1.30037591E-001    8.63627917E-001   -4.30420436E-002
   -3.75590551E-002   -7.72440945E-002   -3.00000000E-003   -2.75528256E-001   -2.90594753E-001    1.37331569E-001    1.24478914E-001    8.75225636E-001   -3.42708326E-002
   -3.61417323E-002   -7.72440945E-002   -3.00000000E-003   -2.79834650E-001   -2.92266024E-001    1.34178925E-001    1.19040838E-001    8.86324997E-001   -2.57584240E-002
   -3.47244094E-002   -7.72440945E-002   -3.00000000E-003   -2.83959988E-001   -2.93781714E-001    1.30794150E-001    1.13552764E-001    8.97141369E-001   -1.74320206E-002
   -3.33070866E-002   -7.72440945E-002   -3.00000000E-003   -2.87923360E-001   -2.95249077E-001    1.27171269E-001    1.07982387E-001    9.07762875E-001   -9.27500318E-003
   -3.18897638E-002   -7.72440945E-002   -3.00000000E-003   -2.91732836E-001   -2.96725006E-001    1.23326134E-001    1.02369298E-001    9.18157211E-001   -1.32498181E-003
   -3.04724409E-002   -7.72440945E-002   -3.00000000E-003   -2.95382793E-001   -2.98209980E-001    1.19274513E-001    9.67539140E-002    9.28238443E-001    6.35642739E-003
   -2.90551181E-002   -7.72440945E-002   -3.00000000E-003   -2.98866102E-001   -2.99683726E-001    1.15020697E-001    9.11494349E-002    9.37934932E-001    1.37153192E-002
   -2.76377953E-002   -7.72440945E-002   -3.00000000E-003   -3.02179259E-001   -3.01133771E-001    1.10569599E-001    8.55490489E-002    9.47212826E-001    2.07138814E-002
   -2.62204724E-002   -7.72440945E-002   -3.00000000E-003   -3.05320860E-001   -3.02562278E-001    1.05924434E-001    7.99443051E-002    9.56053300E-001    2.73228891E-002
   -2.48031496E-002   -7.72440945E-002   -3.00000000E-003   -3.08292382E-001   -3.03974997E-001    1.01091500E-001    7.43343188E-002    9.64434083E-001    3.35122748E-002
   -2.33858268E-002   -7.72440945E-002   -3.00000000E-003   -3.11093290E-001   -3.05375742E-001    9.60819457E-002    6.87255048E-002    9.72323563E-001    3.92483053E-002
   -2.19685039E-002   -7.72440945E-002   -3.00000000E-003   -3.13723271E-001   -3.06762167E-001    9.09043271E-002    6.31229211E-002    9.79686207E-001    4.44970658E-002
   -2.05511811E-002   -7.72440945E-002   -3.00000000E-003   -3.16181446E-001   -3.08131452E-001    8.55673742E-002    5.75282511E-002    9.86489217E-001    4.92268848E-002
   -1.91338583E-002   -7.72440945E-002   -3.00000000E-003   -3.18467571E-001   -3.09479764E-001    8.00787319E-002    5.19427126E-002    9.92700948E-001    5.34095008E-002
   -1.77165354E-002   -7.72440945E-002   -3.00000000E-003   -3.20582245E-001   -3.10805509E-001    7.44468485E-002    4.63663435E-002    9.98294767E-001    5.70206545E-002
   -1.62992126E-002   -7.72440945E-002   -3.00000000E-003   -3.22525630E-001   -3.12107443E-001    6.86842757E-002    4.08025047E-002    1.00324349E+000    6.00386364E-002
   -1.48818898E-002   -7.72440945E-002   -3.00000000E-003   -3.24298111E-001   -3.13383261E-001    6.28009331E-002    3.52519489E-002    1.00752199E+000    6.24453788E-002
   -1.34645669E-002   -7.72440945E-002   -3.00000000E-003   -3.25899658E-001   -3.14628301E-001    5.68081651E-002    2.97158897E-002    1.01110283E+000    6.42242716E-002
   -1.20472441E-002   -7.72440945E-002   -3.00000000E-003   -3.27331072E-001   -3.15839836E-001    5.07163163E-002    2.41941979E-002    1.01396408E+000    6.53635226E-002
   -1.06299213E-002   -7.72440945E-002   -3.00000000E-003   -3.28592652E-001   -3.17015310E-001    4.45353378E-002    1.86864096E-002    1.01608405E+000    6.58552074E-002
   -9.21259843E-003   -7.72440945E-002   -3.00000000E-003   -3.29685400E-001   -3.18150656E-001    3.82780030E-002    1.31918445E-002    1.01744206E+000    6.56941398E-002
   -7.79527559E-003   -7.72440945E-002   -3.00000000E-003   -3.30608926E-001   -3.19244755E-001    3.19580438E-002    7.71092473E-003    1.01802394E+000    6.48800392E-002
   -6.37795276E-003   -7.72440945E-002   -3.00000000E-003   -3.31363419E-001   -3.20292859E-001    2.55853059E-002    2.24320891E-003    1.01781273E+000    6.34140398E-002
   -4.96062992E-003   -7.72440945E-002   -3.00000000E-003   -3.31948964E-001   -3.21293789E-001    1.91747795E-002   -3.21323005E-003    1.01679657E+000    6.13024479E-002
   -3.54330709E-003   -7.72440945E-002   -3.00000000E-003   -3.32366061E-001   -3.22245003E-001    1.27367344E-002   -8.66093817E-003    1.01496659E+000    5.85534774E-002
   -2.12598425E-003   -7.72440945E-002   -3.00000000E-003   -3.32613976E-001   -3.23144561E-001    6.28522711E-003   -1.40995140E-002    1.01231431E+000    5.51789887E-002
   -7.08661417E-004   -7.72440945E-002   -3.00000000E-003   -3.32692739E-001   -3.23991157E-001   -1.67416296E-004   -1.95318008E-002    1.00883695E+000    5.11933795E-002
    7.08661417E-004   -7.72440945E-002   -3.00000000E-003   -3.32600913E-001   -3.24781637E-001   -6.60796657E-003   -2.49586530E-002    1.00453254E+000    4.66128938E-002
    2.12598425E-003   -7.72440945E-002   -3.00000000E-003   -3.32337862E-001   -3.25516206E-001   -1.30239093E-002   -3.03808660E-002    9.99403870E-001    4.14571664E-002
    3.54330709E-003   -7.72440945E-002   -3.00000000E-003   -3.31902078E-001   -3.26193140E-001   -1.94021422E-002   -3.58018193E-002    9.93455114E-001    3.57468212E-002
    4.96062992E-003   -7.72440945E-002   -3.00000000E-003   -3.31292474E-001   -3.26812258E-001   -2.57291311E-002   -4.12220271E-002    9.86695921E-001    2.95051623E-002
    6.37795276E-003   -7.72440945E-002   -3.00000000E-003   -3.30507309E-001   -3.27371692E-001   -3.19964038E-002   -4.66430283E-002    9.79135085E-001    2.27558391E-002
    7.79527559E-003   -7.72440945E-002   -3.00000000E-003   -3.29545109E-001   -3.27872044E-001   -3.81908935E-002   -5.20657236E-002    9.70789020E-001    1.55249818E-002
    9.21259843E-003   -7.72440945E-002   -3.00000000E-003   -3.28404128E-001   -3.28311863E-001   -4.43004247E-002   -5.74925427E-002    9.61674333E-001    7.83830483E-003
    1.06299213E-002   -7.72440945E-002   -3.00000000E-003   -3.27082974E-001   -3.28692251E-001   -5.03146092E-002   -6.29237496E-002    9.51811787E-001   -2.76398015E-004
    1.20472441E-002   -7.72440945E-002   -3.00000000E-003   -3.25579796E-001   -3.29012652E-001   -5.62214325E-002   -6.83601148E-002    9.41225429E-001   -8.79075353E-003
    1.34645669E-002   -7.72440945E-002   -3.00000000E-003   -3.23893008E-001   -3.29273686E-001   -6.20125663E-002   -7.38015604E-002    9.29940890E-001   -1.76756822E-002
    1.48818898E-002   -7.72440945E-002   -3.00000000E-003   -3.22021452E-001   -3.29474140E-001   -6.76786571E-002   -7.92492126E-002    9.17987150E-001   -2.69037558E-002
    1.62992126E-002   -7.72440945E-002   -3.00000000E-003   -3.19963860E-001   -3.29614920E-001   -7.32107458E-002   -8.47033265E-002    9.05394754E-001   -3.64471000E-002
    1.77165354E-002   -7.72440945E-002   -3.00000000E-003   -3.17720186E-001   -3.29698013E-001   -7.85995555E-002   -9.01627350E-002    8.92198103E-001   -4.62760241E-002
    1.91338583E-002   -7.72440945E-002   -3.00000000E-003   -3.15290073E-001   -3.29722848E-001   -8.38347256E-002   -9.56260168E-002    8.78435086E-001   -5.63604705E-002
    2.05511811E-002   -7.72440945E-002   -3.00000000E-003   -3.12671136E-001   -3.29687212E-001   -8.89081335E-002   -1.01089094E-001    8.64141314E-001   -6.66715774E-002
    2.19685039E-002   -7.72440945E-002   -3.00000000E-003   -3.09862627E-001   -3.29588680E-001   -9.38155837E-002   -1.06554699E-001    8.49354379E-001   -7.71853251E-002
    2.33858268E-002   -7.72440945E-002   -3.00000000E-003   -3.06865983E-001   -3.29428780E-001   -9.85517078E-002   -1.12024850E-001    8.34112080E-001   -8.78792534E-002
    2.48031496E-002   -7.72440945E-002   -3.00000000E-003   -3.03685896E-001   -3.29213909E-001   -1.03109279E-001   -1.17497572E-001    8.18457226E-001   -9.87253323E-002
    2.62204724E-002   -7.72440945E-002   -3.00000000E-003   -3.00325824E-001   -3.28947903E-001   -1.07474824E-001   -1.22960075E-001    8.02437617E-001   -1.09687294E-001
    2.76377953E-002   -7.72440945E-002   -3.00000000E-003   -2.96781107E-001   -3.28621615E-001   -1.11634150E-001   -1.28398450E-001    7.86100033E-001   -1.20731734E-001
    2.90551181E-002   -7.72440945E-002   -3.00000000E-003   -2.93038389E-001   -3.28212635E-001   -1.15586462E-001   -1.33811264E-001    7.69478977E-001   -1.31848258E-001
    3.04724409E-002   -7.72440945E-002   -3.00000000E-003   -2.89090556E-001   -3.27705344E-001   -1.19345316E-001   -1.39225886E-001    7.52595639E-001   -1.43055947E-001
    3.18897638E-002   -7.72440945E-002   -3.00000000E-003   -2.84956644E-001   -3.27127118E-001   -1.22933817E-001   -1.44678597E-001    7.35477559E-001   -1.54364140E-001
    3.33070866E-002   -7.72440945E-002   -3.00000000E-003   -2.80688068E-001   -3.26553563E-001   -1.26344549E-001   -1.50160605E-001    7.18198692E-001   -1.65700850E-001
    3.47244094E-002   -7.72440945E-002   -3.00000000E-003   -2.76322389E-001   -3.26040080E-001   -1.29505221E-001   -1.55557802E-001    7.00886146E-001   -1.76889343E-001
    3.61417323E-002   -7.72440945E-002   -3.00000000E-003   -2.71809319E-001   -3.25504259E-001   -1.32314321E-001   -1.60709647E-001    6.83652862E-001   -1.87774258E-001
    3.75590551E-002   -7.72440945E-002   -3.00000000E-003   -2.66982899E-001   -3.24690905E-001   -1.34734441E-001   -1.65557108E-001    6.66474311E-001   -1.98451615E-001
    3.89763780E-002   -7.72440945E-002   -3.00000000E-003   -2.61595876E-001   -3.23235638E-001   -1.36918231E-001   -1.70323785E-001    6.49096500E-001   -2.09466042E-001
    4.03937008E-002   -7.72440945E-002   -3.00000000E-003   -2.55518073E-001   -3.20986856E-001   -1.39422218E-001   -1.75832729E-001    6.31050566E-001   -2.21835632E-001
    4.18110236E-002   -7.72440945E-002   -3.00000000E-003   -2.49566132E-001   -3.19336284E-001   -1.42941668E-001   -1.83029537E-001    6.12404704E-001   -2.35729372E-001
    4.32283465E-002   -7.72440945E-002   -3.00000000E-003   -2.44902536E-001   -3.20117635E-001   -1.46498388E-001   -1.90018531E-001    5.94948772E-001   -2.48114146E-001
    4.46456693E-002   -7.72440945E-002   -3.00000000E-003   -2.40740421E-001   -3.21991848E-001   -1.49101903E-001   -1.94939683E-001    5.80114729E-001   -2.56878433E-001
    4.60629921E-002   -7.72440945E-002   -3.00000000E-003    7.06860096E-002   -2.12079181E-001   -6.82994831E-001   -3.90084934E-001    5.96181919E-001   -2.89257800E-001
    4.74803150E-002   -7.72440945E-002   -3.00000000E-003    6.25624954E-002   -2.10404942E-001   -6.62496376E-001   -3.98804408E-001    5.61190414E-001   -2.81220093E-001
    4.88976378E-002   -7.72440945E-002   -3.00000000E-003    6.14877764E-002   -2.14384667E-001   -6.45936240E-001   -3.95853446E-001    5.33175572E-001   -2.82480162E-001
    5.03149606E-002   -7.72440945E-002   -3.00000000E-003    5.78653521E-002   -2.21437624E-001   -6.24564444E-001   -3.89519705E-001    5.05354726E-001   -2.89298817E-001
    5.17322835E-002   -7.72440945E-002   -3.00000000E-003    4.82982705E-002   -2.32095223E-001   -6.03674728E-001   -3.84038891E-001    4.77360834E-001   -2.95775732E-001
    5.31496063E-002   -7.72440945E-002   -3.00000000E-003    3.69204407E-002   -2.43570002E-001   -5.86814390E-001   -3.80966086E-001    4.51302984E-001   -3.00499615E-001
    5.45669291E-002   -7.72440945E-002   -3.00000000E-003    2.63825054E-002   -2.54583619E-001   -5.72432928E-001   -3.79203143E-001    4.27230101E-001   -3.04732779E-001
    5.59842520E-002   -7.72440945E-002   -3.00000000E-003    1.69287044E-002   -2.65119027E-001   -5.59101217E-001   -3.78014267E-001    4.04614088E-001   -3.09139307E-001
    5.74015748E-002   -7.72440945E-002   -3.00000000E-003    8.25522853E-003   -2.75356212E-001   -5.46175033E-001   -3.77131675E-001    3.83085550E-001   -3.13861398E-001
    5.88188976E-002   -7.72440945E-002   -3.00000000E-003    4.25394283E-005   -2.85430204E-001   -5.33427420E-001   -3.76502272E-001    3.62451717E-001   -3.18827159E-001
    6.02362205E-002   -7.72440945E-002   -3.00000000E-003   -7.94627231E-003   -2.95394160E-001   -5.20839464E-001   -3.76159909E-001    3.42641261E-001   -3.23896306E-001
    6.16535433E-002   -7.72440945E-002   -3.00000000E-003   -1.58409831E-002   -3.05232098E-001   -5.08479790E-001   -3.76150898E-001    3.23653603E-001   -3.28925683E-001
    6.30708661E-002   -7.72440945E-002   -3.00000000E-003   -2.36798848E-002   -3.14887317E-001   -4.96436276E-001   -3.76498565E-001    3.05521801E-001   -3.33807825E-001
    6.44881890E-002   -7.72440945E-002   -3.00000000E-003   -3.14433008E-002   -3.24291846E-001   -4.84770039E-001   -3.77192868E-001    2.88280111E-001   -3.38481603E-001
    6.59055118E-002   -7.72440945E-002   -3.00000000E-003   -3.90794269E-002   -3.33383912E-001   -4.73504316E-001   -3.78201261E-001    2.71951134E-001   -3.42923839E-001
    6.73228346E-002   -7.72440945E-002   -3.00000000E-003   -4.65410702E-002   -3.42117386E-001   -4.62634300E-001   -3.79484082E-001    2.56538760E-001   -3.47139440E-001
    6.87401575E-002   -7.72440945E-002   -3.00000000E-003   -5.37883609E-002   -3.50457869E-001   -4.52136584E-001   -3.81002906E-001    2.42035882E-001   -3.51141505E-001
    7.01574803E-002   -7.72440945E-002   -3.00000000E-003   -6.07934813E-002   -3.58378556E-001   -4.41982458E-001   -3.82723358E-001    2.28421515E-001   -3.54948766E-001
    7.15748031E-002   -7.72440945E-002   -3.00000000E-003   -6.75383215E-002   -3.65854801E-001   -4.32144898E-001   -3.84619564E-001    2.15669287E-001   -3.58581937E-001
    7.29921260E-002   -7.72440945E-002   -3.00000000E-003   -7.40081425E-002   -3.72862490E-001   -4.22598662E-001   -3.86667017E-001    2.03747189E-001   -3.62057850E-001
    7.44094488E-002   -7.72440945E-002   -3.00000000E-003   -8.01866057E-002   -3.79376077E-001   -4.13323557E-001   -3.88844573E-001    1.92617240E-001   -3.65394406E-001
    7.58267717E-002   -7.72440945E-002   -3.00000000E-003   -8.60633233E-002   -3.85375727E-001   -4.04302817E-001   -3.91132031E-001    1.82240203E-001   -3.68609572E-001
    7.72440945E-002   -7.72440945E-002   -3.00000000E-003   -9.16271896E-002   -3.90839613E-001   -3.95520322E-001   -3.93510777E-001    1.72574932E-001   -3.71719244E-001
    7.86614173E-002   -7.72440945E-002   -3.00000000E-003   -9.68693587E-002   -3.95751326E-001   -3.86962302E-001   -3.95960863E-001    1.63576664E-001   -3.74740553E-001
    8.00787402E-002   -7.72440945E-002   -3.00000000E-003   -1.01780103E-001   -4.00097309E-001   -3.78617925E-001   -3.98463635E-001    1.55202241E-001   -3.77690453E-001
    8.14960630E-002   -7.72440945E-002   -3.00000000E-003   -1.06349393E-001   -4.03866779E-001   -3.70475611E-001   -4.01000579E-001    1.47404250E-001   -3.80586021E-001
    8.29133858E-002   -7.72440945E-002   -3.00000000E-003   -1.10570802E-001   -4.07054020E-001   -3.62525867E-001   -4.03554668E-001    1.40134231E-001   -3.83444312E-001
    8.43307087E-002   -7.72440945E-002   -3.00000000E-003   -1.14439756E-001   -4.09657699E-001   -3.54759133E-001   -4.06109283E-001    1.33345559E-001   -3.86282126E-001
    8.57480315E-002   -7.72440945E-002   -3.00000000E-003   -1.17953181E-001   -4.11678862E-001   -3.47165994E-001   -4.08649274E-001    1.26990379E-001   -3.89114668E-001
    8.71653543E-002   -7.72440945E-002   -3.00000000E-003   -1.21109961E-001   -4.13123808E-001   -3.39739776E-001   -4.11161332E-001    1.21022054E-001   -3.91958049E-001
    8.85826772E-002   -7.72440945E-002   -3.00000000E-003   -1.23911199E-001   -4.14000983E-001   -3.32471967E-001   -4.13632711E-001    1.15396114E-001   -3.94825467E-001
    9.00000000E-002   -7.72440945E-002   -3.00000000E-003   -1.26359009E-001   -4.14323667E-001   -3.25356928E-001   -4.16052028E-001    1.10066889E-001   -3.97729746E-001
   -9.00000000E-002   -7.58267717E-002   -3.00000000E-003   -1.62562573E-001   -5.70217947E-002   -1.93637111E-002   -1.24001674E-001    3.05838937E-001   -2.50061824E-001
   -8.85826772E-002   -7.58267717E-002   -3.00000000E-003   -1.70710839E-001   -6.84325310E-002   -2.33345622E-002   -1.29651300E-001    3.14143582E-001   -2.49566147E-001
   -8.71653543E-002   -7.58267717E-002   -3.00000000E-003   -1.79084602E-001   -8.09636593E-002   -2.74432040E-002   -1.35825158E-001    3.22877909E-001   -2.48963898E-001
   -8.57480315E-002   -7.58267717E-002   -3.00000000E-003   -1.87685556E-001   -9.46190302E-002   -3.16956084E-002   -1.42566575E-001    3.32068072E-001   -2.48211246E-001
   -8.43307087E-002   -7.58267717E-002   -3.00000000E-003   -1.96511462E-001   -1.09395260E-001   -3.60993930E-002   -1.49918402E-001    3.41736584E-001   -2.47264226E-001
   -8.29133858E-002   -7.58267717E-002   -3.00000000E-003   -2.05562747E-001   -1.25289888E-001   -4.06620192E-002   -1.57924711E-001    3.51905571E-001   -2.46081190E-001
   -8.14960630E-002   -7.58267717E-002   -3.00000000E-003   -2.14840189E-001   -1.42297201E-001   -4.53924034E-002   -1.66629951E-001    3.62597839E-001   -2.44622432E-001
   -8.00787402E-002   -7.58267717E-002   -3.00000000E-003   -2.24343496E-001   -1.60408456E-001   -5.03004085E-002   -1.76079278E-001    3.73835050E-001   -2.42850033E-001
   -7.86614173E-002   -7.58267717E-002   -3.00000000E-003   -2.34074106E-001   -1.79612616E-001   -5.53970919E-002   -1.86319093E-001    3.85635630E-001   -2.40731727E-001
   -7.72440945E-002   -7.58267717E-002   -3.00000000E-003   -2.44028099E-001   -1.99890485E-001   -6.06946668E-002   -1.97397129E-001    3.98019593E-001   -2.38233126E-001
   -7.58267717E-002   -7.58267717E-002   -3.00000000E-003   -2.54206283E-001   -2.21227517E-001   -6.62063411E-002   -2.09361435E-001    4.11003221E-001   -2.35330376E-001
   -7.44094488E-002   -7.58267717E-002   -3.00000000E-003   -2.64609374E-001   -2.43605782E-001   -7.19464632E-002   -2.22260390E-001    4.24601114E-001   -2.32004575E-001
   -7.29921260E-002   -7.58267717E-002   -3.00000000E-003   -2.75237615E-001   -2.67007814E-001   -7.79302996E-002   -2.36142945E-001    4.38826777E-001   -2.28242344E-001
   -7.15748031E-002   -7.58267717E-002   -3.00000000E-003   -2.86091168E-001   -2.91412607E-001   -8.41751300E-002   -2.51060057E-001    4.53691389E-001   -2.24039716E-001
   -7.01574803E-002   -7.58267717E-002   -3.00000000E-003   -2.97169950E-001   -3.16797663E-001   -9.06982068E-002   -2.67061654E-001    4.69203797E-001   -2.19393711E-001
   -6.87401575E-002   -7.58267717E-002   -3.00000000E-003   -3.08472907E-001   -3.43136392E-001   -9.75174633E-002   -2.84196492E-001    4.85371949E-001   -2.14317200E-001
   -6.73228346E-002   -7.58267717E-002   -3.00000000E-003   -3.20003622E-001   -3.70408062E-001   -1.04650872E-001   -3.02507576E-001    5.02201701E-001   -2.08831768E-001
   -6.59055118E-002   -7.58267717E-002   -3.00000000E-003   -3.31771433E-001   -3.98600755E-001   -1.12115181E-001   -3.22032079E-001    5.19700882E-001   -2.02970495E-001
   -6.44881890E-002   -7.58267717E-002   -3.00000000E-003   -3.43792769E-001   -4.27719986E-001   -1.19931603E-001   -3.42805855E-001    5.37882653E-001   -1.96778716E-001
   -6.30708661E-002   -7.58267717E-002   -3.00000000E-003   -3.56095686E-001   -4.57795728E-001   -1.28137264E-001   -3.64883594E-001    5.56765261E-001   -1.90323020E-001
   -6.16535433E-002   -7.58267717E-002   -3.00000000E-003   -3.68707139E-001   -4.88875427E-001   -1.36798658E-001   -3.88376159E-001    5.76379585E-001   -1.83689713E-001
   -6.02362205E-002   -7.58267717E-002   -3.00000000E-003   -3.81627388E-001   -5.20968386E-001   -1.46024447E-001   -4.13494114E-001    5.96748119E-001   -1.76991176E-001
   -5.88188976E-002   -7.58267717E-002   -3.00000000E-003   -3.94769523E-001   -5.53903640E-001   -1.55941908E-001   -4.40532874E-001    6.17864423E-001   -1.70365291E-001
   -5.74015748E-002   -7.58267717E-002   -3.00000000E-003   -4.07905551E-001   -5.87129325E-001   -1.66580501E-001   -4.69657721E-001    6.39650449E-001   -1.63959190E-001
   -5.59842520E-002   -7.58267717E-002   -3.00000000E-003   -4.20792819E-001   -6.19805588E-001   -1.77672540E-001   -5.00369741E-001    6.61979529E-001   -1.57936335E-001
   -5.45669291E-002   -7.58267717E-002   -3.00000000E-003   -4.33544015E-001   -6.51527481E-001   -1.88631417E-001   -5.31097752E-001    6.84876114E-001   -1.52514096E-001
   -5.31496063E-002   -7.58267717E-002   -3.00000000E-003   -4.46975902E-001   -6.83340665E-001   -1.98919792E-001   -5.59622005E-001    7.08815851E-001   -1.48095037E-001
   -5.17322835E-002   -7.58267717E-002   -3.00000000E-003   -4.62809806E-001   -7.18166270E-001   -2.08440093E-001   -5.83737213E-001    7.35006425E-001   -1.45453494E-001
   -5.03149606E-002   -7.58267717E-002   -3.00000000E-003   -4.85204088E-001   -7.62138488E-001   -2.17817737E-001   -6.00283958E-001    7.66005364E-001   -1.46061062E-001
   -4.88976378E-002   -7.58267717E-002   -3.00000000E-003   -5.38863053E-001   -8.44029726E-001   -2.25900930E-001   -5.95212315E-001    8.08725100E-001   -1.50738001E-001
   -4.74803150E-002   -7.58267717E-002   -3.00000000E-003   -2.43926357E-001   -2.73409695E-001    1.57871588E-001    1.58567166E-001    7.82987949E-001   -1.22818621E-001
   -4.60629921E-002   -7.58267717E-002   -3.00000000E-003   -2.50850846E-001   -2.77778162E-001    1.55689724E-001    1.55976483E-001    7.93292287E-001   -1.13650960E-001
   -4.46456693E-002   -7.58267717E-002   -3.00000000E-003   -2.56274217E-001   -2.79756287E-001    1.54159957E-001    1.51867553E-001    8.03463114E-001   -1.05178048E-001
   -4.32283465E-002   -7.58267717E-002   -3.00000000E-003   -2.61184109E-001   -2.81053837E-001    1.52219018E-001    1.46959225E-001    8.13982701E-001   -9.68260311E-002
   -4.18110236E-002   -7.58267717E-002   -3.00000000E-003   -2.65932810E-001   -2.82263409E-001    1.49853769E-001    1.41512863E-001    8.24958278E-001   -8.84018824E-002
   -4.03937008E-002   -7.58267717E-002   -3.00000000E-003   -2.70620086E-001   -2.83656323E-001    1.47196048E-001    1.35817663E-001    8.36275953E-001   -7.98973902E-002
   -3.89763780E-002   -7.58267717E-002   -3.00000000E-003   -2.75203531E-001   -2.85223975E-001    1.44323555E-001    1.30140943E-001    8.47610346E-001   -7.14247521E-002
   -3.75590551E-002   -7.58267717E-002   -3.00000000E-003   -2.79639316E-001   -2.86817694E-001    1.41237721E-001    1.24576135E-001    8.58686045E-001   -6.30930434E-002
   -3.61417323E-002   -7.58267717E-002   -3.00000000E-003   -2.83912336E-001   -2.88343559E-001    1.37927406E-001    1.19070304E-001    8.69435739E-001   -5.49397381E-002
   -3.47244094E-002   -7.58267717E-002   -3.00000000E-003   -2.88020037E-001   -2.89797602E-001    1.34385992E-001    1.13557428E-001    8.79896025E-001   -4.69679566E-002
   -3.33070866E-002   -7.58267717E-002   -3.00000000E-003   -2.91966480E-001   -2.91211808E-001    1.30612457E-001    1.08009710E-001    8.90092766E-001   -3.91874591E-002
   -3.18897638E-002   -7.58267717E-002   -3.00000000E-003   -2.95753901E-001   -2.92614055E-001    1.26614027E-001    1.02433093E-001    9.00011546E-001   -3.16267622E-002
   -3.04724409E-002   -7.58267717E-002   -3.00000000E-003   -2.99380690E-001   -2.94011193E-001    1.22403528E-001    9.68432165E-002    9.09608054E-001   -2.43272180E-002
   -2.90551181E-002   -7.58267717E-002   -3.00000000E-003   -3.02843155E-001   -2.95399713E-001    1.17985703E-001    9.12492105E-002    9.18837666E-001   -1.73299882E-002
   -2.76377953E-002   -7.58267717E-002   -3.00000000E-003   -3.06139009E-001   -2.96774832E-001    1.13367863E-001    8.56525695E-002    9.27663622E-001   -1.06715541E-002
   -2.62204724E-002   -7.58267717E-002   -3.00000000E-003   -3.09266555E-001   -2.98135761E-001    1.08556176E-001    8.00520063E-002    9.36057854E-001   -4.38378208E-003
   -2.48031496E-002   -7.58267717E-002   -3.00000000E-003   -3.12224730E-001   -2.99483618E-001    1.03557300E-001    7.44496303E-002    9.43992977E-001    1.50237831E-003
   -2.33858268E-002   -7.58267717E-002   -3.00000000E-003   -3.15013816E-001   -3.00819132E-001    9.83812508E-002    6.88475745E-002    9.51440676E-001    6.95655530E-003
   -2.19685039E-002   -7.58267717E-002   -3.00000000E-003   -3.17632277E-001   -3.02141590E-001    9.30369978E-002    6.32498189E-002    9.58369787E-001    1.19486816E-002
   -2.05511811E-002   -7.58267717E-002   -3.00000000E-003   -3.20079988E-001   -3.03448693E-001    8.75339371E-002    5.76579062E-002    9.64749803E-001    1.64502405E-002
   -1.91338583E-002   -7.58267717E-002   -3.00000000E-003   -3.22356854E-001   -3.04738559E-001    8.18793053E-002    5.20727982E-002    9.70551874E-001    2.04360789E-002
   -1.77165354E-002   -7.58267717E-002   -3.00000000E-003   -3.24462619E-001   -3.06008877E-001    7.60835855E-002    4.64976790E-002    9.75749346E-001    2.38830281E-002
   -1.62992126E-002   -7.58267717E-002   -3.00000000E-003   -3.26397555E-001   -3.07257720E-001    7.01576153E-002    4.09322812E-002    9.80316281E-001    2.67711444E-002
   -1.48818898E-002   -7.58267717E-002   -3.00000000E-003   -3.28161230E-001   -3.08482355E-001    6.41118516E-002    3.53794532E-002    9.84227539E-001    2.90827054E-002
   -1.34645669E-002   -7.58267717E-002   -3.00000000E-003   -3.29754159E-001   -3.09680974E-001    5.79582064E-002    2.98385104E-002    9.87461247E-001    3.08040685E-002
   -1.20472441E-002   -7.58267717E-002   -3.00000000E-003   -3.31176434E-001   -3.10849171E-001    5.17064185E-002    2.43104727E-002    9.89993194E-001    3.19230296E-002
   -1.06299213E-002   -7.58267717E-002   -3.00000000E-003   -3.32428296E-001   -3.11984665E-001    4.53668674E-002    1.87943861E-002    9.91804018E-001    3.24319939E-002
   -9.21259843E-003   -7.58267717E-002   -3.00000000E-003   -3.33510400E-001   -3.13085450E-001    3.89528643E-002    1.32903270E-002    9.92876675E-001    3.23267800E-002
   -7.79527559E-003   -7.58267717E-002   -3.00000000E-003   -3.34422546E-001   -3.14147668E-001    3.24759257E-002    7.79811904E-003    9.93194074E-001    3.16051462E-002
   -6.37795276E-003   -7.58267717E-002   -3.00000000E-003   -3.35164673E-001   -3.15171096E-001    2.59489833E-002    2.31721165E-003    9.92745620E-001    3.02696058E-002
   -4.96062992E-003   -7.58267717E-002   -3.00000000E-003   -3.35736596E-001   -3.16151180E-001    1.93845158E-002   -3.15364194E-003    9.91516756E-001    2.83237456E-002
   -3.54330709E-003   -7.58267717E-002   -3.00000000E-003   -3.36138716E-001   -3.17086552E-001    1.27931848E-002   -8.61737877E-003    9.89500380E-001    2.57752396E-002
   -2.12598425E-003   -7.58267717E-002   -3.00000000E-003   -3.36370087E-001   -3.17974721E-001    6.18951009E-003   -1.40733941E-002    9.86688325E-001    2.26340458E-002
   -7.08661417E-004   -7.58267717E-002   -3.00000000E-003   -3.36430969E-001   -3.18815254E-001   -4.14854419E-004   -1.95235277E-002    9.83080791E-001    1.89136133E-002
    7.08661417E-004   -7.58267717E-002   -3.00000000E-003   -3.36320017E-001   -3.19606457E-001   -7.00610287E-003   -2.49698963E-002    9.78675413E-001    1.46282112E-002
    2.12598425E-003   -7.58267717E-002   -3.00000000E-003   -3.36036618E-001   -3.20345757E-001   -1.35728357E-002   -3.04127326E-002    9.73473691E-001    9.79474728E-003
    3.54330709E-003   -7.58267717E-002   -3.00000000E-003   -3.35579514E-001   -3.21032871E-001   -2.01018173E-002   -3.58554069E-002    9.67482060E-001    4.43228923E-003
    4.96062992E-003   -7.58267717E-002   -3.00000000E-003   -3.34947524E-001   -3.21666452E-001   -2.65800231E-002   -4.12979412E-002    9.60707437E-001   -1.43876469E-003
    6.37795276E-003   -7.58267717E-002   -3.00000000E-003   -3.34139809E-001   -3.22246641E-001   -3.29979244E-002   -4.67427930E-002    9.53162357E-001   -7.79618728E-003
    7.79527559E-003   -7.58267717E-002   -3.00000000E-003   -3.33154532E-001   -3.22771296E-001   -3.93434140E-002   -5.21902142E-002    9.44858969E-001   -1.46172824E-002
    9.21259843E-003   -7.58267717E-002   -3.00000000E-003   -3.31990507E-001   -3.23241239E-001   -4.56036347E-002   -5.76413849E-002    9.35815326E-001   -2.18776799E-002
    1.06299213E-002   -7.58267717E-002   -3.00000000E-003   -3.30646699E-001   -3.23655985E-001   -5.17688425E-002   -6.30983336E-002    9.26052007E-001   -2.95522747E-002
    1.20472441E-002   -7.58267717E-002   -3.00000000E-003   -3.29121407E-001   -3.24014728E-001   -5.78267429E-002   -6.85610862E-002    9.15589983E-001   -3.76158368E-002
    1.34645669E-002   -7.58267717E-002   -3.00000000E-003   -3.27413672E-001   -3.24318013E-001   -6.37678365E-002   -7.40289974E-002    9.04454574E-001   -4.60414493E-002
    1.48818898E-002   -7.58267717E-002   -3.00000000E-003   -3.25522642E-001   -3.24564946E-001   -6.95844667E-002   -7.95051140E-002    8.92673238E-001   -5.48037851E-002
    1.62992126E-002   -7.58267717E-002   -3.00000000E-003   -3.23447200E-001   -3.24756373E-001   -7.52651359E-002   -8.49863967E-002    8.80275787E-001   -6.38763656E-002
    1.77165354E-002   -7.58267717E-002   -3.00000000E-003   -3.21187190E-001   -3.24892028E-001   -8.08010835E-002   -9.04737109E-002    8.67294296E-001   -7.32323351E-002
    1.91338583E-002   -7.58267717E-002   -3.00000000E-003   -3.18741986E-001   -3.24971129E-001   -8.61828129E-002   -9.59658285E-002    8.53762669E-001   -8.28455297E-002
    2.05511811E-002   -7.58267717E-002   -3.00000000E-003   -3.16111249E-001   -3.24993817E-001   -9.14016732E-002   -1.01461457E-001    8.39716917E-001   -9.26895198E-002
    2.19685039E-002   -7.58267717E-002   -3.00000000E-003   -3.13294817E-001   -3.24958177E-001   -9.64529963E-002   -1.06960424E-001    8.25192191E-001   -1.02740587E-001
    2.33858268E-002   -7.58267717E-002   -3.00000000E-003   -3.10293643E-001   -3.24864168E-001   -1.01328567E-001   -1.12462144E-001    8.10225500E-001   -1.12974658E-001
    2.48031496E-002   -7.58267717E-002   -3.00000000E-003   -3.07109912E-001   -3.24714858E-001   -1.06019153E-001   -1.17962558E-001    7.94857931E-001   -1.23365913E-001
    2.62204724E-002   -7.58267717E-002   -3.00000000E-003   -3.03744492E-001   -3.24508775E-001   -1.10515355E-001   -1.23458022E-001    7.79131203E-001   -1.33888045E-001
    2.76377953E-002   -7.58267717E-002   -3.00000000E-003   -3.00195619E-001   -3.24240309E-001   -1.14810572E-001   -1.28941308E-001    7.63084209E-001   -1.44517355E-001
    2.90551181E-002   -7.58267717E-002   -3.00000000E-003   -2.96460193E-001   -3.23901816E-001   -1.18901789E-001   -1.34414291E-001    7.46753998E-001   -1.55239370E-001
    3.04724409E-002   -7.58267717E-002   -3.00000000E-003   -2.92539465E-001   -3.23492226E-001   -1.22789637E-001   -1.39884044E-001    7.30174823E-001   -1.66045714E-001
    3.18897638E-002   -7.58267717E-002   -3.00000000E-003   -2.88444584E-001   -3.23024126E-001   -1.26475749E-001   -1.45356561E-001    7.13387458E-001   -1.76917150E-001
    3.33070866E-002   -7.58267717E-002   -3.00000000E-003   -2.84192452E-001   -3.22520972E-001   -1.29945695E-001   -1.50814092E-001    6.96449551E-001   -1.87804541E-001
    3.47244094E-002   -7.58267717E-002   -3.00000000E-003   -2.79787106E-001   -3.21983646E-001   -1.33168352E-001   -1.56208260E-001    6.79429387E-001   -1.98637757E-001
    3.61417323E-002   -7.58267717E-002   -3.00000000E-003   -2.75194698E-001   -3.21357474E-001   -1.36112996E-001   -1.61492488E-001    6.62372776E-001   -2.09385198E-001
    3.75590551E-002   -7.58267717E-002   -3.00000000E-003   -2.70344783E-001   -3.20534884E-001   -1.38793661E-001   -1.66686618E-001    6.45263766E-001   -2.20134805E-001
    3.89763780E-002   -7.58267717E-002   -3.00000000E-003   -2.65176098E-001   -3.19429574E-001   -1.41320377E-001   -1.71948872E-001    6.28013060E-001   -2.31121814E-001
    4.03937008E-002   -7.58267717E-002   -3.00000000E-003   -2.59760003E-001   -3.18171285E-001   -1.43886294E-001   -1.77552695E-001    6.10559727E-001   -2.42555984E-001
    4.18110236E-002   -7.58267717E-002   -3.00000000E-003   -2.54415625E-001   -3.17276021E-001   -1.46569635E-001   -1.83550798E-001    5.93130268E-001   -2.54130711E-001
    4.32283465E-002   -7.58267717E-002   -3.00000000E-003   -2.49439668E-001   -3.17183531E-001   -1.49039753E-001   -1.89332441E-001    5.76338741E-001   -2.64782769E-001
    4.46456693E-002   -7.58267717E-002   -3.00000000E-003   -2.44698877E-001   -3.17638526E-001   -1.50871774E-001   -1.94151407E-001    5.60716516E-001   -2.73569913E-001
    4.60629921E-002   -7.58267717E-002   -3.00000000E-003   -2.39846121E-001   -3.18146049E-001   -1.51932043E-001   -1.97645904E-001    5.46501305E-001   -2.80253997E-001
    4.74803150E-002   -7.58267717E-002   -3.00000000E-003   -2.34538159E-001   -3.18480113E-001   -1.52328080E-001   -1.99348936E-001    5.34431375E-001   -2.84767327E-001
    4.88976378E-002   -7.58267717E-002   -3.00000000E-003    8.05415550E-002   -2.01747972E-001   -6.50645052E-001   -3.88285418E-001    5.52597650E-001   -3.17636114E-001
    5.03149606E-002   -7.58267717E-002   -3.00000000E-003    8.35653513E-002   -2.03579627E-001   -6.14549000E-001   -3.77042796E-001    5.11660231E-001   -3.25000055E-001
    5.17322835E-002   -7.58267717E-002   -3.00000000E-003    6.39532305E-002   -2.20415043E-001   -5.88342861E-001   -3.70476084E-001    4.74482822E-001   -3.28967605E-001
    5.31496063E-002   -7.58267717E-002   -3.00000000E-003    4.81883317E-002   -2.34068797E-001   -5.74501936E-001   -3.69454896E-001    4.45909345E-001   -3.29428664E-001
    5.45669291E-002   -7.58267717E-002   -3.00000000E-003    3.63922365E-002   -2.45754632E-001   -5.62725471E-001   -3.69017668E-001    4.21167665E-001   -3.30899626E-001
    5.59842520E-002   -7.58267717E-002   -3.00000000E-003    2.66851131E-002   -2.56570598E-001   -5.51103814E-001   -3.68549247E-001    3.98379178E-001   -3.33591890E-001
    5.74015748E-002   -7.58267717E-002   -3.00000000E-003    1.80632763E-002   -2.67033065E-001   -5.39215635E-001   -3.68012377E-001    3.76791912E-001   -3.37243728E-001
    5.88188976E-002   -7.58267717E-002   -3.00000000E-003    9.91630498E-003   -2.77404288E-001   -5.27042856E-001   -3.67526412E-001    3.56085357E-001   -3.41524089E-001
    6.02362205E-002   -7.58267717E-002   -3.00000000E-003    1.87425730E-003   -2.87768456E-001   -5.14746949E-001   -3.67262174E-001    3.36163570E-001   -3.46104448E-001
    6.16535433E-002   -7.58267717E-002   -3.00000000E-003   -6.22779676E-003   -2.98078699E-001   -5.02557619E-001   -3.67359697E-001    3.17044975E-001   -3.50714517E-001
    6.30708661E-002   -7.58267717E-002   -3.00000000E-003   -1.43931330E-002   -3.08221423E-001   -4.90676305E-001   -3.67879674E-001    2.98793783E-001   -3.55180182E-001
    6.44881890E-002   -7.58267717E-002   -3.00000000E-003   -2.25382872E-002   -3.18082979E-001   -4.79215362E-001   -3.68803965E-001    2.81465914E-001   -3.59421288E-001
    6.59055118E-002   -7.58267717E-002   -3.00000000E-003   -3.05604367E-002   -3.27585541E-001   -4.68202845E-001   -3.70074623E-001    2.65089557E-001   -3.63422481E-001
    6.73228346E-002   -7.58267717E-002   -3.00000000E-003   -3.83834939E-002   -3.36683084E-001   -4.57617712E-001   -3.71629188E-001    2.49664588E-001   -3.67204756E-001
    6.87401575E-002   -7.58267717E-002   -3.00000000E-003   -4.59574033E-002   -3.45349486E-001   -4.47416859E-001   -3.73417016E-001    2.35172754E-001   -3.70795280E-001
    7.01574803E-002   -7.58267717E-002   -3.00000000E-003   -5.32557046E-002   -3.53567082E-001   -4.37557007E-001   -3.75399726E-001    2.21584643E-001   -3.74220656E-001
    7.15748031E-002   -7.58267717E-002   -3.00000000E-003   -6.02648004E-002   -3.61318487E-001   -4.28001769E-001   -3.77549065E-001    2.08864397E-001   -3.77502923E-001
    7.29921260E-002   -7.58267717E-002   -3.00000000E-003   -6.69760240E-002   -3.68581234E-001   -4.18723286E-001   -3.79844643E-001    1.96973576E-001   -3.80663418E-001
    7.44094488E-002   -7.58267717E-002   -3.00000000E-003   -7.33773807E-002   -3.75333260E-001   -4.09700468E-001   -3.82266112E-001    1.85868838E-001   -3.83718093E-001
    7.58267717E-002   -7.58267717E-002   -3.00000000E-003   -7.94619372E-002   -3.81554185E-001   -4.00915723E-001   -3.84793073E-001    1.75508160E-001   -3.86682016E-001
    7.72440945E-002   -7.58267717E-002   -3.00000000E-003   -8.52202248E-002   -3.87221539E-001   -3.92355045E-001   -3.87409496E-001    1.65847012E-001   -3.89570461E-001
    7.86614173E-002   -7.58267717E-002   -3.00000000E-003   -9.06461713E-002   -3.92322019E-001   -3.84006413E-001   -3.90093339E-001    1.56838778E-001   -3.92399461E-001
    8.00787402E-002   -7.58267717E-002   -3.00000000E-003   -9.57302980E-002   -3.96839736E-001   -3.75858574E-001   -3.92826953E-001    1.48440044E-001   -3.95183610E-001
    8.14960630E-002   -7.58267717E-002   -3.00000000E-003   -1.00463573E-001   -4.00765918E-001   -3.67901368E-001   -3.95590306E-001    1.40602348E-001   -3.97939006E-001
    8.29133858E-002   -7.58267717E-002   -3.00000000E-003   -1.04840677E-001   -4.04094932E-001   -3.60125978E-001   -3.98366448E-001    1.33277606E-001   -4.00681466E-001
    8.43307087E-002   -7.58267717E-002   -3.00000000E-003   -1.08857017E-001   -4.06826488E-001   -3.52523662E-001   -4.01137965E-001    1.26418108E-001   -4.03427039E-001
    8.57480315E-002   -7.58267717E-002   -3.00000000E-003   -1.12510973E-001   -4.08963088E-001   -3.45085656E-001   -4.03889104E-001    1.19977283E-001   -4.06189947E-001
    8.71653543E-002   -7.58267717E-002   -3.00000000E-003   -1.15801146E-001   -4.10512698E-001   -3.37805173E-001   -4.06605669E-001    1.13908339E-001   -4.08983831E-001
    8.85826772E-002   -7.58267717E-002   -3.00000000E-003   -1.18730407E-001   -4.11484706E-001   -3.30674684E-001   -4.09275528E-001    1.08168130E-001   -4.11821195E-001
    9.00000000E-002   -7.58267717E-002   -3.00000000E-003   -1.21299960E-001   -4.11893836E-001   -3.23689328E-001   -4.11886836E-001    1.02711169E-001   -4.14714574E-001
   -9.00000000E-002   -7.44094488E-002   -3.00000000E-003   -1.68343986E-001   -5.67317675E-002   -1.50195962E-002   -1.14001957E-001    3.05613581E-001   -2.64416347E-001
   -8.85826772E-002   -7.44094488E-002   -3.00000000E-003   -1.76671105E-001   -6.85133800E-002   -1.88031942E-002   -1.18949460E-001    3.14023370E-001   -2.63953997E-001
   -8.71653543E-002   -7.44094488E-002   -3.00000000E-003   -1.85228735E-001   -8.14580903E-002   -2.27134403E-002   -1.24405543E-001    3.22860593E-001   -2.63424183E-001
   -8.57480315E-002   -7.44094488E-002   -3.00000000E-003   -1.94018961E-001   -9.55694357E-002   -2.67566238E-002   -1.30412994E-001    3.32149735E-001   -2.62784982E-001
   -8.43307087E-002   -7.44094488E-002   -3.00000000E-003   -2.03040408E-001   -1.10845804E-001   -3.09393555E-002   -1.37014548E-001    3.41914104E-001   -2.61994473E-001
   -8.29133858E-002   -7.44094488E-002   -3.00000000E-003   -2.12295248E-001   -1.27286206E-001   -3.52691896E-002   -1.44253517E-001    3.52176196E-001   -2.61013133E-001
   -8.14960630E-002   -7.44094488E-002   -3.00000000E-003   -2.21784312E-001   -1.44883428E-001   -3.97549180E-002   -1.52174637E-001    3.62958846E-001   -2.59802623E-001
   -8.00787402E-002   -7.44094488E-002   -3.00000000E-003   -2.31508796E-001   -1.63631699E-001   -4.44058341E-002   -1.60821958E-001    3.74284258E-001   -2.58325814E-001
   -7.86614173E-002   -7.44094488E-002   -3.00000000E-003   -2.41471067E-001   -1.83520149E-001   -4.92328290E-002   -1.70241289E-001    3.86171583E-001   -2.56551043E-001
   -7.72440945E-002   -7.44094488E-002   -3.00000000E-003   -2.51668405E-001   -2.04530473E-001   -5.42481633E-002   -1.80480523E-001    3.98641776E-001   -2.54445603E-001
   -7.58267717E-002   -7.44094488E-002   -3.00000000E-003   -2.62102660E-001   -2.26648748E-001   -5.94648534E-002   -1.91586609E-001    4.11712251E-001   -2.51985357E-001
   -7.44094488E-002   -7.44094488E-002   -3.00000000E-003   -2.72776147E-001   -2.49858480E-001   -6.48974572E-002   -2.03607139E-001    4.25399332E-001   -2.49151901E-001
   -7.29921260E-002   -7.44094488E-002   -3.00000000E-003   -2.83690419E-001   -2.74143015E-001   -7.05616951E-002   -2.16592156E-001    4.39719047E-001   -2.45933245E-001
   -7.15748031E-002   -7.44094488E-002   -3.00000000E-003   -2.94846122E-001   -2.99480870E-001   -7.64759956E-002   -2.30591633E-001    4.54683790E-001   -2.42323435E-001
   -7.01574803E-002   -7.44094488E-002   -3.00000000E-003   -3.06244647E-001   -3.25850561E-001   -8.26584444E-002   -2.45657973E-001    4.70306779E-001   -2.38321676E-001
   -6.87401575E-002   -7.44094488E-002   -3.00000000E-003   -3.17883843E-001   -3.53220990E-001   -8.91284294E-002   -2.61840205E-001    4.86598549E-001   -2.33940632E-001
   -6.73228346E-002   -7.44094488E-002   -3.00000000E-003   -3.29765597E-001   -3.81562209E-001   -9.59013959E-002   -2.79178752E-001    5.03568868E-001   -2.29201158E-001
   -6.59055118E-002   -7.44094488E-002   -3.00000000E-003   -3.41897941E-001   -4.10851328E-001   -1.02988604E-001   -2.97695342E-001    5.21230503E-001   -2.24135768E-001
   -6.44881890E-002   -7.44094488E-002   -3.00000000E-003   -3.54302712E-001   -4.41086109E-001   -1.10398173E-001   -3.17392395E-001    5.39607293E-001   -2.18788391E-001
   -6.30708661E-002   -7.44094488E-002   -3.00000000E-003   -3.67034336E-001   -4.72331899E-001   -1.18153795E-001   -3.38267948E-001    5.58740326E-001   -2.13229787E-001
   -6.16535433E-002   -7.44094488E-002   -3.00000000E-003   -3.80178831E-001   -5.04744835E-001   -1.26326716E-001   -3.60392901E-001    5.78708430E-001   -2.07557624E-001
   -6.02362205E-002   -7.44094488E-002   -3.00000000E-003   -3.93820545E-001   -5.38536081E-001   -1.35100924E-001   -3.84054072E-001    5.99617317E-001   -2.01908930E-001
   -5.88188976E-002   -7.44094488E-002   -3.00000000E-003   -4.07916881E-001   -5.73729416E-001   -1.44820040E-001   -4.09930773E-001    6.21560265E-001   -1.96470295E-001
   -5.74015748E-002   -7.44094488E-002   -3.00000000E-003   -4.22020870E-001   -6.09489447E-001   -1.55851203E-001   -4.38981418E-001    6.44480698E-001   -1.91450730E-001
   -5.59842520E-002   -7.44094488E-002   -3.00000000E-003   -4.35238688E-001   -6.43476846E-001   -1.67947304E-001   -4.71149937E-001    6.68053538E-001   -1.87022349E-001
   -5.45669291E-002   -7.44094488E-002   -3.00000000E-003   -4.47316857E-001   -6.73381560E-001   -1.79823448E-001   -5.03317425E-001    6.92095298E-001   -1.83375418E-001
   -5.31496063E-002   -7.44094488E-002   -3.00000000E-003   -4.59711983E-001   -6.99926881E-001   -1.90589341E-001   -5.30438734E-001    7.17507330E-001   -1.81058720E-001
   -5.17322835E-002   -7.44094488E-002   -3.00000000E-003   -4.75564919E-001   -7.25522599E-001   -2.01764530E-001   -5.47541588E-001    7.46193568E-001   -1.81136309E-001
   -5.03149606E-002   -7.44094488E-002   -3.00000000E-003   -2.37038951E-001   -2.66717152E-001    1.68215333E-001    1.77604617E-001    7.39395737E-001   -1.66614826E-001
   -4.88976378E-002   -7.44094488E-002   -3.00000000E-003   -2.42720090E-001   -2.66965231E-001    1.64401898E-001    1.69869362E-001    7.51250250E-001   -1.56906845E-001
   -4.74803150E-002   -7.44094488E-002   -3.00000000E-003   -2.49062220E-001   -2.70366740E-001    1.62368085E-001    1.61945288E-001    7.65184871E-001   -1.47769798E-001
   -4.60629921E-002   -7.44094488E-002   -3.00000000E-003   -2.54671995E-001   -2.73649713E-001    1.60531505E-001    1.56514783E-001    7.77283277E-001   -1.39297934E-001
   -4.46456693E-002   -7.44094488E-002   -3.00000000E-003   -2.59977902E-001   -2.75773087E-001    1.58648510E-001    1.51627915E-001    7.88228567E-001   -1.31149747E-001
   -4.32283465E-002   -7.44094488E-002   -3.00000000E-003   -2.64972689E-001   -2.77316289E-001    1.56525573E-001    1.46568422E-001    7.98937826E-001   -1.23075506E-001
   -4.18110236E-002   -7.44094488E-002   -3.00000000E-003   -2.69768988E-001   -2.78670311E-001    1.54085840E-001    1.41255071E-001    8.09691258E-001   -1.14988926E-001
   -4.03937008E-002   -7.44094488E-002   -3.00000000E-003   -2.74430115E-001   -2.80027283E-001    1.51354764E-001    1.35774903E-001    8.20502565E-001   -1.06892034E-001
   -3.89763780E-002   -7.44094488E-002   -3.00000000E-003   -2.78962159E-001   -2.81434136E-001    1.48367284E-001    1.30238406E-001    8.31257976E-001   -9.88368160E-002
   -3.75590551E-002   -7.44094488E-002   -3.00000000E-003   -2.83351909E-001   -2.82859269E-001    1.45140671E-001    1.24709067E-001    8.41831448E-001   -9.08843542E-002
   -3.61417323E-002   -7.44094488E-002   -3.00000000E-003   -2.87589085E-001   -2.84264228E-001    1.41678289E-001    1.19190066E-001    8.52154377E-001   -8.30762807E-002
   -3.47244094E-002   -7.44094488E-002   -3.00000000E-003   -2.91669164E-001   -2.85637777E-001    1.37980296E-001    1.13663562E-001    8.62208169E-001   -7.54382410E-002
   -3.33070866E-002   -7.44094488E-002   -3.00000000E-003   -2.95590862E-001   -2.86986250E-001    1.34050826E-001    1.08116921E-001    8.71982143E-001   -6.79936660E-002
   -3.18897638E-002   -7.44094488E-002   -3.00000000E-003   -2.99353476E-001   -2.88320792E-001    1.29896068E-001    1.02551102E-001    8.81458410E-001   -6.07708935E-002
   -3.04724409E-002   -7.44094488E-002   -3.00000000E-003   -3.02955527E-001   -2.89646457E-001    1.25524538E-001    9.69708675E-002    8.90605899E-001   -5.38031059E-002
   -2.90551181E-002   -7.44094488E-002   -3.00000000E-003   -3.06394914E-001   -2.90963626E-001    1.20944231E-001    9.13822435E-002    8.99390382E-001   -4.71251372E-002
   -2.76377953E-002   -7.44094488E-002   -3.00000000E-003   -3.09669499E-001   -2.92271482E-001    1.16162401E-001    8.57881309E-002    9.07779403E-001   -4.07697829E-002
   -2.62204724E-002   -7.44094488E-002   -3.00000000E-003   -3.12777949E-001   -2.93568112E-001    1.11185555E-001    8.01898864E-002    9.15742055E-001   -3.47683056E-002
   -2.48031496E-002   -7.44094488E-002   -3.00000000E-003   -3.15718681E-001   -2.94855285E-001    1.06021247E-001    7.45901509E-002    9.23251586E-001   -2.91496429E-002
   -2.33858268E-002   -7.44094488E-002   -3.00000000E-003   -3.18491419E-001   -2.96131047E-001    1.00680621E-001    6.89911608E-002    9.30279486E-001   -2.39426789E-002
   -2.19685039E-002   -7.44094488E-002   -3.00000000E-003   -3.21094426E-001   -2.97395085E-001    9.51713508E-002    6.33956718E-002    9.36796305E-001   -1.91747852E-002
   -2.05511811E-002   -7.44094488E-002   -3.00000000E-003   -3.23527933E-001   -2.98645932E-001    8.95034027E-002    5.78049149E-002    9.42775130E-001   -1.48712908E-002
   -1.91338583E-002   -7.44094488E-002   -3.00000000E-003   -3.25791046E-001   -2.99881204E-001    8.36853565E-002    5.22206509E-002    9.48186990E-001   -1.10561147E-002
   -1.77165354E-002   -7.44094488E-002   -3.00000000E-003   -3.27883704E-001   -3.01100018E-001    7.77260828E-002    4.66448637E-002    9.53007279E-001   -7.74999044E-003
   -1.62992126E-002   -7.44094488E-002   -3.00000000E-003   -3.29806201E-001   -3.02299583E-001    7.16376265E-002    4.10778999E-002    9.57211328E-001   -4.97141809E-003
   -1.48818898E-002   -7.44094488E-002   -3.00000000E-003   -3.31557268E-001   -3.03478615E-001    6.54311430E-002    3.55224547E-002    9.60775797E-001   -2.73690264E-003
   -1.34645669E-002   -7.44094488E-002   -3.00000000E-003   -3.33137901E-001   -3.04633308E-001    5.91165244E-002    2.99775283E-002    9.63678654E-001   -1.05971919E-003
   -1.20472441E-002   -7.44094488E-002   -3.00000000E-003   -3.34547786E-001   -3.05761308E-001    5.27050684E-002    2.44434140E-002    9.65898674E-001    4.94129356E-005
   -1.06299213E-002   -7.44094488E-002   -3.00000000E-003   -3.35786744E-001   -3.06861780E-001    4.62082526E-002    1.89205838E-002    9.67418367E-001    5.83416417E-004
   -9.21259843E-003   -7.44094488E-002   -3.00000000E-003   -3.36855378E-001   -3.07929964E-001    3.96368117E-002    1.34080165E-002    9.68219748E-001    5.37053765E-004
   -7.79527559E-003   -7.44094488E-002   -3.00000000E-003   -3.37753396E-001   -3.08964929E-001    3.30044956E-002    7.90671374E-003    9.68289345E-001   -9.09675365E-005
   -6.37795276E-003   -7.44094488E-002   -3.00000000E-003   -3.38480656E-001   -3.09964312E-001    2.63225069E-002    2.41499225E-003    9.67615142E-001   -1.29987019E-003
   -4.96062992E-003   -7.44094488E-002   -3.00000000E-003   -3.39036915E-001   -3.10924845E-001    1.96035423E-002   -3.06875597E-003    9.66184684E-001   -3.08640638E-003
   -3.54330709E-003   -7.44094488E-002   -3.00000000E-003   -3.39422293E-001   -3.11846676E-001    1.28599734E-002   -8.54578490E-003    9.63992610E-001   -5.44341386E-003
   -2.12598425E-003   -7.44094488E-002   -3.00000000E-003   -3.39635940E-001   -3.12726380E-001    6.10406051E-003   -1.40163328E-002    9.61031850E-001   -8.36251923E-003
   -7.08661417E-004   -7.44094488E-002   -3.00000000E-003   -3.39677963E-001   -3.13562196E-001   -6.52149490E-004   -1.94824195E-002    9.57300403E-001   -1.18325443E-002
    7.08661417E-004   -7.44094488E-002   -3.00000000E-003   -3.39547424E-001   -3.14353161E-001   -7.39420871E-003   -2.49455929E-002    9.52798730E-001   -1.58402751E-002
    2.12598425E-003   -7.44094488E-002   -3.00000000E-003   -3.39243591E-001   -3.15098176E-001   -1.41118955E-002   -3.04069785E-002    9.47528124E-001   -2.03706445E-002
    3.54330709E-003   -7.44094488E-002   -3.00000000E-003   -3.38765329E-001   -3.15795317E-001   -2.07910487E-002   -3.58685709E-002    9.41494734E-001   -2.54067189E-002
    4.96062992E-003   -7.44094488E-002   -3.00000000E-003   -3.38111569E-001   -3.16443160E-001   -2.74200186E-002   -4.13312084E-002    9.34705189E-001   -3.09302179E-002
    6.37795276E-003   -7.44094488E-002   -3.00000000E-003   -3.37281871E-001   -3.17042391E-001   -3.39878181E-002   -4.67964973E-002    9.27172965E-001   -3.69207702E-002
    7.79527559E-003   -7.44094488E-002   -3.00000000E-003   -3.36274708E-001   -3.17592198E-001   -4.04830173E-002   -5.22656116E-002    9.18909668E-001   -4.33577049E-002
    9.21259843E-003   -7.44094488E-002   -3.00000000E-003   -3.35088931E-001   -3.18090695E-001   -4.68926414E-002   -5.77389725E-002    9.09931852E-001   -5.02192509E-002
    1.06299213E-002   -7.44094488E-002   -3.00000000E-003   -3.33723742E-001   -3.18537803E-001   -5.32073447E-002   -6.32195307E-002    9.00258831E-001   -5.74829869E-002
    1.20472441E-002   -7.44094488E-002   -3.00000000E-003   -3.32178060E-001   -3.18933668E-001   -5.94138683E-002   -6.87051817E-002    8.89912208E-001   -6.51244698E-002
    1.34645669E-002   -7.44094488E-002   -3.00000000E-003   -3.30450840E-001   -3.19276791E-001   -6.55045603E-002   -7.41986763E-002    8.78914787E-001   -7.31208208E-002
    1.48818898E-002   -7.44094488E-002   -3.00000000E-003   -3.28541651E-001   -3.19568167E-001   -7.14689881E-002   -7.96989340E-002    8.67293007E-001   -8.14476506E-002
    1.62992126E-002   -7.44094488E-002   -3.00000000E-003   -3.26449928E-001   -3.19807633E-001   -7.72957046E-002   -8.52065443E-002    8.55077078E-001   -9.00805669E-002
    1.77165354E-002   -7.44094488E-002   -3.00000000E-003   -3.24175027E-001   -3.19993473E-001   -8.29777887E-002   -9.07207474E-002    8.42294319E-001   -9.89957382E-002
    1.91338583E-002   -7.44094488E-002   -3.00000000E-003   -3.21717098E-001   -3.20125910E-001   -8.85026210E-002   -9.62405044E-002    8.28979352E-001   -1.08168468E-001
    2.05511811E-002   -7.44094488E-002   -3.00000000E-003   -3.19076055E-001   -3.20204218E-001   -9.38654540E-002   -1.01765329E-001    8.15164234E-001   -1.17575177E-001
    2.19685039E-002   -7.44094488E-002   -3.00000000E-003   -3.16252191E-001   -3.20226920E-001   -9.90578834E-002   -1.07295993E-001    8.00883342E-001   -1.27193266E-001
    2.33858268E-002   -7.44094488E-002   -3.00000000E-003   -3.13246170E-001   -3.20195353E-001   -1.04070050E-001   -1.12827316E-001    7.86174418E-001   -1.36998810E-001
    2.48031496E-002   -7.44094488E-002   -3.00000000E-003   -3.10059403E-001   -3.20107463E-001   -1.08894590E-001   -1.18359750E-001    7.71073147E-001   -1.46969858E-001
    2.62204724E-002   -7.44094488E-002   -3.00000000E-003   -3.06692672E-001   -3.19963017E-001   -1.13522887E-001   -1.23889602E-001    7.55619624E-001   -1.57083333E-001
    2.76377953E-002   -7.44094488E-002   -3.00000000E-003   -3.03145938E-001   -3.19758449E-001   -1.17950430E-001   -1.29413653E-001    7.39850215E-001   -1.67318811E-001
    2.90551181E-002   -7.44094488E-002   -3.00000000E-003   -2.99419445E-001   -3.19490357E-001   -1.22170630E-001   -1.34931527E-001    7.23801491E-001   -1.77658848E-001
    3.04724409E-002   -7.44094488E-002   -3.00000000E-003   -2.95515606E-001   -3.19159318E-001   -1.26179543E-001   -1.40443007E-001    7.07511968E-001   -1.88086503E-001
    3.18897638E-002   -7.44094488E-002   -3.00000000E-003   -2.91440689E-001   -3.18770489E-001   -1.29972444E-001   -1.45945728E-001    6.91023728E-001   -1.98579552E-001
    3.33070866E-002   -7.44094488E-002   -3.00000000E-003   -2.87198851E-001   -3.18326203E-001   -1.33537848E-001   -1.51428616E-001    6.74380362E-001   -2.09107701E-001
    3.47244094E-002   -7.44094488E-002   -3.00000000E-003   -2.82788435E-001   -3.17819171E-001   -1.36863580E-001   -1.56871950E-001    6.57628819E-001   -2.19640522E-001
    3.61417323E-002   -7.44094488E-002   -3.00000000E-003   -2.78193838E-001   -3.17221797E-001   -1.39941187E-001   -1.62266560E-001    6.40800840E-001   -2.30172093E-001
    3.75590551E-002   -7.44094488E-002   -3.00000000E-003   -2.73392734E-001   -3.16498844E-001   -1.42787952E-001   -1.67637057E-001    6.23906332E-001   -2.40742553E-001
    3.89763780E-002   -7.44094488E-002   -3.00000000E-003   -2.68384634E-001   -3.15650709E-001   -1.45452652E-001   -1.73051782E-001    6.06944926E-001   -2.51416050E-001
    4.03937008E-002   -7.44094488E-002   -3.00000000E-003   -2.63229463E-001   -3.14771906E-001   -1.47986275E-001   -1.78576219E-001    5.89958483E-001   -2.62181835E-001
    4.18110236E-002   -7.44094488E-002   -3.00000000E-003   -2.58048874E-001   -3.14048348E-001   -1.50368773E-001   -1.84151403E-001    5.73106451E-001   -2.72812427E-001
    4.32283465E-002   -7.44094488E-002   -3.00000000E-003   -2.52926735E-001   -3.13593113E-001   -1.52447996E-001   -1.89513202E-001    5.56650510E-001   -2.82873092E-001
    4.46456693E-002   -7.44094488E-002   -3.00000000E-003   -2.47791615E-001   -3.13273828E-001   -1.54017516E-001   -1.94324646E-001    5.40805656E-001   -2.91998484E-001
    4.60629921E-002   -7.44094488E-002   -3.00000000E-003   -2.42412772E-001   -3.12733121E-001   -1.54917626E-001   -1.98332811E-001    5.25617781E-001   -3.00157859E-001
    4.74803150E-002   -7.44094488E-002   -3.00000000E-003   -2.36340343E-001   -3.11345950E-001   -1.54992994E-001   -2.01275675E-001    5.10924360E-001   -3.07797191E-001
    4.88976378E-002   -7.44094488E-002   -3.00000000E-003   -2.28025790E-001   -3.07029792E-001   -1.53896773E-001   -2.02554972E-001    4.95816204E-001   -3.17079436E-001
    5.03149606E-002   -7.44094488E-002   -3.00000000E-003   -2.11785233E-001   -2.94274176E-001   -1.62069268E-001   -2.18250277E-001    4.70910189E-001   -3.53635254E-001
    5.17322835E-002   -7.44094488E-002   -3.00000000E-003    7.10657585E-002   -2.14746182E-001   -5.65614792E-001   -3.51808609E-001    4.73460563E-001   -3.70528392E-001
    5.31496063E-002   -7.44094488E-002   -3.00000000E-003    5.49488818E-002   -2.26938565E-001   -5.60505627E-001   -3.56580651E-001    4.41429224E-001   -3.60496362E-001
    5.45669291E-002   -7.44094488E-002   -3.00000000E-003    4.38806624E-002   -2.37986680E-001   -5.52584645E-001   -3.58214591E-001    4.15756092E-001   -3.57683630E-001
    5.59842520E-002   -7.44094488E-002   -3.00000000E-003    3.50038078E-002   -2.48437612E-001   -5.42977722E-001   -3.58617805E-001    3.92637223E-001   -3.58208778E-001
    5.74015748E-002   -7.44094488E-002   -3.00000000E-003    2.71218593E-002   -2.58770128E-001   -5.32101744E-001   -3.58358709E-001    3.70844007E-001   -3.60728526E-001
    5.88188976E-002   -7.44094488E-002   -3.00000000E-003    1.94743197E-002   -2.69289240E-001   -5.20299022E-001   -3.57854050E-001    3.49889349E-001   -3.64433483E-001
    6.02362205E-002   -7.44094488E-002   -3.00000000E-003    1.15817674E-002   -2.80070236E-001   -5.08019308E-001   -3.57519792E-001    3.29652901E-001   -3.68673705E-001
    6.16535433E-002   -7.44094488E-002   -3.00000000E-003    3.28987646E-003   -2.90952614E-001   -4.95767177E-001   -3.57665235E-001    3.10206811E-001   -3.72967204E-001
    6.30708661E-002   -7.44094488E-002   -3.00000000E-003   -5.27895767E-003   -3.01680293E-001   -4.83921647E-001   -3.58387010E-001    2.91679296E-001   -3.77050013E-001
    6.44881890E-002   -7.44094488E-002   -3.00000000E-003   -1.38954128E-002   -3.12056210E-001   -4.72640108E-001   -3.59615088E-001    2.74158556E-001   -3.80842694E-001
    6.59055118E-002   -7.44094488E-002   -3.00000000E-003   -2.23649953E-002   -3.21986006E-001   -4.61915186E-001   -3.61226250E-001    2.57670131E-001   -3.84367506E-001
    6.73228346E-002   -7.44094488E-002   -3.00000000E-003   -3.05758362E-002   -3.31441882E-001   -4.51671871E-001   -3.63117848E-001    2.42196651E-001   -3.87679889E-001
    6.87401575E-002   -7.44094488E-002   -3.00000000E-003   -3.84781480E-002   -3.40420072E-001   -4.41825841E-001   -3.65223390E-001    2.27698986E-001   -3.90830645E-001
    7.01574803E-002   -7.44094488E-002   -3.00000000E-003   -4.60582768E-002   -3.48921144E-001   -4.32311458E-001   -3.67503042E-001    2.14128839E-001   -3.93856174E-001
    7.15748031E-002   -7.44094488E-002   -3.00000000E-003   -5.33135884E-002   -3.56934981E-001   -4.23081674E-001   -3.69933295E-001    2.01437286E-001   -3.96781454E-001
    7.29921260E-002   -7.44094488E-002   -3.00000000E-003   -6.02461510E-002   -3.64445477E-001   -4.14106634E-001   -3.72498434E-001    1.89576277E-001   -3.99625328E-001
    7.44094488E-002   -7.44094488E-002   -3.00000000E-003   -6.68511405E-002   -3.71429225E-001   -4.05365899E-001   -3.75183068E-001    1.78496493E-001   -4.02401839E-001
    7.58267717E-002   -7.44094488E-002   -3.00000000E-003   -7.31263477E-002   -3.77866192E-001   -3.96844382E-001   -3.77969713E-001    1.68150255E-001   -4.05123304E-001
    7.72440945E-002   -7.44094488E-002   -3.00000000E-003   -7.90636739E-002   -3.83733939E-001   -3.88529989E-001   -3.80840591E-001    1.58491755E-001   -4.07801532E-001
    7.86614173E-002   -7.44094488E-002   -3.00000000E-003   -8.46591421E-002   -3.89017054E-001   -3.80412794E-001   -3.83776937E-001    1.49471860E-001   -4.10450653E-001
    8.00787402E-002   -7.44094488E-002   -3.00000000E-003   -8.99026531E-002   -3.93703050E-001   -3.72483999E-001   -3.86757622E-001    1.41045723E-001   -4.13084228E-001
    8.14960630E-002   -7.44094488E-002   -3.00000000E-003   -9.47873752E-002   -3.97778771E-001   -3.64732898E-001   -3.89764897E-001    1.33164336E-001   -4.15715410E-001
    8.29133858E-002   -7.44094488E-002   -3.00000000E-003   -9.93087908E-002   -4.01243123E-001   -3.57151895E-001   -3.92778472E-001    1.25779071E-001   -4.18359127E-001
    8.43307087E-002   -7.44094488E-002   -3.00000000E-003   -1.03461713E-001   -4.04095905E-001   -3.49733372E-001   -3.95781434E-001    1.18843035E-001   -4.21030450E-001
    8.57480315E-002   -7.44094488E-002   -3.00000000E-003   -1.07244799E-001   -4.06341664E-001   -3.42469339E-001   -3.98757128E-001    1.12309126E-001   -4.23742174E-001
    8.71653543E-002   -7.44094488E-002   -3.00000000E-003   -1.10659698E-001   -4.07988735E-001   -3.35352788E-001   -4.01691019E-001    1.06131878E-001   -4.26506357E-001
    8.85826772E-002   -7.44094488E-002   -3.00000000E-003   -1.13707310E-001   -4.09048449E-001   -3.28377437E-001   -4.04570695E-001    1.00268216E-001   -4.29334850E-001
    9.00000000E-002   -7.44094488E-002   -3.00000000E-003   -1.16390285E-001   -4.09535824E-001   -3.21538550E-001   -4.07384164E-001    9.46738310E-002   -4.32238915E-001
   -9.00000000E-002   -7.29921260E-002   -3.00000000E-003   -1.73978058E-001   -5.56159666E-002   -1.03351692E-002   -1.03132704E-001    3.05151977E-001   -2.79493925E-001
   -8.85826772E-002   -7.29921260E-002   -3.00000000E-003   -1.82472808E-001   -6.77509536E-002   -1.39187613E-002   -1.07330604E-001    3.13667852E-001   -2.79025418E-001
   -8.71653543E-002   -7.29921260E-002   -3.00000000E-003   -1.91202383E-001   -8.10907632E-002   -1.76176742E-002   -1.12020713E-001    3.22607713E-001   -2.78528642E-001
   -8.57480315E-002   -7.29921260E-002   -3.00000000E-003   -2.00170043E-001   -9.56406860E-002   -2.14376023E-002   -1.17244600E-001    3.31995608E-001   -2.77965466E-001
   -8.43307087E-002   -7.29921260E-002   -3.00000000E-003   -2.09375717E-001   -1.11399413E-001   -2.53848279E-002   -1.23044748E-001    3.41856036E-001   -2.77294448E-001
   -8.29133858E-002   -7.29921260E-002   -3.00000000E-003   -2.18821256E-001   -1.28366142E-001   -2.94670735E-002   -1.29465986E-001    3.52211153E-001   -2.76478981E-001
   -8.14960630E-002   -7.29921260E-002   -3.00000000E-003   -2.28509276E-001   -1.46535831E-001   -3.36919722E-002   -1.36551219E-001    3.63084434E-001   -2.75480505E-001
   -8.00787402E-002   -7.29921260E-002   -3.00000000E-003   -2.38441844E-001   -1.65901256E-001   -3.80692446E-002   -1.44344470E-001    3.74498099E-001   -2.74264990E-001
   -7.86614173E-002   -7.29921260E-002   -3.00000000E-003   -2.48622564E-001   -1.86454108E-001   -4.26092576E-002   -1.52890410E-001    3.86472808E-001   -2.72799935E-001
   -7.72440945E-002   -7.29921260E-002   -3.00000000E-003   -2.59049438E-001   -2.08175985E-001   -4.73238904E-002   -1.62236783E-001    3.99030555E-001   -2.71053392E-001
   -7.58267717E-002   -7.29921260E-002   -3.00000000E-003   -2.69726441E-001   -2.31054788E-001   -5.22259494E-002   -1.72429479E-001    4.12190733E-001   -2.69002603E-001
   -7.44094488E-002   -7.29921260E-002   -3.00000000E-003   -2.80656569E-001   -2.55073721E-001   -5.73307344E-002   -1.83516671E-001    4.25971973E-001   -2.66629299E-001
   -7.29921260E-002   -7.29921260E-002   -3.00000000E-003   -2.91844082E-001   -2.80218343E-001   -6.26545750E-002   -1.95545047E-001    4.40392224E-001   -2.63918799E-001
   -7.15748031E-002   -7.29921260E-002   -3.00000000E-003   -3.03291520E-001   -3.06470622E-001   -6.82169302E-002   -2.08567237E-001    4.55470039E-001   -2.60867494E-001
   -7.01574803E-002   -7.29921260E-002   -3.00000000E-003   -3.15002229E-001   -3.33809750E-001   -7.40398488E-002   -2.22638671E-001    4.71220098E-001   -2.57477486E-001
   -6.87401575E-002   -7.29921260E-002   -3.00000000E-003   -3.26970907E-001   -3.62199322E-001   -8.01455457E-002   -2.37817730E-001    4.87660838E-001   -2.53758446E-001
   -6.73228346E-002   -7.29921260E-002   -3.00000000E-003   -3.39193638E-001   -3.91594532E-001   -8.65518215E-002   -2.54150098E-001    5.04805886E-001   -2.49731818E-001
   -6.59055118E-002   -7.29921260E-002   -3.00000000E-003   -3.51667152E-001   -4.21934384E-001   -9.32623967E-002   -2.71647545E-001    5.22671237E-001   -2.45426781E-001
   -6.44881890E-002   -7.29921260E-002   -3.00000000E-003   -3.64409031E-001   -4.53177742E-001   -1.00261492E-001   -2.90257443E-001    5.41286927E-001   -2.40886657E-001
   -6.30708661E-002   -7.29921260E-002   -3.00000000E-003   -3.77493709E-001   -4.85378653E-001   -1.07525756E-001   -3.09853232E-001    5.60720581E-001   -2.36179178E-001
   -6.16535433E-002   -7.29921260E-002   -3.00000000E-003   -3.91098135E-001   -5.18818293E-001   -1.15075715E-001   -3.30308693E-001    5.81119755E-001   -2.31411174E-001
   -6.02362205E-002   -7.29921260E-002   -3.00000000E-003   -4.05526289E-001   -5.54122104E-001   -1.23115553E-001   -3.51759660E-001    6.02751524E-001   -2.26758530E-001
   -5.88188976E-002   -7.29921260E-002   -3.00000000E-003   -4.21113281E-001   -5.92184566E-001   -1.32313353E-001   -3.75209541E-001    6.26021545E-001   -2.22505262E-001
   -5.74015748E-002   -7.29921260E-002   -3.00000000E-003   -4.37539419E-001   -6.32967133E-001   -1.44181367E-001   -4.03586006E-001    6.51259214E-001   -2.19072013E-001
   -5.59842520E-002   -7.29921260E-002   -3.00000000E-003   -4.52107913E-001   -6.71141619E-001   -1.59735074E-001   -4.40343868E-001    6.77832156E-001   -2.16823989E-001
   -5.45669291E-002   -7.29921260E-002   -3.00000000E-003   -4.63214949E-001   -6.97262870E-001   -1.75815848E-001   -4.78746428E-001    7.04555609E-001   -2.15765043E-001
   -5.31496063E-002   -7.29921260E-002   -3.00000000E-003   -4.77150478E-001   -7.12679775E-001   -1.93652243E-001   -5.04898938E-001    7.32297192E-001   -2.16181426E-001
   -5.17322835E-002   -7.29921260E-002   -3.00000000E-003   -2.37314378E-001   -2.65177009E-001    1.72920307E-001    1.80809221E-001    7.18492849E-001   -1.96855018E-001
   -5.03149606E-002   -7.29921260E-002   -3.00000000E-003   -2.42207898E-001   -2.65395250E-001    1.71232073E-001    1.75489862E-001    7.28096081E-001   -1.88378420E-001
   -4.88976378E-002   -7.29921260E-002   -3.00000000E-003   -2.47418733E-001   -2.66256124E-001    1.69235054E-001    1.69153127E-001    7.38865562E-001   -1.80325060E-001
   -4.74803150E-002   -7.29921260E-002   -3.00000000E-003   -2.52885942E-001   -2.68015167E-001    1.67283341E-001    1.62839855E-001    7.50441843E-001   -1.72279913E-001
   -4.60629921E-002   -7.29921260E-002   -3.00000000E-003   -2.58250204E-001   -2.70058496E-001    1.65341057E-001    1.57162827E-001    7.61805351E-001   -1.64308607E-001
   -4.46456693E-002   -7.29921260E-002   -3.00000000E-003   -2.63420930E-001   -2.71851998E-001    1.63258827E-001    1.51867616E-001    7.72689010E-001   -1.56431772E-001
   -4.32283465E-002   -7.29921260E-002   -3.00000000E-003   -2.68387130E-001   -2.73372658E-001    1.60951253E-001    1.46618439E-001    7.83297407E-001   -1.48602339E-001
   -4.18110236E-002   -7.29921260E-002   -3.00000000E-003   -2.73175485E-001   -2.74745192E-001    1.58370942E-001    1.41284532E-001    7.93787710E-001   -1.40792716E-001
   -4.03937008E-002   -7.29921260E-002   -3.00000000E-003   -2.77812463E-001   -2.76070368E-001    1.55515645E-001    1.35859020E-001    8.04198934E-001   -1.33009379E-001
   -3.89763780E-002   -7.29921260E-002   -3.00000000E-003   -2.82307028E-001   -2.77392140E-001    1.52397369E-001    1.30376905E-001    8.14493932E-001   -1.25283483E-001
   -3.75590551E-002   -7.29921260E-002   -3.00000000E-003   -2.86657094E-001   -2.78714680E-001    1.49027435E-001    1.24870226E-001    8.24613456E-001   -1.17654093E-001
   -3.61417323E-002   -7.29921260E-002   -3.00000000E-003   -2.90857480E-001   -2.80027766E-001    1.45414881E-001    1.19350719E-001    8.34507142E-001   -1.10157345E-001
   -3.47244094E-002   -7.29921260E-002   -3.00000000E-003   -2.94904867E-001   -2.81324944E-001    1.41562635E-001    1.13817353E-001    8.44145040E-001   -1.02822950E-001
   -3.33070866E-002   -7.29921260E-002   -3.00000000E-003   -2.98796650E-001   -2.82606267E-001    1.37476818E-001    1.08266966E-001    8.53501641E-001   -9.56787623E-002
   -3.18897638E-002   -7.29921260E-002   -3.00000000E-003   -3.02530427E-001   -2.83876541E-001    1.33165057E-001    1.02701527E-001    8.62554763E-001   -8.87533722E-002
   -3.04724409E-002   -7.29921260E-002   -3.00000000E-003   -3.06104734E-001   -2.85138087E-001    1.28633672E-001    9.71232944E-002    8.71276066E-001   -8.20768631E-002
   -2.90551181E-002   -7.29921260E-002   -3.00000000E-003   -3.09517781E-001   -2.86392095E-001    1.23892515E-001    9.15360123E-002    8.79637279E-001   -7.56795708E-002
   -2.76377953E-002   -7.29921260E-002   -3.00000000E-003   -3.12767665E-001   -2.87638048E-001    1.18948274E-001    8.59419554E-002    8.87607205E-001   -6.95919787E-002
   -2.62204724E-002   -7.29921260E-002   -3.00000000E-003   -3.15852875E-001   -2.88876108E-001    1.13808620E-001    8.03448969E-002    8.95157274E-001   -6.38426182E-002
   -2.48031496E-002   -7.29921260E-002   -3.00000000E-003   -3.18772108E-001   -2.90105507E-001    1.08480877E-001    7.47462038E-002    9.02259296E-001   -5.84592224E-002
   -2.33858268E-002   -7.29921260E-002   -3.00000000E-003   -3.21524090E-001   -2.91325542E-001    1.02976974E-001    6.91486263E-002    9.08885859E-001   -5.34685381E-002
   -2.19685039E-002   -7.29921260E-002   -3.00000000E-003   -3.24108104E-001   -2.92535701E-001    9.73041676E-002    6.35533125E-002    9.15010841E-001   -4.88949552E-002
   -2.05511811E-002   -7.29921260E-002   -3.00000000E-003   -3.26523225E-001   -2.93734341E-001    9.14727786E-002    5.79628687E-002    9.20606708E-001   -4.47628421E-002
   -1.91338583E-002   -7.29921260E-002   -3.00000000E-003   -3.28768863E-001   -2.94920132E-001    8.54927737E-002    5.23791400E-002    9.25648459E-001   -4.10933578E-002
   -1.77165354E-002   -7.29921260E-002   -3.00000000E-003   -3.30844627E-001   -2.96091285E-001    7.93717165E-002    4.68027956E-002    9.30110201E-001   -3.79061142E-002
   -1.62992126E-002   -7.29921260E-002   -3.00000000E-003   -3.32750637E-001   -2.97245307E-001    7.31220170E-002    4.12348548E-002    9.33968628E-001   -3.52183915E-002
   -1.48818898E-002   -7.29921260E-002   -3.00000000E-003   -3.34485951E-001   -2.98381284E-001    6.67549966E-002    3.56769030E-002    9.37203987E-001   -3.30451759E-002
   -1.34645669E-002   -7.29921260E-002   -3.00000000E-003   -3.36050986E-001   -2.99495029E-001    6.02800553E-002    3.01279653E-002    9.39792574E-001   -3.13995369E-002
   -1.20472441E-002   -7.29921260E-002   -3.00000000E-003   -3.37445019E-001   -3.00587291E-001    5.37107837E-002    2.45899300E-002    9.41717963E-001   -3.02899322E-002
   -1.06299213E-002   -7.29921260E-002   -3.00000000E-003   -3.38668144E-001   -3.01654105E-001    4.70562819E-002    1.90618170E-002    9.42960678E-001   -2.97248879E-002
   -9.21259843E-003   -7.29921260E-002   -3.00000000E-003   -3.39720333E-001   -3.02693569E-001    4.03291181E-002    1.35434024E-002    9.43505557E-001   -2.97083957E-002
   -7.79527559E-003   -7.29921260E-002   -3.00000000E-003   -3.40602044E-001   -3.03703390E-001    3.35411655E-002    8.03362089E-003    9.43340769E-001   -3.02424724E-002
   -6.37795276E-003   -7.29921260E-002   -3.00000000E-003   -3.41312069E-001   -3.04682294E-001    2.67051586E-002    2.53303203E-003    9.42453471E-001   -3.13269738E-002
   -4.96062992E-003   -7.29921260E-002   -3.00000000E-003   -3.41850925E-001   -3.05626501E-001    1.98325687E-002   -2.96102603E-003    9.40833708E-001   -3.29588576E-002
   -3.54330709E-003   -7.29921260E-002   -3.00000000E-003   -3.42217991E-001   -3.06535172E-001    1.29363855E-002   -8.44910820E-003    9.38474887E-001   -3.51329594E-002
   -2.12598425E-003   -7.29921260E-002   -3.00000000E-003   -3.42412602E-001   -3.07406747E-001    6.02886456E-003   -1.39315297E-002    9.35372305E-001   -3.78411547E-002
   -7.08661417E-004   -7.29921260E-002   -3.00000000E-003   -3.42435204E-001   -3.08239786E-001   -8.78585936E-004   -1.94117559E-002    9.31524949E-001   -4.10736809E-002
    7.08661417E-004   -7.29921260E-002   -3.00000000E-003   -3.42284343E-001   -3.09031660E-001   -7.77204026E-003   -2.48894853E-002    9.26931078E-001   -4.48194476E-002
    2.12598425E-003   -7.29921260E-002   -3.00000000E-003   -3.41959699E-001   -3.09781139E-001   -1.46397576E-002   -3.03661373E-002    9.21594173E-001   -4.90646111E-002
    3.54330709E-003   -7.29921260E-002   -3.00000000E-003   -3.41460156E-001   -3.10488239E-001   -2.14684991E-002   -3.58436081E-002    9.15519866E-001   -5.37940221E-002
    4.96062992E-003   -7.29921260E-002   -3.00000000E-003   -3.40785359E-001   -3.11152143E-001   -2.82466735E-002   -4.13237629E-002    9.08717457E-001   -5.89906309E-002
    6.37795276E-003   -7.29921260E-002   -3.00000000E-003   -3.39934269E-001   -3.11770318E-001   -3.49635989E-002   -4.68072420E-002    9.01195869E-001   -6.46372170E-002
    7.79527559E-003   -7.29921260E-002   -3.00000000E-003   -3.38905765E-001   -3.12342684E-001   -4.16078772E-002   -5.22951402E-002    8.92967447E-001   -7.07146763E-002
    9.21259843E-003   -7.29921260E-002   -3.00000000E-003   -3.37699200E-001   -3.12868404E-001   -4.81660002E-002   -5.77890409E-002    8.84049521E-001   -7.72032214E-002
    1.06299213E-002   -7.29921260E-002   -3.00000000E-003   -3.36313884E-001   -3.13347148E-001   -5.46282501E-002   -6.32899979E-002    8.74460581E-001   -8.40819447E-002
    1.20472441E-002   -7.29921260E-002   -3.00000000E-003   -3.34748877E-001   -3.13778108E-001   -6.09823443E-002   -6.87971901E-002    8.64219900E-001   -9.13292870E-002
    1.34645669E-002   -7.29921260E-002   -3.00000000E-003   -3.33003533E-001   -3.14160529E-001   -6.72196894E-002   -7.43130358E-002    8.53350382E-001   -9.89241252E-002
    1.48818898E-002   -7.29921260E-002   -3.00000000E-003   -3.31077710E-001   -3.14494275E-001   -7.33291817E-002   -7.98361650E-002    8.41877571E-001   -1.06843684E-001
    1.62992126E-002   -7.29921260E-002   -3.00000000E-003   -3.28970550E-001   -3.14778493E-001   -7.93006335E-002   -8.53672037E-002    8.29827812E-001   -1.15066476E-001
    1.77165354E-002   -7.29921260E-002   -3.00000000E-003   -3.26682636E-001   -3.15013307E-001   -8.51254159E-002   -9.09070859E-002    8.17231338E-001   -1.23569681E-001
    1.91338583E-002   -7.29921260E-002   -3.00000000E-003   -3.24213301E-001   -3.15196230E-001   -9.07928544E-002   -9.64532762E-002    8.04116715E-001   -1.32331501E-001
    2.05511811E-002   -7.29921260E-002   -3.00000000E-003   -3.21563079E-001   -3.15327979E-001   -9.62966372E-002   -1.02006495E-001    7.90516443E-001   -1.41330184E-001
    2.19685039E-002   -7.29921260E-002   -3.00000000E-003   -3.18732973E-001   -3.15407807E-001   -1.01625726E-001   -1.07565009E-001    7.76464721E-001   -1.50543423E-001
    2.33858268E-002   -7.29921260E-002   -3.00000000E-003   -3.15722679E-001   -3.15434324E-001   -1.06773480E-001   -1.13126477E-001    7.61994349E-001   -1.59950634E-001
    2.48031496E-002   -7.29921260E-002   -3.00000000E-003   -3.12534441E-001   -3.15406499E-001   -1.11731013E-001   -1.18690214E-001    7.47142648E-001   -1.69530351E-001
    2.62204724E-002   -7.29921260E-002   -3.00000000E-003   -3.09168562E-001   -3.15323331E-001   -1.16490224E-001   -1.24254147E-001    7.31944811E-001   -1.79262891E-001
    2.76377953E-002   -7.29921260E-002   -3.00000000E-003   -3.05626153E-001   -3.15181640E-001   -1.21045482E-001   -1.29815653E-001    7.16436649E-001   -1.89128663E-001
    2.90551181E-002   -7.29921260E-002   -3.00000000E-003   -3.01908553E-001   -3.14980362E-001   -1.25390367E-001   -1.35372943E-001    7.00654800E-001   -1.99109720E-001
    3.04724409E-002   -7.29921260E-002   -3.00000000E-003   -2.98018251E-001   -3.14720004E-001   -1.29518289E-001   -1.40923228E-001    6.84637845E-001   -2.09187465E-001
    3.18897638E-002   -7.29921260E-002   -3.00000000E-003   -2.93957997E-001   -3.14399457E-001   -1.33422823E-001   -1.46463410E-001    6.68423513E-001   -2.19342268E-001
    3.33070866E-002   -7.29921260E-002   -3.00000000E-003   -2.89730018E-001   -3.14017811E-001   -1.37095871E-001   -1.51987143E-001    6.52052064E-001   -2.29552866E-001
    3.47244094E-002   -7.29921260E-002   -3.00000000E-003   -2.85333148E-001   -3.13567813E-001   -1.40532004E-001   -1.57486710E-001    6.35561085E-001   -2.39801753E-001
    3.61417323E-002   -7.29921260E-002   -3.00000000E-003   -2.80762532E-001   -3.13037655E-001   -1.43728551E-001   -1.62961789E-001    6.18982503E-001   -2.50082201E-001
    3.75590551E-002   -7.29921260E-002   -3.00000000E-003   -2.76015412E-001   -3.12421235E-001   -1.46692766E-001   -1.68423962E-001    6.02344099E-001   -2.60400385E-001
    3.89763780E-002   -7.29921260E-002   -3.00000000E-003   -2.71102834E-001   -3.11730186E-001   -1.49438836E-001   -1.73894478E-001    5.85676429E-001   -2.70755505E-001
    4.03937008E-002   -7.29921260E-002   -3.00000000E-003   -2.66056882E-001   -3.11012474E-001   -1.51974769E-001   -1.79377566E-001    5.69035129E-001   -2.81101224E-001
    4.18110236E-002   -7.29921260E-002   -3.00000000E-003   -2.60922513E-001   -3.10330272E-001   -1.54271389E-001   -1.84817959E-001    5.52520250E-001   -2.91310005E-001
    4.32283465E-002   -7.29921260E-002   -3.00000000E-003   -2.55712069E-001   -3.09694873E-001   -1.56253274E-001   -1.90092169E-001    5.36249267E-001   -3.01213294E-001
    4.46456693E-002   -7.29921260E-002   -3.00000000E-003   -2.50360589E-001   -3.09000231E-001   -1.57829573E-001   -1.95059533E-001    5.20292308E-001   -3.10729967E-001
    4.60629921E-002   -7.29921260E-002   -3.00000000E-003   -2.44693978E-001   -3.07994849E-001   -1.58954216E-001   -1.99658054E-001    5.04585816E-001   -3.20050654E-001
    4.74803150E-002   -7.29921260E-002   -3.00000000E-003   -2.38377749E-001   -3.06247817E-001   -1.59721887E-001   -2.04040534E-001    4.88806483E-001   -3.29923383E-001
    4.88976378E-002   -7.29921260E-002   -3.00000000E-003   -2.30878348E-001   -3.03220034E-001   -1.60772231E-001   -2.09133777E-001    4.72130596E-001   -3.42289773E-001
    5.03149606E-002   -7.29921260E-002   -3.00000000E-003   -2.22867770E-001   -3.00683710E-001   -1.63957440E-001   -2.17131753E-001    4.54253253E-001   -3.58924726E-001
    5.17322835E-002   -7.29921260E-002   -3.00000000E-003   -2.17298396E-001   -3.02654785E-001   -1.68307627E-001   -2.24970944E-001    4.39788728E-001   -3.73967507E-001
    5.31496063E-002   -7.29921260E-002   -3.00000000E-003    5.91640342E-002   -2.24280998E-001   -5.53126747E-001   -3.40841222E-001    4.42860907E-001   -3.94494082E-001
    5.45669291E-002   -7.29921260E-002   -3.00000000E-003    4.92704436E-002   -2.31618187E-001   -5.44767480E-001   -3.46849105E-001    4.12963617E-001   -3.85302923E-001
    5.59842520E-002   -7.29921260E-002   -3.00000000E-003    4.21548613E-002   -2.40693972E-001   -5.36134892E-001   -3.48430363E-001    3.88400508E-001   -3.82966772E-001
    5.74015748E-002   -7.29921260E-002   -3.00000000E-003    3.57749299E-002   -2.50353655E-001   -5.25706483E-001   -3.48314832E-001    3.65882915E-001   -3.84278157E-001
    5.88188976E-002   -7.29921260E-002   -3.00000000E-003    2.91635229E-002   -2.60817354E-001   -5.13674092E-001   -3.47444595E-001    3.44276269E-001   -3.87628475E-001
    6.02362205E-002   -7.29921260E-002   -3.00000000E-003    2.15972420E-002   -2.72142396E-001   -5.00771357E-001   -3.46730889E-001    3.23321136E-001   -3.91797429E-001
    6.16535433E-002   -7.29921260E-002   -3.00000000E-003    1.29661658E-002   -2.83861085E-001   -4.87994696E-001   -3.46845914E-001    3.03192778E-001   -3.95914358E-001
    6.30708661E-002   -7.29921260E-002   -3.00000000E-003    3.73644734E-003   -2.95366829E-001   -4.76002923E-001   -3.47882143E-001    2.84140848E-001   -3.99606992E-001
    6.44881890E-002   -7.29921260E-002   -3.00000000E-003   -5.55090724E-003   -3.06329382E-001   -4.64916541E-001   -3.49578712E-001    2.66284717E-001   -4.02869118E-001
    6.59055118E-002   -7.29921260E-002   -3.00000000E-003   -1.45693062E-002   -3.16682038E-001   -4.54574917E-001   -3.51667241E-001    2.49613867E-001   -4.05825121E-001
    6.73228346E-002   -7.29921260E-002   -3.00000000E-003   -2.31978688E-002   -3.26462538E-001   -4.44777596E-001   -3.53988037E-001    2.34063433E-001   -4.08594170E-001
    6.87401575E-002   -7.29921260E-002   -3.00000000E-003   -3.14191480E-002   -3.35718309E-001   -4.35373755E-001   -3.56467626E-001    2.19551018E-001   -4.11255320E-001
    7.01574803E-002   -7.29921260E-002   -3.00000000E-003   -3.92541431E-002   -3.44474532E-001   -4.26269964E-001   -3.59079019E-001    2.05999521E-001   -4.13853030E-001
    7.15748031E-002   -7.29921260E-002   -3.00000000E-003   -4.67263377E-002   -3.52732966E-001   -4.17413869E-001   -3.61813143E-001    1.93340394E-001   -4.16408376E-001
    7.29921260E-002   -7.29921260E-002   -3.00000000E-003   -5.38525425E-002   -3.60478331E-001   -4.08778908E-001   -3.64666562E-001    1.81513238E-001   -4.18934621E-001
    7.44094488E-002   -7.29921260E-002   -3.00000000E-003   -6.06375563E-002   -3.67686936E-001   -4.00349828E-001   -3.67631001E-001    1.70461450E-001   -4.21438022E-001
    7.58267717E-002   -7.29921260E-002   -3.00000000E-003   -6.70816140E-002   -3.74334571E-001   -3.92116852E-001   -3.70693396E-001    1.60132741E-001   -4.23926032E-001
    7.72440945E-002   -7.29921260E-002   -3.00000000E-003   -7.31801855E-002   -3.80398139E-001   -3.84072451E-001   -3.73837415E-001    1.50477296E-001   -4.26406928E-001
    7.86614173E-002   -7.29921260E-002   -3.00000000E-003   -7.89292100E-002   -3.85859139E-001   -3.76208012E-001   -3.77042741E-001    1.41445700E-001   -4.28889745E-001
    8.00787402E-002   -7.29921260E-002   -3.00000000E-003   -8.43193837E-002   -3.90704084E-001   -3.68517497E-001   -3.80289776E-001    1.32991310E-001   -4.31387306E-001
    8.14960630E-002   -7.29921260E-002   -3.00000000E-003   -8.93417385E-002   -3.94924666E-001   -3.60993019E-001   -3.83556207E-001    1.25062581E-001   -4.33912616E-001
    8.29133858E-002   -7.29921260E-002   -3.00000000E-003   -9.39943748E-002   -3.98516609E-001   -3.53625961E-001   -3.86823381E-001    1.17612891E-001   -4.36476384E-001
    8.43307087E-002   -7.29921260E-002   -3.00000000E-003   -9.82727679E-002   -4.01482539E-001   -3.46409576E-001   -3.90072210E-001    1.10594650E-001   -4.39092923E-001
    8.57480315E-002   -7.29921260E-002   -3.00000000E-003   -1.02175044E-001   -4.03828564E-001   -3.39337208E-001   -3.93285814E-001    1.03961079E-001   -4.41774471E-001
    8.71653543E-002   -7.29921260E-002   -3.00000000E-003   -1.05703617E-001   -4.05564599E-001   -3.32402242E-001   -3.96449118E-001    9.76673552E-002   -4.44531394E-001
    8.85826772E-002   -7.29921260E-002   -3.00000000E-003   -1.08859090E-001   -4.06703822E-001   -3.25599214E-001   -3.99549300E-001    9.16709460E-002   -4.47374252E-001
    9.00000000E-002   -7.29921260E-002   -3.00000000E-003   -1.11646437E-001   -4.07262125E-001   -3.18922769E-001   -4.02575085E-001    8.59292583E-002   -4.50311357E-001
   -9.00000000E-002   -7.15748031E-002   -3.00000000E-003   -1.79450968E-001   -5.36274734E-002   -5.32111064E-003   -9.14311266E-002    3.04434570E-001   -2.95326507E-001
   -8.85826772E-002   -7.15748031E-002   -3.00000000E-003   -1.88101885E-001   -6.60972698E-002   -8.69306664E-003   -9.48319884E-002    3.13056039E-001   -2.94810304E-001
   -8.71653543E-002   -7.15748031E-002   -3.00000000E-003   -1.96991488E-001   -7.98144284E-002   -1.21680011E-002   -9.87075806E-002    3.22098099E-001   -2.94306804E-001
   -8.57480315E-002   -7.15748031E-002   -3.00000000E-003   -2.06124512E-001   -9.47841347E-002   -1.57514582E-002   -1.03099559E-001    3.31584490E-001   -2.93779733E-001
   -8.43307087E-002   -7.15748031E-002   -3.00000000E-003   -2.15500274E-001   -1.11006031E-001   -1.94493281E-002   -1.08051235E-001    3.41539741E-001   -2.93189759E-001
   -8.29133858E-002   -7.15748031E-002   -3.00000000E-003   -2.25123552E-001   -1.28480139E-001   -2.32692489E-002   -1.13604597E-001    3.51986974E-001   -2.92502222E-001
   -8.14960630E-002   -7.15748031E-002   -3.00000000E-003   -2.34996888E-001   -1.47201885E-001   -2.72183015E-002   -1.19803633E-001    3.62949840E-001   -2.91680178E-001
   -8.00787402E-002   -7.15748031E-002   -3.00000000E-003   -2.45124150E-001   -1.67165627E-001   -3.13054259E-002   -1.26691159E-001    3.74451725E-001   -2.90690045E-001
   -7.86614173E-002   -7.15748031E-002   -3.00000000E-003   -2.55508067E-001   -1.88361425E-001   -3.55412731E-002   -1.34312848E-001    3.86514129E-001   -2.89499323E-001
   -7.72440945E-002   -7.15748031E-002   -3.00000000E-003   -2.66150351E-001   -2.10773805E-001   -3.99376191E-002   -1.42713631E-001    3.99160193E-001   -2.88078985E-001
   -7.58267717E-002   -7.15748031E-002   -3.00000000E-003   -2.77055728E-001   -2.34390341E-001   -4.45066734E-002   -1.51938906E-001    4.12412358E-001   -2.86404685E-001
   -7.44094488E-002   -7.15748031E-002   -3.00000000E-003   -2.88228605E-001   -2.59194682E-001   -4.92640981E-002   -1.62034558E-001    4.26291080E-001   -2.84456968E-001
   -7.29921260E-002   -7.15748031E-002   -3.00000000E-003   -2.99676658E-001   -2.85176982E-001   -5.42258198E-002   -1.73046549E-001    4.40819659E-001   -2.82223880E-001
   -7.15748031E-002   -7.15748031E-002   -3.00000000E-003   -3.11406490E-001   -3.12321217E-001   -5.94146138E-002   -1.85028530E-001    4.56022346E-001   -2.79701872E-001
   -7.01574803E-002   -7.15748031E-002   -3.00000000E-003   -3.23423215E-001   -3.40615772E-001   -6.48562593E-002   -1.98040123E-001    4.71922741E-001   -2.76892906E-001
   -6.87401575E-002   -7.15748031E-002   -3.00000000E-003   -3.35723738E-001   -3.70026839E-001   -7.05837386E-002   -2.12157100E-001    4.88547350E-001   -2.73808784E-001
   -6.73228346E-002   -7.15748031E-002   -3.00000000E-003   -3.48294302E-001   -4.00492570E-001   -7.66276786E-002   -2.27453038E-001    5.05917333E-001   -2.70471601E-001
   -6.59055118E-002   -7.15748031E-002   -3.00000000E-003   -3.61102632E-001   -4.31888511E-001   -8.29956948E-002   -2.43965048E-001    5.24051646E-001   -2.66908222E-001
   -6.44881890E-002   -7.15748031E-002   -3.00000000E-003   -3.74127952E-001   -4.64046457E-001   -8.96431228E-002   -2.61604548E-001    5.42978248E-001   -2.63156183E-001
   -6.30708661E-002   -7.15748031E-002   -3.00000000E-003   -3.87423065E-001   -4.96870086E-001   -9.64562910E-002   -2.80045216E-001    5.62775804E-001   -2.59271507E-001
   -6.16535433E-002   -7.15748031E-002   -3.00000000E-003   -4.01238231E-001   -5.30614004E-001   -1.03296393E-001   -2.98708535E-001    5.83659686E-001   -2.55365257E-001
   -6.02362205E-002   -7.15748031E-002   -3.00000000E-003   -4.16186075E-001   -5.66302254E-001   -1.10162715E-001   -3.16979865E-001    6.06123104E-001   -2.51650369E-001
   -5.88188976E-002   -7.15748031E-002   -3.00000000E-003   -4.33563230E-001   -6.06415302E-001   -1.17641963E-001   -3.34890644E-001    6.31198487E-001   -2.48531877E-001
   -5.74015748E-002   -7.15748031E-002   -3.00000000E-003   -4.55959826E-001   -6.56230689E-001   -1.29030160E-001   -3.56190487E-001    6.60998182E-001   -2.46884216E-001
   -5.59842520E-002   -7.15748031E-002   -3.00000000E-003   -4.78712791E-001   -7.13301375E-001   -1.57422317E-001   -4.02851993E-001    6.96430152E-001   -2.48746190E-001
   -5.45669291E-002   -7.15748031E-002   -3.00000000E-003   -4.89205061E-001   -7.24897002E-001   -1.90019426E-001   -4.59158125E-001    7.22405149E-001   -2.49577816E-001
   -5.31496063E-002   -7.15748031E-002   -3.00000000E-003   -2.35420722E-001   -2.61050373E-001    1.76951973E-001    1.82973470E-001    6.96481411E-001   -2.26633023E-001
   -5.17322835E-002   -7.15748031E-002   -3.00000000E-003   -2.40754121E-001   -2.61843437E-001    1.76514764E-001    1.79157937E-001    7.05276693E-001   -2.18795900E-001
   -5.03149606E-002   -7.15748031E-002   -3.00000000E-003   -2.45878952E-001   -2.62579875E-001    1.75449492E-001    1.74256357E-001    7.14848789E-001   -2.11267632E-001
   -4.88976378E-002   -7.15748031E-002   -3.00000000E-003   -2.51051722E-001   -2.63557645E-001    1.73909957E-001    1.68766173E-001    7.25100371E-001   -2.03725691E-001
   -4.74803150E-002   -7.15748031E-002   -3.00000000E-003   -2.56283448E-001   -2.64888263E-001    1.72093327E-001    1.63113906E-001    7.35754111E-001   -1.96119040E-001
   -4.60629921E-002   -7.15748031E-002   -3.00000000E-003   -2.61466836E-001   -2.66407629E-001    1.70079859E-001    1.57580661E-001    7.46433802E-001   -1.88490027E-001
   -4.46456693E-002   -7.15748031E-002   -3.00000000E-003   -2.66526180E-001   -2.67906713E-001    1.67855560E-001    1.52185781E-001    7.56937295E-001   -1.80875130E-001
   -4.32283465E-002   -7.15748031E-002   -3.00000000E-003   -2.71431860E-001   -2.69308051E-001    1.65390493E-001    1.46834477E-001    7.67253903E-001   -1.73284227E-001
   -4.18110236E-002   -7.15748031E-002   -3.00000000E-003   -2.76182493E-001   -2.70628150E-001    1.62662390E-001    1.41455415E-001    7.77423369E-001   -1.65721908E-001
   -4.03937008E-002   -7.15748031E-002   -3.00000000E-003   -2.80784039E-001   -2.71903116E-001    1.59666847E-001    1.36027843E-001    7.87459545E-001   -1.58203285E-001
   -3.89763780E-002   -7.15748031E-002   -3.00000000E-003   -2.85240753E-001   -2.73159260E-001    1.56407421E-001    1.30556624E-001    7.97344906E-001   -1.50753018E-001
   -3.75590551E-002   -7.15748031E-002   -3.00000000E-003   -2.89551104E-001   -2.74406286E-001    1.52892548E-001    1.25056173E-001    8.07044884E-001   -1.43401603E-001
   -3.61417323E-002   -7.15748031E-002   -3.00000000E-003   -2.93713360E-001   -2.75644978E-001    1.49129800E-001    1.19534586E-001    8.16525677E-001   -1.36179384E-001
   -3.47244094E-002   -7.15748031E-002   -3.00000000E-003   -2.97724628E-001   -2.76873514E-001    1.45124302E-001    1.13994705E-001    8.25755126E-001   -1.29115298E-001
   -3.33070866E-002   -7.15748031E-002   -3.00000000E-003   -3.01581876E-001   -2.78091916E-001    1.40884695E-001    1.08439697E-001    8.34705965E-001   -1.22237605E-001
   -3.18897638E-002   -7.15748031E-002   -3.00000000E-003   -3.05283182E-001   -2.79301330E-001    1.36416215E-001    1.02870970E-001    8.43352135E-001   -1.15574192E-001
   -3.04724409E-002   -7.15748031E-002   -3.00000000E-003   -3.08826482E-001   -2.80503760E-001    1.31726899E-001    9.72906597E-002    8.51667157E-001   -1.09152879E-001
   -2.90551181E-002   -7.15748031E-002   -3.00000000E-003   -3.12209671E-001   -2.81699702E-001    1.26826185E-001    9.17021670E-002    8.59623570E-001   -1.03002057E-001
   -2.76377953E-002   -7.15748031E-002   -3.00000000E-003   -3.15431383E-001   -2.82888750E-001    1.21721629E-001    8.61073519E-002    8.67192884E-001   -9.71489133E-002
   -2.62204724E-002   -7.15748031E-002   -3.00000000E-003   -3.18489489E-001   -2.84072022E-001    1.16421423E-001    8.05098596E-002    8.74347743E-001   -9.16202143E-002
   -2.48031496E-002   -7.15748031E-002   -3.00000000E-003   -3.21383104E-001   -2.85248024E-001    1.10933825E-001    7.49113599E-002    8.81060538E-001   -8.64417777E-002
   -2.33858268E-002   -7.15748031E-002   -3.00000000E-003   -3.24111025E-001   -2.86416317E-001    1.05267019E-001    6.93134315E-002    8.87304883E-001   -8.16381750E-002
   -2.19685039E-002   -7.15748031E-002   -3.00000000E-003   -3.26671972E-001   -2.87575494E-001    9.94326288E-002    6.37185709E-002    8.93055235E-001   -7.72329356E-002
   -2.05511811E-002   -7.15748031E-002   -3.00000000E-003   -3.29065003E-001   -2.88725915E-001    9.34399942E-002    5.81288446E-002    8.98287260E-001   -7.32470124E-002
   -1.91338583E-002   -7.15748031E-002   -3.00000000E-003   -3.31289412E-001   -2.89865218E-001    8.72984824E-002    5.25452330E-002    9.02975200E-001   -6.97011577E-002
   -1.77165354E-002   -7.15748031E-002   -3.00000000E-003   -3.33344986E-001   -2.90992110E-001    8.10180045E-002    4.69684664E-002    9.07096221E-001   -6.66125420E-002
   -1.62992126E-002   -7.15748031E-002   -3.00000000E-003   -3.35231127E-001   -2.92104520E-001    7.46078523E-002    4.13997972E-002    9.10627028E-001   -6.39979968E-002
   -1.48818898E-002   -7.15748031E-002   -3.00000000E-003   -3.36947204E-001   -2.93200479E-001    6.80820553E-002    3.58404981E-002    9.13548685E-001   -6.18715750E-002
   -1.34645669E-002   -7.15748031E-002   -3.00000000E-003   -3.38493367E-001   -2.94279290E-001    6.14491785E-002    3.02895894E-002    9.15841656E-001   -6.02439831E-002
   -1.20472441E-002   -7.15748031E-002   -3.00000000E-003   -3.39868612E-001   -2.95337948E-001    5.47212756E-002    2.47483427E-002    9.17485874E-001   -5.91255004E-002
   -1.06299213E-002   -7.15748031E-002   -3.00000000E-003   -3.41073123E-001   -2.96374685E-001    4.79110379E-002    1.92163554E-002    9.18466671E-001   -5.85228099E-002
   -9.21259843E-003   -7.15748031E-002   -3.00000000E-003   -3.42106751E-001   -2.97387857E-001    4.10288314E-002    1.36933553E-002    9.18769725E-001   -5.84398578E-002
   -7.79527559E-003   -7.15748031E-002   -3.00000000E-003   -3.42969530E-001   -2.98374556E-001    3.40863276E-002    8.17788582E-003    9.18381663E-001   -5.88796952E-002
   -6.37795276E-003   -7.15748031E-002   -3.00000000E-003   -3.43660535E-001   -2.99333731E-001    2.70953864E-002    2.66964006E-003    9.17291931E-001   -5.98422392E-002
   -4.96062992E-003   -7.15748031E-002   -3.00000000E-003   -3.44179946E-001   -3.00263029E-001    2.00699636E-002   -2.83202070E-003    9.15492135E-001   -6.13247109E-002
   -3.54330709E-003   -7.15748031E-002   -3.00000000E-003   -3.44527221E-001   -3.01160620E-001    1.30222621E-002   -8.32911073E-003    9.12975965E-001   -6.33229341E-002
   -2.12598425E-003   -7.15748031E-002   -3.00000000E-003   -3.44701806E-001   -3.02025616E-001    5.96341320E-003   -1.38216225E-002    9.09739000E-001   -6.58300217E-002
   -7.08661417E-004   -7.15748031E-002   -3.00000000E-003   -3.44703516E-001   -3.02855120E-001   -1.09487318E-003   -1.93126548E-002    9.05779615E-001   -6.88379090E-002
    7.08661417E-004   -7.15748031E-002   -3.00000000E-003   -3.44532085E-001   -3.03648898E-001   -8.13883190E-003   -2.48026053E-002    9.01098985E-001   -7.23355611E-002
    2.12598425E-003   -7.15748031E-002   -3.00000000E-003   -3.44186471E-001   -3.04404974E-001   -1.51555773E-002   -3.02922509E-002    8.95699568E-001   -7.63114289E-002
    3.54330709E-003   -7.15748031E-002   -3.00000000E-003   -3.43665808E-001   -3.05122445E-001   -2.21331619E-002   -3.57834725E-002    8.89586715E-001   -8.07519273E-002
    4.96062992E-003   -7.15748031E-002   -3.00000000E-003   -3.42969613E-001   -3.05799884E-001   -2.90598607E-002   -4.12779911E-002    8.82768317E-001   -8.56421265E-002
    6.37795276E-003   -7.15748031E-002   -3.00000000E-003   -3.42097445E-001   -3.06436482E-001   -3.59257885E-002   -4.67777717E-002    8.75254637E-001   -9.09661808E-002
    7.79527559E-003   -7.15748031E-002   -3.00000000E-003   -3.41048484E-001   -3.07031432E-001   -4.27167732E-002   -5.22823051E-002    8.67058830E-001   -9.67064279E-002
    9.21259843E-003   -7.15748031E-002   -3.00000000E-003   -3.39821955E-001   -3.07584519E-001   -4.94210447E-002   -5.77930184E-002    8.58196488E-001   -1.02845037E-001
    1.06299213E-002   -7.15748031E-002   -3.00000000E-003   -3.38417269E-001   -3.08093265E-001   -5.60297662E-002   -6.33121288E-002    8.48684001E-001   -1.09363698E-001
    1.20472441E-002   -7.15748031E-002   -3.00000000E-003   -3.36834069E-001   -3.08558735E-001   -6.25289232E-002   -6.88391324E-002    8.38541600E-001   -1.16242396E-001
    1.34645669E-002   -7.15748031E-002   -3.00000000E-003   -3.35071732E-001   -3.08977715E-001   -6.89110251E-002   -7.43752467E-002    8.27790422E-001   -1.23461769E-001
    1.48818898E-002   -7.15748031E-002   -3.00000000E-003   -3.33130162E-001   -3.09351692E-001   -7.51640940E-002   -7.99198249E-002    8.16454393E-001   -1.31001310E-001
    1.62992126E-002   -7.15748031E-002   -3.00000000E-003   -3.31008989E-001   -3.09679581E-001   -8.12779648E-002   -8.54729719E-002    8.04560076E-001   -1.38840799E-001
    1.77165354E-002   -7.15748031E-002   -3.00000000E-003   -3.28708818E-001   -3.09960215E-001   -8.72434406E-002   -9.10359027E-002    7.92135018E-001   -1.46959763E-001
    1.91338583E-002   -7.15748031E-002   -3.00000000E-003   -3.26229280E-001   -3.10192679E-001   -9.30503249E-002   -9.66065706E-002    7.79206801E-001   -1.55338113E-001
    2.05511811E-002   -7.15748031E-002   -3.00000000E-003   -3.23571492E-001   -3.10376738E-001   -9.86906482E-002   -1.02185874E-001    7.65808248E-001   -1.63955519E-001
    2.19685039E-002   -7.15748031E-002   -3.00000000E-003   -3.20735616E-001   -3.10509785E-001   -1.04155229E-001   -1.07771463E-001    7.51968342E-001   -1.72792001E-001
    2.33858268E-002   -7.15748031E-002   -3.00000000E-003   -3.17722663E-001   -3.10592904E-001   -1.09435746E-001   -1.13361934E-001    7.37721850E-001   -1.81827742E-001
    2.48031496E-002   -7.15748031E-002   -3.00000000E-003   -3.14533795E-001   -3.10622999E-001   -1.14523554E-001   -1.18956260E-001    7.23102568E-001   -1.91043694E-001
    2.62204724E-002   -7.15748031E-002   -3.00000000E-003   -3.11169997E-001   -3.10598511E-001   -1.19411251E-001   -1.24552677E-001    7.08143589E-001   -2.00421514E-001
    2.76377953E-002   -7.15748031E-002   -3.00000000E-003   -3.07633252E-001   -3.10518910E-001   -1.24091385E-001   -1.30149777E-001    6.92881529E-001   -2.09942590E-001
    2.90551181E-002   -7.15748031E-002   -3.00000000E-003   -3.03924838E-001   -3.10382253E-001   -1.28557422E-001   -1.35743460E-001    6.77350978E-001   -2.19589355E-001
    3.04724409E-002   -7.15748031E-002   -3.00000000E-003   -3.00046640E-001   -3.10187158E-001   -1.32802530E-001   -1.41331950E-001    6.61587863E-001   -2.29344613E-001
    3.18897638E-002   -7.15748031E-002   -3.00000000E-003   -2.96001344E-001   -3.09932180E-001   -1.36819322E-001   -1.46911894E-001    6.45629903E-001   -2.39190440E-001
    3.33070866E-002   -7.15748031E-002   -3.00000000E-003   -2.91790424E-001   -3.09614174E-001   -1.40602821E-001   -1.52479925E-001    6.29513331E-001   -2.49110326E-001
    3.47244094E-002   -7.15748031E-002   -3.00000000E-003   -2.87414944E-001   -3.09230789E-001   -1.44147044E-001   -1.58032205E-001    6.13274039E-001   -2.59089030E-001
    3.61417323E-002   -7.15748031E-002   -3.00000000E-003   -2.82874813E-001   -3.08776406E-001   -1.47450166E-001   -1.63566991E-001    5.96945219E-001   -2.69116014E-001
    3.75590551E-002   -7.15748031E-002   -3.00000000E-003   -2.78173199E-001   -3.08251039E-001   -1.50511696E-001   -1.69087936E-001    5.80561720E-001   -2.79182115E-001
    3.89763780E-002   -7.15748031E-002   -3.00000000E-003   -2.73319584E-001   -3.07663851E-001   -1.53333361E-001   -1.74597348E-001    5.64161882E-001   -2.89269796E-001
    4.03937008E-002   -7.15748031E-002   -3.00000000E-003   -2.68329272E-001   -3.07033753E-001   -1.55908754E-001   -1.80084299E-001    5.47794996E-001   -2.99339861E-001
    4.18110236E-002   -7.15748031E-002   -3.00000000E-003   -2.63215995E-001   -3.06376577E-001   -1.58218272E-001   -1.85514704E-001    5.31523565E-001   -3.09331467E-001
    4.32283465E-002   -7.15748031E-002   -3.00000000E-003   -2.57972107E-001   -3.05678299E-001   -1.60228023E-001   -1.90831172E-001    5.15404947E-001   -3.19190334E-001
    4.46456693E-002   -7.15748031E-002   -3.00000000E-003   -2.52550480E-001   -3.04866566E-001   -1.61908821E-001   -1.95992346E-001    4.99459296E-001   -3.28938913E-001
    4.60629921E-002   -7.15748031E-002   -3.00000000E-003   -2.46855729E-001   -3.03818302E-001   -1.63280656E-001   -2.01025775E-001    4.83628788E-001   -3.38765241E-001
    4.74803150E-002   -7.15748031E-002   -3.00000000E-003   -2.40767948E-001   -3.02412141E-001   -1.64481183E-001   -2.06120534E-001    4.67757032E-001   -3.49090932E-001
    4.88976378E-002   -7.15748031E-002   -3.00000000E-003   -2.34282395E-001   -3.00774614E-001   -1.65850323E-001   -2.11698649E-001    4.51689407E-001   -3.60433948E-001
    5.03149606E-002   -7.15748031E-002   -3.00000000E-003   -2.27853014E-001   -2.99757693E-001   -1.67752141E-001   -2.18016768E-001    4.35758034E-001   -3.72510220E-001
    5.17322835E-002   -7.15748031E-002   -3.00000000E-003   -2.22186873E-001   -3.00354188E-001   -1.69905336E-001   -2.24164757E-001    4.21143079E-001   -3.83507803E-001
    5.31496063E-002   -7.15748031E-002   -3.00000000E-003   -2.17438127E-001   -3.02219074E-001   -1.71673879E-001   -2.29073620E-001    4.09072050E-001   -3.92353894E-001
    5.45669291E-002   -7.15748031E-002   -3.00000000E-003    5.82577272E-002   -2.30060947E-001   -5.46779704E-001   -3.30200209E-001    4.15065053E-001   -4.13508352E-001
    5.59842520E-002   -7.15748031E-002   -3.00000000E-003    4.96633390E-002   -2.33885557E-001   -5.33171151E-001   -3.37154011E-001    3.87654918E-001   -4.08295030E-001
    5.74015748E-002   -7.15748031E-002   -3.00000000E-003    4.49271031E-002   -2.41519589E-001   -5.21479535E-001   -3.37815129E-001    3.63125546E-001   -4.07992556E-001
    5.88188976E-002   -7.15748031E-002   -3.00000000E-003    3.99977224E-002   -2.51423462E-001   -5.07911728E-001   -3.36029000E-001    3.40021398E-001   -4.11343402E-001
    6.02362205E-002   -7.15748031E-002   -3.00000000E-003    3.28097289E-002   -2.63707171E-001   -4.92959245E-001   -3.34284921E-001    3.17523181E-001   -4.15946448E-001
    6.16535433E-002   -7.15748031E-002   -3.00000000E-003    2.32005419E-002   -2.76942227E-001   -4.78789954E-001   -3.34386975E-001    2.96046781E-001   -4.20029117E-001
    6.30708661E-002   -7.15748031E-002   -3.00000000E-003    1.26580607E-002   -2.89552450E-001   -4.66513428E-001   -3.36136057E-001    2.76085198E-001   -4.23172095E-001
    6.44881890E-002   -7.15748031E-002   -3.00000000E-003    2.35072752E-003   -3.01124086E-001   -4.55815892E-001   -3.38662429E-001    2.57722338E-001   -4.25670386E-001
    6.59055118E-002   -7.15748031E-002   -3.00000000E-003   -7.33188335E-003   -3.11815405E-001   -4.46093659E-001   -3.41450053E-001    2.40813295E-001   -4.27865283E-001
    6.73228346E-002   -7.15748031E-002   -3.00000000E-003   -1.63751864E-002   -3.21827614E-001   -4.36926073E-001   -3.44315237E-001    2.25178157E-001   -4.29964052E-001
    6.87401575E-002   -7.15748031E-002   -3.00000000E-003   -2.48690408E-002   -3.31289222E-001   -4.28086987E-001   -3.47223386E-001    2.10660659E-001   -4.32063060E-001
    7.01574803E-002   -7.15748031E-002   -3.00000000E-003   -3.29053831E-002   -3.40255069E-001   -4.19471958E-001   -3.50191273E-001    1.97141515E-001   -4.34196223E-001
    7.15748031E-002   -7.15748031E-002   -3.00000000E-003   -4.05477890E-002   -3.48731991E-001   -4.11039844E-001   -3.53242744E-001    1.84528628E-001   -4.36367683E-001
    7.29921260E-002   -7.15748031E-002   -3.00000000E-003   -4.78276323E-002   -3.56698417E-001   -4.02778979E-001   -3.56394909E-001    1.72745574E-001   -4.38574835E-001
    7.44094488E-002   -7.15748031E-002   -3.00000000E-003   -5.47621033E-002   -3.64124788E-001   -3.94687834E-001   -3.59650736E-001    1.61730299E-001   -4.40811865E-001
    7.58267717E-002   -7.15748031E-002   -3.00000000E-003   -6.13517113E-002   -3.70979380E-001   -3.86765813E-001   -3.63002501E-001    1.51424996E-001   -4.43077360E-001
    7.72440945E-002   -7.15748031E-002   -3.00000000E-003   -6.75918891E-002   -3.77234112E-001   -3.79011653E-001   -3.66435472E-001    1.41777144E-001   -4.45374153E-001
    7.86614173E-002   -7.15748031E-002   -3.00000000E-003   -7.34757369E-002   -3.82867874E-001   -3.71420522E-001   -3.69927205E-001    1.32736055E-001   -4.47707051E-001
    8.00787402E-002   -7.15748031E-002   -3.00000000E-003   -7.89979035E-002   -3.87867031E-001   -3.63987473E-001   -3.73456606E-001    1.24251826E-001   -4.50086226E-001
    8.14960630E-002   -7.15748031E-002   -3.00000000E-003   -8.41455976E-002   -3.92223043E-001   -3.56707090E-001   -3.76999780E-001    1.16274820E-001   -4.52523855E-001
    8.29133858E-002   -7.15748031E-002   -3.00000000E-003   -8.89164240E-002   -3.95934697E-001   -3.49572184E-001   -3.80535506E-001    1.08757000E-001   -4.55028588E-001
    8.43307087E-002   -7.15748031E-002   -3.00000000E-003   -9.33075115E-002   -3.99004799E-001   -3.42575577E-001   -3.84044499E-001    1.01651411E-001   -4.57612093E-001
    8.57480315E-002   -7.15748031E-002   -3.00000000E-003   -9.73179139E-002   -4.01439927E-001   -3.35711842E-001   -3.87509894E-001    9.49119649E-002   -4.60286255E-001
    8.71653543E-002   -7.15748031E-002   -3.00000000E-003   -1.00949260E-001   -4.03254549E-001   -3.28975008E-001   -3.90914724E-001    8.84939813E-002   -4.63060174E-001
    8.85826772E-002   -7.15748031E-002   -3.00000000E-003   -1.04203102E-001   -4.04463009E-001   -3.22359643E-001   -3.94245604E-001    8.23554961E-002   -4.65942523E-001
    9.00000000E-002   -7.15748031E-002   -3.00000000E-003   -1.07084711E-001   -4.05082137E-001   -3.15861419E-001   -3.97492227E-001    7.64555560E-002   -4.68940197E-001
   -9.00000000E-002   -7.01574803E-002   -3.00000000E-003   -1.84750042E-001   -5.07196083E-002    1.01575193E-005   -7.89383889E-002    3.03441581E-001   -3.11940045E-001
   -8.85826772E-002   -7.01574803E-002   -3.00000000E-003   -1.93544941E-001   -6.35058367E-002   -3.13872084E-003   -8.14956708E-002    3.12168229E-001   -3.11332113E-001
   -8.71653543E-002   -7.01574803E-002   -3.00000000E-003   -2.02581557E-001   -7.75808590E-002   -6.37799384E-003   -8.45100008E-002    3.21311137E-001   -3.10778378E-001
   -8.57480315E-002   -7.01574803E-002   -3.00000000E-003   -2.11866925E-001   -9.29514056E-002   -9.71270368E-003   -8.80221090E-002    3.30895045E-001   -3.10246247E-001
   -8.43307087E-002   -7.01574803E-002   -3.00000000E-003   -2.21400069E-001   -1.09617331E-001   -1.31482045E-002   -9.20758251E-002    3.40943868E-001   -3.09697628E-001
   -8.29133858E-002   -7.01574803E-002   -3.00000000E-003   -2.31186473E-001   -1.27579219E-001   -1.66913671E-002   -9.67127789E-002    3.51482033E-001   -3.09098720E-001
   -8.14960630E-002   -7.01574803E-002   -3.00000000E-003   -2.41230818E-001   -1.46833228E-001   -2.03497153E-002   -1.01976280E-001    3.62533283E-001   -3.08415525E-001
   -8.00787402E-002   -7.01574803E-002   -3.00000000E-003   -2.51537416E-001   -1.67374029E-001   -2.41315717E-002   -1.07908768E-001    3.74122023E-001   -3.07614864E-001
   -7.86614173E-002   -7.01574803E-002   -3.00000000E-003   -2.62110302E-001   -1.89192329E-001   -2.80474847E-002   -1.14555126E-001    3.86271779E-001   -3.06664714E-001
   -7.72440945E-002   -7.01574803E-002   -3.00000000E-003   -2.72952676E-001   -2.12272703E-001   -3.21088253E-002   -1.21959638E-001    3.99006273E-001   -3.05537690E-001
   -7.58267717E-002   -7.01574803E-002   -3.00000000E-003   -2.84070981E-001   -2.36602844E-001   -3.63274836E-002   -1.30166480E-001    4.12351612E-001   -3.04209432E-001
   -7.44094488E-002   -7.01574803E-002   -3.00000000E-003   -2.95470699E-001   -2.62166722E-001   -4.07177151E-002   -1.39217659E-001    4.26332276E-001   -3.02657405E-001
   -7.29921260E-002   -7.01574803E-002   -3.00000000E-003   -3.07163494E-001   -2.88954293E-001   -4.52962011E-002   -1.49155208E-001    4.40976578E-001   -3.00871680E-001
   -7.15748031E-002   -7.01574803E-002   -3.00000000E-003   -3.19162553E-001   -3.16961654E-001   -5.00849984E-002   -1.60025662E-001    4.56318295E-001   -2.98848837E-001
   -7.01574803E-002   -7.01574803E-002   -3.00000000E-003   -3.31482587E-001   -3.46191086E-001   -5.51181058E-002   -1.71892951E-001    4.72394800E-001   -2.96593692E-001
   -6.87401575E-002   -7.01574803E-002   -3.00000000E-003   -3.44132434E-001   -3.76640167E-001   -6.04449436E-002   -1.84852041E-001    4.89249975E-001   -2.94123855E-001
   -6.73228346E-002   -7.01574803E-002   -3.00000000E-003   -3.57091670E-001   -4.08251962E-001   -6.61325083E-002   -1.99047988E-001    5.06925369E-001   -2.91468046E-001
   -6.59055118E-002   -7.01574803E-002   -3.00000000E-003   -3.70287529E-001   -4.40836402E-001   -7.22317946E-002   -2.14632582E-001    5.25448834E-001   -2.88656457E-001
   -6.44881890E-002   -7.01574803E-002   -3.00000000E-003   -3.83594900E-001   -4.73980401E-001   -7.87034233E-002   -2.31598497E-001    5.44834369E-001   -2.85714693E-001
   -6.30708661E-002   -7.01574803E-002   -3.00000000E-003   -3.96936630E-001   -5.07134795E-001   -8.53214688E-002   -2.49447653E-001    5.65137147E-001   -2.82673750E-001
   -6.16535433E-002   -7.01574803E-002   -3.00000000E-003   -4.10527991E-001   -5.40085176E-001   -9.16824977E-002   -2.66909973E-001    5.86607203E-001   -2.79639447E-001
   -6.02362205E-002   -7.01574803E-002   -3.00000000E-003   -4.25162055E-001   -5.73624147E-001   -9.73807475E-002   -2.81976441E-001    6.09966627E-001   -2.76882332E-001
   -5.88188976E-002   -7.01574803E-002   -3.00000000E-003   -4.42808154E-001   -6.10236781E-001   -1.02203733E-001   -2.91661024E-001    6.36877832E-001   -2.74937489E-001
   -5.74015748E-002   -7.01574803E-002   -3.00000000E-003   -4.70063481E-001   -6.56578556E-001   -1.05989180E-001   -2.88163010E-001    6.71039818E-001   -2.74453620E-001
   -5.59842520E-002   -7.01574803E-002   -3.00000000E-003   -2.28950453E-001   -2.41016768E-001    1.81292983E-001    1.89256661E-001    6.57492444E-001   -2.63674928E-001
   -5.45669291E-002   -7.01574803E-002   -3.00000000E-003   -2.31436636E-001   -2.53199878E-001    1.81962557E-001    1.85644311E-001    6.72240927E-001   -2.55648976E-001
   -5.31496063E-002   -7.01574803E-002   -3.00000000E-003   -2.37855884E-001   -2.56197395E-001    1.81677126E-001    1.82709453E-001    6.81621345E-001   -2.48258333E-001
   -5.17322835E-002   -7.01574803E-002   -3.00000000E-003   -2.43487439E-001   -2.57744435E-001    1.81135344E-001    1.78624113E-001    6.90975097E-001   -2.41045488E-001
   -5.03149606E-002   -7.01574803E-002   -3.00000000E-003   -2.48813638E-001   -2.58888866E-001    1.80103295E-001    1.73859231E-001    7.00610458E-001   -2.33831944E-001
   -4.88976378E-002   -7.01574803E-002   -3.00000000E-003   -2.54031853E-001   -2.60003564E-001    1.78637905E-001    1.68678189E-001    7.10546006E-001   -2.26555361E-001
   -4.74803150E-002   -7.01574803E-002   -3.00000000E-003   -2.59192966E-001   -2.61221040E-001    1.76833770E-001    1.63304043E-001    7.20675459E-001   -2.19213478E-001
   -4.60629921E-002   -7.01574803E-002   -3.00000000E-003   -2.64277373E-001   -2.62522307E-001    1.74750657E-001    1.57891304E-001    7.30841082E-001   -2.11834580E-001
   -4.46456693E-002   -7.01574803E-002   -3.00000000E-003   -2.69251157E-001   -2.63837901E-001    1.72408452E-001    1.52493711E-001    7.40925136E-001   -2.04448100E-001
   -4.32283465E-002   -7.01574803E-002   -3.00000000E-003   -2.74092743E-001   -2.65122028E-001    1.69803537E-001    1.47100932E-001    7.50880009E-001   -1.97075865E-001
   -4.18110236E-002   -7.01574803E-002   -3.00000000E-003   -2.78793278E-001   -2.66365955E-001    1.66933485E-001    1.41688702E-001    7.60694192E-001   -1.89735603E-001
   -4.03937008E-002   -7.01574803E-002   -3.00000000E-003   -2.83350884E-001   -2.67579946E-001    1.63794623E-001    1.36243686E-001    7.70360155E-001   -1.82446557E-001
   -3.89763780E-002   -7.01574803E-002   -3.00000000E-003   -2.87764901E-001   -2.68774582E-001    1.60391435E-001    1.30765215E-001    7.79858799E-001   -1.75233090E-001
   -3.75590551E-002   -7.01574803E-002   -3.00000000E-003   -2.92033256E-001   -2.69957579E-001    1.56730820E-001    1.25260017E-001    7.89164486E-001   -1.68121686E-001
   -3.61417323E-002   -7.01574803E-002   -3.00000000E-003   -2.96154348E-001   -2.71131962E-001    1.52818853E-001    1.19732525E-001    7.98249220E-001   -1.61139586E-001
   -3.47244094E-002   -7.01574803E-002   -3.00000000E-003   -3.00126075E-001   -2.72298152E-001    1.48663229E-001    1.14186184E-001    8.07084566E-001   -1.54313314E-001
   -3.33070866E-002   -7.01574803E-002   -3.00000000E-003   -3.03945652E-001   -2.73457430E-001    1.44269657E-001    1.08624931E-001    8.15643533E-001   -1.47669871E-001
   -3.18897638E-002   -7.01574803E-002   -3.00000000E-003   -3.07610793E-001   -2.74610665E-001    1.39646953E-001    1.03050942E-001    8.23899017E-001   -1.41235553E-001
   -3.04724409E-002   -7.01574803E-002   -3.00000000E-003   -3.11119283E-001   -2.75757611E-001    1.34802331E-001    9.74670098E-002    8.31824050E-001   -1.35037283E-001
   -2.90551181E-002   -7.01574803E-002   -3.00000000E-003   -3.14469251E-001   -2.76898900E-001    1.29743809E-001    9.18753463E-002    8.39392910E-001   -1.29100996E-001
   -2.76377953E-002   -7.01574803E-002   -3.00000000E-003   -3.17658878E-001   -2.78035600E-001    1.24480594E-001    8.62796119E-002    8.46579148E-001   -1.23451845E-001
   -2.62204724E-002   -7.01574803E-002   -3.00000000E-003   -3.20686486E-001   -2.79167569E-001    1.19021812E-001    8.06809050E-002    8.53356177E-001   -1.18114632E-001
   -2.48031496E-002   -7.01574803E-002   -3.00000000E-003   -3.23551203E-001   -2.80293024E-001    1.13374084E-001    7.50813495E-002    8.59696420E-001   -1.13113265E-001
   -2.33858268E-002   -7.01574803E-002   -3.00000000E-003   -3.26251208E-001   -2.81413045E-001    1.07548482E-001    6.94836459E-002    8.65576086E-001   -1.08470416E-001
   -2.19685039E-002   -7.01574803E-002   -3.00000000E-003   -3.28785302E-001   -2.82526433E-001    1.01554794E-001    6.38897714E-002    8.70970599E-001   -1.04208180E-001
   -2.05511811E-002   -7.01574803E-002   -3.00000000E-003   -3.31152911E-001   -2.83631652E-001    9.54028351E-002    5.83006355E-002    8.75855115E-001   -1.00345842E-001
   -1.91338583E-002   -7.01574803E-002   -3.00000000E-003   -3.33353000E-001   -2.84728145E-001    8.91015591E-002    5.27173832E-002    8.80207417E-001   -9.69023240E-002
   -1.77165354E-002   -7.01574803E-002   -3.00000000E-003   -3.35384725E-001   -2.85813424E-001    8.26619567E-002    4.71407702E-002    8.84002875E-001   -9.38946319E-002
   -1.62992126E-002   -7.01574803E-002   -3.00000000E-003   -3.37247922E-001   -2.86887545E-001    7.60940754E-002    4.15722098E-002    8.87223065E-001   -9.13368346E-002
   -1.48818898E-002   -7.01574803E-002   -3.00000000E-003   -3.38941902E-001   -2.87947970E-001    6.94106753E-002    3.60122303E-002    8.89847584E-001   -8.92427096E-002
   -1.34645669E-002   -7.01574803E-002   -3.00000000E-003   -3.40465878E-001   -2.88993284E-001    6.26211831E-002    3.04612653E-002    8.91857936E-001   -8.76231686E-002
   -1.20472441E-002   -7.01574803E-002   -3.00000000E-003   -3.41819951E-001   -2.90021566E-001    5.57365894E-002    2.49180215E-002    8.93236779E-001   -8.64866122E-002
   -1.06299213E-002   -7.01574803E-002   -3.00000000E-003   -3.43003181E-001   -2.91030854E-001    4.87707596E-002    1.93835749E-002    8.93968605E-001   -8.58404081E-002
   -9.21259843E-003   -7.01574803E-002   -3.00000000E-003   -3.44015736E-001   -2.92019990E-001    4.17338531E-002    1.38573883E-002    8.94040767E-001   -8.56882049E-002
   -7.79527559E-003   -7.01574803E-002   -3.00000000E-003   -3.44857545E-001   -2.92985870E-001    3.46376510E-002    8.33764557E-003    8.93441445E-001   -8.60328680E-002
   -6.37795276E-003   -7.01574803E-002   -3.00000000E-003   -3.45527587E-001   -2.93928027E-001    2.74941401E-002    2.82486355E-003    8.92160628E-001   -8.68749585E-002
   -4.96062992E-003   -7.01574803E-002   -3.00000000E-003   -3.46026030E-001   -2.94844139E-001    2.03162860E-002   -2.68315121E-003    8.90190134E-001   -8.82122545E-002
   -3.54330709E-003   -7.01574803E-002   -3.00000000E-003   -3.46352013E-001   -2.95732318E-001    1.31173054E-002   -8.18683951E-003    8.87524026E-001   -9.00414808E-002
   -2.12598425E-003   -7.01574803E-002   -3.00000000E-003   -3.46505251E-001   -2.96591621E-001    5.90754937E-003   -1.36873709E-002    8.84158889E-001   -9.23565890E-002
   -7.08661417E-004   -7.01574803E-002   -3.00000000E-003   -3.46485801E-001   -2.97419725E-001   -1.30043375E-003   -1.91870962E-002    8.80094973E-001   -9.51500417E-002
    7.08661417E-004   -7.01574803E-002   -3.00000000E-003   -3.46292846E-001   -2.98215797E-001   -8.49344849E-003   -2.46866825E-002    8.75330775E-001   -9.84130284E-002
    2.12598425E-003   -7.01574803E-002   -3.00000000E-003   -3.45925634E-001   -2.98978280E-001   -1.56587971E-002   -3.01866396E-002    8.69870319E-001   -1.02134750E-001
    3.54330709E-003   -7.01574803E-002   -3.00000000E-003   -3.45383744E-001   -2.99705976E-001   -2.27835934E-002   -3.56893775E-002    8.63719787E-001   -1.06302950E-001
    4.96062992E-003   -7.01574803E-002   -3.00000000E-003   -3.44666408E-001   -3.00397687E-001   -2.98588370E-002   -4.11968012E-002    8.56885275E-001   -1.10905034E-001
    6.37795276E-003   -7.01574803E-002   -3.00000000E-003   -3.43773603E-001   -3.01052538E-001   -3.68706329E-002   -4.67096390E-002    8.49378771E-001   -1.15925897E-001
    7.79527559E-003   -7.01574803E-002   -3.00000000E-003   -3.42704312E-001   -3.01669467E-001   -4.38074866E-002   -5.22280644E-002    8.41211068E-001   -1.21349872E-001
    9.21259843E-003   -7.01574803E-002   -3.00000000E-003   -3.41458389E-001   -3.02247380E-001   -5.06579044E-002   -5.77544399E-002    8.32398497E-001   -1.27161083E-001
    1.06299213E-002   -7.01574803E-002   -3.00000000E-003   -3.40034995E-001   -3.02785270E-001   -5.74099849E-002   -6.32895116E-002    8.22955913E-001   -1.33342852E-001
    1.20472441E-002   -7.01574803E-002   -3.00000000E-003   -3.38434261E-001   -3.03282579E-001   -6.40533573E-002   -6.88337561E-002    8.12903909E-001   -1.39876608E-001
    1.34645669E-002   -7.01574803E-002   -3.00000000E-003   -3.36655617E-001   -3.03737891E-001   -7.05772408E-002   -7.43876941E-002    8.02261450E-001   -1.46745050E-001
    1.48818898E-002   -7.01574803E-002   -3.00000000E-003   -3.34699365E-001   -3.04150871E-001   -7.69713779E-002   -7.99515840E-002    7.91052973E-001   -1.53929406E-001
    1.62992126E-002   -7.01574803E-002   -3.00000000E-003   -3.32565250E-001   -3.04520495E-001   -8.32248313E-002   -8.55253396E-002    7.79302500E-001   -1.61411094E-001
    1.77165354E-002   -7.01574803E-002   -3.00000000E-003   -3.30253711E-001   -3.04845582E-001   -8.93289618E-002   -9.11099708E-002    7.67036367E-001   -1.69171785E-001
    1.91338583E-002   -7.01574803E-002   -3.00000000E-003   -3.27765126E-001   -3.05125313E-001   -9.52718368E-002   -9.67034183E-002    7.54282464E-001   -1.77192244E-001
    2.05511811E-002   -7.01574803E-002   -3.00000000E-003   -3.25100009E-001   -3.05358007E-001   -1.01047027E-001   -1.02306987E-001    7.41069304E-001   -1.85454775E-001
    2.19685039E-002   -7.01574803E-002   -3.00000000E-003   -3.22259493E-001   -3.05543316E-001   -1.06644270E-001   -1.07918120E-001    7.27427639E-001   -1.93940056E-001
    2.33858268E-002   -7.01574803E-002   -3.00000000E-003   -3.19244463E-001   -3.05679614E-001   -1.12054214E-001   -1.13536069E-001    7.13389586E-001   -2.02630306E-001
    2.48031496E-002   -7.01574803E-002   -3.00000000E-003   -3.16055853E-001   -3.05765457E-001   -1.17269713E-001   -1.19159725E-001    6.98986384E-001   -2.11508217E-001
    2.62204724E-002   -7.01574803E-002   -3.00000000E-003   -3.12695839E-001   -3.05799652E-001   -1.22282303E-001   -1.24787984E-001    6.84252781E-001   -2.20555934E-001
    2.76377953E-002   -7.01574803E-002   -3.00000000E-003   -3.09165530E-001   -3.05779952E-001   -1.27083866E-001   -1.30418073E-001    6.69221252E-001   -2.29756755E-001
    2.90551181E-002   -7.01574803E-002   -3.00000000E-003   -3.05466541E-001   -3.05704399E-001   -1.31668397E-001   -1.36047340E-001    6.53925239E-001   -2.39094158E-001
    3.04724409E-002   -7.01574803E-002   -3.00000000E-003   -3.01601283E-001   -3.05572503E-001   -1.36028340E-001   -1.41672882E-001    6.38401302E-001   -2.48551471E-001
    3.18897638E-002   -7.01574803E-002   -3.00000000E-003   -2.97571871E-001   -3.05381364E-001   -1.40155866E-001   -1.47292607E-001    6.22683793E-001   -2.58113196E-001
    3.33070866E-002   -7.01574803E-002   -3.00000000E-003   -2.93380124E-001   -3.05128981E-001   -1.44047874E-001   -1.52903758E-001    6.06807605E-001   -2.67764414E-001
    3.47244094E-002   -7.01574803E-002   -3.00000000E-003   -2.89028541E-001   -3.04812724E-001   -1.47696330E-001   -1.58503590E-001    5.90807791E-001   -2.77490503E-001
    3.61417323E-002   -7.01574803E-002   -3.00000000E-003   -2.84519090E-001   -3.04431336E-001   -1.51098552E-001   -1.64088145E-001    5.74719737E-001   -2.87278427E-001
    3.75590551E-002   -7.01574803E-002   -3.00000000E-003   -2.79855612E-001   -3.03984084E-001   -1.54251607E-001   -1.69657893E-001    5.58577187E-001   -2.97114908E-001
    3.89763780E-002   -7.01574803E-002   -3.00000000E-003   -2.75044636E-001   -3.03475900E-001   -1.57150434E-001   -1.75207337E-001    5.42419677E-001   -3.06980523E-001
    4.03937008E-002   -7.01574803E-002   -3.00000000E-003   -2.70093574E-001   -3.02912270E-001   -1.59789423E-001   -1.80726274E-001    5.26288750E-001   -3.16849764E-001
    4.18110236E-002   -7.01574803E-002   -3.00000000E-003   -2.65005048E-001   -3.02293779E-001   -1.62156262E-001   -1.86195435E-001    5.10227830E-001   -3.26694735E-001
    4.32283465E-002   -7.01574803E-002   -3.00000000E-003   -2.59770860E-001   -3.01604840E-001   -1.64236441E-001   -1.91590776E-001    4.94272985E-001   -3.36502486E-001
    4.46456693E-002   -7.01574803E-002   -3.00000000E-003   -2.54365828E-001   -3.00810211E-001   -1.66028705E-001   -1.96907135E-001    4.78439194E-001   -3.46306961E-001
    4.60629921E-002   -7.01574803E-002   -3.00000000E-003   -2.48753327E-001   -2.99869557E-001   -1.67562812E-001   -2.02179806E-001    4.62710688E-001   -3.56210105E-001
    4.74803150E-002   -7.01574803E-002   -3.00000000E-003   -2.42916899E-001   -2.98790729E-001   -1.68924574E-001   -2.07508512E-001    4.47061130E-001   -3.66357614E-001
    4.88976378E-002   -7.01574803E-002   -3.00000000E-003   -2.36929274E-001   -2.97733397E-001   -1.70241708E-001   -2.13014283E-001    4.31534413E-001   -3.76788524E-001
    5.03149606E-002   -7.01574803E-002   -3.00000000E-003   -2.31012683E-001   -2.97067775E-001   -1.71577175E-001   -2.18647845E-001    4.16385580E-001   -3.87154399E-001
    5.17322835E-002   -7.01574803E-002   -3.00000000E-003   -2.25429276E-001   -2.97143545E-001   -1.72785634E-001   -2.24002394E-001    4.02090370E-001   -3.96680397E-001
    5.31496063E-002   -7.01574803E-002   -3.00000000E-003   -2.20283894E-001   -2.97985564E-001   -1.73600087E-001   -2.28527661E-001    3.89131936E-001   -4.04691709E-001
    5.45669291E-002   -7.01574803E-002   -3.00000000E-003   -2.15669468E-001   -2.99412219E-001   -1.73795493E-001   -2.31918787E-001    3.78018675E-001   -4.11038777E-001
    5.59842520E-002   -7.01574803E-002   -3.00000000E-003   -2.12437470E-001   -3.01057975E-001   -1.72645850E-001   -2.34687657E-001    3.69370113E-001   -4.15655897E-001
    5.74015748E-002   -7.01574803E-002   -3.00000000E-003    5.67665720E-002   -2.32832799E-001   -5.22965915E-001   -3.26031929E-001    3.64282087E-001   -4.31485623E-001
    5.88188976E-002   -7.01574803E-002   -3.00000000E-003    5.43648719E-002   -2.39720226E-001   -5.04837513E-001   -3.22875709E-001    3.38631253E-001   -4.35967376E-001
    6.02362205E-002   -7.01574803E-002   -3.00000000E-003    4.72907878E-002   -2.54341910E-001   -4.83943248E-001   -3.18268123E-001    3.12823398E-001   -4.42276446E-001
    6.16535433E-002   -7.01574803E-002   -3.00000000E-003    3.44064306E-002   -2.70927068E-001   -4.66799621E-001   -3.19179674E-001    2.88690565E-001   -4.46266019E-001
    6.30708661E-002   -7.01574803E-002   -3.00000000E-003    2.11444050E-002   -2.84910102E-001   -4.54657794E-001   -3.22917188E-001    2.67279630E-001   -4.48228304E-001
    6.44881890E-002   -7.01574803E-002   -3.00000000E-003    9.40001590E-003   -2.96819478E-001   -4.45037827E-001   -3.26964497E-001    2.48269800E-001   -4.49425979E-001
    6.59055118E-002   -7.01574803E-002   -3.00000000E-003   -9.48145387E-004   -3.07562752E-001   -4.36415544E-001   -3.30738836E-001    2.31123027E-001   -4.50526411E-001
    6.73228346E-002   -7.01574803E-002   -3.00000000E-003   -1.02921641E-002   -3.17611714E-001   -4.28156018E-001   -3.34246894E-001    2.15438533E-001   -4.51772451E-001
    6.87401575E-002   -7.01574803E-002   -3.00000000E-003   -1.89369664E-002   -3.27162758E-001   -4.20031636E-001   -3.37606910E-001    2.00954495E-001   -4.53219271E-001
    7.01574803E-002   -7.01574803E-002   -3.00000000E-003   -2.70758155E-002   -3.36275485E-001   -4.11983534E-001   -3.40927760E-001    1.87499695E-001   -4.54851097E-001
    7.15748031E-002   -7.01574803E-002   -3.00000000E-003   -3.48152625E-002   -3.44941136E-001   -4.04017279E-001   -3.44288351E-001    1.74957106E-001   -4.56630034E-001
    7.29921260E-002   -7.01574803E-002   -3.00000000E-003   -4.22003064E-002   -3.53117316E-001   -3.96156862E-001   -3.47735530E-001    1.63237938E-001   -4.58523711E-001
    7.44094488E-002   -7.01574803E-002   -3.00000000E-003   -4.92489101E-002   -3.60759195E-001   -3.88423311E-001   -3.51285941E-001    1.52272882E-001   -4.60505757E-001
    7.58267717E-002   -7.01574803E-002   -3.00000000E-003   -5.59571371E-002   -3.67819641E-001   -3.80829651E-001   -3.54936730E-001    1.42001102E-001   -4.62563105E-001
    7.72440945E-002   -7.01574803E-002   -3.00000000E-003   -6.23178499E-002   -3.74263118E-001   -3.73382058E-001   -3.58671583E-001    1.32367842E-001   -4.64690615E-001
    7.86614173E-002   -7.01574803E-002   -3.00000000E-003   -6.83202523E-002   -3.80065601E-001   -3.66081332E-001   -3.62466751E-001    1.23320356E-001   -4.66891667E-001
    8.00787402E-002   -7.01574803E-002   -3.00000000E-003   -7.39577818E-002   -3.85212138E-001   -3.58923207E-001   -3.66295833E-001    1.14809026E-001   -4.69171433E-001
    8.14960630E-002   -7.01574803E-002   -3.00000000E-003   -7.92153063E-002   -3.89694234E-001   -3.51903873E-001   -3.70132901E-001    1.06783410E-001   -4.71540062E-001
    8.29133858E-002   -7.01574803E-002   -3.00000000E-003   -8.40910550E-002   -3.93514181E-001   -3.45017059E-001   -3.73953146E-001    9.91949669E-002   -4.74007159E-001
    8.43307087E-002   -7.01574803E-002   -3.00000000E-003   -8.85832366E-002   -3.96676336E-001   -3.38256393E-001   -3.77737192E-001    9.19976782E-002   -4.76581615E-001
    8.57480315E-002   -7.01574803E-002   -3.00000000E-003   -9.26890472E-002   -3.99191842E-001   -3.31617130E-001   -3.81465457E-001    8.51451490E-002   -4.79274619E-001
    8.71653543E-002   -7.01574803E-002   -3.00000000E-003   -9.64123049E-002   -4.01072149E-001   -3.25093672E-001   -3.85123544E-001    7.85949505E-002   -4.82092022E-001
    8.85826772E-002   -7.01574803E-002   -3.00000000E-003   -9.97537127E-002   -4.02337883E-001   -3.18680912E-001   -3.88695171E-001    7.23047618E-002   -4.85041888E-001
    9.00000000E-002   -7.01574803E-002   -3.00000000E-003   -1.02719424E-001   -4.03006097E-001   -3.12375300E-001   -3.92170909E-001    6.62352260E-002   -4.88129281E-001
   -9.00000000E-002   -6.87401575E-002   -3.00000000E-003   -1.89866347E-001   -4.68483640E-002    5.64470705E-003   -6.56934276E-002    3.02156788E-001   -3.29355733E-001
   -8.85826772E-002   -6.87401575E-002   -3.00000000E-003   -1.98791425E-001   -5.99313036E-002    2.72875126E-003   -6.73616751E-002    3.10986850E-001   -3.28608932E-001
   -8.71653543E-002   -6.87401575E-002   -3.00000000E-003   -2.07961726E-001   -7.43440819E-002   -2.63933144E-004   -6.94690697E-002    3.20229777E-001   -3.27959331E-001
   -8.57480315E-002   -6.87401575E-002   -3.00000000E-003   -2.17384375E-001   -9.00962035E-002   -3.33762235E-003   -7.20550493E-002    3.29908747E-001   -3.27377593E-001
   -8.43307087E-002   -6.87401575E-002   -3.00000000E-003   -2.27060277E-001   -1.07185999E-001   -6.49812088E-003   -7.51640870E-002    3.40049389E-001   -3.26827692E-001
   -8.29133858E-002   -6.87401575E-002   -3.00000000E-003   -2.36995317E-001   -1.25615327E-001   -9.75164960E-003   -7.88376396E-002    3.50676246E-001   -3.26278113E-001
   -8.14960630E-002   -6.87401575E-002   -3.00000000E-003   -2.47195763E-001   -1.45381694E-001   -1.31052518E-002   -8.31171223E-002    3.61813907E-001   -3.25695414E-001
   -8.00787402E-002   -6.87401575E-002   -3.00000000E-003   -2.57666471E-001   -1.66478815E-001   -1.65674678E-002   -8.80456651E-002    3.73487860E-001   -3.25048584E-001
   -7.86614173E-002   -6.87401575E-002   -3.00000000E-003   -2.68413161E-001   -1.88897187E-001   -2.01483910E-002   -9.36689990E-002    3.85723667E-001   -3.24306605E-001
   -7.72440945E-002   -6.87401575E-002   -3.00000000E-003   -2.79439567E-001   -2.12623807E-001   -2.38591606E-002   -1.00028556E-001    3.98547217E-001   -3.23440697E-001
   -7.58267717E-002   -6.87401575E-002   -3.00000000E-003   -2.90752862E-001   -2.37642139E-001   -2.77114017E-002   -1.07167998E-001    4.11987376E-001   -3.22426728E-001
   -7.44094488E-002   -6.87401575E-002   -3.00000000E-003   -3.02361162E-001   -2.63935390E-001   -3.17177067E-002   -1.15125839E-001    4.26073393E-001   -3.21243295E-001
   -7.29921260E-002   -6.87401575E-002   -3.00000000E-003   -3.14279114E-001   -2.91490873E-001   -3.58922591E-002   -1.23935133E-001    4.40840541E-001   -3.19878871E-001
   -7.15748031E-002   -6.87401575E-002   -3.00000000E-003   -3.26528700E-001   -3.20312501E-001   -4.02529625E-002   -1.33625092E-001    4.56335186E-001   -3.18329813E-001
   -7.01574803E-002   -6.87401575E-002   -3.00000000E-003   -3.39144419E-001   -3.50428789E-001   -4.48359885E-002   -1.44239936E-001    4.72615408E-001   -3.16605452E-001
   -6.87401575E-002   -6.87401575E-002   -3.00000000E-003   -3.52167294E-001   -3.81906615E-001   -4.97114212E-002   -1.55878623E-001    4.89759674E-001   -3.14736252E-001
   -6.73228346E-002   -6.87401575E-002   -3.00000000E-003   -3.65610134E-001   -4.14790895E-001   -5.50122176E-002   -1.68776904E-001    5.07861196E-001   -3.12768073E-001
   -6.59055118E-002   -6.87401575E-002   -3.00000000E-003   -3.79379085E-001   -4.48934003E-001   -6.09263130E-002   -1.83360446E-001    5.26994764E-001   -3.10755657E-001
   -6.44881890E-002   -6.87401575E-002   -3.00000000E-003   -3.93163514E-001   -4.83608811E-001   -6.75659657E-002   -2.00069051E-001    5.47170619E-001   -3.08726084E-001
   -6.30708661E-002   -6.87401575E-002   -3.00000000E-003   -4.06539228E-001   -5.17281194E-001   -7.46527845E-002   -2.18552951E-001    5.68363024E-001   -3.06665114E-001
   -6.16535433E-002   -6.87401575E-002   -3.00000000E-003   -4.19556927E-001   -5.48439752E-001   -8.14657063E-002   -2.36641251E-001    5.90835738E-001   -3.04655005E-001
   -6.02362205E-002   -6.87401575E-002   -3.00000000E-003   -4.33373881E-001   -5.76908543E-001   -8.76205273E-002   -2.50555473E-001    6.15716290E-001   -3.03149420E-001
   -5.88188976E-002   -6.87401575E-002   -3.00000000E-003   -4.51539672E-001   -6.02751289E-001   -9.51491778E-002   -2.54911657E-001    6.44729558E-001   -3.02921990E-001
   -5.74015748E-002   -6.87401575E-002   -3.00000000E-003   -2.21009273E-001   -2.44395378E-001    1.90623655E-001    2.03030243E-001    6.34038495E-001   -2.90876250E-001
   -5.59842520E-002   -6.87401575E-002   -3.00000000E-003   -2.27664309E-001   -2.45561182E-001    1.88381123E-001    1.95010867E-001    6.44868319E-001   -2.83499370E-001
   -5.45669291E-002   -6.87401575E-002   -3.00000000E-003   -2.34220054E-001   -2.49078310E-001    1.87612792E-001    1.88412099E-001    6.56283614E-001   -2.76614358E-001
   -5.31496063E-002   -6.87401575E-002   -3.00000000E-003   -2.40244393E-001   -2.51749453E-001    1.86964363E-001    1.83557985E-001    6.66456732E-001   -2.69725918E-001
   -5.17322835E-002   -6.87401575E-002   -3.00000000E-003   -2.45894159E-001   -2.53500594E-001    1.86129507E-001    1.78865999E-001    6.76127950E-001   -2.62776749E-001
   -5.03149606E-002   -6.87401575E-002   -3.00000000E-003   -2.51286967E-001   -2.54834756E-001    1.84955052E-001    1.73956760E-001    6.85743420E-001   -2.55757126E-001
   -4.88976378E-002   -6.87401575E-002   -3.00000000E-003   -2.56523512E-001   -2.56031688E-001    1.83418472E-001    1.68821776E-001    6.95431389E-001   -2.48666129E-001
   -4.74803150E-002   -6.87401575E-002   -3.00000000E-003   -2.61649421E-001   -2.57214330E-001    1.81546945E-001    1.63539026E-001    7.05183165E-001   -2.41517081E-001
   -4.60629921E-002   -6.87401575E-002   -3.00000000E-003   -2.66671087E-001   -2.58413763E-001    1.79372568E-001    1.58181882E-001    7.14935831E-001   -2.34332610E-001
   -4.46456693E-002   -6.87401575E-002   -3.00000000E-003   -2.71577873E-001   -2.59617064E-001    1.76914236E-001    1.52792486E-001    7.24625197E-001   -2.27138773E-001
   -4.32283465E-002   -6.87401575E-002   -3.00000000E-003   -2.76358474E-001   -2.60807522E-001    1.74178722E-001    1.47381337E-001    7.34208772E-001   -2.19958144E-001
   -4.18110236E-002   -6.87401575E-002   -3.00000000E-003   -2.81004739E-001   -2.61976741E-001    1.71170539E-001    1.41946280E-001    7.43659440E-001   -2.12812834E-001
   -4.03937008E-002   -6.87401575E-002   -3.00000000E-003   -2.85512586E-001   -2.63126802E-001    1.67890641E-001    1.36482729E-001    7.52958737E-001   -2.05723898E-001
   -3.89763780E-002   -6.87401575E-002   -3.00000000E-003   -2.89879618E-001   -2.64261232E-001    1.64344218E-001    1.30990923E-001    7.62084633E-001   -1.98714781E-001
   -3.75590551E-002   -6.87401575E-002   -3.00000000E-003   -2.94102629E-001   -2.65385700E-001    1.60538299E-001    1.25475243E-001    7.71013785E-001   -1.91810445E-001
   -3.61417323E-002   -6.87401575E-002   -3.00000000E-003   -2.98179536E-001   -2.66502714E-001    1.56479653E-001    1.19939151E-001    7.79720264E-001   -1.85036052E-001
   -3.47244094E-002   -6.87401575E-002   -3.00000000E-003   -3.02108346E-001   -2.67612163E-001    1.52173877E-001    1.14384667E-001    7.88176808E-001   -1.78416598E-001
   -3.33070866E-002   -6.87401575E-002   -3.00000000E-003   -3.05886585E-001   -2.68716653E-001    1.47629589E-001    1.08816369E-001    7.96358850E-001   -1.71976823E-001
   -3.18897638E-002   -6.87401575E-002   -3.00000000E-003   -3.09511949E-001   -2.69815936E-001    1.42853482E-001    1.03236687E-001    8.04237839E-001   -1.65741987E-001
   -3.04724409E-002   -6.87401575E-002   -3.00000000E-003   -3.12982492E-001   -2.70910425E-001    1.37854737E-001    9.76475190E-002    8.11789638E-001   -1.59736673E-001
   -2.90551181E-002   -6.87401575E-002   -3.00000000E-003   -3.16295448E-001   -2.72001625E-001    1.32641363E-001    9.20535272E-002    8.18988154E-001   -1.53985812E-001
   -2.76377953E-002   -6.87401575E-002   -3.00000000E-003   -3.19449832E-001   -2.73089021E-001    1.27222305E-001    8.64551295E-002    8.25807297E-001   -1.48512254E-001
   -2.62204724E-002   -6.87401575E-002   -3.00000000E-003   -3.22443759E-001   -2.74172710E-001    1.21606515E-001    8.08554122E-002    8.32222777E-001   -1.43339499E-001
   -2.48031496E-002   -6.87401575E-002   -3.00000000E-003   -3.25275729E-001   -2.75252490E-001    1.15801745E-001    7.52557162E-002    8.38208247E-001   -1.38489088E-001
   -2.33858268E-002   -6.87401575E-002   -3.00000000E-003   -3.27944449E-001   -2.76327400E-001    1.09818497E-001    6.96582237E-002    8.43739382E-001   -1.33982834E-001
   -2.19685039E-002   -6.87401575E-002   -3.00000000E-003   -3.30448922E-001   -2.77396872E-001    1.03667713E-001    6.40645757E-002    8.48793786E-001   -1.29840549E-001
   -2.05511811E-002   -6.87401575E-002   -3.00000000E-003   -3.32787635E-001   -2.78460505E-001    9.73576052E-002    5.84767305E-002    8.53347732E-001   -1.26080748E-001
   -1.91338583E-002   -6.87401575E-002   -3.00000000E-003   -3.34959934E-001   -2.79516800E-001    9.08987819E-002    5.28943986E-002    8.57378593E-001   -1.22720982E-001
   -1.77165354E-002   -6.87401575E-002   -3.00000000E-003   -3.36964871E-001   -2.80565135E-001    8.43022575E-002    4.73192412E-002    8.60866024E-001   -1.19776243E-001
   -1.62992126E-002   -6.87401575E-002   -3.00000000E-003   -3.38802007E-001   -2.81603747E-001    7.75781441E-002    4.17519139E-002    8.63789930E-001   -1.17260570E-001
   -1.48818898E-002   -6.87401575E-002   -3.00000000E-003   -3.40470859E-001   -2.82631233E-001    7.07381773E-002    3.61923638E-002    8.66131644E-001   -1.15186450E-001
   -1.34645669E-002   -6.87401575E-002   -3.00000000E-003   -3.41970384E-001   -2.83645833E-001    6.37929509E-002    3.06413822E-002    8.67873793E-001   -1.13564122E-001
   -1.20472441E-002   -6.87401575E-002   -3.00000000E-003   -3.43300365E-001   -2.84646273E-001    5.67538606E-002    2.50981897E-002    8.68999892E-001   -1.12401896E-001
   -1.06299213E-002   -6.87401575E-002   -3.00000000E-003   -3.44459990E-001   -2.85630867E-001    4.96341486E-002    1.95630787E-002    8.69495903E-001   -1.11706487E-001
   -9.21259843E-003   -6.87401575E-002   -3.00000000E-003   -3.45449230E-001   -2.86598155E-001    4.24431231E-002    1.40349166E-002    8.69349303E-001   -1.11481692E-001
   -7.79527559E-003   -6.87401575E-002   -3.00000000E-003   -3.46267963E-001   -2.87545850E-001    3.51938648E-002    8.51273715E-003    8.68548994E-001   -1.11730747E-001
   -6.37795276E-003   -6.87401575E-002   -3.00000000E-003   -3.46915301E-001   -2.88472633E-001    2.78992380E-002    2.99710769E-003    8.67086050E-001   -1.12453958E-001
   -4.96062992E-003   -6.87401575E-002   -3.00000000E-003   -3.47391015E-001   -2.89377090E-001    2.05700537E-002   -2.51459950E-003    8.64953799E-001   -1.13649759E-001
   -3.54330709E-003   -6.87401575E-002   -3.00000000E-003   -3.47694605E-001   -2.90257458E-001    1.32205298E-002   -8.02342592E-003    8.62145973E-001   -1.15315858E-001
   -2.12598425E-003   -6.87401575E-002   -3.00000000E-003   -3.47825455E-001   -2.91112247E-001    5.86131462E-003   -1.35297273E-002    8.58659514E-001   -1.17446954E-001
   -7.08661417E-004   -6.87401575E-002   -3.00000000E-003   -3.47783601E-001   -2.91939818E-001   -1.49541414E-003   -1.90357066E-002    8.54493532E-001   -1.20036725E-001
    7.08661417E-004   -6.87401575E-002   -3.00000000E-003   -3.47568518E-001   -2.92738973E-001   -8.83607574E-003   -2.45423384E-002    8.49650547E-001   -1.23076662E-001
    2.12598425E-003   -6.87401575E-002   -3.00000000E-003   -3.47179139E-001   -2.93508085E-001   -1.61494869E-002   -3.00508445E-002    8.44130894E-001   -1.26558184E-001
    3.54330709E-003   -6.87401575E-002   -3.00000000E-003   -3.46615925E-001   -2.94246518E-001   -2.34212398E-002   -3.55631503E-002    8.37943330E-001   -1.30469730E-001
    4.96062992E-003   -6.87401575E-002   -3.00000000E-003   -3.45877501E-001   -2.94952485E-001   -3.06417856E-002   -4.10805683E-002    8.31092764E-001   -1.34800238E-001
    6.37795276E-003   -6.87401575E-002   -3.00000000E-003   -3.44963946E-001   -2.95625437E-001   -3.77985744E-002   -4.66038452E-002    8.23591401E-001   -1.39535990E-001
    7.79527559E-003   -6.87401575E-002   -3.00000000E-003   -3.43874888E-001   -2.96263655E-001   -4.48797903E-002   -5.21349473E-002    8.15448841E-001   -1.44663306E-001
    9.21259843E-003   -6.87401575E-002   -3.00000000E-003   -3.42609703E-001   -2.96866189E-001   -5.18735036E-002   -5.76747158E-002    8.06680457E-001   -1.50167860E-001
    1.06299213E-002   -6.87401575E-002   -3.00000000E-003   -3.41168546E-001   -2.97432540E-001   -5.87679899E-002   -6.32235391E-002    7.97303544E-001   -1.56033503E-001
    1.20472441E-002   -6.87401575E-002   -3.00000000E-003   -3.39550682E-001   -2.97960966E-001   -6.55522973E-002   -6.87825495E-002    7.87333573E-001   -1.62244723E-001
    1.34645669E-002   -6.87401575E-002   -3.00000000E-003   -3.37756688E-001   -2.98451038E-001   -7.22160815E-002   -7.43528653E-002    7.76792611E-001   -1.68785118E-001
    1.48818898E-002   -6.87401575E-002   -3.00000000E-003   -3.35786233E-001   -2.98901392E-001   -7.87490034E-002   -7.99338516E-002    7.65700850E-001   -1.75637846E-001
    1.62992126E-002   -6.87401575E-002   -3.00000000E-003   -3.33639920E-001   -2.99311129E-001   -8.51398791E-002   -8.55266837E-002    7.54083948E-001   -1.82785747E-001
    1.77165354E-002   -6.87401575E-002   -3.00000000E-003   -3.31317979E-001   -2.99679058E-001   -9.13780915E-002   -9.11301337E-002    7.41965824E-001   -1.90211534E-001
    1.91338583E-002   -6.87401575E-002   -3.00000000E-003   -3.28820841E-001   -3.00003847E-001   -9.74562315E-002   -9.67462811E-002    7.29372861E-001   -1.97899496E-001
    2.05511811E-002   -6.87401575E-002   -3.00000000E-003   -3.26149547E-001   -3.00284336E-001   -1.03362371E-001   -1.02371968E-001    7.16332872E-001   -2.05831052E-001
    2.19685039E-002   -6.87401575E-002   -3.00000000E-003   -3.23305211E-001   -3.00519739E-001   -1.09088799E-001   -1.08007416E-001    7.02876413E-001   -2.13989733E-001
    2.33858268E-002   -6.87401575E-002   -3.00000000E-003   -3.20288678E-001   -3.00707707E-001   -1.14626308E-001   -1.13651804E-001    6.89031526E-001   -2.22359230E-001
    2.48031496E-002   -6.87401575E-002   -3.00000000E-003   -3.17101510E-001   -3.00847538E-001   -1.19965661E-001   -1.19303186E-001    6.74831483E-001   -2.30922731E-001
    2.62204724E-002   -6.87401575E-002   -3.00000000E-003   -3.13745420E-001   -3.00936641E-001   -1.25099788E-001   -1.24961060E-001    6.60306940E-001   -2.39664436E-001
    2.76377953E-002   -6.87401575E-002   -3.00000000E-003   -3.10221890E-001   -3.00973755E-001   -1.30020567E-001   -1.30622796E-001    6.45489771E-001   -2.48568833E-001
    2.90551181E-002   -6.87401575E-002   -3.00000000E-003   -3.06533357E-001   -3.00958845E-001   -1.34719499E-001   -1.36285940E-001    6.30415088E-001   -2.57619907E-001
    3.04724409E-002   -6.87401575E-002   -3.00000000E-003   -3.02681544E-001   -3.00887366E-001   -1.39191179E-001   -1.41947950E-001    6.15114753E-001   -2.66802719E-001
    3.18897638E-002   -6.87401575E-002   -3.00000000E-003   -2.98668741E-001   -3.00757992E-001   -1.43427377E-001   -1.47606652E-001    5.99622497E-001   -2.76103327E-001
    3.33070866E-002   -6.87401575E-002   -3.00000000E-003   -2.94497447E-001   -3.00569216E-001   -1.47423458E-001   -1.53258848E-001    5.83972805E-001   -2.85506859E-001
    3.47244094E-002   -6.87401575E-002   -3.00000000E-003   -2.90170444E-001   -3.00318978E-001   -1.51172593E-001   -1.58902426E-001    5.68199868E-001   -2.94999969E-001
    3.61417323E-002   -6.87401575E-002   -3.00000000E-003   -2.85690316E-001   -3.00005743E-001   -1.54669923E-001   -1.64532459E-001    5.52337487E-001   -3.04569114E-001
    3.75590551E-002   -6.87401575E-002   -3.00000000E-003   -2.81061252E-001   -2.99628579E-001   -1.57911367E-001   -1.70148036E-001    5.36421279E-001   -3.14200563E-001
    3.89763780E-002   -6.87401575E-002   -3.00000000E-003   -2.76287357E-001   -2.99189030E-001   -1.60890912E-001   -1.75741250E-001    5.20486647E-001   -3.23877176E-001
    4.03937008E-002   -6.87401575E-002   -3.00000000E-003   -2.71372791E-001   -2.98686952E-001   -1.63603861E-001   -1.81305559E-001    5.04570656E-001   -3.33583304E-001
    4.18110236E-002   -6.87401575E-002   -3.00000000E-003   -2.66317858E-001   -2.98120642E-001   -1.66042858E-001   -1.86829147E-001    4.88708695E-001   -3.43303414E-001
    4.32283465E-002   -6.87401575E-002   -3.00000000E-003   -2.61118876E-001   -2.97479077E-001   -1.68202030E-001   -1.92302102E-001    4.72931867E-001   -3.53034062E-001
    4.46456693E-002   -6.87401575E-002   -3.00000000E-003   -2.55766399E-001   -2.96749494E-001   -1.70085698E-001   -1.97725757E-001    4.57262274E-001   -3.62791846E-001
    4.60629921E-002   -6.87401575E-002   -3.00000000E-003   -2.50253449E-001   -2.95928365E-001   -1.71715191E-001   -2.03119665E-001    4.41714504E-001   -3.72612013E-001
    4.74803150E-002   -6.87401575E-002   -3.00000000E-003   -2.44594194E-001   -2.95049194E-001   -1.73129682E-001   -2.08515509E-001    4.26317137E-001   -3.82513300E-001
    4.88976378E-002   -6.87401575E-002   -3.00000000E-003   -2.38846483E-001   -2.94212794E-001   -1.74366575E-001   -2.13922125E-001    4.11146848E-001   -3.92424738E-001
    5.03149606E-002   -6.87401575E-002   -3.00000000E-003   -2.33117895E-001   -2.93580174E-001   -1.75413618E-001   -2.19243965E-001    3.96368336E-001   -4.02103554E-001
    5.17322835E-002   -6.87401575E-002   -3.00000000E-003   -2.27516321E-001   -2.93279885E-001   -1.76167479E-001   -2.24235901E-001    3.82218434E-001   -4.11161100E-001
    5.31496063E-002   -6.87401575E-002   -3.00000000E-003   -2.22090129E-001   -2.93319842E-001   -1.76448277E-001   -2.28541814E-001    3.68939357E-001   -4.19218408E-001
    5.45669291E-002   -6.87401575E-002   -3.00000000E-003   -2.16852624E-001   -2.93631601E-001   -1.76028018E-001   -2.31746760E-001    3.56773075E-001   -4.26020020E-001
    5.59842520E-002   -6.87401575E-002   -3.00000000E-003   -2.11984018E-001   -2.94283973E-001   -1.74516780E-001   -2.33289869E-001    3.46131966E-001   -4.31322807E-001
    5.74015748E-002   -6.87401575E-002   -3.00000000E-003   -2.08680443E-001   -2.96298037E-001   -1.70825959E-001   -2.32388808E-001    3.37931638E-001   -4.34079629E-001
    5.88188976E-002   -6.87401575E-002   -3.00000000E-003    7.85676025E-002   -2.19744547E-001   -5.12636603E-001   -3.08721690E-001    3.42759623E-001   -4.60130001E-001
    6.02362205E-002   -6.87401575E-002   -3.00000000E-003    7.10295608E-002   -2.44877933E-001   -4.69239115E-001   -2.90699125E-001    3.09827366E-001   -4.74034373E-001
    6.16535433E-002   -6.87401575E-002   -3.00000000E-003    4.55999562E-002   -2.68925092E-001   -4.48435456E-001   -2.99688970E-001    2.80593062E-001   -4.76340059E-001
    6.30708661E-002   -6.87401575E-002   -3.00000000E-003    2.77818802E-002   -2.82768143E-001   -4.39377182E-001   -3.08589983E-001    2.57231130E-001   -4.75300024E-001
    6.44881890E-002   -6.87401575E-002   -3.00000000E-003    1.47512128E-002   -2.93858831E-001   -4.32432643E-001   -3.14989638E-001    2.37619536E-001   -4.74207911E-001
    6.59055118E-002   -6.87401575E-002   -3.00000000E-003    4.13925545E-003   -3.04047033E-001   -4.25641922E-001   -3.19908080E-001    2.20359470E-001   -4.73743034E-001
    6.73228346E-002   -6.87401575E-002   -3.00000000E-003   -5.16835667E-003   -3.13825863E-001   -4.18612881E-001   -3.24036240E-001    2.04732445E-001   -4.73928459E-001
    6.87401575E-002   -6.87401575E-002   -3.00000000E-003   -1.37280781E-002   -3.23319029E-001   -4.11336163E-001   -3.27783918E-001    1.90359065E-001   -4.74644583E-001
    7.01574803E-002   -6.87401575E-002   -3.00000000E-003   -2.18160117E-002   -3.32513616E-001   -4.03904098E-001   -3.31398224E-001    1.77023128E-001   -4.75756128E-001
    7.15748031E-002   -6.87401575E-002   -3.00000000E-003   -2.95569321E-002   -3.41346257E-001   -3.96421333E-001   -3.35025408E-001    1.64588840E-001   -4.77150357E-001
    7.29921260E-002   -6.87401575E-002   -3.00000000E-003   -3.69886773E-002   -3.49732529E-001   -3.88969562E-001   -3.38743175E-001    1.52961085E-001   -4.78746620E-001
    7.44094488E-002   -6.87401575E-002   -3.00000000E-003   -4.41125384E-002   -3.57594962E-001   -3.81601729E-001   -3.42580597E-001    1.42066146E-001   -4.80492660E-001
    7.58267717E-002   -6.87401575E-002   -3.00000000E-003   -5.09138308E-002   -3.64868246E-001   -3.74347429E-001   -3.46535015E-001    1.31842011E-001   -4.82360660E-001
    7.72440945E-002   -6.87401575E-002   -3.00000000E-003   -5.73744493E-002   -3.71504206E-001   -3.67220440E-001   -3.50585044E-001    1.22232408E-001   -4.84339118E-001
    7.86614173E-002   -6.87401575E-002   -3.00000000E-003   -6.34780783E-002   -3.77473091E-001   -3.60223876E-001   -3.54699665E-001    1.13185232E-001   -4.86426652E-001
    8.00787402E-002   -6.87401575E-002   -3.00000000E-003   -6.92143384E-002   -3.82759692E-001   -3.53354979E-001   -3.58845142E-001    1.04649650E-001   -4.88626821E-001
    8.14960630E-002   -6.87401575E-002   -3.00000000E-003   -7.45677509E-002   -3.87359018E-001   -3.46612022E-001   -3.62992828E-001    9.65753247E-002   -4.90949908E-001
    8.29133858E-002   -6.87401575E-002   -3.00000000E-003   -7.95359398E-002   -3.91274775E-001   -3.39988741E-001   -3.67115490E-001    8.89148725E-002   -4.93403341E-001
    8.43307087E-002   -6.87401575E-002   -3.00000000E-003   -8.41143971E-002   -3.94517279E-001   -3.33479136E-001   -3.71187841E-001    8.16211122E-002   -4.95994955E-001
    8.57480315E-002   -6.87401575E-002   -3.00000000E-003   -8.83041881E-002   -3.97097331E-001   -3.27078359E-001   -3.75192737E-001    7.46499278E-002   -4.98732612E-001
    8.71653543E-002   -6.87401575E-002   -3.00000000E-003   -9.21067739E-002   -3.99032677E-001   -3.20781841E-001   -3.79112810E-001    6.79583429E-002   -5.01622589E-001
    8.85826772E-002   -6.87401575E-002   -3.00000000E-003   -9.55248437E-002   -4.00340474E-001   -3.14585370E-001   -3.82934825E-001    6.15062506E-002   -5.04671087E-001
    9.00000000E-002   -6.87401575E-002   -3.00000000E-003   -9.85641552E-002   -4.01044614E-001   -3.08485768E-001   -3.86647183E-001    5.52547277E-002   -5.07881626E-001
   -9.00000000E-002   -6.73228346E-002   -3.00000000E-003   -1.94787408E-001   -4.19676189E-002    1.15668693E-002   -5.17415451E-002    3.00563807E-001   -3.47587814E-001
   -8.85826772E-002   -6.73228346E-002   -3.00000000E-003   -2.03828799E-001   -5.53276660E-002    8.89381974E-003   -5.24768647E-002    3.09496248E-001   -3.46651155E-001
   -8.71653543E-002   -6.73228346E-002   -3.00000000E-003   -2.13119044E-001   -7.00598259E-002    6.15815751E-003   -5.36315181E-002    3.18836985E-001   -3.45858689E-001
   -8.57480315E-002   -6.73228346E-002   -3.00000000E-003   -2.22663922E-001   -8.61723582E-002    3.35590563E-003   -5.52473741E-002    3.28609330E-001   -3.45180581E-001
   -8.43307087E-002   -6.73228346E-002   -3.00000000E-003   -2.32467441E-001   -1.03666108E-001    4.82009886E-004   -5.73655563E-002    3.38839212E-001   -3.44585841E-001
   -8.29133858E-002   -6.73228346E-002   -3.00000000E-003   -2.42536233E-001   -1.22542565E-001   -2.46910135E-003   -6.00281399E-002    3.49552200E-001   -3.44042861E-001
   -8.14960630E-002   -6.73228346E-002   -3.00000000E-003   -2.52876464E-001   -1.42798928E-001   -5.50520011E-003   -6.32769883E-002    3.60773691E-001   -3.43521551E-001
   -8.00787402E-002   -6.73228346E-002   -3.00000000E-003   -2.63495487E-001   -1.64431166E-001   -8.63386407E-003   -6.71548482E-002    3.72531429E-001   -3.42991872E-001
   -7.86614173E-002   -6.73228346E-002   -3.00000000E-003   -2.74399055E-001   -1.87428085E-001   -1.18661449E-002   -7.17054672E-002    3.84851831E-001   -3.42423449E-001
   -7.72440945E-002   -6.73228346E-002   -3.00000000E-003   -2.85594624E-001   -2.11780546E-001   -1.52122861E-002   -7.69727231E-002    3.97765083E-001   -3.41789705E-001
   -7.58267717E-002   -6.73228346E-002   -3.00000000E-003   -2.97086985E-001   -2.37465210E-001   -1.86853756E-002   -8.30006922E-002    4.11302001E-001   -3.41064125E-001
   -7.44094488E-002   -6.73228346E-002   -3.00000000E-003   -3.08884777E-001   -2.64459540E-001   -2.22953026E-002   -8.98263576E-002    4.25498191E-001   -3.40226710E-001
   -7.29921260E-002   -6.73228346E-002   -3.00000000E-003   -3.21002408E-001   -2.92737238E-001   -2.60519315E-002   -9.74707591E-002    4.40396051E-001   -3.39262449E-001
   -7.15748031E-002   -6.73228346E-002   -3.00000000E-003   -3.33469577E-001   -3.22295147E-001   -2.99607327E-002   -1.05929518E-001    4.56054922E-001   -3.38167766E-001
   -7.01574803E-002   -6.73228346E-002   -3.00000000E-003   -3.46346573E-001   -3.53178532E-001   -3.40421656E-002   -1.15184667E-001    4.72561872E-001   -3.36954076E-001
   -6.87401575E-002   -6.73228346E-002   -3.00000000E-003   -3.59740911E-001   -3.85558416E-001   -3.83648339E-002   -1.25253135E-001    4.90053115E-001   -3.35669741E-001
   -6.73228346E-002   -6.73228346E-002   -3.00000000E-003   -3.73793098E-001   -4.19749121E-001   -4.31308940E-002   -1.36368959E-001    5.08733253E-001   -3.34402449E-001
   -6.59055118E-002   -6.73228346E-002   -3.00000000E-003   -3.88555466E-001   -4.56057073E-001   -4.88088984E-002   -1.49330819E-001    5.28849091E-001   -3.33287778E-001
   -6.44881890E-002   -6.73228346E-002   -3.00000000E-003   -4.03559619E-001   -4.93850550E-001   -5.61267315E-002   -1.65844159E-001    5.50544295E-001   -3.32435101E-001
   -6.30708661E-002   -6.73228346E-002   -3.00000000E-003   -4.17487061E-001   -5.29635004E-001   -6.51636182E-002   -1.87066972E-001    5.73635029E-001   -3.31747301E-001
   -6.16535433E-002   -6.73228346E-002   -3.00000000E-003   -4.30229436E-001   -5.58351404E-001   -7.47308265E-002   -2.09134027E-001    5.98318579E-001   -3.31173392E-001
   -6.02362205E-002   -6.73228346E-002   -3.00000000E-003   -4.46397655E-001   -5.78604829E-001   -8.70718968E-002   -2.23937306E-001    6.25636061E-001   -3.31242495E-001
   -5.88188976E-002   -6.73228346E-002   -3.00000000E-003   -2.19920523E-001   -2.43270071E-001    1.95712610E-001    2.07210173E-001    6.13826150E-001   -3.17811903E-001
   -5.74015748E-002   -6.73228346E-002   -3.00000000E-003   -2.25164209E-001   -2.43235823E-001    1.94889200E-001    2.01846053E-001    6.22260685E-001   -3.10643520E-001
   -5.59842520E-002   -6.73228346E-002   -3.00000000E-003   -2.30846441E-001   -2.44183115E-001    1.93952327E-001    1.95656327E-001    6.31740154E-001   -3.03957977E-001
   -5.45669291E-002   -6.73228346E-002   -3.00000000E-003   -2.36721318E-001   -2.45942271E-001    1.93119167E-001    1.89764327E-001    6.41696577E-001   -2.97328791E-001
   -5.31496063E-002   -6.73228346E-002   -3.00000000E-003   -2.42472624E-001   -2.47769217E-001    1.92260561E-001    1.84453909E-001    6.51479097E-001   -2.90624782E-001
   -5.17322835E-002   -6.73228346E-002   -3.00000000E-003   -2.48023200E-001   -2.49322093E-001    1.91210052E-001    1.79382825E-001    6.61029762E-001   -2.83827966E-001
   -5.03149606E-002   -6.73228346E-002   -3.00000000E-003   -2.53387436E-001   -2.50642952E-001    1.89872790E-001    1.74296238E-001    6.70480238E-001   -2.76948109E-001
   -4.88976378E-002   -6.73228346E-002   -3.00000000E-003   -2.58600350E-001   -2.51841029E-001    1.88215497E-001    1.69112011E-001    6.79909963E-001   -2.69999258E-001
   -4.74803150E-002   -6.73228346E-002   -3.00000000E-003   -2.63687059E-001   -2.52991185E-001    1.86237510E-001    1.63831863E-001    6.89333059E-001   -2.62999640E-001
   -4.60629921E-002   -6.73228346E-002   -3.00000000E-003   -2.68654699E-001   -2.54126158E-001    1.83953942E-001    1.58484518E-001    6.98724740E-001   -2.55971436E-001
   -4.46456693E-002   -6.73228346E-002   -3.00000000E-003   -2.73502280E-001   -2.55252849E-001    1.81375457E-001    1.53091902E-001    7.08048159E-001   -2.48937185E-001
   -4.32283465E-002   -6.73228346E-002   -3.00000000E-003   -2.78223755E-001   -2.56368370E-001    1.78511713E-001    1.47666880E-001    7.17269765E-001   -2.41920531E-001
   -4.18110236E-002   -6.73228346E-002   -3.00000000E-003   -2.82814113E-001   -2.57471178E-001    1.75367782E-001    1.42212709E-001    7.26363914E-001   -2.34942253E-001
   -4.03937008E-002   -6.73228346E-002   -3.00000000E-003   -2.87268605E-001   -2.58560159E-001    1.71949154E-001    1.36731861E-001    7.35304608E-001   -2.28025108E-001
   -3.89763780E-002   -6.73228346E-002   -3.00000000E-003   -2.91584801E-001   -2.59637746E-001    1.68261560E-001    1.31225074E-001    7.44070717E-001   -2.21191392E-001
   -3.75590551E-002   -6.73228346E-002   -3.00000000E-003   -2.95758791E-001   -2.60707196E-001    1.64312096E-001    1.25696658E-001    7.52637779E-001   -2.14464522E-001
   -3.61417323E-002   -6.73228346E-002   -3.00000000E-003   -2.99788267E-001   -2.61769049E-001    1.60107442E-001    1.20149354E-001    7.60980007E-001   -2.07868601E-001
   -3.47244094E-002   -6.73228346E-002   -3.00000000E-003   -3.03670782E-001   -2.62826154E-001    1.55654600E-001    1.14586677E-001    7.69073396E-001   -2.01426897E-001
   -3.33070866E-002   -6.73228346E-002   -3.00000000E-003   -3.07404378E-001   -2.63878651E-001    1.50960542E-001    1.09010520E-001    7.76892292E-001   -1.95162305E-001
   -3.18897638E-002   -6.73228346E-002   -3.00000000E-003   -3.10986759E-001   -2.64928141E-001    1.46033986E-001    1.03424484E-001    7.84411173E-001   -1.89098245E-001
   -3.04724409E-002   -6.73228346E-002   -3.00000000E-003   -3.14415473E-001   -2.65974359E-001    1.40883464E-001    9.78312109E-002    7.91604517E-001   -1.83258553E-001
   -2.90551181E-002   -6.73228346E-002   -3.00000000E-003   -3.17688599E-001   -2.67018386E-001    1.35517462E-001    9.22336500E-002    7.98448607E-001   -1.77665615E-001
   -2.76377953E-002   -6.73228346E-002   -3.00000000E-003   -3.20804369E-001   -2.68059836E-001    1.29944671E-001    8.66333503E-002    8.04917247E-001   -1.72341704E-001
   -2.62204724E-002   -6.73228346E-002   -3.00000000E-003   -3.23761023E-001   -2.69098602E-001    1.24174109E-001    8.10327115E-002    8.10986684E-001   -1.67308278E-001
   -2.48031496E-002   -6.73228346E-002   -3.00000000E-003   -3.26557317E-001   -2.70134837E-001    1.18214264E-001    7.54329044E-002    8.16632513E-001   -1.62585165E-001
   -2.33858268E-002   -6.73228346E-002   -3.00000000E-003   -3.29191515E-001   -2.71167986E-001    1.12076572E-001    6.98361258E-002    8.21831201E-001   -1.58192816E-001
   -2.19685039E-002   -6.73228346E-002   -3.00000000E-003   -3.31662896E-001   -2.72197497E-001    1.05768871E-001    6.42437533E-002    8.26561446E-001   -1.54149336E-001
   -2.05511811E-002   -6.73228346E-002   -3.00000000E-003   -3.33969929E-001   -2.73222708E-001    9.93028629E-002    5.86569825E-002    8.30800125E-001   -1.50472648E-001
   -1.91338583E-002   -6.73228346E-002   -3.00000000E-003   -3.36111601E-001   -2.74242382E-001    9.26891025E-002    5.30767354E-002    8.34526347E-001   -1.47178234E-001
   -1.77165354E-002   -6.73228346E-002   -3.00000000E-003   -3.38086842E-001   -2.75255707E-001    8.59369855E-002    4.75035703E-002    8.37719088E-001   -1.44281040E-001
   -1.62992126E-002   -6.73228346E-002   -3.00000000E-003   -3.39895154E-001   -2.76261790E-001    7.90578300E-002    4.19382077E-002    8.40360991E-001   -1.41793724E-001
   -1.48818898E-002   -6.73228346E-002   -3.00000000E-003   -3.41536055E-001   -2.77258773E-001    7.20630963E-002    3.63802153E-002    8.42433339E-001   -1.39727769E-001
   -1.34645669E-002   -6.73228346E-002   -3.00000000E-003   -3.43008389E-001   -2.78245595E-001    6.49631963E-002    3.08307496E-002    8.43919602E-001   -1.38093478E-001
   -1.20472441E-002   -6.73228346E-002   -3.00000000E-003   -3.44311877E-001   -2.79220815E-001    5.77714443E-002    2.52888075E-002    8.44805861E-001   -1.36897988E-001
   -1.06299213E-002   -6.73228346E-002   -3.00000000E-003   -3.45445848E-001   -2.80183043E-001    5.04983592E-002    1.97540296E-002    8.45077823E-001   -1.36148011E-001
   -9.21259843E-003   -6.73228346E-002   -3.00000000E-003   -3.46409795E-001   -2.81130594E-001    4.31552865E-002    1.42259980E-002    8.44723503E-001   -1.35847759E-001
   -7.79527559E-003   -6.73228346E-002   -3.00000000E-003   -3.47203566E-001   -2.82062077E-001    3.57552562E-002    8.70333387E-003    8.43732733E-001   -1.35999999E-001
   -6.37795276E-003   -6.73228346E-002   -3.00000000E-003   -3.47826197E-001   -2.82975562E-001    2.83092987E-002    3.18622432E-003    8.42096513E-001   -1.36605935E-001
   -4.96062992E-003   -6.73228346E-002   -3.00000000E-003   -3.48277716E-001   -2.83869998E-001    2.08305157E-002   -2.32737221E-003    8.39809593E-001   -1.37664063E-001
   -3.54330709E-003   -6.73228346E-002   -3.00000000E-003   -3.48557494E-001   -2.84743720E-001    1.33313620E-002   -7.83885099E-003    8.36866493E-001   -1.39172598E-001
   -2.12598425E-003   -6.73228346E-002   -3.00000000E-003   -3.48664863E-001   -2.85595138E-001    5.82405045E-003   -1.33489247E-002    8.33264377E-001   -1.41127077E-001
   -7.08661417E-004   -6.73228346E-002   -3.00000000E-003   -3.48599772E-001   -2.86423282E-001   -1.68006079E-003   -1.88593253E-002    8.29002184E-001   -1.43522117E-001
    7.08661417E-004   -6.73228346E-002   -3.00000000E-003   -3.48361772E-001   -2.87226333E-001   -9.16777102E-003   -2.43712446E-002    8.24082228E-001   -1.46350490E-001
    2.12598425E-003   -6.73228346E-002   -3.00000000E-003   -3.47950098E-001   -2.88002624E-001   -1.66272033E-002   -2.98861512E-002    8.18506181E-001   -1.49604420E-001
    3.54330709E-003   -6.73228346E-002   -3.00000000E-003   -3.47364815E-001   -2.88751781E-001   -2.40440877E-002   -3.54050604E-002    8.12282473E-001   -1.53273379E-001
    4.96062992E-003   -6.73228346E-002   -3.00000000E-003   -3.46605127E-001   -2.89472182E-001   -3.14090083E-002   -4.09307374E-002    8.05415232E-001   -1.57347967E-001
    6.37795276E-003   -6.73228346E-002   -3.00000000E-003   -3.45670947E-001   -2.90162805E-001   -3.87090961E-002   -4.64629512E-002    7.97916085E-001   -1.61815722E-001
    7.79527559E-003   -6.73228346E-002   -3.00000000E-003   -3.44562087E-001   -2.90821892E-001   -4.59330294E-002   -5.20036769E-002    7.89796472E-001   -1.66664172E-001
    9.21259843E-003   -6.73228346E-002   -3.00000000E-003   -3.43278230E-001   -2.91448654E-001   -5.30677306E-002   -5.75548600E-002    7.81068820E-001   -1.71880875E-001
    1.06299213E-002   -6.73228346E-002   -3.00000000E-003   -3.41819070E-001   -2.92042164E-001   -6.01020993E-002   -6.31156236E-002    7.71749318E-001   -1.77451193E-001
    1.20472441E-002   -6.73228346E-002   -3.00000000E-003   -3.40184927E-001   -2.92601203E-001   -6.70255105E-002   -6.86878278E-002    7.61856163E-001   -1.83360391E-001
    1.34645669E-002   -6.73228346E-002   -3.00000000E-003   -3.38375706E-001   -2.93124424E-001   -7.38274806E-002   -7.42722871E-002    7.51407765E-001   -1.89594218E-001
    1.48818898E-002   -6.73228346E-002   -3.00000000E-003   -3.36391992E-001   -2.93611107E-001   -8.04966366E-002   -7.98690758E-002    7.40425370E-001   -1.96137001E-001
    1.62992126E-002   -6.73228346E-002   -3.00000000E-003   -3.34233898E-001   -2.94059249E-001   -8.70213779E-002   -8.54788705E-002    7.28931322E-001   -2.02973566E-001
    1.77165354E-002   -6.73228346E-002   -3.00000000E-003   -3.31901966E-001   -2.94468598E-001   -9.33921531E-002   -9.11004919E-002    7.16950119E-001   -2.10087923E-001
    1.91338583E-002   -6.73228346E-002   -3.00000000E-003   -3.29396925E-001   -2.94837169E-001   -9.96016211E-002   -9.67362184E-002    7.04506201E-001   -2.17465693E-001
    2.05511811E-002   -6.73228346E-002   -3.00000000E-003   -3.26720234E-001   -2.95163428E-001   -1.05636550E-001   -1.02383471E-001    6.91627964E-001   -2.25089595E-001
    2.19685039E-002   -6.73228346E-002   -3.00000000E-003   -3.23872463E-001   -2.95446866E-001   -1.11488645E-001   -1.08041551E-001    6.78342833E-001   -2.32944875E-001
    2.33858268E-002   -6.73228346E-002   -3.00000000E-003   -3.20855344E-001   -2.95684978E-001   -1.17149759E-001   -1.13710403E-001    6.64679756E-001   -2.41016048E-001
    2.48031496E-002   -6.73228346E-002   -3.00000000E-003   -3.17669885E-001   -2.95876265E-001   -1.22610284E-001   -1.19388705E-001    6.50667811E-001   -2.49288486E-001
    2.62204724E-002   -6.73228346E-002   -3.00000000E-003   -3.14318388E-001   -2.96019039E-001   -1.27862048E-001   -1.25074830E-001    6.36338585E-001   -2.57746999E-001
    2.76377953E-002   -6.73228346E-002   -3.00000000E-003   -3.10802529E-001   -2.96111852E-001   -1.32897978E-001   -1.30766517E-001    6.21722904E-001   -2.66376907E-001
    2.90551181E-002   -6.73228346E-002   -3.00000000E-003   -3.07124498E-001   -2.96152834E-001   -1.37709068E-001   -1.36461943E-001    6.06853731E-001   -2.75164071E-001
    3.04724409E-002   -6.73228346E-002   -3.00000000E-003   -3.03286538E-001   -2.96140057E-001   -1.42288486E-001   -1.42159054E-001    5.91762286E-001   -2.84094577E-001
    3.18897638E-002   -6.73228346E-002   -3.00000000E-003   -2.99291101E-001   -2.96070769E-001   -1.46629534E-001   -1.47854664E-001    5.76481627E-001   -2.93154952E-001
    3.33070866E-002   -6.73228346E-002   -3.00000000E-003   -2.95140816E-001   -2.95943282E-001   -1.50726124E-001   -1.53546618E-001    5.61044979E-001   -3.02331939E-001
    3.47244094E-002   -6.73228346E-002   -3.00000000E-003   -2.90838414E-001   -2.95755693E-001   -1.54571909E-001   -1.59231215E-001    5.45484688E-001   -3.11612264E-001
    3.61417323E-002   -6.73228346E-002   -3.00000000E-003   -2.86387490E-001   -2.95507860E-001   -1.58162129E-001   -1.64905636E-001    5.29835666E-001   -3.20983818E-001
    3.75590551E-002   -6.73228346E-002   -3.00000000E-003   -2.81791126E-001   -2.95195587E-001   -1.61488512E-001   -1.70565356E-001    5.14130404E-001   -3.30432385E-001
    3.89763780E-002   -6.73228346E-002   -3.00000000E-003   -2.77052962E-001   -2.94820372E-001   -1.64549390E-001   -1.76204838E-001    4.98403150E-001   -3.39944963E-001
    4.03937008E-002   -6.73228346E-002   -3.00000000E-003   -2.72175780E-001   -2.94380805E-001   -1.67338759E-001   -1.81817666E-001    4.82688096E-001   -3.49509269E-001
    4.18110236E-002   -6.73228346E-002   -3.00000000E-003   -2.67161394E-001   -2.93872714E-001   -1.69851100E-001   -1.87397234E-001    4.67018324E-001   -3.59114096E-001
    4.32283465E-002   -6.73228346E-002   -3.00000000E-003   -2.62009112E-001   -2.93291697E-001   -1.72084484E-001   -1.92939012E-001    4.51424229E-001   -3.68754958E-001
    4.46456693E-002   -6.73228346E-002   -3.00000000E-003   -2.56718408E-001   -2.92635323E-001   -1.74041855E-001   -1.98439599E-001    4.35934025E-001   -3.78432305E-001
    4.60629921E-002   -6.73228346E-002   -3.00000000E-003   -2.51293457E-001   -2.91909498E-001   -1.75733585E-001   -2.03903347E-001    4.20577517E-001   -3.88146518E-001
    4.74803150E-002   -6.73228346E-002   -3.00000000E-003   -2.45750225E-001   -2.91139301E-001   -1.77171914E-001   -2.09330629E-001    4.05396289E-001   -3.97875630E-001
    4.88976378E-002   -6.73228346E-002   -3.00000000E-003   -2.40123575E-001   -2.90375511E-001   -1.78360112E-001   -2.14692891E-001    3.90458343E-001   -4.07545137E-001
    5.03149606E-002   -6.73228346E-002   -3.00000000E-003   -2.34459840E-001   -2.89675908E-001   -1.79269692E-001   -2.19905155E-001    3.75866848E-001   -4.17009552E-001
    5.17322835E-002   -6.73228346E-002   -3.00000000E-003   -2.28790051E-001   -2.89059304E-001   -1.79823774E-001   -2.24803724E-001    3.61743358E-001   -4.26080040E-001
    5.31496063E-002   -6.73228346E-002   -3.00000000E-003   -2.23094921E-001   -2.88451963E-001   -1.79894630E-001   -2.29148642E-001    3.48198017E-001   -4.34595337E-001
    5.45669291E-002   -6.73228346E-002   -3.00000000E-003   -2.17273831E-001   -2.87644231E-001   -1.79285920E-001   -2.32597298E-001    3.35306158E-001   -4.42501157E-001
    5.59842520E-002   -6.73228346E-002   -3.00000000E-003   -2.11082355E-001   -2.86182390E-001   -1.77616772E-001   -2.34505379E-001    3.23106570E-001   -4.49914682E-001
    5.74015748E-002   -6.73228346E-002   -3.00000000E-003   -2.03792523E-001   -2.82724798E-001   -1.73689261E-001   -2.32905158E-001    3.11559628E-001   -4.57333848E-001
    5.88188976E-002   -6.73228346E-002   -3.00000000E-003   -1.88681035E-001   -2.64585318E-001   -1.61122974E-001   -2.16437113E-001    2.99144418E-001   -4.68650460E-001
    6.02362205E-002   -6.73228346E-002   -3.00000000E-003    9.61854819E-002   -2.73649962E-001   -4.12651150E-001   -2.34350171E-001    3.07688699E-001   -5.16816957E-001
    6.16535433E-002   -6.73228346E-002   -3.00000000E-003    4.84657750E-002   -2.78044460E-001   -4.19332994E-001   -2.79863993E-001    2.70445905E-001   -5.12285460E-001
    6.30708661E-002   -6.73228346E-002   -3.00000000E-003    2.94765869E-002   -2.84174435E-001   -4.20716992E-001   -2.95622518E-001    2.45108637E-001   -5.04485644E-001
    6.44881890E-002   -6.73228346E-002   -3.00000000E-003    1.72241136E-002   -2.92279111E-001   -4.18505294E-001   -3.03960952E-001    2.25357750E-001   -4.99761018E-001
    6.59055118E-002   -6.73228346E-002   -3.00000000E-003    7.46250622E-003   -3.01137392E-001   -4.14209654E-001   -3.09597491E-001    2.08310374E-001   -4.97258898E-001
    6.73228346E-002   -6.73228346E-002   -3.00000000E-003   -1.17901533E-003   -3.10336334E-001   -4.08610906E-001   -3.14038696E-001    1.92941772E-001   -4.96235216E-001
    6.87401575E-002   -6.73228346E-002   -3.00000000E-003   -9.29457764E-003   -3.19650204E-001   -4.02210407E-001   -3.17964069E-001    1.78802919E-001   -4.96200791E-001
    7.01574803E-002   -6.73228346E-002   -3.00000000E-003   -1.71361452E-002   -3.28894947E-001   -3.95370591E-001   -3.21730320E-001    1.65664892E-001   -4.96820831E-001
    7.15748031E-002   -6.73228346E-002   -3.00000000E-003   -2.47724888E-002   -3.37902868E-001   -3.88342174E-001   -3.25532878E-001    1.53390958E-001   -4.97869800E-001
    7.29921260E-002   -6.73228346E-002   -3.00000000E-003   -3.21940522E-002   -3.46524400E-001   -3.81281542E-001   -3.29470263E-001    1.41890780E-001   -4.99204854E-001
    7.44094488E-002   -6.73228346E-002   -3.00000000E-003   -3.93605104E-002   -3.54634818E-001   -3.74274215E-001   -3.33574164E-001    1.31091846E-001   -5.00744035E-001
    7.58267717E-002   -6.73228346E-002   -3.00000000E-003   -4.62314831E-002   -3.62139890E-001   -3.67362441E-001   -3.37832978E-001    1.20933513E-001   -5.02446662E-001
    7.72440945E-002   -6.73228346E-002   -3.00000000E-003   -5.27738302E-002   -3.68977101E-001   -3.60563884E-001   -3.42210993E-001    1.11361096E-001   -5.04296670E-001
    7.86614173E-002   -6.73228346E-002   -3.00000000E-003   -5.89623529E-002   -3.75111960E-001   -3.53882961E-001   -3.46663762E-001    1.02322677E-001   -5.06291825E-001
    8.00787402E-002   -6.73228346E-002   -3.00000000E-003   -6.47821303E-002   -3.80532475E-001   -3.47317736E-001   -3.51147004E-001    9.37662173E-002   -5.08436558E-001
    8.14960630E-002   -6.73228346E-002   -3.00000000E-003   -7.02171423E-002   -3.85237197E-001   -3.40863255E-001   -3.55622296E-001    8.56449634E-002   -5.10736554E-001
    8.29133858E-002   -6.73228346E-002   -3.00000000E-003   -7.52625570E-002   -3.89235798E-001   -3.34516238E-001   -3.60061396E-001    7.79104865E-002   -5.13201885E-001
    8.43307087E-002   -6.73228346E-002   -3.00000000E-003   -7.99151437E-002   -3.92542499E-001   -3.28271051E-001   -3.64437719E-001    7.05165375E-002   -5.15839063E-001
    8.57480315E-002   -6.73228346E-002   -3.00000000E-003   -8.41760674E-002   -3.95172238E-001   -3.22121860E-001   -3.68730654E-001    6.34196636E-002   -5.18652410E-001
    8.71653543E-002   -6.73228346E-002   -3.00000000E-003   -8.80467771E-002   -3.97144864E-001   -3.16065223E-001   -3.72924201E-001    5.65786362E-002   -5.21647728E-001
    8.85826772E-002   -6.73228346E-002   -3.00000000E-003   -9.15294617E-002   -3.98481902E-001   -3.10097547E-001   -3.77004023E-001    4.99522670E-002   -5.24829159E-001
    9.00000000E-002   -6.73228346E-002   -3.00000000E-003   -9.46308211E-002   -3.99206908E-001   -3.04215231E-001   -3.80958947E-001    4.35051917E-002   -5.28196876E-001
   -9.00000000E-002   -6.59055118E-002   -3.00000000E-003   -1.99503966E-001   -3.60346058E-002    1.77601905E-002   -3.71283565E-002    2.98649532E-001   -3.66643768E-001
   -8.85826772E-002   -6.59055118E-002   -3.00000000E-003   -2.08647792E-001   -4.96525162E-002    1.53386106E-002   -3.68866448E-002    3.07682981E-001   -3.65464584E-001
   -8.71653543E-002   -6.59055118E-002   -3.00000000E-003   -2.18042291E-001   -6.46832810E-002    1.28690069E-002   -3.70458212E-002    3.17119088E-001   -3.64476609E-001
   -8.57480315E-002   -6.59055118E-002   -3.00000000E-003   -2.27694760E-001   -8.11366511E-002    1.03483654E-002   -3.76462553E-002    3.26982305E-001   -3.63653887E-001
   -8.43307087E-002   -6.59055118E-002   -3.00000000E-003   -2.37609783E-001   -9.90130638E-002    7.77193454E-003   -3.87294470E-002    3.37298567E-001   -3.62967234E-001
   -8.29133858E-002   -6.59055118E-002   -3.00000000E-003   -2.47795646E-001   -1.18314978E-001    5.13468952E-003   -4.03362188E-002    3.48094380E-001   -3.62387897E-001
   -8.14960630E-002   -6.59055118E-002   -3.00000000E-003   -2.58259459E-001   -1.39040333E-001    2.42885401E-003   -4.25086827E-002    3.59397177E-001   -3.61888970E-001
   -8.00787402E-002   -6.59055118E-002   -3.00000000E-003   -2.69010063E-001   -1.61184510E-001   -3.53428187E-004   -4.52877933E-002    3.71235538E-001   -3.61438769E-001
   -7.86614173E-002   -6.59055118E-002   -3.00000000E-003   -2.80055957E-001   -1.84740702E-001   -3.22305261E-003   -4.87179351E-002    3.83640103E-001   -3.61011615E-001
   -7.72440945E-002   -6.59055118E-002   -3.00000000E-003   -2.91404822E-001   -2.09698711E-001   -6.19238709E-003   -5.28458069E-002    3.96644713E-001   -3.60581274E-001
   -7.58267717E-002   -6.59055118E-002   -3.00000000E-003   -3.03062260E-001   -2.36033582E-001   -9.27668366E-003   -5.77201011E-002    4.10283722E-001   -3.60123507E-001
   -7.44094488E-002   -6.59055118E-002   -3.00000000E-003   -3.15033046E-001   -2.63711258E-001   -1.24870730E-002   -6.33838659E-002    4.24599467E-001   -3.59615770E-001
   -7.29921260E-002   -6.59055118E-002   -3.00000000E-003   -3.27323763E-001   -2.92677830E-001   -1.58264590E-002   -6.98557609E-002    4.39641213E-001   -3.59040182E-001
   -7.15748031E-002   -6.59055118E-002   -3.00000000E-003   -3.39958653E-001   -3.22875059E-001   -1.92830780E-002   -7.70945259E-002    4.55477856E-001   -3.58388395E-001
   -7.01574803E-002   -6.59055118E-002   -3.00000000E-003   -3.53012676E-001   -3.54306716E-001   -2.28311928E-002   -8.49641828E-002    4.72224324E-001   -3.57672855E-001
   -6.87401575E-002   -6.59055118E-002   -3.00000000E-003   -3.66671802E-001   -3.87183141E-001   -2.64692944E-002   -9.32364130E-002    4.90091869E-001   -3.56953018E-001
   -6.73228346E-002   -6.59055118E-002   -3.00000000E-003   -3.81330584E-001   -4.22186570E-001   -3.03477483E-002   -1.01757942E-001    5.09468557E-001   -3.56380016E-001
   -6.59055118E-002   -6.59055118E-002   -3.00000000E-003   -3.97678572E-001   -4.60824132E-001   -3.51775186E-002   -1.11120811E-001    5.31049402E-001   -3.56261043E-001
   -6.44881890E-002   -6.59055118E-002   -3.00000000E-003   -4.16170402E-001   -5.05067928E-001   -4.34092059E-002   -1.24968481E-001    5.55817651E-001   -3.57131113E-001
   -6.30708661E-002   -6.59055118E-002   -3.00000000E-003   -4.33137560E-001   -5.49229829E-001   -5.86368377E-002   -1.52459260E-001    5.83521364E-001   -3.59008618E-001
   -6.16535433E-002   -6.59055118E-002   -3.00000000E-003   -4.48556144E-001   -5.72789096E-001   -7.83261879E-002   -1.84639005E-001    6.10675450E-001   -3.59816957E-001
   -6.02362205E-002   -6.59055118E-002   -3.00000000E-003   -2.17223190E-001   -2.39959735E-001    1.99216952E-001    2.09723129E-001    5.93427404E-001   -3.44094521E-001
   -5.88188976E-002   -6.59055118E-002   -3.00000000E-003   -2.22483870E-001   -2.39974303E-001    1.99721663E-001    2.06054085E-001    6.00869682E-001   -3.37059758E-001
   -5.74015748E-002   -6.59055118E-002   -3.00000000E-003   -2.27789618E-001   -2.40376402E-001    1.99646492E-001    2.01220445E-001    6.09106369E-001   -3.30478005E-001
   -5.59842520E-002   -6.59055118E-002   -3.00000000E-003   -2.33274148E-001   -2.41225467E-001    1.99152187E-001    1.95862710E-001    6.17992207E-001   -3.23986422E-001
   -5.45669291E-002   -6.59055118E-002   -3.00000000E-003   -2.38857402E-001   -2.42455525E-001    1.98408749E-001    1.90429656E-001    6.27224344E-001   -3.17456515E-001
   -5.31496063E-002   -6.59055118E-002   -3.00000000E-003   -2.44403641E-001   -2.43823073E-001    1.97456866E-001    1.85125916E-001    6.36518653E-001   -3.10844016E-001
   -5.17322835E-002   -6.59055118E-002   -3.00000000E-003   -2.49834943E-001   -2.45143341E-001    1.96261643E-001    1.79919538E-001    6.45758304E-001   -3.04143400E-001
   -5.03149606E-002   -6.59055118E-002   -3.00000000E-003   -2.55129362E-001   -2.46367439E-001    1.94781485E-001    1.74719818E-001    6.54940334E-001   -2.97364512E-001
   -4.88976378E-002   -6.59055118E-002   -3.00000000E-003   -2.60289881E-001   -2.47515241E-001    1.92995219E-001    1.69473445E-001    6.64083263E-001   -2.90524541E-001
   -4.74803150E-002   -6.59055118E-002   -3.00000000E-003   -2.65324529E-001   -2.48617769E-001    1.90897459E-001    1.64165233E-001    6.73189849E-001   -2.83642203E-001
   -4.60629921E-002   -6.59055118E-002   -3.00000000E-003   -2.70236503E-001   -2.49696864E-001    1.88493872E-001    1.58802549E-001    6.82244861E-001   -2.76738484E-001
   -4.46456693E-002   -6.59055118E-002   -3.00000000E-003   -2.75025049E-001   -2.50761767E-001    1.85791853E-001    1.53396139E-001    6.91223494E-001   -2.69835464E-001
   -4.32283465E-002   -6.59055118E-002   -3.00000000E-003   -2.79687402E-001   -2.51816107E-001    1.82799843E-001    1.47954223E-001    7.00099200E-001   -2.62954285E-001
   -4.18110236E-002   -6.59055118E-002   -3.00000000E-003   -2.84219754E-001   -2.52858586E-001    1.79522061E-001    1.42482744E-001    7.08846389E-001   -2.56117204E-001
   -4.03937008E-002   -6.59055118E-002   -3.00000000E-003   -2.88618245E-001   -2.53891644E-001    1.75967783E-001    1.36984799E-001    7.17441178E-001   -2.49345023E-001
   -3.89763780E-002   -6.59055118E-002   -3.00000000E-003   -2.92880120E-001   -2.54915398E-001    1.72140310E-001    1.31462521E-001    7.25859103E-001   -2.42659281E-001
   -3.75590551E-002   -6.59055118E-002   -3.00000000E-003   -2.97001729E-001   -2.55932276E-001    1.68048842E-001    1.25920270E-001    7.34076918E-001   -2.36082605E-001
   -3.61417323E-002   -6.59055118E-002   -3.00000000E-003   -3.00980287E-001   -2.56943794E-001    1.63700597E-001    1.20361711E-001    7.42070323E-001   -2.29637540E-001
   -3.47244094E-002   -6.59055118E-002   -3.00000000E-003   -3.04813506E-001   -2.57951705E-001    1.59101881E-001    1.14789661E-001    7.49814774E-001   -2.23345853E-001
   -3.33070866E-002   -6.59055118E-002   -3.00000000E-003   -3.08498928E-001   -2.58956575E-001    1.54261996E-001    1.09206546E-001    7.57285437E-001   -2.17229947E-001
   -3.18897638E-002   -6.59055118E-002   -3.00000000E-003   -3.12034954E-001   -2.59959150E-001    1.49186865E-001    1.03614484E-001    7.64458284E-001   -2.11310759E-001
   -3.04724409E-002   -6.59055118E-002   -3.00000000E-003   -3.15418886E-001   -2.60959891E-001    1.43886295E-001    9.80166071E-002    7.71308567E-001   -2.05610690E-001
   -2.90551181E-002   -6.59055118E-002   -3.00000000E-003   -3.18648851E-001   -2.61959361E-001    1.38369934E-001    9.24157297E-002    7.77812593E-001   -2.00150870E-001
   -2.76377953E-002   -6.59055118E-002   -3.00000000E-003   -3.21722699E-001   -2.62957747E-001    1.32645269E-001    8.68138564E-002    7.83945379E-001   -1.94952335E-001
   -2.62204724E-002   -6.59055118E-002   -3.00000000E-003   -3.24639632E-001   -2.63954847E-001    1.26721301E-001    8.12116190E-002    7.89684468E-001   -1.90033980E-001
   -2.48031496E-002   -6.59055118E-002   -3.00000000E-003   -3.27396882E-001   -2.64950665E-001    1.20609172E-001    7.56123868E-002    7.95005707E-001   -1.85416353E-001
   -2.33858268E-002   -6.59055118E-002   -3.00000000E-003   -3.29993844E-001   -2.65945025E-001    1.14318191E-001    7.00168739E-002    7.99887576E-001   -1.81116846E-001
   -2.19685039E-002   -6.59055118E-002   -3.00000000E-003   -3.32429147E-001   -2.66936957E-001    1.07856937E-001    6.44262765E-002    8.04307787E-001   -1.77153073E-001
   -2.05511811E-002   -6.59055118E-002   -3.00000000E-003   -3.34701186E-001   -2.67926160E-001    1.01236795E-001    5.88416736E-002    8.08244780E-001   -1.73541556E-001
   -1.91338583E-002   -6.59055118E-002   -3.00000000E-003   -3.36809430E-001   -2.68912196E-001    9.44688359E-002    5.32636095E-002    8.11679906E-001   -1.70296222E-001
   -1.77165354E-002   -6.59055118E-002   -3.00000000E-003   -3.38752277E-001   -2.69893790E-001    8.75642365E-002    4.76937601E-002    8.14593293E-001   -1.67431932E-001
   -1.62992126E-002   -6.59055118E-002   -3.00000000E-003   -3.40529148E-001   -2.70869674E-001    8.05317314E-002    4.21310088E-002    8.16965925E-001   -1.64960218E-001
   -1.48818898E-002   -6.59055118E-002   -3.00000000E-003   -3.42139717E-001   -2.71839240E-001    7.33840683E-002    3.65762588E-002    8.18783124E-001   -1.62891570E-001
   -1.34645669E-002   -6.59055118E-002   -3.00000000E-003   -3.43582598E-001   -2.72800756E-001    6.61317639E-002    3.10295684E-002    8.20026647E-001   -1.61236025E-001
   -1.20472441E-002   -6.59055118E-002   -3.00000000E-003   -3.44857115E-001   -2.73752907E-001    5.87871221E-002    2.54897194E-002    8.20683298E-001   -1.60000802E-001
   -1.06299213E-002   -6.59055118E-002   -3.00000000E-003   -3.45963325E-001   -2.74695233E-001    5.13627281E-002    1.99569476E-002    8.20742525E-001   -1.59191390E-001
   -9.21259843E-003   -6.59055118E-002   -3.00000000E-003   -3.46899660E-001   -2.75625058E-001    4.38699752E-002    1.44305139E-002    8.20189161E-001   -1.58813123E-001
   -7.79527559E-003   -6.59055118E-002   -3.00000000E-003   -3.47666563E-001   -2.76542097E-001    3.63195233E-002    8.90914644E-003    8.19017132E-001   -1.58867926E-001
   -6.37795276E-003   -6.59055118E-002   -3.00000000E-003   -3.48263188E-001   -2.77444164E-001    2.87232832E-002    3.39230272E-003    8.17216850E-001   -1.59357424E-001
   -4.96062992E-003   -6.59055118E-002   -3.00000000E-003   -3.48688968E-001   -2.78330083E-001    2.10960345E-002   -2.12180846E-003    8.14782263E-001   -1.60281217E-001
   -3.54330709E-003   -6.59055118E-002   -3.00000000E-003   -3.48943594E-001   -2.79198604E-001    1.34494409E-002   -7.63403480E-003    8.11710459E-001   -1.61637126E-001
   -2.12598425E-003   -6.59055118E-002   -3.00000000E-003   -3.49026302E-001   -2.80048224E-001    5.79538371E-003   -1.31456902E-002    8.07997843E-001   -1.63421853E-001
   -7.08661417E-004   -6.59055118E-002   -3.00000000E-003   -3.48936930E-001   -2.80876972E-001   -1.85511135E-003   -1.86584936E-002    8.03642753E-001   -1.65631074E-001
    7.08661417E-004   -6.59055118E-002   -3.00000000E-003   -3.48675250E-001   -2.81684579E-001   -9.48911025E-003   -2.41736516E-002    7.98649227E-001   -1.68258110E-001
    2.12598425E-003   -6.59055118E-002   -3.00000000E-003   -3.48241038E-001   -2.82469371E-001   -1.70918337E-002   -2.96925551E-002    7.93020364E-001   -1.71295464E-001
    3.54330709E-003   -6.59055118E-002   -3.00000000E-003   -3.47633312E-001   -2.83229407E-001   -2.46526298E-002   -3.52169940E-002    7.86759802E-001   -1.74735356E-001
    4.96062992E-003   -6.59055118E-002   -3.00000000E-003   -3.46851774E-001   -2.83963541E-001   -3.21600741E-002   -4.07484172E-002    7.79874402E-001   -1.78568730E-001
    6.37795276E-003   -6.59055118E-002   -3.00000000E-003   -3.45896957E-001   -2.84671956E-001   -3.96028272E-002   -4.62880199E-002    7.72376468E-001   -1.82784223E-001
    7.79527559E-003   -6.59055118E-002   -3.00000000E-003   -3.44768349E-001   -2.85351765E-001   -4.69657837E-002   -5.18363688E-002    7.64275460E-001   -1.87370777E-001
    9.21259843E-003   -6.59055118E-002   -3.00000000E-003   -3.43465622E-001   -2.86002151E-001   -5.42398911E-002   -5.73962957E-002    7.55584282E-001   -1.92317321E-001
    1.06299213E-002   -6.59055118E-002   -3.00000000E-003   -3.41989311E-001   -2.86622605E-001   -6.14126910E-002   -6.29673244E-002    7.46319983E-001   -1.97610061E-001
    1.20472441E-002   -6.59055118E-002   -3.00000000E-003   -3.40338787E-001   -2.87211106E-001   -6.84733717E-002   -6.85511565E-002    7.36495840E-001   -2.03237188E-001
    1.34645669E-002   -6.59055118E-002   -3.00000000E-003   -3.38514833E-001   -2.87766320E-001   -7.54099288E-002   -7.41483063E-002    7.26132721E-001   -2.09184713E-001
    1.48818898E-002   -6.59055118E-002   -3.00000000E-003   -3.36517830E-001   -2.88287718E-001   -8.22123740E-002   -7.97584394E-002    7.15250312E-001   -2.15438247E-001
    1.62992126E-002   -6.59055118E-002   -3.00000000E-003   -3.34348472E-001   -2.88773712E-001   -8.88691291E-002   -8.53832519E-002    7.03870602E-001   -2.21984266E-001
    1.77165354E-002   -6.59055118E-002   -3.00000000E-003   -3.32007148E-001   -2.89222784E-001   -9.53699833E-002   -9.10219990E-002    6.92016603E-001   -2.28808543E-001
    1.91338583E-002   -6.59055118E-002   -3.00000000E-003   -3.29494802E-001   -2.89633424E-001   -1.01706540E-001   -9.66753560E-002    6.79712030E-001   -2.35897322E-001
    2.05511811E-002   -6.59055118E-002   -3.00000000E-003   -3.26812959E-001   -2.90003983E-001   -1.07866824E-001   -1.02342696E-001    6.66983655E-001   -2.43235563E-001
    2.19685039E-002   -6.59055118E-002   -3.00000000E-003   -3.23962168E-001   -2.90333316E-001   -1.13842285E-001   -1.08022166E-001    6.53857290E-001   -2.50809052E-001
    2.33858268E-002   -6.59055118E-002   -3.00000000E-003   -3.20944662E-001   -2.90619817E-001   -1.19622523E-001   -1.13714033E-001    6.40362817E-001   -2.58604259E-001
    2.48031496E-002   -6.59055118E-002   -3.00000000E-003   -3.17761607E-001   -2.90860879E-001   -1.25200387E-001   -1.19417262E-001    6.26526784E-001   -2.66606973E-001
    2.62204724E-002   -6.59055118E-002   -3.00000000E-003   -3.14415144E-001   -2.91055639E-001   -1.30567379E-001   -1.25130477E-001    6.12379983E-001   -2.74803816E-001
    2.76377953E-002   -6.59055118E-002   -3.00000000E-003   -3.10907054E-001   -2.91201644E-001   -1.35714372E-001   -1.30851216E-001    5.97951696E-001   -2.83181128E-001
    2.90551181E-002   -6.59055118E-002   -3.00000000E-003   -3.07240201E-001   -2.91297392E-001   -1.40633745E-001   -1.36578061E-001    5.83274822E-001   -2.91725601E-001
    3.04724409E-002   -6.59055118E-002   -3.00000000E-003   -3.03416472E-001   -2.91340399E-001   -1.45317324E-001   -1.42308198E-001    5.68379194E-001   -3.00424533E-001
    3.18897638E-002   -6.59055118E-002   -3.00000000E-003   -2.99438707E-001   -2.91328875E-001   -1.49758816E-001   -1.48039909E-001    5.53296332E-001   -3.09265165E-001
    3.33070866E-002   -6.59055118E-002   -3.00000000E-003   -2.95309656E-001   -2.91260450E-001   -1.53952630E-001   -1.53769920E-001    5.38058615E-001   -3.18235738E-001
    3.47244094E-002   -6.59055118E-002   -3.00000000E-003   -2.91032323E-001   -2.91133587E-001   -1.57890454E-001   -1.59493982E-001    5.22698321E-001   -3.27323212E-001
    3.61417323E-002   -6.59055118E-002   -3.00000000E-003   -2.86610308E-001   -2.90946560E-001   -1.61568243E-001   -1.65210756E-001    5.07248831E-001   -3.36516575E-001
    3.75590551E-002   -6.59055118E-002   -3.00000000E-003   -2.82046472E-001   -2.90696574E-001   -1.64978558E-001   -1.70914160E-001    4.91741145E-001   -3.45802754E-001
    3.89763780E-002   -6.59055118E-002   -3.00000000E-003   -2.77343975E-001   -2.90383061E-001   -1.68118453E-001   -1.76599931E-001    4.76207807E-001   -3.55171273E-001
    4.03937008E-002   -6.59055118E-002   -3.00000000E-003   -2.72506170E-001   -2.90003878E-001   -1.70982287E-001   -1.82262554E-001    4.60682528E-001   -3.64610526E-001
    4.18110236E-002   -6.59055118E-002   -3.00000000E-003   -2.67535222E-001   -2.89556227E-001   -1.73566034E-001   -1.87896791E-001    4.45196653E-001   -3.74110937E-001
    4.32283465E-002   -6.59055118E-002   -3.00000000E-003   -2.62433674E-001   -2.89038365E-001   -1.75866970E-001   -1.93497499E-001    4.29781704E-001   -3.83664652E-001
    4.46456693E-002   -6.59055118E-002   -3.00000000E-003   -2.57203939E-001   -2.88449870E-001   -1.77885890E-001   -1.99059573E-001    4.14467908E-001   -3.93264295E-001
    4.60629921E-002   -6.59055118E-002   -3.00000000E-003   -2.51852360E-001   -2.87795739E-001   -1.79626116E-001   -2.04577993E-001    3.99289204E-001   -4.02897117E-001
    4.74803150E-002   -6.59055118E-002   -3.00000000E-003   -2.46390255E-001   -2.87088202E-001   -1.81088072E-001   -2.10041219E-001    3.84286136E-001   -4.12536248E-001
    4.88976378E-002   -6.59055118E-002   -3.00000000E-003   -2.40834167E-001   -2.86344740E-001   -1.82263790E-001   -2.15415892E-001    3.69510767E-001   -4.22129603E-001
    5.03149606E-002   -6.59055118E-002   -3.00000000E-003   -2.35197201E-001   -2.85570251E-001   -1.83128083E-001   -2.20640897E-001    3.55024916E-001   -4.31604068E-001
    5.17322835E-002   -6.59055118E-002   -3.00000000E-003   -2.29470130E-001   -2.84727636E-001   -1.83632965E-001   -2.25617533E-001    3.40886656E-001   -4.40888740E-001
    5.31496063E-002   -6.59055118E-002   -3.00000000E-003   -2.23591665E-001   -2.83691296E-001   -1.83707761E-001   -2.30218448E-001    3.27125741E-001   -4.49971069E-001
    5.45669291E-002   -6.59055118E-002   -3.00000000E-003   -2.17395654E-001   -2.82168860E-001   -1.83269748E-001   -2.34301753E-001    3.13708848E-001   -4.58980023E-001
    5.59842520E-002   -6.59055118E-002   -3.00000000E-003   -2.10478830E-001   -2.79487083E-001   -1.82248388E-001   -2.37762386E-001    3.00472370E-001   -4.68350971E-001
    5.74015748E-002   -6.59055118E-002   -3.00000000E-003   -2.01765215E-001   -2.73883336E-001   -1.80819320E-001   -2.40968355E-001    2.86943810E-001   -4.79254151E-001
    5.88188976E-002   -6.59055118E-002   -3.00000000E-003   -1.88713472E-001   -2.61569756E-001   -1.81294270E-001   -2.48232256E-001    2.72055465E-001   -4.94359324E-001
    6.02362205E-002   -6.59055118E-002   -3.00000000E-003   -1.71186677E-001   -2.46336979E-001   -1.92010242E-001   -2.71530048E-001    2.54657766E-001   -5.15349724E-001
    6.16535433E-002   -6.59055118E-002   -3.00000000E-003    2.76061690E-002   -2.90814962E-001   -3.85936982E-001   -2.81163104E-001    2.52170104E-001   -5.57624773E-001
    6.30708661E-002   -6.59055118E-002   -3.00000000E-003    2.34235784E-002   -2.86317194E-001   -4.01906572E-001   -2.88935238E-001    2.29263869E-001   -5.34678472E-001
    6.44881890E-002   -6.59055118E-002   -3.00000000E-003    1.60652216E-002   -2.90868061E-001   -4.04824647E-001   -2.95616023E-001    2.10909349E-001   -5.25238505E-001
    6.59055118E-002   -6.59055118E-002   -3.00000000E-003    8.83440965E-003   -2.98204880E-001   -4.02983656E-001   -3.00576825E-001    1.94736512E-001   -5.20535511E-001
    6.73228346E-002   -6.59055118E-002   -3.00000000E-003    1.68829078E-003   -3.06778161E-001   -3.98649229E-001   -3.04643194E-001    1.79951078E-001   -5.18355819E-001
    6.87401575E-002   -6.59055118E-002   -3.00000000E-003   -5.56805283E-003   -3.15933977E-001   -3.92935704E-001   -3.08360751E-001    1.66222274E-001   -5.17683921E-001
    7.01574803E-002   -6.59055118E-002   -3.00000000E-003   -1.29714987E-002   -3.25278773E-001   -3.86539068E-001   -3.12044962E-001    1.53385447E-001   -5.17927325E-001
    7.15748031E-002   -6.59055118E-002   -3.00000000E-003   -2.04235472E-002   -3.34528552E-001   -3.79873150E-001   -3.15876812E-001    1.41339358E-001   -5.18720597E-001
    7.29921260E-002   -6.59055118E-002   -3.00000000E-003   -2.77991524E-002   -3.43455297E-001   -3.73156907E-001   -3.19953047E-001    1.30011546E-001   -5.19856921E-001
    7.44094488E-002   -6.59055118E-002   -3.00000000E-003   -3.49884208E-002   -3.51872869E-001   -3.66490632E-001   -3.24292195E-001    1.19340437E-001   -5.21229582E-001
    7.58267717E-002   -6.59055118E-002   -3.00000000E-003   -4.19146520E-002   -3.59648723E-001   -3.59917906E-001   -3.28857320E-001    1.09270563E-001   -5.22794645E-001
    7.72440945E-002   -6.59055118E-002   -3.00000000E-003   -4.85244491E-002   -3.66704976E-001   -3.53452502E-001   -3.33581928E-001    9.97502529E-002   -5.24539210E-001
    7.86614173E-002   -6.59055118E-002   -3.00000000E-003   -5.47864872E-002   -3.73008718E-001   -3.47095895E-001   -3.38396200E-001    9.07294309E-002   -5.26463724E-001
    8.00787402E-002   -6.59055118E-002   -3.00000000E-003   -6.06728213E-002   -3.78553356E-001   -3.40843589E-001   -3.43239467E-001    8.21593131E-002   -5.28575322E-001
    8.14960630E-002   -6.59055118E-002   -3.00000000E-003   -6.61745094E-002   -3.83349975E-001   -3.34690241E-001   -3.48063991E-001    7.39918993E-002   -5.30879984E-001
    8.29133858E-002   -6.59055118E-002   -3.00000000E-003   -7.12842323E-002   -3.87414394E-001   -3.28630605E-001   -3.52836128E-001    6.61822007E-002   -5.33385317E-001
    8.43307087E-002   -6.59055118E-002   -3.00000000E-003   -7.59981522E-002   -3.90767269E-001   -3.22659967E-001   -3.57528612E-001    5.86834990E-002   -5.36097593E-001
    8.57480315E-002   -6.59055118E-002   -3.00000000E-003   -8.03166886E-002   -3.93429541E-001   -3.16774592E-001   -3.62121562E-001    5.14535896E-002   -5.39021336E-001
    8.71653543E-002   -6.59055118E-002   -3.00000000E-003   -8.42428514E-002   -3.95422317E-001   -3.10968933E-001   -3.66597268E-001    4.44524746E-002   -5.42157546E-001
    8.85826772E-002   -6.59055118E-002   -3.00000000E-003   -8.77783304E-002   -3.96771331E-001   -3.05240282E-001   -3.70941395E-001    3.76398609E-002   -5.45508830E-001
    9.00000000E-002   -6.59055118E-002   -3.00000000E-003   -9.09310430E-002   -3.97498778E-001   -2.99586703E-001   -3.75145735E-001    3.09827036E-002   -5.49074864E-001
   -9.00000000E-002   -6.44881890E-002   -3.00000000E-003   -2.04007852E-001   -2.90076889E-002    2.42064598E-002   -2.18995093E-002    2.96403478E-001   -3.86526834E-001
   -8.85826772E-002   -6.44881890E-002   -3.00000000E-003   -2.13238879E-001   -4.28635142E-002    2.20437209E-002   -2.06387776E-002    3.05535775E-001   -3.85047111E-001
   -8.71653543E-002   -6.44881890E-002   -3.00000000E-003   -2.22721993E-001   -5.81732835E-002    1.98486815E-002   -1.97598593E-002    3.15065216E-001   -3.83808562E-001
   -8.57480315E-002   -6.44881890E-002   -3.00000000E-003   -2.32465182E-001   -7.49456716E-002    1.76187385E-002   -1.93033511E-002    3.25016138E-001   -3.82787954E-001
   -8.43307087E-002   -6.44881890E-002   -3.00000000E-003   -2.42475087E-001   -9.31834108E-002    1.53494363E-002   -1.93084535E-002    3.35415383E-001   -3.81960364E-001
   -8.29133858E-002   -6.44881890E-002   -3.00000000E-003   -2.52760461E-001   -1.12888071E-001    1.30364459E-002   -1.98160988E-002    3.46290329E-001   -3.81299135E-001
   -8.14960630E-002   -6.44881890E-002   -3.00000000E-003   -2.63330699E-001   -1.34058785E-001    1.06727978E-002   -2.08666630E-002    3.57670662E-001   -3.80778764E-001
   -8.00787402E-002   -6.44881890E-002   -3.00000000E-003   -2.74196397E-001   -1.56692816E-001    8.25022493E-003   -2.24998847E-002    3.69587467E-001   -3.80371410E-001
   -7.86614173E-002   -6.44881890E-002   -3.00000000E-003   -2.85368983E-001   -1.80785373E-001    5.75667103E-003   -2.47606855E-002    3.82075881E-001   -3.80054025E-001
   -7.72440945E-002   -6.44881890E-002   -3.00000000E-003   -2.96859324E-001   -2.06330140E-001    3.17682170E-003   -2.76964270E-002    3.95174651E-001   -3.79803200E-001
   -7.58267717E-002   -6.44881890E-002   -3.00000000E-003   -3.08672980E-001   -2.33309457E-001    4.90314929E-004   -3.13673434E-002    4.08927110E-001   -3.79596232E-001
   -7.44094488E-002   -6.44881890E-002   -3.00000000E-003   -3.20811420E-001   -2.61679923E-001   -2.32351295E-003   -3.58389026E-002    4.23382279E-001   -3.79414038E-001
   -7.29921260E-002   -6.44881890E-002   -3.00000000E-003   -3.33263786E-001   -2.91346120E-001   -5.27282235E-003   -4.11609157E-002    4.38595657E-001   -3.79235201E-001
   -7.15748031E-002   -6.44881890E-002   -3.00000000E-003   -3.46019438E-001   -3.22138155E-001   -8.33249200E-003   -4.72949317E-002    4.54640904E-001   -3.79039982E-001
   -7.01574803E-002   -6.44881890E-002   -3.00000000E-003   -3.59118700E-001   -3.53864381E-001   -1.14093957E-002   -5.39860306E-002    4.71647870E-001   -3.78830069E-001
   -6.87401575E-002   -6.44881890E-002   -3.00000000E-003   -3.72762892E-001   -3.86505898E-001   -1.43441641E-002   -6.06036771E-002    4.89884353E-001   -3.78664248E-001
   -6.73228346E-002   -6.44881890E-002   -3.00000000E-003   -3.87554019E-001   -4.20698262E-001   -1.69785451E-002   -6.60350367E-002    5.09935568E-001   -3.78748395E-001
[truncated: 2,418,837 more chars]
