# Supplementary material for: Optimized radiofrequency shimming using low-heating B1+-mapping in the presence of deep brain stimulation implants: Proof of concept
Source: PLoS One. 2024 Dec 18;19(12):e0316002. doi: 10.1371/journal.pone.0316002 (PMC11654958; doi:10.1371/journal.pone.0316002)
Supplement: S3 File — (ZIP) [file pone.0316002.s004.zip › PX4_simplified_NearField1(2).efe]

##File Type: Electric near field
##File Format: 7
##Source: PX4_simplified
##Date: 2021-08-13 12:40:39  
** File exported by Altair Feko - Solver (seq) Version 2019.3.2-682 from 2020-04-01


#Configuration Name: StandardConfiguration1
#Request Name: NearField1
#Frequency:   1.23250000E+008
#Coordinate System: Cartesian
#No. of X Samples: 128
#No. of Y Samples: 128
#No. of Z Samples: 1
#Result Type: Electric Field Values
#No. of Header Lines: 1
#         "X"                "Y"                "Z"              "Re(Ex)"           "Im(Ex)"           "Re(Ey)"           "Im(Ey)"           "Re(Ez)"           "Im(Ez)"    
   -9.00000000E-002   -9.00000000E-002   -3.00000000E-003   -2.44569983E-001    6.86152101E-002    4.26617272E-001    4.92095523E-002   -2.85936962E-001    1.70588816E-001
   -8.85826772E-002   -9.00000000E-002   -3.00000000E-003   -2.42514842E-001    6.67868819E-002    4.34385194E-001    5.14539532E-002   -2.91837695E-001    1.83207982E-001
   -8.71653543E-002   -9.00000000E-002   -3.00000000E-003   -2.40025880E-001    6.41777447E-002    4.42460618E-001    5.33941476E-002   -2.98132395E-001    1.96676600E-001
   -8.57480315E-002   -9.00000000E-002   -3.00000000E-003   -2.37112984E-001    6.07864184E-002    4.50864569E-001    5.49912936E-002   -3.04853390E-001    2.11075325E-001
   -8.43307087E-002   -9.00000000E-002   -3.00000000E-003   -2.33788674E-001    5.66154221E-002    4.59618605E-001    5.62057469E-002   -3.12033114E-001    2.26485510E-001
   -8.29133858E-002   -9.00000000E-002   -3.00000000E-003   -2.30066083E-001    5.16699967E-002    4.68746376E-001    5.69980374E-002   -3.19700727E-001    2.42984542E-001
   -8.14960630E-002   -9.00000000E-002   -3.00000000E-003   -2.25963053E-001    4.59597626E-002    4.78271426E-001    5.73275044E-002   -3.27883939E-001    2.60646949E-001
   -8.00787402E-002   -9.00000000E-002   -3.00000000E-003   -2.21498382E-001    3.94987847E-002    4.88219366E-001    5.71545149E-002   -3.36609614E-001    2.79543994E-001
   -7.86614173E-002   -9.00000000E-002   -3.00000000E-003   -2.16694290E-001    3.23039292E-002    4.98614862E-001    5.64385234E-002   -3.45901703E-001    2.99740788E-001
   -7.72440945E-002   -9.00000000E-002   -3.00000000E-003   -2.11575772E-001    2.43975429E-002    5.09482399E-001    5.51415175E-002   -3.55783485E-001    3.21298851E-001
   -7.58267717E-002   -9.00000000E-002   -3.00000000E-003   -2.06166818E-001    1.58005780E-002    5.20851160E-001    5.32218723E-002   -3.66271234E-001    3.44271489E-001
   -7.44094488E-002   -9.00000000E-002   -3.00000000E-003   -2.00493556E-001    6.53968968E-003    5.32747208E-001    5.06425436E-002   -3.77381898E-001    3.68706921E-001
   -7.29921260E-002   -9.00000000E-002   -3.00000000E-003   -1.94581934E-001   -3.35939529E-003    5.45200448E-001    4.73641980E-002   -3.89126464E-001    3.94644794E-001
   -7.15748031E-002   -9.00000000E-002   -3.00000000E-003   -1.88460527E-001   -1.38657388E-002    5.58239621E-001    4.33498136E-002   -4.01515146E-001    4.22117390E-001
   -7.01574803E-002   -9.00000000E-002   -3.00000000E-003   -1.82156076E-001   -2.49486493E-002    5.71894161E-001    3.85627388E-002   -4.14553593E-001    4.51147950E-001
   -6.87401575E-002   -9.00000000E-002   -3.00000000E-003   -1.75694889E-001   -3.65796681E-002    5.86197176E-001    3.29667662E-002   -4.28242515E-001    4.81752934E-001
   -6.73228346E-002   -9.00000000E-002   -3.00000000E-003   -1.69103649E-001   -4.87242010E-002    6.01177618E-001    2.65286281E-002   -4.42579814E-001    5.13936787E-001
   -6.59055118E-002   -9.00000000E-002   -3.00000000E-003   -1.62407468E-001   -6.13508478E-002    6.16867529E-001    1.92158658E-002   -4.57559710E-001    5.47695896E-001
   -6.44881890E-002   -9.00000000E-002   -3.00000000E-003   -1.55629074E-001   -7.44284443E-002    6.33300695E-001    1.09974891E-002   -4.73172910E-001    5.83017771E-001
   -6.30708661E-002   -9.00000000E-002   -3.00000000E-003   -1.48789006E-001   -8.79274419E-002    6.50510421E-001    1.84499267E-003   -4.89405142E-001    6.19879015E-001
   -6.16535433E-002   -9.00000000E-002   -3.00000000E-003   -1.41909114E-001   -1.01816205E-001    6.68530149E-001   -8.26793183E-003   -5.06238001E-001    6.58246325E-001
   -6.02362205E-002   -9.00000000E-002   -3.00000000E-003   -1.35004699E-001   -1.16066240E-001    6.87393442E-001   -1.93640714E-002   -5.23648883E-001    6.98073956E-001
   -5.88188976E-002   -9.00000000E-002   -3.00000000E-003   -1.28089449E-001   -1.30651918E-001    7.07135212E-001   -3.14629719E-002   -5.41610926E-001    7.39307153E-001
   -5.74015748E-002   -9.00000000E-002   -3.00000000E-003   -1.21171816E-001   -1.45548005E-001    7.27791050E-001   -4.45822318E-002   -5.60090932E-001    7.81877860E-001
   -5.59842520E-002   -9.00000000E-002   -3.00000000E-003   -1.14264587E-001   -1.60729149E-001    7.49393199E-001   -5.87325876E-002   -5.79052412E-001    8.25705637E-001
   -5.45669291E-002   -9.00000000E-002   -3.00000000E-003   -1.07371708E-001   -1.76173424E-001    7.71975772E-001   -7.39206783E-002   -5.98451380E-001    8.70696648E-001
   -5.31496063E-002   -9.00000000E-002   -3.00000000E-003   -1.00493717E-001   -1.91860675E-001    7.95571145E-001   -9.01467983E-002   -6.18237467E-001    9.16743654E-001
   -5.17322835E-002   -9.00000000E-002   -3.00000000E-003   -9.36286833E-002   -2.07771212E-001    8.20210328E-001   -1.07402442E-001   -6.38354071E-001    9.63725114E-001
   -5.03149606E-002   -9.00000000E-002   -3.00000000E-003   -8.67702353E-002   -2.23888675E-001    8.45921600E-001   -1.25672502E-001   -6.58736418E-001    1.01150002E+000
   -4.88976378E-002   -9.00000000E-002   -3.00000000E-003   -7.99090933E-002   -2.40197441E-001    8.72734098E-001   -1.44930305E-001   -6.79312398E-001    1.05991481E+000
   -4.74803150E-002   -9.00000000E-002   -3.00000000E-003   -7.30400930E-002   -2.56678555E-001    9.00673404E-001   -1.65143032E-001   -6.99999944E-001    1.10879231E+000
   -4.60629921E-002   -9.00000000E-002   -3.00000000E-003   -6.61543722E-002   -2.73310914E-001    9.29766922E-001   -1.86267451E-001   -7.20703674E-001    1.15793803E+000
   -4.46456693E-002   -9.00000000E-002   -3.00000000E-003   -5.92543197E-002   -2.90062127E-001    9.60028301E-001   -2.08239566E-001   -7.41320200E-001    1.20713385E+000
   -4.32283465E-002   -9.00000000E-002   -3.00000000E-003   -5.23467299E-002   -3.06888234E-001    9.91457432E-001   -2.30975598E-001   -7.61723719E-001    1.25613244E+000
   -4.18110236E-002   -9.00000000E-002   -3.00000000E-003   -4.54299580E-002   -3.23738532E-001    1.02402991E+000   -2.54350928E-001   -7.81776465E-001    1.30465992E+000
   -4.03937008E-002   -9.00000000E-002   -3.00000000E-003   -3.84883790E-002   -3.40571494E-001    1.05770723E+000   -2.78207239E-001   -8.01322364E-001    1.35241302E+000
   -3.89763780E-002   -9.00000000E-002   -3.00000000E-003   -3.14837809E-002   -3.57360662E-001    1.09247296E+000   -3.02370488E-001   -8.20191235E-001    1.39906345E+000
   -3.75590551E-002   -9.00000000E-002   -3.00000000E-003   -2.44051462E-002   -3.74072134E-001    1.12835474E+000   -3.26681551E-001   -8.38197506E-001    1.44425978E+000
   -3.61417323E-002   -9.00000000E-002   -3.00000000E-003   -1.73426558E-002   -3.90605176E-001    1.16539730E+000   -3.50997182E-001   -8.55143733E-001    1.48762730E+000
   -3.47244094E-002   -9.00000000E-002   -3.00000000E-003   -1.05205958E-002   -4.06734229E-001    1.20355108E+000   -3.75116297E-001   -8.70819739E-001    1.52877395E+000
   -3.33070866E-002   -9.00000000E-002   -3.00000000E-003   -4.19826190E-003   -4.22140447E-001    1.24252736E+000   -3.98657377E-001   -8.84986774E-001    1.56728195E+000
   -3.18897638E-002   -9.00000000E-002   -3.00000000E-003    1.59856861E-003   -4.36592861E-001    1.28184018E+000   -4.21017724E-001   -8.97354892E-001    1.60267460E+000
   -3.04724409E-002   -9.00000000E-002   -3.00000000E-003    7.19595135E-003   -4.50080042E-001    1.32115970E+000   -4.41556120E-001   -9.07540586E-001    1.63435062E+000
   -2.90551181E-002   -9.00000000E-002   -3.00000000E-003    1.29453700E-002   -4.62685364E-001    1.36069184E+000   -4.59846175E-001   -9.15101626E-001    1.66159846E+000
   -2.76377953E-002   -9.00000000E-002   -3.00000000E-003    1.85477002E-002   -4.74263613E-001    1.40111852E+000   -4.75700447E-001   -9.19697740E-001    1.68380763E+000
   -2.62204724E-002   -9.00000000E-002   -3.00000000E-003    2.25003002E-002   -4.84212684E-001    1.44272925E+000   -4.88893807E-001   -9.21415721E-001    1.70097718E+000
   -2.48031496E-002   -9.00000000E-002   -3.00000000E-003    2.29979305E-002   -4.91650041E-001    1.48384178E+000   -4.98706765E-001   -9.20755985E-001    1.71386712E+000
   -2.33858268E-002   -9.00000000E-002   -3.00000000E-003    2.07389543E-002   -4.96106415E-001    1.52151812E+000   -5.03857245E-001   -9.17493825E-001    1.72247720E+000
   -2.19685039E-002   -9.00000000E-002   -3.00000000E-003    1.84302610E-002   -4.97484623E-001    1.55520735E+000   -5.03324573E-001   -9.10082567E-001    1.72490051E+000
   -2.05511811E-002   -9.00000000E-002   -3.00000000E-003    1.73068426E-002   -4.94793475E-001    1.58697215E+000   -4.96008871E-001   -8.96454092E-001    1.71828666E+000
   -1.91338583E-002   -9.00000000E-002   -3.00000000E-003    1.54854086E-002   -4.86833376E-001    1.61955056E+000   -4.78092618E-001   -8.75433527E-001    1.70073146E+000
   -1.77165354E-002   -9.00000000E-002   -3.00000000E-003    6.48162026E-003   -4.80155387E-001    1.65318025E+000   -4.45748931E-001   -8.52796186E-001    1.67950711E+000
   -1.62992126E-002   -9.00000000E-002   -3.00000000E-003   -1.24271700E-002   -4.77967075E-001    1.67751983E+000   -4.10280112E-001   -8.36167841E-001    1.66595742E+000
   -1.48818898E-002   -9.00000000E-002   -3.00000000E-003   -2.98333294E-002   -4.71153127E-001    1.68987058E+000   -3.73074354E-001   -8.17460063E-001    1.65059611E+000
   -1.34645669E-002   -9.00000000E-002   -3.00000000E-003   -4.42464910E-002   -4.53461923E-001    1.69692470E+000   -3.30315137E-001   -7.90538061E-001    1.62570680E+000
   -1.20472441E-002   -9.00000000E-002   -3.00000000E-003   -6.14761379E-002   -4.12575331E-001    1.70115149E+000   -2.73268088E-001   -7.50283119E-001    1.58618808E+000
   -1.06299213E-002   -9.00000000E-002   -3.00000000E-003   -8.21457821E-002   -3.60543374E-001    1.68811793E+000   -1.32188215E-001   -6.98148875E-001    1.53435967E+000
   -9.21259843E-003   -9.00000000E-002   -3.00000000E-003   -1.08292021E-001   -4.07090460E-001    1.68554570E+000   -3.57300512E-002   -6.95295487E-001    1.53854239E+000
   -7.79527559E-003   -9.00000000E-002   -3.00000000E-003   -1.29115836E-001   -4.19432675E-001    1.66691841E+000    2.91839180E-002   -6.84973554E-001    1.53484815E+000
   -6.37795276E-003   -9.00000000E-002   -3.00000000E-003   -1.47500351E-001   -4.09034339E-001    1.64908752E+000    9.23604462E-002   -6.64109716E-001    1.51981230E+000
   -4.96062992E-003   -9.00000000E-002   -3.00000000E-003   -1.73095617E-001   -3.67571558E-001    1.63415794E+000    1.57739127E-001   -6.32574806E-001    1.49789347E+000
   -3.54330709E-003   -9.00000000E-002   -3.00000000E-003   -3.00093864E-001   -1.51136989E-001    1.60748991E+000    2.63085505E-001   -5.58198897E-001    1.44952764E+000
   -2.12598425E-003   -9.00000000E-002   -3.00000000E-003   -2.38046024E-001   -3.69525894E-001    1.55001066E+000    4.61025917E-001   -6.04206498E-001    1.49934089E+000
   -7.08661417E-004   -9.00000000E-002   -3.00000000E-003   -2.44606427E-001   -4.06356590E-001    1.52626183E+000    5.02324631E-001   -6.08849731E-001    1.51154628E+000
    7.08661417E-004   -9.00000000E-002   -3.00000000E-003   -2.56828320E-001   -4.13366172E-001    1.51121226E+000    5.43463005E-001   -5.97520961E-001    1.50685749E+000
    2.12598425E-003   -9.00000000E-002   -3.00000000E-003   -2.80901374E-001   -3.95036239E-001    1.50278717E+000    5.84563542E-001   -5.75955177E-001    1.49714507E+000
    3.54330709E-003   -9.00000000E-002   -3.00000000E-003   -3.54825894E-001   -3.17769153E-001    1.50681335E+000    6.33705485E-001   -5.36992098E-001    1.49351123E+000
    4.96062992E-003   -9.00000000E-002   -3.00000000E-003   -3.62478845E-001   -4.01770973E-001    1.42142207E+000    7.61745995E-001   -5.78471421E-001    1.52181554E+000
    6.37795276E-003   -9.00000000E-002   -3.00000000E-003   -3.55657603E-001   -4.38515189E-001    1.40531799E+000    7.74314475E-001   -6.08492231E-001    1.53781385E+000
    7.79527559E-003   -9.00000000E-002   -3.00000000E-003   -3.61422013E-001   -4.52604326E-001    1.39199273E+000    7.90941470E-001   -6.22580840E-001    1.54021212E+000
    9.21259843E-003   -9.00000000E-002   -3.00000000E-003   -3.80195888E-001   -4.56070862E-001    1.37667629E+000    8.08999188E-001   -6.28782858E-001    1.53909119E+000
    1.06299213E-002   -9.00000000E-002   -3.00000000E-003   -4.22185183E-001   -4.54074074E-001    1.34796328E+000    8.30915863E-001   -6.30144937E-001    1.53841719E+000
    1.20472441E-002   -9.00000000E-002   -3.00000000E-003   -4.39042014E-001   -4.72409504E-001    1.27102849E+000    8.54081746E-001   -6.51325764E-001    1.52661705E+000
    1.34645669E-002   -9.00000000E-002   -3.00000000E-003   -4.25587693E-001   -4.86297381E-001    1.22500756E+000    8.51410162E-001   -6.72843406E-001    1.51228714E+000
    1.48818898E-002   -9.00000000E-002   -3.00000000E-003   -4.22022608E-001   -4.92106071E-001    1.19007117E+000    8.45562312E-001   -6.80642509E-001    1.49565718E+000
    1.62992126E-002   -9.00000000E-002   -3.00000000E-003   -4.27490358E-001   -4.96645752E-001    1.15555279E+000    8.35205559E-001   -6.81293234E-001    1.47734203E+000
    1.77165354E-002   -9.00000000E-002   -3.00000000E-003   -4.39420336E-001   -5.00913589E-001    1.11417091E+000    8.17161704E-001   -6.78267351E-001    1.45603702E+000
    1.91338583E-002   -9.00000000E-002   -3.00000000E-003   -4.45818179E-001   -5.00785225E-001    1.06169518E+000    7.90946142E-001   -6.74834597E-001    1.42771544E+000
    2.05511811E-002   -9.00000000E-002   -3.00000000E-003   -4.39910025E-001   -4.95159221E-001    1.01257829E+000    7.62400472E-001   -6.71271759E-001    1.39596260E+000
    2.19685039E-002   -9.00000000E-002   -3.00000000E-003   -4.32967741E-001   -4.88016431E-001    9.71713435E-001    7.33841087E-001   -6.64920436E-001    1.36564020E+000
    2.33858268E-002   -9.00000000E-002   -3.00000000E-003   -4.29106312E-001   -4.81543610E-001    9.34017243E-001    7.03689074E-001   -6.55698873E-001    1.33607743E+000
    2.48031496E-002   -9.00000000E-002   -3.00000000E-003   -4.27366089E-001   -4.75204271E-001    8.95954419E-001    6.70542980E-001   -6.44364529E-001    1.30578947E+000
    2.62204724E-002   -9.00000000E-002   -3.00000000E-003   -4.25084074E-001   -4.67424142E-001    8.56464209E-001    6.34810771E-001   -6.31539989E-001    1.27373537E+000
    2.76377953E-002   -9.00000000E-002   -3.00000000E-003   -4.20312684E-001   -4.57708403E-001    8.17244123E-001    5.98458987E-001   -6.17639869E-001    1.24032116E+000
    2.90551181E-002   -9.00000000E-002   -3.00000000E-003   -4.13735335E-001   -4.47138215E-001    7.80322686E-001    5.62886535E-001   -6.02879563E-001    1.20687548E+000
    3.04724409E-002   -9.00000000E-002   -3.00000000E-003   -4.06867034E-001   -4.36785531E-001    7.45858990E-001    5.28155417E-001   -5.87377957E-001    1.17403149E+000
    3.18897638E-002   -9.00000000E-002   -3.00000000E-003   -4.00305323E-001   -4.26939818E-001    7.13069432E-001    4.93909370E-001   -5.71250543E-001    1.14164414E+000
    3.33070866E-002   -9.00000000E-002   -3.00000000E-003   -3.93866366E-001   -4.17402287E-001    6.81362697E-001    4.60045705E-001   -5.54616048E-001    1.10940758E+000
    3.47244094E-002   -9.00000000E-002   -3.00000000E-003   -3.87180673E-001   -4.07956481E-001    6.50632987E-001    4.26800076E-001   -5.37602151E-001    1.07721376E+000
    3.61417323E-002   -9.00000000E-002   -3.00000000E-003   -3.80085107E-001   -3.98594123E-001    6.21065833E-001    3.94507393E-001   -5.20347995E-001    1.04518458E+000
    3.75590551E-002   -9.00000000E-002   -3.00000000E-003   -3.72660163E-001   -3.89450995E-001    5.92824748E-001    3.63377067E-001   -5.02987841E-001    1.01350423E+000
    3.89763780E-002   -9.00000000E-002   -3.00000000E-003   -3.65070735E-001   -3.80659997E-001    5.65914185E-001    3.33453128E-001   -4.85632534E-001    9.82288256E-001
    4.03937008E-002   -9.00000000E-002   -3.00000000E-003   -3.57408240E-001   -3.72263664E-001    5.40232825E-001    3.04709539E-001   -4.68367410E-001    9.51561911E-001
    4.18110236E-002   -9.00000000E-002   -3.00000000E-003   -3.49686948E-001   -3.64241405E-001    5.15671198E-001    2.77119761E-001   -4.51257452E-001    9.21314582E-001
    4.32283465E-002   -9.00000000E-002   -3.00000000E-003   -3.41884615E-001   -3.56557850E-001    4.92158521E-001    2.50677365E-001   -4.34358047E-001    8.91551089E-001
    4.46456693E-002   -9.00000000E-002   -3.00000000E-003   -3.33981648E-001   -3.49183503E-001    4.69655532E-001    2.25387504E-001   -4.17723158E-001    8.62286867E-001
    4.60629921E-002   -9.00000000E-002   -3.00000000E-003   -3.25981273E-001   -3.42104727E-001    4.48136534E-001    2.01244646E-001   -4.01401755E-001    8.33550812E-001
    4.74803150E-002   -9.00000000E-002   -3.00000000E-003   -3.17894203E-001   -3.35310809E-001    4.27569535E-001    1.78228731E-001   -3.85438338E-001    8.05367542E-001
    4.88976378E-002   -9.00000000E-002   -3.00000000E-003   -3.09734656E-001   -3.28789802E-001    4.07915199E-001    1.56309251E-001   -3.69872665E-001    7.77751392E-001
    5.03149606E-002   -9.00000000E-002   -3.00000000E-003   -3.01513432E-001   -3.22526030E-001    3.89130408E-001    1.35444434E-001   -3.54735473E-001    7.50715748E-001
    5.17322835E-002   -9.00000000E-002   -3.00000000E-003   -2.93237484E-001   -3.16496655E-001    3.71172668E-001    1.15596941E-001   -3.40054497E-001    7.24264711E-001
    5.31496063E-002   -9.00000000E-002   -3.00000000E-003   -2.84916020E-001   -3.10682644E-001    3.53998690E-001    9.67296188E-002   -3.25851493E-001    6.98402030E-001
    5.45669291E-002   -9.00000000E-002   -3.00000000E-003   -2.76553887E-001   -3.05064326E-001    3.37572840E-001    7.88058242E-002   -3.12144266E-001    6.73132236E-001
    5.59842520E-002   -9.00000000E-002   -3.00000000E-003   -2.68158306E-001   -2.99623967E-001    3.21860622E-001    6.17912379E-002   -2.98948237E-001    6.48456848E-001
    5.74015748E-002   -9.00000000E-002   -3.00000000E-003   -2.59737229E-001   -2.94352243E-001    3.06827278E-001    4.56517121E-002   -2.86276385E-001    6.24382996E-001
    5.88188976E-002   -9.00000000E-002   -3.00000000E-003   -2.51302777E-001   -2.89233547E-001    2.92440747E-001    3.03523006E-002   -2.74137255E-001    6.00910446E-001
    6.02362205E-002   -9.00000000E-002   -3.00000000E-003   -2.42865846E-001   -2.84261503E-001    2.78668926E-001    1.58595754E-002   -2.62539248E-001    5.78039421E-001
    6.16535433E-002   -9.00000000E-002   -3.00000000E-003   -2.34437119E-001   -2.79425544E-001    2.65481680E-001    2.14011524E-003   -2.51484687E-001    5.55768203E-001
    6.30708661E-002   -9.00000000E-002   -3.00000000E-003   -2.26028295E-001   -2.74718559E-001    2.52849612E-001   -1.08379997E-002   -2.40974357E-001    5.34093673E-001
    6.44881890E-002   -9.00000000E-002   -3.00000000E-003   -2.17651243E-001   -2.70134742E-001    2.40743324E-001   -2.31039080E-002   -2.31007832E-001    5.13013093E-001
    6.59055118E-002   -9.00000000E-002   -3.00000000E-003   -2.09317579E-001   -2.65666378E-001    2.29139530E-001   -3.46869718E-002   -2.21580750E-001    4.92522072E-001
    6.73228346E-002   -9.00000000E-002   -3.00000000E-003   -2.01040661E-001   -2.61312816E-001    2.18011426E-001   -4.56144663E-002   -2.12687926E-001    4.72615355E-001
    6.87401575E-002   -9.00000000E-002   -3.00000000E-003   -1.92831522E-001   -2.57070282E-001    2.07335685E-001   -5.59128262E-002   -2.04319578E-001    4.53285008E-001
    7.01574803E-002   -9.00000000E-002   -3.00000000E-003   -1.84706667E-001   -2.52937850E-001    1.97090543E-001   -6.56082420E-002   -1.96464668E-001    4.34527080E-001
    7.15748031E-002   -9.00000000E-002   -3.00000000E-003   -1.76675493E-001   -2.48913496E-001    1.87253600E-001   -7.47236187E-002   -1.89110786E-001    4.16330533E-001
    7.29921260E-002   -9.00000000E-002   -3.00000000E-003   -1.68752514E-001   -2.44997204E-001    1.77806249E-001   -8.32831652E-002   -1.82242739E-001    3.98688641E-001
    7.44094488E-002   -9.00000000E-002   -3.00000000E-003   -1.60950328E-001   -2.41191903E-001    1.68728744E-001   -9.13088693E-002   -1.75844741E-001    3.81591654E-001
    7.58267717E-002   -9.00000000E-002   -3.00000000E-003   -1.53281074E-001   -2.37498162E-001    1.60002953E-001   -9.88238222E-002   -1.69896544E-001    3.65029036E-001
    7.72440945E-002   -9.00000000E-002   -3.00000000E-003   -1.45753629E-001   -2.33916440E-001    1.51611214E-001   -1.05848368E-001   -1.64378670E-001    3.48988967E-001
    7.86614173E-002   -9.00000000E-002   -3.00000000E-003   -1.38384378E-001   -2.30449554E-001    1.43539145E-001   -1.12404226E-001   -1.59268617E-001    3.33462880E-001
    8.00787402E-002   -9.00000000E-002   -3.00000000E-003   -1.31178655E-001   -2.27099156E-001    1.35771220E-001   -1.18511516E-001   -1.54543460E-001    3.18437851E-001
    8.14960630E-002   -9.00000000E-002   -3.00000000E-003   -1.24147076E-001   -2.23868956E-001    1.28292957E-001   -1.24189328E-001   -1.50179739E-001    3.03901580E-001
    8.29133858E-002   -9.00000000E-002   -3.00000000E-003   -1.17298040E-001   -2.20761282E-001    1.21091420E-001   -1.29458278E-001   -1.46151081E-001    2.89842550E-001
    8.43307087E-002   -9.00000000E-002   -3.00000000E-003   -1.10638496E-001   -2.17778780E-001    1.14154406E-001   -1.34337372E-001   -1.42432348E-001    2.76248485E-001
    8.57480315E-002   -9.00000000E-002   -3.00000000E-003   -1.04175160E-001   -2.14925526E-001    1.07470436E-001   -1.38845109E-001   -1.38998110E-001    2.63106905E-001
    8.71653543E-002   -9.00000000E-002   -3.00000000E-003   -9.79113416E-002   -2.12202836E-001    1.01028821E-001   -1.43000455E-001   -1.35821659E-001    2.50405202E-001
    8.85826772E-002   -9.00000000E-002   -3.00000000E-003   -9.18515825E-002   -2.09615745E-001    9.48199173E-002   -1.46821715E-001   -1.32877870E-001    2.38130343E-001
    9.00000000E-002   -9.00000000E-002   -3.00000000E-003   -8.59988815E-002   -2.07165988E-001    8.88348348E-002   -1.50327441E-001   -1.30140213E-001    2.26269722E-001
   -9.00000000E-002   -8.85826772E-002   -3.00000000E-003   -2.38705047E-001    7.55789547E-002    4.31285951E-001    5.37539185E-002   -2.87331923E-001    1.67020163E-001
   -8.85826772E-002   -8.85826772E-002   -3.00000000E-003   -2.36378751E-001    7.35636942E-002    4.39040084E-001    5.63228093E-002   -2.93245544E-001    1.79726981E-001
   -8.71653543E-002   -8.85826772E-002   -3.00000000E-003   -2.33598043E-001    7.07291526E-002    4.47096352E-001    5.85846976E-002   -2.99532951E-001    1.93260025E-001
   -8.57480315E-002   -8.85826772E-002   -3.00000000E-003   -2.30371286E-001    6.70720643E-002    4.55475633E-001    6.04990320E-002   -3.06224719E-001    2.07700271E-001
   -8.43307087E-002   -8.85826772E-002   -3.00000000E-003   -2.26710841E-001    6.25953337E-002    4.64199427E-001    6.20257074E-002   -3.13351119E-001    2.23126864E-001
   -8.29133858E-002   -8.85826772E-002   -3.00000000E-003   -2.22628844E-001    5.73043711E-002    4.73291065E-001    6.31250257E-002   -3.20940489E-001    2.39617389E-001
   -8.14960630E-002   -8.85826772E-002   -3.00000000E-003   -2.18142093E-001    5.12082781E-002    4.82774726E-001    6.37550814E-002   -3.29018116E-001    2.57243985E-001
   -8.00787402E-002   -8.85826772E-002   -3.00000000E-003   -2.13268699E-001    4.43208511E-002    4.92674393E-001    6.38753270E-002   -3.37609260E-001    2.76076844E-001
   -7.86614173E-002   -8.85826772E-002   -3.00000000E-003   -2.08031893E-001    3.66612888E-002    5.03014006E-001    6.34462353E-002   -3.46736421E-001    2.96180528E-001
   -7.72440945E-002   -8.85826772E-002   -3.00000000E-003   -2.02453369E-001    2.82495297E-002    5.13820184E-001    6.24272322E-002   -3.56419080E-001    3.17613958E-001
   -7.58267717E-002   -8.85826772E-002   -3.00000000E-003   -1.96556912E-001    1.91075221E-002    5.25121267E-001    6.07766184E-002   -3.66671508E-001    3.40428734E-001
   -7.44094488E-002   -8.85826772E-002   -3.00000000E-003   -1.90368612E-001    9.26310673E-003    5.36942490E-001    5.84570955E-002   -3.77507961E-001    3.64670466E-001
   -7.29921260E-002   -8.85826772E-002   -3.00000000E-003   -1.83913610E-001   -1.25701783E-003    5.49314945E-001    5.54300303E-002   -3.88937562E-001    3.90377649E-001
   -7.15748031E-002   -8.85826772E-002   -3.00000000E-003   -1.77219010E-001   -1.24220130E-002    5.62265715E-001    5.16555251E-002   -4.00965769E-001    4.17576941E-001
   -7.01574803E-002   -8.85826772E-002   -3.00000000E-003   -1.70309897E-001   -2.42008176E-002    5.75825545E-001    4.70977783E-002   -4.13595379E-001    4.46289188E-001
   -6.87401575E-002   -8.85826772E-002   -3.00000000E-003   -1.63215891E-001   -3.65601619E-002    5.90024647E-001    4.17207796E-002   -4.26822940E-001    4.76526033E-001
   -6.73228346E-002   -8.85826772E-002   -3.00000000E-003   -1.55960074E-001   -4.94665102E-002    6.04893352E-001    3.54902463E-002   -4.40642104E-001    5.08286669E-001
   -6.59055118E-002   -8.85826772E-002   -3.00000000E-003   -1.48566649E-001   -6.28869640E-002    6.20464527E-001    2.83733222E-002   -4.55041995E-001    5.41562394E-001
   -6.44881890E-002   -8.85826772E-002   -3.00000000E-003   -1.41057493E-001   -7.67883405E-002    6.36770334E-001    2.03392963E-002   -4.70009668E-001    5.76335180E-001
   -6.30708661E-002   -8.85826772E-002   -3.00000000E-003   -1.33454277E-001   -9.11387236E-002    6.53843741E-001    1.13607088E-002   -4.85523399E-001    6.12572754E-001
   -6.16535433E-002   -8.85826772E-002   -3.00000000E-003   -1.25778524E-001   -1.05902879E-001    6.71717654E-001    1.41039081E-003   -5.01559392E-001    6.50233657E-001
   -6.02362205E-002   -8.85826772E-002   -3.00000000E-003   -1.18043786E-001   -1.21050327E-001    6.90425904E-001   -9.53473163E-003   -5.18088077E-001    6.89263512E-001
   -5.88188976E-002   -8.85826772E-002   -3.00000000E-003   -1.10264038E-001   -1.36550965E-001    7.10002394E-001   -2.14943772E-002   -5.35075186E-001    7.29596486E-001
   -5.74015748E-002   -8.85826772E-002   -3.00000000E-003   -1.02447769E-001   -1.52377384E-001    7.30482638E-001   -3.44853777E-002   -5.52479341E-001    7.71153481E-001
   -5.59842520E-002   -8.85826772E-002   -3.00000000E-003   -9.46081344E-002   -1.68499304E-001    7.51898870E-001   -4.85194159E-002   -5.70255061E-001    8.13841182E-001
   -5.45669291E-002   -8.85826772E-002   -3.00000000E-003   -8.67504603E-002   -1.84888181E-001    7.74285516E-001   -6.36038597E-002   -5.88348721E-001    8.57552700E-001
   -5.31496063E-002   -8.85826772E-002   -3.00000000E-003   -7.88770355E-002   -2.01516902E-001    7.97673128E-001   -7.97411373E-002   -6.06698865E-001    9.02161052E-001
   -5.17322835E-002   -8.85826772E-002   -3.00000000E-003   -7.09877786E-002   -2.18357110E-001    8.22091920E-001   -9.69224674E-002   -6.25236897E-001    9.47528611E-001
   -5.03149606E-002   -8.85826772E-002   -3.00000000E-003   -6.30761771E-002   -2.35384851E-001    8.47568605E-001   -1.15132407E-001   -6.43885094E-001    9.93495372E-001
   -4.88976378E-002   -8.85826772E-002   -3.00000000E-003   -5.51344783E-002   -2.52574488E-001    8.74131382E-001   -1.34344942E-001   -6.62558520E-001    1.03988650E+000
   -4.74803150E-002   -8.85826772E-002   -3.00000000E-003   -4.71530484E-002   -2.69902055E-001    9.01811866E-001   -1.54529141E-001   -6.81160852E-001    1.08650724E+000
   -4.60629921E-002   -8.85826772E-002   -3.00000000E-003   -3.91281033E-002   -2.87337669E-001    9.30646628E-001   -1.75652669E-001   -6.99584164E-001    1.13313846E+000
   -4.46456693E-002   -8.85826772E-002   -3.00000000E-003   -3.10746056E-002   -3.04830497E-001    9.60666609E-001   -1.97673757E-001   -7.17703936E-001    1.17953568E+000
   -4.32283465E-002   -8.85826772E-002   -3.00000000E-003   -2.30287694E-002   -3.22299764E-001    9.91875686E-001   -2.20523555E-001   -7.35375863E-001    1.22542216E+000
   -4.18110236E-002   -8.85826772E-002   -3.00000000E-003   -1.50245898E-002   -3.39641109E-001    1.02422763E+000   -2.44074505E-001   -7.52435360E-001    1.27048464E+000
   -4.03937008E-002   -8.85826772E-002   -3.00000000E-003   -7.04807767E-003   -3.56774289E-001    1.05763606E+000   -2.68130309E-001   -7.68697605E-001    1.31438275E+000
   -3.89763780E-002   -8.85826772E-002   -3.00000000E-003    9.98993362E-004   -3.73686340E-001    1.09205115E+000   -2.92471254E-001   -7.83960341E-001    1.35674415E+000
   -3.75590551E-002   -8.85826772E-002   -3.00000000E-003    9.22786945E-003   -3.90406873E-001    1.12756061E+000   -3.16950048E-001   -7.98002810E-001    1.39716763E+000
   -3.61417323E-002   -8.85826772E-002   -3.00000000E-003    1.75707763E-002   -4.06880990E-001    1.16440982E+000   -3.41554017E-001   -8.10591200E-001    1.43522309E+000
   -3.47244094E-002   -8.85826772E-002   -3.00000000E-003    2.55717497E-002   -4.22756477E-001    1.20278026E+000   -3.66295881E-001   -8.21488349E-001    1.47047101E+000
   -3.33070866E-002   -8.85826772E-002   -3.00000000E-003    3.24821861E-002   -4.37343958E-001    1.24229679E+000   -3.90851543E-001   -8.30455935E-001    1.50249747E+000
   -3.18897638E-002   -8.85826772E-002   -3.00000000E-003    3.80473309E-002   -4.50092093E-001    1.28181156E+000   -4.14255070E-001   -8.37190025E-001    1.53084696E+000
   -3.04724409E-002   -8.85826772E-002   -3.00000000E-003    4.31957111E-002   -4.61169268E-001    1.32033557E+000   -4.35357450E-001   -8.41165803E-001    1.55478856E+000
   -2.90551181E-002   -8.85826772E-002   -3.00000000E-003    4.93390370E-002   -4.71154203E-001    1.35824007E+000   -4.53624361E-001   -8.41548517E-001    1.57309662E+000
   -2.76377953E-002   -8.85826772E-002   -3.00000000E-003    5.69128585E-002   -4.80170812E-001    1.39748052E+000   -4.69157926E-001   -8.37305968E-001    1.58411874E+000
   -2.62204724E-002   -8.85826772E-002   -3.00000000E-003    6.31799077E-002   -4.87387930E-001    1.44081046E+000   -4.82124541E-001   -8.28140810E-001    1.58706807E+000
   -2.48031496E-002   -8.85826772E-002   -3.00000000E-003    6.08773117E-002   -4.90845535E-001    1.48577586E+000   -4.92156889E-001   -8.16538490E-001    1.58539616E+000
   -2.33858268E-002   -8.85826772E-002   -3.00000000E-003    5.14573524E-002   -4.89260868E-001    1.52165886E+000   -4.96338361E-001   -8.03414978E-001    1.58145515E+000
   -2.19685039E-002   -8.85826772E-002   -3.00000000E-003    4.42741683E-002   -4.84124755E-001    1.54777800E+000   -4.92779452E-001   -7.84918920E-001    1.57042019E+000
   -2.05511811E-002   -8.85826772E-002   -3.00000000E-003    4.17625711E-002   -4.73260184E-001    1.56841051E+000   -4.81071111E-001   -7.56415180E-001    1.54591489E+000
   -1.91338583E-002   -8.85826772E-002   -3.00000000E-003    4.16978288E-002   -4.44311670E-001    1.58627091E+000   -4.55466828E-001   -7.09540809E-001    1.49681114E+000
   -1.77165354E-002   -8.85826772E-002   -3.00000000E-003    4.11884063E-002   -4.19198330E-001    1.60797691E+000   -3.41977654E-001   -6.46680294E-001    1.42275766E+000
   -1.62992126E-002   -8.85826772E-002   -3.00000000E-003   -1.51098663E-002   -4.20749659E-001    1.59939614E+000   -2.76582257E-001   -6.41307785E-001    1.42619985E+000
   -1.48818898E-002   -8.85826772E-002   -3.00000000E-003   -2.85615814E-001   -3.41226665E-001    5.46451591E-002    7.22304073E-002   -7.99369296E-001    1.64983835E+000
   -1.34645669E-002   -8.85826772E-002   -3.00000000E-003   -2.85768177E-001   -3.41167046E-001    5.35713606E-002    6.88454518E-002   -7.97368785E-001    1.66091023E+000
   -1.20472441E-002   -8.85826772E-002   -3.00000000E-003   -2.84079543E-001   -3.39239734E-001    5.17596982E-002    6.42835704E-002   -7.95066600E-001    1.66910585E+000
   -1.06299213E-002   -8.85826772E-002   -3.00000000E-003   -2.80312114E-001   -3.35572568E-001    4.54272303E-002    5.23207586E-002   -7.93387943E-001    1.67008035E+000
   -9.21259843E-003   -8.85826772E-002   -3.00000000E-003   -2.83221860E-001   -3.44236299E-001    3.80973234E-002    4.46717945E-002   -7.91019226E-001    1.66999986E+000
   -7.79527559E-003   -8.85826772E-002   -3.00000000E-003   -2.85047300E-001   -3.46955265E-001    3.43197277E-002    4.23240860E-002   -7.87313645E-001    1.67294599E+000
   -6.37795276E-003   -8.85826772E-002   -3.00000000E-003   -2.85336540E-001   -3.47262122E-001    3.08758708E-002    3.94922650E-002   -7.82964945E-001    1.67480779E+000
   -4.96062992E-003   -8.85826772E-002   -3.00000000E-003   -2.84333013E-001   -3.45642102E-001    2.69447048E-002    3.57219878E-002   -7.77989515E-001    1.67380440E+000
   -3.54330709E-003   -8.85826772E-002   -3.00000000E-003   -2.82695583E-001   -3.42763901E-001    2.13519143E-002    2.78428035E-002   -7.71988945E-001    1.66663272E+000
   -2.12598425E-003   -8.85826772E-002   -3.00000000E-003   -2.82775724E-001   -3.46351120E-001    1.47958702E-002    1.90541841E-002   -7.65414311E-001    1.65687974E+000
   -7.08661417E-004   -8.85826772E-002   -3.00000000E-003   -2.83450761E-001   -3.49195804E-001    9.69248918E-003    1.53490811E-002   -7.59250851E-001    1.65095785E+000
    7.08661417E-004   -8.85826772E-002   -3.00000000E-003   -2.83230240E-001   -3.49728309E-001    5.33599652E-003    1.23336512E-002   -7.52955819E-001    1.64545624E+000
    2.12598425E-003   -8.85826772E-002   -3.00000000E-003   -2.81919262E-001   -3.48313365E-001    8.67319833E-004    8.92070216E-003   -7.45976726E-001    1.63771801E+000
    3.54330709E-003   -8.85826772E-002   -3.00000000E-003   -2.79933775E-001   -3.44857676E-001   -4.72848662E-003    2.44884396E-003   -7.37225926E-001    1.62349833E+000
    4.96062992E-003   -8.85826772E-002   -3.00000000E-003   -2.79094746E-001   -3.46727380E-001   -1.13156352E-002   -7.00794113E-003   -7.27242574E-001    1.60477215E+000
    6.37795276E-003   -8.85826772E-002   -3.00000000E-003   -2.79150932E-001   -3.49573476E-001   -1.67347039E-002   -1.11973082E-002   -7.19014755E-001    1.59225380E+000
    7.79527559E-003   -8.85826772E-002   -3.00000000E-003   -2.78456753E-001   -3.50203949E-001   -2.11758061E-002   -1.39392057E-002   -7.11451697E-001    1.58201245E+000
    9.21259843E-003   -8.85826772E-002   -3.00000000E-003   -2.76589122E-001   -3.48710506E-001   -2.54504462E-002   -1.61742773E-002   -7.03568721E-001    1.57090903E+000
    1.06299213E-002   -8.85826772E-002   -3.00000000E-003   -2.73553389E-001   -3.41723907E-001   -3.08285329E-002   -1.95537930E-002   -6.93434286E-001    1.55314764E+000
    1.20472441E-002   -8.85826772E-002   -3.00000000E-003   -2.71185791E-001   -3.43017953E-001   -3.78209560E-002   -3.70819333E-002   -6.78096016E-001    1.51970261E+000
    1.34645669E-002   -8.85826772E-002   -3.00000000E-003   -2.71115341E-001   -3.48806543E-001   -4.40329057E-002   -3.95143968E-002   -6.68436821E-001    1.50352478E+000
    1.48818898E-002   -8.85826772E-002   -3.00000000E-003   -2.70258813E-001   -3.50489462E-001   -4.83175981E-002   -4.04877518E-002   -6.60005506E-001    1.49169989E+000
    1.62992126E-002   -8.85826772E-002   -3.00000000E-003   -4.54668716E-001   -4.99860763E-001    1.11966823E+000    8.36380573E-001   -5.63927151E-001    1.47988082E+000
    1.77165354E-002   -8.85826772E-002   -3.00000000E-003   -4.85723410E-001   -5.18480642E-001    1.10996388E+000    8.20650815E-001   -5.70468459E-001    1.47404562E+000
    1.91338583E-002   -8.85826772E-002   -3.00000000E-003   -5.10380076E-001   -5.24182708E-001    1.03763900E+000    7.77530268E-001   -5.83153949E-001    1.44396213E+000
    2.05511811E-002   -8.85826772E-002   -3.00000000E-003   -4.83325587E-001   -5.14048403E-001    9.94158062E-001    7.45985213E-001   -5.98719405E-001    1.40890907E+000
    2.19685039E-002   -8.85826772E-002   -3.00000000E-003   -4.70794742E-001   -5.06556437E-001    9.63303790E-001    7.21580954E-001   -6.02440503E-001    1.38120968E+000
    2.33858268E-002   -8.85826772E-002   -3.00000000E-003   -4.67217774E-001   -5.03399623E-001    9.32540219E-001    6.94775977E-001   -6.00357436E-001    1.35478975E+000
    2.48031496E-002   -8.85826772E-002   -3.00000000E-003   -4.69020858E-001   -5.01812121E-001    8.97418210E-001    6.61859095E-001   -5.94978272E-001    1.32704854E+000
    2.62204724E-002   -8.85826772E-002   -3.00000000E-003   -4.69526181E-001   -4.96293801E-001    8.55244292E-001    6.23113505E-001   -5.87448762E-001    1.29463763E+000
    2.76377953E-002   -8.85826772E-002   -3.00000000E-003   -4.62283818E-001   -4.85252020E-001    8.12360374E-001    5.84923312E-001   -5.78347102E-001    1.25868063E+000
    2.90551181E-002   -8.85826772E-002   -3.00000000E-003   -4.51843960E-001   -4.73047906E-001    7.75149132E-001    5.49917792E-001   -5.67783028E-001    1.22387851E+000
    3.04724409E-002   -8.85826772E-002   -3.00000000E-003   -4.42635798E-001   -4.62049047E-001    7.41871769E-001    5.16502072E-001   -5.55894354E-001    1.19089176E+000
    3.18897638E-002   -8.85826772E-002   -3.00000000E-003   -4.35022638E-001   -4.52146326E-001    7.10000205E-001    4.83172808E-001   -5.42913381E-001    1.15860312E+000
    3.33070866E-002   -8.85826772E-002   -3.00000000E-003   -4.27931333E-001   -4.42417859E-001    6.78408706E-001    4.49615183E-001   -5.29029041E-001    1.12610121E+000
    3.47244094E-002   -8.85826772E-002   -3.00000000E-003   -4.20290059E-001   -4.32253137E-001    6.47258211E-001    4.16442740E-001   -5.14410091E-001    1.09317642E+000
    3.61417323E-002   -8.85826772E-002   -3.00000000E-003   -4.11817474E-001   -4.21769036E-001    6.17293204E-001    3.84397763E-001   -4.99264158E-001    1.06023350E+000
    3.75590551E-002   -8.85826772E-002   -3.00000000E-003   -4.02894948E-001   -4.11413806E-001    5.88946470E-001    3.53764084E-001   -4.83802299E-001    1.02772584E+000
    3.89763780E-002   -8.85826772E-002   -3.00000000E-003   -3.93937192E-001   -4.01488057E-001    5.62139374E-001    3.24442371E-001   -4.68177887E-001    9.95813922E-001
    4.03937008E-002   -8.85826772E-002   -3.00000000E-003   -3.85082825E-001   -3.92036850E-001    5.36607861E-001    2.96272720E-001   -4.52491169E-001    9.64448816E-001
    4.18110236E-002   -8.85826772E-002   -3.00000000E-003   -3.76281572E-001   -3.82983499E-001    5.12154128E-001    2.69179569E-001   -4.36810941E-001    9.33547030E-001
    4.32283465E-002   -8.85826772E-002   -3.00000000E-003   -3.67442081E-001   -3.74255774E-001    4.88704148E-001    2.43173601E-001   -4.21199993E-001    9.03093777E-001
    4.46456693E-002   -8.85826772E-002   -3.00000000E-003   -3.58514974E-001   -3.65824407E-001    4.66252534E-001    2.18292886E-001   -4.05725588E-001    8.73122683E-001
    4.60629921E-002   -8.85826772E-002   -3.00000000E-003   -3.49509733E-001   -3.57700141E-001    4.44800663E-001    1.94549507E-001   -3.90454164E-001    8.43686816E-001
    4.74803150E-002   -8.85826772E-002   -3.00000000E-003   -3.40452131E-001   -3.49893942E-001    4.24326418E-001    1.71921161E-001   -3.75446311E-001    8.14824406E-001
    4.88976378E-002   -8.85826772E-002   -3.00000000E-003   -3.31368087E-001   -3.42401904E-001    4.04781746E-001    1.50366505E-001   -3.60750781E-001    7.86550812E-001
    5.03149606E-002   -8.85826772E-002   -3.00000000E-003   -3.22269476E-001   -3.35211569E-001    3.86114985E-001    1.29839273E-001   -3.46409143E-001    7.58875541E-001
    5.17322835E-002   -8.85826772E-002   -3.00000000E-003   -3.13159638E-001   -3.28296050E-001    3.68277148E-001    1.10299461E-001   -3.32453618E-001    7.31799020E-001
    5.31496063E-002   -8.85826772E-002   -3.00000000E-003   -3.04042820E-001   -3.21631966E-001    3.51224179E-001    9.17109489E-002   -3.18911860E-001    7.05324067E-001
    5.45669291E-002   -8.85826772E-002   -3.00000000E-003   -2.94920342E-001   -3.15198903E-001    3.34919804E-001    7.40421986E-002   -3.05807116E-001    6.79455551E-001
    5.59842520E-002   -8.85826772E-002   -3.00000000E-003   -2.85797842E-001   -3.08979603E-001    3.19329392E-001    5.72628678E-002   -2.93160197E-001    6.54197670E-001
    5.74015748E-002   -8.85826772E-002   -3.00000000E-003   -2.76681723E-001   -3.02963886E-001    3.04419921E-001    4.13414670E-002   -2.80988803E-001    6.29557242E-001
    5.88188976E-002   -8.85826772E-002   -3.00000000E-003   -2.67584107E-001   -2.97136265E-001    2.90158031E-001    2.62451689E-002   -2.69305811E-001    6.05534871E-001
    6.02362205E-002   -8.85826772E-002   -3.00000000E-003   -2.58515439E-001   -2.91490745E-001    2.76510563E-001    1.19417586E-002   -2.58123258E-001    5.82133278E-001
    6.16535433E-002   -8.85826772E-002   -3.00000000E-003   -2.49484604E-001   -2.86014912E-001    2.63446106E-001   -1.60089559E-003   -2.47446965E-001    5.59349557E-001
    6.30708661E-002   -8.85826772E-002   -3.00000000E-003   -2.40502305E-001   -2.80700466E-001    2.50934251E-001   -1.44133477E-002   -2.37280616E-001    5.37181059E-001
    6.44881890E-002   -8.85826772E-002   -3.00000000E-003   -2.31578580E-001   -2.75539649E-001    2.38946485E-001   -2.65230666E-002   -2.27626533E-001    5.15624308E-001
    6.59055118E-002   -8.85826772E-002   -3.00000000E-003   -2.22721488E-001   -2.70524787E-001    2.27456445E-001   -3.79577865E-002   -2.18482670E-001    4.94675118E-001
    6.73228346E-002   -8.85826772E-002   -3.00000000E-003   -2.13945212E-001   -2.65653073E-001    2.16437738E-001   -4.87437017E-002   -2.09845007E-001    4.74328241E-001
    6.87401575E-002   -8.85826772E-002   -3.00000000E-003   -2.05260650E-001   -2.60919387E-001    2.05868497E-001   -5.89061204E-002   -2.01706944E-001    4.54577743E-001
    7.01574803E-002   -8.85826772E-002   -3.00000000E-003   -1.96679276E-001   -2.56322138E-001    1.95725030E-001   -6.84690496E-002   -1.94058771E-001    4.35415299E-001
    7.15748031E-002   -8.85826772E-002   -3.00000000E-003   -1.88213396E-001   -2.51859186E-001    1.85985812E-001   -7.74556827E-002   -1.86889982E-001    4.16834292E-001
    7.29921260E-002   -8.85826772E-002   -3.00000000E-003   -1.79873326E-001   -2.47527893E-001    1.76631092E-001   -8.58878668E-002   -1.80186249E-001    3.98823494E-001
    7.44094488E-002   -8.85826772E-002   -3.00000000E-003   -1.71672081E-001   -2.43331313E-001    1.67641266E-001   -9.37879735E-002   -1.73933248E-001    3.81374761E-001
    7.58267717E-002   -8.85826772E-002   -3.00000000E-003   -1.63620553E-001   -2.39270078E-001    1.58998022E-001   -1.01178127E-001   -1.68112201E-001    3.64477110E-001
    7.72440945E-002   -8.85826772E-002   -3.00000000E-003   -1.55728233E-001   -2.35343222E-001    1.50684379E-001   -1.08078764E-001   -1.62704330E-001    3.48119298E-001
    7.86614173E-002   -8.85826772E-002   -3.00000000E-003   -1.48006890E-001   -2.31554142E-001    1.42684004E-001   -1.14510107E-001   -1.57688986E-001    3.32289737E-001
    8.00787402E-002   -8.85826772E-002   -3.00000000E-003   -1.40465002E-001   -2.27902264E-001    1.34982784E-001   -1.20493061E-001   -1.53042977E-001    3.16977118E-001
    8.14960630E-002   -8.85826772E-002   -3.00000000E-003   -1.33109969E-001   -2.24391839E-001    1.27565800E-001   -1.26045870E-001   -1.48744718E-001    3.02167783E-001
    8.29133858E-002   -8.85826772E-002   -3.00000000E-003   -1.25949765E-001   -2.21024478E-001    1.20420085E-001   -1.31189130E-001   -1.44768325E-001    2.87849708E-001
    8.43307087E-002   -8.85826772E-002   -3.00000000E-003   -1.18990265E-001   -2.17803338E-001    1.13533473E-001   -1.35941576E-001   -1.41090018E-001    2.74010023E-001
    8.57480315E-002   -8.85826772E-002   -3.00000000E-003   -1.12237909E-001   -2.14729535E-001    1.06894570E-001   -1.40322161E-001   -1.37683686E-001    2.60636077E-001
    8.71653543E-002   -8.85826772E-002   -3.00000000E-003   -1.05695110E-001   -2.11807285E-001    1.00493038E-001   -1.44349589E-001   -1.34524850E-001    2.47714254E-001
    8.85826772E-002   -8.85826772E-002   -3.00000000E-003   -9.93654544E-002   -2.09038143E-001    9.43192553E-002   -1.48042212E-001   -1.31587885E-001    2.35231672E-001
    9.00000000E-002   -8.85826772E-002   -3.00000000E-003   -9.32513918E-002   -2.06425945E-001    8.83645748E-002   -1.51419000E-001   -1.28848048E-001    2.23174763E-001
   -9.00000000E-002   -8.71653543E-002   -3.00000000E-003   -2.32889039E-001    8.29850255E-002    4.35270722E-001    5.89370919E-002   -2.88852845E-001    1.63004572E-001
   -8.85826772E-002   -8.71653543E-002   -3.00000000E-003   -2.30297790E-001    8.07824554E-002    4.42983601E-001    6.18633118E-002   -2.94799302E-001    1.75827489E-001
   -8.71653543E-002   -8.71653543E-002   -3.00000000E-003   -2.27231042E-001    7.77196089E-002    4.50992585E-001    6.44788533E-002   -3.01098704E-001    1.89454651E-001
   -8.57480315E-002   -8.71653543E-002   -3.00000000E-003   -2.23697053E-001    7.37944105E-002    4.59318205E-001    6.67433644E-002   -3.07780627E-001    2.03965042E-001
   -8.43307087E-002   -8.71653543E-002   -3.00000000E-003   -2.19707245E-001    6.90093276E-002    4.67981875E-001    6.86158878E-002   -3.14873704E-001    2.19437137E-001
   -8.29133858E-002   -8.71653543E-002   -3.00000000E-003   -2.15272414E-001    6.33683295E-002    4.77007287E-001    7.00549708E-002   -3.22403864E-001    2.35947676E-001
   -8.14960630E-002   -8.71653543E-002   -3.00000000E-003   -2.10408846E-001    5.68811459E-002    4.86417180E-001    7.10186640E-002   -3.30395398E-001    2.53567984E-001
   -8.00787402E-002   -8.71653543E-002   -3.00000000E-003   -2.05135790E-001    4.95636490E-002    4.96234738E-001    7.14669966E-002   -3.38872305E-001    2.72367690E-001
   -7.86614173E-002   -8.71653543E-002   -3.00000000E-003   -1.99472700E-001    4.14321718E-002    5.06486296E-001    7.13584433E-002   -3.47853092E-001    2.92409491E-001
   -7.72440945E-002   -8.71653543E-002   -3.00000000E-003   -1.93441026E-001    3.25071980E-002    5.17197787E-001    7.06508465E-002   -3.57356192E-001    3.13750528E-001
   -7.58267717E-002   -8.71653543E-002   -3.00000000E-003   -1.87065949E-001    2.28140676E-002    5.28394216E-001    6.93041858E-002   -3.67394165E-001    3.36441503E-001
   -7.44094488E-002   -8.71653543E-002   -3.00000000E-003   -1.80370192E-001    1.23778895E-002    5.40104974E-001    6.72788080E-002   -3.77977699E-001    3.60526068E-001
   -7.29921260E-002   -8.71653543E-002   -3.00000000E-003   -1.73379478E-001    1.22783741E-003    5.52357976E-001    6.45352969E-002   -3.89113643E-001    3.86038985E-001
   -7.15748031E-002   -8.71653543E-002   -3.00000000E-003   -1.66120109E-001   -1.06037831E-002    5.65181009E-001    6.10349366E-002   -4.00804147E-001    4.13005257E-001
   -7.01574803E-002   -8.71653543E-002   -3.00000000E-003   -1.58616675E-001   -2.30869107E-002    5.78605439E-001    5.67404370E-002   -4.13048441E-001    4.41443333E-001
   -6.87401575E-002   -8.71653543E-002   -3.00000000E-003   -1.50897386E-001   -3.61846926E-002    5.92660272E-001    5.16154184E-002   -4.25840034E-001    4.71359566E-001
   -6.73228346E-002   -8.71653543E-002   -3.00000000E-003   -1.42985355E-001   -4.98632782E-002    6.07375927E-001    4.56257445E-002   -4.39168806E-001    5.02750145E-001
   -6.59055118E-002   -8.71653543E-002   -3.00000000E-003   -1.34904193E-001   -6.40879683E-002    6.22784804E-001    3.87382062E-002   -4.53019913E-001    5.35601648E-001
   -6.44881890E-002   -8.71653543E-002   -3.00000000E-003   -1.26674958E-001   -7.88232939E-002    6.38919410E-001    3.09219538E-002   -4.67374035E-001    5.69888942E-001
   -6.30708661E-002   -8.71653543E-002   -3.00000000E-003   -1.18318692E-001   -9.40348803E-002    6.55811576E-001    2.21479072E-002   -4.82205663E-001    6.05574702E-001
   -6.16535433E-002   -8.71653543E-002   -3.00000000E-003   -1.09857158E-001   -1.09684940E-001    6.73494015E-001    1.23897156E-002   -4.97485134E-001    6.42609743E-001
   -6.02362205E-002   -8.71653543E-002   -3.00000000E-003   -1.01302934E-001   -1.25740775E-001    6.91999811E-001    1.62447422E-003   -5.13176702E-001    6.80932184E-001
   -5.88188976E-002   -8.71653543E-002   -3.00000000E-003   -9.26698055E-002   -1.42168243E-001    7.11362547E-001   -1.01685536E-002   -5.29239279E-001    7.20465884E-001
   -5.74015748E-002   -8.71653543E-002   -3.00000000E-003   -8.39660647E-002   -1.58936729E-001    7.31618223E-001   -2.30059499E-002   -5.45624039E-001    7.61122272E-001
   -5.59842520E-002   -8.71653543E-002   -3.00000000E-003   -7.52051529E-002   -1.76010810E-001    7.52799837E-001   -3.69007245E-002   -5.62277732E-001    8.02797792E-001
   -5.45669291E-002   -8.71653543E-002   -3.00000000E-003   -6.63934232E-002   -1.93358991E-001    7.74941112E-001   -5.18642468E-002   -5.79137233E-001    8.45367753E-001
   -5.31496063E-002   -8.71653543E-002   -3.00000000E-003   -5.75358967E-002   -2.10945934E-001    7.98075064E-001   -6.78991500E-002   -5.96130342E-001    8.88696376E-001
   -5.17322835E-002   -8.71653543E-002   -3.00000000E-003   -4.86362644E-002   -2.28733512E-001    8.22227144E-001   -8.50005034E-002   -6.13177658E-001    9.32622831E-001
   -5.03149606E-002   -8.71653543E-002   -3.00000000E-003   -3.96896454E-002   -2.46686174E-001    8.47421412E-001   -1.03149745E-001   -6.30187624E-001    9.76971436E-001
   -4.88976378E-002   -8.71653543E-002   -3.00000000E-003   -3.06834715E-002   -2.64771781E-001    8.73680217E-001   -1.22317180E-001   -6.47062315E-001    1.02154558E+000
   -4.74803150E-002   -8.71653543E-002   -3.00000000E-003   -2.15980274E-002   -2.82966697E-001    9.01037814E-001   -1.42470404E-001   -6.63693250E-001    1.06613169E+000
   -4.60629921E-002   -8.71653543E-002   -3.00000000E-003   -1.24188701E-002   -3.01247341E-001    9.29549580E-001   -1.63591755E-001   -6.79957595E-001    1.11048839E+000
   -4.46456693E-002   -8.71653543E-002   -3.00000000E-003   -3.17171339E-003   -3.19556712E-001    9.59286194E-001   -1.85677144E-001   -6.95715551E-001    1.15434581E+000
   -4.32283465E-002   -8.71653543E-002   -3.00000000E-003    6.05200128E-003   -3.37767745E-001    9.90285615E-001   -2.08710347E-001   -7.10797932E-001    1.19739342E+000
   -4.18110236E-002   -8.71653543E-002   -3.00000000E-003    1.51265790E-002   -3.55673926E-001    1.02246880E+000   -2.32573526E-001   -7.25004517E-001    1.23926610E+000
   -4.03937008E-002   -8.71653543E-002   -3.00000000E-003    2.40180748E-002   -3.73091652E-001    1.05562024E+000   -2.56984172E-001   -7.38109288E-001    1.27956315E+000
   -3.89763780E-002   -8.71653543E-002   -3.00000000E-003    3.29415917E-002   -3.90022775E-001    1.08952413E+000   -2.81554227E-001   -7.49865273E-001    1.31785073E+000
   -3.75590551E-002   -8.71653543E-002   -3.00000000E-003    4.23066963E-002   -4.06702604E-001    1.12426939E+000   -3.06044374E-001   -7.59993881E-001    1.35365251E+000
   -3.61417323E-002   -8.71653543E-002   -3.00000000E-003    5.23361055E-002   -4.23353638E-001    1.16047994E+000   -3.30631467E-001   -7.68168880E-001    1.38639608E+000
   -3.47244094E-002   -8.71653543E-002   -3.00000000E-003    6.23412063E-002   -4.39615059E-001    1.19912925E+000   -3.55904348E-001   -7.74042869E-001    1.41544620E+000
   -3.33070866E-002   -8.71653543E-002   -3.00000000E-003    7.01608960E-002   -4.53908744E-001    1.24018590E+000   -3.82034139E-001   -7.77366565E-001    1.44032816E+000
   -3.18897638E-002   -8.71653543E-002   -3.00000000E-003    7.42231023E-002   -4.64460826E-001    1.28066388E+000   -4.07112409E-001   -7.77956170E-001    1.46082007E+000
   -3.04724409E-002   -8.71653543E-002   -3.00000000E-003    7.69391449E-002   -4.71953167E-001    1.31728948E+000   -4.28296187E-001   -7.75174136E-001    1.47621168E+000
   -2.90551181E-002   -8.71653543E-002   -3.00000000E-003    8.21784200E-002   -4.78296007E-001    1.35034878E+000   -4.44684650E-001   -7.67534121E-001    1.48445210E+000
   -2.76377953E-002   -8.71653543E-002   -3.00000000E-003    9.24764275E-002   -4.83867658E-001    1.38261178E+000   -4.56461491E-001   -7.52158246E-001    1.48128817E+000
   -2.62204724E-002   -8.71653543E-002   -3.00000000E-003    1.08122897E-001   -4.85727288E-001    1.42085170E+000   -4.60848777E-001   -7.23540288E-001    1.45801480E+000
   -2.48031496E-002   -8.71653543E-002   -3.00000000E-003    9.96363945E-002   -4.85465127E-001    1.47470276E+000   -4.54733550E-001   -6.90594670E-001    1.42503506E+000
   -2.33858268E-002   -8.71653543E-002   -3.00000000E-003    6.62585647E-002   -4.68559727E-001    1.48442810E+000   -4.30470296E-001   -6.67319766E-001    1.40760202E+000
   -2.19685039E-002   -8.71653543E-002   -3.00000000E-003   -2.87088346E-001   -3.28064393E-001    7.95578714E-002    9.75654688E-002   -7.63277740E-001    1.56232204E+000
   -2.05511811E-002   -8.71653543E-002   -3.00000000E-003   -2.87163811E-001   -3.28124852E-001    7.91783242E-002    9.28501428E-002   -7.63203592E-001    1.58065766E+000
   -1.91338583E-002   -8.71653543E-002   -3.00000000E-003   -2.85445909E-001   -3.27259305E-001    7.76102690E-002    8.60950252E-002   -7.63273557E-001    1.59634737E+000
   -1.77165354E-002   -8.71653543E-002   -3.00000000E-003   -2.83695591E-001   -3.28795020E-001    7.06204544E-002    7.57319147E-002   -7.65424980E-001    1.60856878E+000
   -1.62992126E-002   -8.71653543E-002   -3.00000000E-003   -2.87501284E-001   -3.33829146E-001    6.52136370E-002    7.01813582E-002   -7.65955265E-001    1.61985882E+000
   -1.48818898E-002   -8.71653543E-002   -3.00000000E-003   -2.89646464E-001   -3.35945341E-001    6.21189583E-002    6.64498362E-002   -7.64311938E-001    1.63037208E+000
   -1.34645669E-002   -8.71653543E-002   -3.00000000E-003   -2.90405836E-001   -3.36570374E-001    5.89405465E-002    6.22904067E-002   -7.61943902E-001    1.63917303E+000
   -1.20472441E-002   -8.71653543E-002   -3.00000000E-003   -2.90164263E-001   -3.36414180E-001    5.49941736E-002    5.70743643E-002   -7.59325420E-001    1.64555215E+000
   -1.06299213E-002   -8.71653543E-002   -3.00000000E-003   -2.89790298E-001   -3.36898830E-001    4.96851414E-002    5.03420597E-002   -7.56608199E-001    1.64897080E+000
   -9.21259843E-003   -8.71653543E-002   -3.00000000E-003   -2.90449657E-001   -3.39163369E-001    4.39743902E-002    4.42530115E-002   -7.53479670E-001    1.65083705E+000
   -7.79527559E-003   -8.71653543E-002   -3.00000000E-003   -2.91303691E-001   -3.41004952E-001    3.89887868E-002    3.98060962E-002   -7.49678072E-001    1.65232277E+000
   -6.37795276E-003   -8.71653543E-002   -3.00000000E-003   -2.91583010E-001   -3.41663497E-001    3.43234545E-002    3.56462759E-002   -7.45257698E-001    1.65262904E+000
   -4.96062992E-003   -8.71653543E-002   -3.00000000E-003   -2.91257452E-001   -3.41452333E-001    2.94313460E-002    3.08695235E-002   -7.40242947E-001    1.65069289E+000
   -3.54330709E-003   -8.71653543E-002   -3.00000000E-003   -2.90722828E-001   -3.41317115E-001    2.39900083E-002    2.49383247E-002   -7.34624048E-001    1.64592781E+000
   -2.12598425E-003   -8.71653543E-002   -3.00000000E-003   -2.90486890E-001   -3.42342347E-001    1.82869824E-002    1.88826618E-002   -7.28581100E-001    1.63950716E+000
   -7.08661417E-004   -8.71653543E-002   -3.00000000E-003   -2.90388086E-001   -3.43572405E-001    1.28817566E-002    1.39284297E-002   -7.22329145E-001    1.63293126E+000
    7.08661417E-004   -8.71653543E-002   -3.00000000E-003   -2.89960779E-001   -3.44002181E-001    7.76612199E-003    9.52180789E-003   -7.15771800E-001    1.62575989E+000
    2.12598425E-003   -8.71653543E-002   -3.00000000E-003   -2.89057545E-001   -3.43563112E-001    2.59421445E-003    4.80672742E-003   -7.08645932E-001    1.61672269E+000
    3.54330709E-003   -8.71653543E-002   -3.00000000E-003   -2.87925342E-001   -3.42912660E-001   -2.93004817E-003   -9.22688793E-004   -7.00742803E-001    1.60484872E+000
    4.96062992E-003   -8.71653543E-002   -3.00000000E-003   -2.87001924E-001   -3.43268057E-001   -8.64903616E-003   -7.07754538E-003   -6.92404777E-001    1.59130248E+000
    6.37795276E-003   -8.71653543E-002   -3.00000000E-003   -2.86236350E-001   -3.44093982E-001   -1.40547036E-002   -1.22207899E-002   -6.84255680E-001    1.57833601E+000
    7.79527559E-003   -8.71653543E-002   -3.00000000E-003   -2.85171981E-001   -3.44198757E-001   -1.90633496E-002   -1.65717169E-002   -6.76211965E-001    1.56570772E+000
    9.21259843E-003   -8.71653543E-002   -3.00000000E-003   -2.83564811E-001   -3.43136793E-001   -2.40004446E-002   -2.10128161E-002   -6.67736934E-001    1.55167581E+000
    1.06299213E-002   -8.71653543E-002   -3.00000000E-003   -2.81586532E-001   -3.41240580E-001   -2.92769512E-002   -2.69615263E-002   -6.58150386E-001    1.53404895E+000
    1.20472441E-002   -8.71653543E-002   -3.00000000E-003   -2.79798948E-001   -3.41246217E-001   -3.48987407E-002   -3.44540465E-002   -6.47791615E-001    1.51369506E+000
    1.34645669E-002   -8.71653543E-002   -3.00000000E-003   -2.78403637E-001   -3.42868467E-001   -4.02141803E-002   -3.98498601E-002   -6.38414985E-001    1.49585577E+000
    1.48818898E-002   -8.71653543E-002   -3.00000000E-003   -2.76782885E-001   -3.43467421E-001   -4.48779781E-002   -4.33573813E-002   -6.29980154E-001    1.48051239E+000
    1.62992126E-002   -8.71653543E-002   -3.00000000E-003   -2.74438089E-001   -3.42157687E-001   -4.92535133E-002   -4.58729199E-002   -6.21595916E-001    1.46523330E+000
    1.77165354E-002   -8.71653543E-002   -3.00000000E-003   -2.71409749E-001   -3.36121160E-001   -5.41291737E-002   -4.86507854E-002   -6.11703639E-001    1.44567117E+000
    1.91338583E-002   -8.71653543E-002   -3.00000000E-003   -2.68124435E-001   -3.31623624E-001   -5.89251220E-002   -6.67658973E-002   -5.96892245E-001    1.41162773E+000
    2.05511811E-002   -8.71653543E-002   -3.00000000E-003   -2.65757219E-001   -3.40693246E-001   -6.54194488E-002   -7.19716599E-002   -5.86035898E-001    1.38901474E+000
    2.19685039E-002   -8.71653543E-002   -3.00000000E-003   -2.64172315E-001   -3.43839306E-001   -6.97528662E-002   -7.28211950E-002   -5.77574990E-001    1.37430765E+000
    2.33858268E-002   -8.71653543E-002   -3.00000000E-003   -4.95092752E-001   -5.19304947E-001    9.19811478E-001    6.78146091E-001   -5.37437157E-001    1.38392364E+000
    2.48031496E-002   -8.71653543E-002   -3.00000000E-003   -5.08147237E-001   -5.30706399E-001    8.99453348E-001    6.53097470E-001   -5.39787592E-001    1.36254469E+000
    2.62204724E-002   -8.71653543E-002   -3.00000000E-003   -5.24204875E-001   -5.30745875E-001    8.50230575E-001    6.03610675E-001   -5.40427749E-001    1.32804119E+000
    2.76377953E-002   -8.71653543E-002   -3.00000000E-003   -5.05419415E-001   -5.12085459E-001    7.98061350E-001    5.64224258E-001   -5.38581516E-001    1.28082792E+000
    2.90551181E-002   -8.71653543E-002   -3.00000000E-003   -4.87467965E-001   -4.96384438E-001    7.65000314E-001    5.33408478E-001   -5.33185892E-001    1.24374150E+000
    3.04724409E-002   -8.71653543E-002   -3.00000000E-003   -4.76263711E-001   -4.85345334E-001    7.35884046E-001    5.03653858E-001   -5.25255192E-001    1.21100313E+000
    3.18897638E-002   -8.71653543E-002   -3.00000000E-003   -4.68987319E-001   -4.76653277E-001    7.06207313E-001    4.71962689E-001   -5.15627308E-001    1.17910986E+000
    3.33070866E-002   -8.71653543E-002   -3.00000000E-003   -4.62561486E-001   -4.67538684E-001    6.74540322E-001    4.38192280E-001   -5.04602724E-001    1.14602312E+000
    3.47244094E-002   -8.71653543E-002   -3.00000000E-003   -4.54250554E-001   -4.56497985E-001    6.42063414E-001    4.04396336E-001   -4.92335527E-001    1.11139800E+000
    3.61417323E-002   -8.71653543E-002   -3.00000000E-003   -4.43879732E-001   -4.44381688E-001    6.11273662E-001    3.72477281E-001   -4.79176341E-001    1.07666532E+000
    3.75590551E-002   -8.71653543E-002   -3.00000000E-003   -4.33003849E-001   -4.32540066E-001    5.82999038E-001    3.42591984E-001   -4.65506058E-001    1.04291604E+000
    3.89763780E-002   -8.71653543E-002   -3.00000000E-003   -4.22556694E-001   -4.21487208E-001    5.56625229E-001    3.14131405E-001   -4.51538678E-001    1.01017476E+000
    4.03937008E-002   -8.71653543E-002   -3.00000000E-003   -4.12587415E-001   -4.11105772E-001    5.31461287E-001    2.86654060E-001   -4.37369946E-001    9.78090146E-001
    4.18110236E-002   -8.71653543E-002   -3.00000000E-003   -4.02812114E-001   -4.01125276E-001    5.07188877E-001    2.60066203E-001   -4.23053724E-001    9.46413891E-001
    4.32283465E-002   -8.71653543E-002   -3.00000000E-003   -3.92982143E-001   -3.91392752E-001    4.83800417E-001    2.34475491E-001   -4.08654990E-001    9.15113474E-001
    4.46456693E-002   -8.71653543E-002   -3.00000000E-003   -3.83018086E-001   -3.81903973E-001    4.61398809E-001    2.10009327E-001   -3.94261350E-001    8.84282690E-001
    4.60629921E-002   -8.71653543E-002   -3.00000000E-003   -3.72970177E-001   -3.72730136E-001    4.40045248E-001    1.86703952E-001   -3.79966515E-001    8.54028446E-001
    4.74803150E-002   -8.71653543E-002   -3.00000000E-003   -3.62913588E-001   -3.63922907E-001    4.19717280E-001    1.64519560E-001   -3.65850094E-001    8.24405212E-001
    4.88976378E-002   -8.71653543E-002   -3.00000000E-003   -3.52892122E-001   -3.55489866E-001    4.00345386E-001    1.43387901E-001   -3.51973911E-001    7.95418742E-001
    5.03149606E-002   -8.71653543E-002   -3.00000000E-003   -3.42914707E-001   -3.47404164E-001    3.81855024E-001    1.23246374E-001   -3.38383126E-001    7.67056926E-001
    5.17322835E-002   -8.71653543E-002   -3.00000000E-003   -3.32973680E-001   -3.39632648E-001    3.64187118E-001    1.04054090E-001   -3.25115188E-001    7.39313714E-001
    5.31496063E-002   -8.71653543E-002   -3.00000000E-003   -3.23063234E-001   -3.32145380E-001    3.47298864E-001    8.57816268E-002   -3.12202008E-001    7.12188224E-001
    5.45669291E-002   -8.71653543E-002   -3.00000000E-003   -3.13180267E-001   -3.24918992E-001    3.31157271E-001    6.84044437E-002   -2.99670791E-001    6.85687041E-001
    5.59842520E-002   -8.71653543E-002   -3.00000000E-003   -3.03330010E-001   -3.17938779E-001    3.15730702E-001    5.18974950E-002   -2.87547060E-001    6.59818032E-001
    5.74015748E-002   -8.71653543E-002   -3.00000000E-003   -2.93519273E-001   -3.11193152E-001    3.00986498E-001    3.62327783E-002   -2.75853344E-001    6.34585509E-001
    5.88188976E-002   -8.71653543E-002   -3.00000000E-003   -2.83759274E-001   -3.04672573E-001    2.86889916E-001    2.13776453E-002   -2.64607515E-001    6.09995731E-001
    6.02362205E-002   -8.71653543E-002   -3.00000000E-003   -2.74060104E-001   -2.98365381E-001    2.73406583E-001    7.30125464E-003   -2.53823880E-001    5.86045273E-001
    6.16535433E-002   -8.71653543E-002   -3.00000000E-003   -2.64431052E-001   -2.92262045E-001    2.60503235E-001   -6.02866024E-003   -2.43511530E-001    5.62734993E-001
    6.30708661E-002   -8.71653543E-002   -3.00000000E-003   -2.54878154E-001   -2.86351287E-001    2.48148313E-001   -1.86398884E-002   -2.33677423E-001    5.40060127E-001
    6.44881890E-002   -8.71653543E-002   -3.00000000E-003   -2.45411228E-001   -2.80623152E-001    2.36312565E-001   -3.05597919E-002   -2.24324869E-001    5.18016539E-001
    6.59055118E-002   -8.71653543E-002   -3.00000000E-003   -2.36036739E-001   -2.75069580E-001    2.24969445E-001   -4.18144479E-002   -2.15454426E-001    4.96600926E-001
    6.73228346E-002   -8.71653543E-002   -3.00000000E-003   -2.26766595E-001   -2.69685133E-001    2.14093414E-001   -5.24275985E-002   -2.07064097E-001    4.75807151E-001
    6.87401575E-002   -8.71653543E-002   -3.00000000E-003   -2.17610427E-001   -2.64465329E-001    2.03660685E-001   -6.24238407E-002   -1.99148275E-001    4.55629350E-001
    7.01574803E-002   -8.71653543E-002   -3.00000000E-003   -2.08577844E-001   -2.59407433E-001    1.93647575E-001   -7.18255196E-002   -1.91698730E-001    4.36058367E-001
    7.15748031E-002   -8.71653543E-002   -3.00000000E-003   -1.99682768E-001   -2.54507835E-001    1.84034296E-001   -8.06550140E-002   -1.84707199E-001    4.17088625E-001
    7.29921260E-002   -8.71653543E-002   -3.00000000E-003   -1.90931254E-001   -2.49765011E-001    1.74799624E-001   -8.89329704E-002   -1.78161161E-001    3.98708061E-001
    7.44094488E-002   -8.71653543E-002   -3.00000000E-003   -1.82337299E-001   -2.45179783E-001    1.65924068E-001   -9.66814169E-002   -1.72046382E-001    3.80907316E-001
    7.58267717E-002   -8.71653543E-002   -3.00000000E-003   -1.73910038E-001   -2.40751077E-001    1.57388963E-001   -1.03921643E-001   -1.66345058E-001    3.63674078E-001
    7.72440945E-002   -8.71653543E-002   -3.00000000E-003   -1.65658748E-001   -2.36480748E-001    1.49177550E-001   -1.10672914E-001   -1.61040718E-001    3.46997894E-001
    7.86614173E-002   -8.71653543E-002   -3.00000000E-003   -1.57592124E-001   -2.32369201E-001    1.41272588E-001   -1.16956012E-001   -1.56112633E-001    3.30865697E-001
    8.00787402E-002   -8.71653543E-002   -3.00000000E-003   -1.49718954E-001   -2.28416870E-001    1.33660251E-001   -1.22790870E-001   -1.51539073E-001    3.15265718E-001
    8.14960630E-002   -8.71653543E-002   -3.00000000E-003   -1.42045844E-001   -2.24627018E-001    1.26325661E-001   -1.28195686E-001   -1.47299418E-001    3.00184449E-001
    8.29133858E-002   -8.71653543E-002   -3.00000000E-003   -1.34580258E-001   -2.21000615E-001    1.19256294E-001   -1.33190975E-001   -1.43368063E-001    2.85608803E-001
    8.43307087E-002   -8.71653543E-002   -3.00000000E-003   -1.27326667E-001   -2.17540635E-001    1.12439790E-001   -1.37795258E-001   -1.39722113E-001    2.71525226E-001
    8.57480315E-002   -8.71653543E-002   -3.00000000E-003   -1.20290439E-001   -2.14248092E-001    1.05864743E-001   -1.42027225E-001   -1.36336658E-001    2.57920539E-001
    8.71653543E-002   -8.71653543E-002   -3.00000000E-003   -1.13473803E-001   -2.11126590E-001    9.95213111E-002   -1.45906020E-001   -1.33187548E-001    2.44780978E-001
    8.85826772E-002   -8.71653543E-002   -3.00000000E-003   -1.06879456E-001   -2.08178285E-001    9.34000061E-002   -1.49450022E-001   -1.30249798E-001    2.32092388E-001
    9.00000000E-002   -8.71653543E-002   -3.00000000E-003   -1.00508527E-001   -2.05404887E-001    8.74920958E-002   -1.52677805E-001   -1.27499973E-001    2.19841693E-001
   -9.00000000E-002   -8.57480315E-002   -3.00000000E-003   -2.27149963E-001    9.08664658E-002    4.38561293E-001    6.47606540E-002   -2.90473771E-001    1.58452288E-001
   -8.85826772E-002   -8.57480315E-002   -3.00000000E-003   -2.24299740E-001    8.84750787E-002    4.46205516E-001    6.80770437E-002   -2.96473390E-001    1.71421908E-001
   -8.71653543E-002   -8.57480315E-002   -3.00000000E-003   -2.20954139E-001    8.51827509E-002    4.54138955E-001    7.10799169E-002   -3.02804963E-001    1.85172397E-001
   -8.57480315E-002   -8.57480315E-002   -3.00000000E-003   -2.17120435E-001    8.09875107E-002    4.62381430E-001    7.37275983E-002   -3.09498226E-001    1.99783809E-001
   -8.43307087E-002   -8.57480315E-002   -3.00000000E-003   -2.12808060E-001    7.58902951E-002    4.70955871E-001    7.59794966E-002   -3.16578164E-001    2.15332386E-001
   -8.29133858E-002   -8.57480315E-002   -3.00000000E-003   -2.08029034E-001    6.98962940E-002    4.79883133E-001    7.77934653E-002   -3.24070325E-001    2.31894580E-001
   -8.14960630E-002   -8.57480315E-002   -3.00000000E-003   -2.02797262E-001    6.30142246E-002    4.89187554E-001    7.91254230E-002   -3.31996906E-001    2.49540430E-001
   -8.00787402E-002   -8.57480315E-002   -3.00000000E-003   -1.97131540E-001    5.52600457E-002    4.98891574E-001    7.99352158E-002   -3.40379509E-001    2.68338579E-001
   -7.86614173E-002   -8.57480315E-002   -3.00000000E-003   -1.91050351E-001    4.66504549E-002    5.09021243E-001    8.01803374E-002   -3.49235262E-001    2.88350683E-001
   -7.72440945E-002   -8.57480315E-002   -3.00000000E-003   -1.84574889E-001    3.72065157E-002    5.19602086E-001    7.98184360E-002   -3.58580162E-001    3.09633430E-001
   -7.58267717E-002   -8.57480315E-002   -3.00000000E-003   -1.77729042E-001    2.69532986E-002    5.30660839E-001    7.88102566E-002   -3.68425635E-001    3.32237017E-001
   -7.44094488E-002   -8.57480315E-002   -3.00000000E-003   -1.70534873E-001    1.59174473E-002    5.42224295E-001    7.71131998E-002   -3.78778759E-001    3.56201652E-001
   -7.29921260E-002   -8.57480315E-002   -3.00000000E-003   -1.63018166E-001    4.12958557E-003    5.54320493E-001    7.46877840E-002   -3.89644003E-001    3.81559971E-001
   -7.15748031E-002   -8.57480315E-002   -3.00000000E-003   -1.55203128E-001   -8.37816093E-003    5.66978269E-001    7.14954986E-002   -4.01021590E-001    4.08336901E-001
   -7.01574803E-002   -8.57480315E-002   -3.00000000E-003   -1.47114116E-001   -2.15743567E-002    5.80227375E-001    6.74980161E-002   -4.12906809E-001    4.36546611E-001
   -6.87401575E-002   -8.57480315E-002   -3.00000000E-003   -1.38780219E-001   -3.54199758E-002    5.94096837E-001    6.26587756E-002   -4.25290757E-001    4.66192991E-001
   -6.73228346E-002   -8.57480315E-002   -3.00000000E-003   -1.30221987E-001   -4.98810445E-002    6.08618164E-001    5.69430414E-002   -4.38159500E-001    4.97269391E-001
   -6.59055118E-002   -8.57480315E-002   -3.00000000E-003   -1.21463210E-001   -6.49205179E-002    6.23822730E-001    5.03171269E-002   -4.51494328E-001    5.29757983E-001
   -6.44881890E-002   -8.57480315E-002   -3.00000000E-003   -1.12524463E-001   -8.05008462E-002    6.39742833E-001    4.27496137E-002   -4.65271526E-001    5.63629127E-001
   -6.30708661E-002   -8.57480315E-002   -3.00000000E-003   -1.03426376E-001   -9.65856579E-002    6.56409888E-001    3.42112420E-002   -4.79461270E-001    5.98839926E-001
   -6.16535433E-002   -8.57480315E-002   -3.00000000E-003   -9.41908365E-002   -1.13133941E-001    6.73856197E-001    2.46757122E-002   -4.94028710E-001    6.35336412E-001
   -6.02362205E-002   -8.57480315E-002   -3.00000000E-003   -8.48296551E-002   -1.30109741E-001    6.92113849E-001    1.41179587E-002   -5.08932057E-001    6.73045734E-001
   -5.88188976E-002   -8.57480315E-002   -3.00000000E-003   -7.53558410E-002   -1.47476697E-001    7.11216631E-001    2.51851152E-003   -5.24124442E-001    7.11887102E-001
   -5.74015748E-002   -8.57480315E-002   -3.00000000E-003   -6.57759897E-002   -1.65201101E-001    7.31200088E-001   -1.01399829E-002   -5.39550747E-001    7.51764345E-001
   -5.59842520E-002   -8.57480315E-002   -3.00000000E-003   -5.61037838E-002   -1.83245462E-001    7.52097643E-001   -2.38746130E-002   -5.55150724E-001    7.92558109E-001
   -5.45669291E-002   -8.57480315E-002   -3.00000000E-003   -4.63465672E-002   -2.01573636E-001    7.73947616E-001   -3.86978502E-002   -5.70853163E-001    8.34138123E-001
   -5.31496063E-002   -8.57480315E-002   -3.00000000E-003   -3.65134602E-002   -2.20143054E-001    7.96785063E-001   -5.46208699E-002   -5.86574984E-001    8.76351976E-001
   -5.17322835E-002   -8.57480315E-002   -3.00000000E-003   -2.66161983E-002   -2.38902477E-001    8.20632811E-001   -7.16406251E-002   -6.02226776E-001    9.19021986E-001
   -5.03149606E-002   -8.57480315E-002   -3.00000000E-003   -1.66578918E-002   -2.57800582E-001    8.45505700E-001   -8.97385617E-002   -6.17700476E-001    9.61950760E-001
   -4.88976378E-002   -8.57480315E-002   -3.00000000E-003   -6.61861638E-003   -2.76790949E-001    8.71407315E-001   -1.08870296E-001   -6.32884394E-001    1.00491842E+000
   -4.74803150E-002   -8.57480315E-002   -3.00000000E-003    3.54631731E-003   -2.95859968E-001    8.98360656E-001   -1.28983741E-001   -6.47656691E-001    1.04769198E+000
   -4.60629921E-002   -8.57480315E-002   -3.00000000E-003    1.38963338E-002   -3.15022301E-001    9.26444703E-001   -1.50064842E-001   -6.61886096E-001    1.09001416E+000
   -4.46456693E-002   -8.57480315E-002   -3.00000000E-003    2.44293213E-002   -3.34261773E-001    9.55814076E-001   -1.72175961E-001   -6.75418566E-001    1.13159262E+000
   -4.32283465E-002   -8.57480315E-002   -3.00000000E-003    3.49721631E-002   -3.53414366E-001    9.86628675E-001   -1.95438653E-001   -6.88055023E-001    1.17207006E+000
   -4.18110236E-002   -8.57480315E-002   -3.00000000E-003    4.51609651E-002   -3.72067680E-001    1.01883491E+000   -2.19842883E-001   -6.99541142E-001    1.21100524E+000
   -4.03937008E-002   -8.57480315E-002   -3.00000000E-003    5.47183465E-002   -3.89724892E-001    1.05193241E+000   -2.44950627E-001   -7.09583741E-001    1.24789784E+000
   -3.89763780E-002   -8.57480315E-002   -3.00000000E-003    6.39875287E-002   -4.06315734E-001    1.08518077E+000   -2.69905060E-001   -7.17876536E-001    1.28223839E+000
   -3.75590551E-002   -8.57480315E-002   -3.00000000E-003    7.40518764E-002   -4.22494796E-001    1.11835678E+000   -2.94030430E-001   -7.24073258E-001    1.31345974E+000
   -3.61417323E-002   -8.57480315E-002   -3.00000000E-003    8.61347305E-002   -4.39293746E-001    1.15246091E+000   -3.17526849E-001   -7.27648352E-001    1.34071143E+000
   -3.47244094E-002   -8.57480315E-002   -3.00000000E-003    1.00302556E-001   -4.57167972E-001    1.19029587E+000   -3.41996191E-001   -7.27782854E-001    1.36260308E+000
   -3.33070866E-002   -8.57480315E-002   -3.00000000E-003    1.11293261E-001   -4.73092843E-001    1.23529911E+000   -3.70148157E-001   -7.23789024E-001    1.37776990E+000
   -3.18897638E-002   -8.57480315E-002   -3.00000000E-003    1.09932631E-001   -4.79509213E-001    1.27911570E+000   -3.97753163E-001   -7.16147135E-001    1.38699084E+000
   -3.04724409E-002   -8.57480315E-002   -3.00000000E-003    1.04722196E-001   -4.79404961E-001    1.30960840E+000   -4.14744732E-001   -7.04499811E-001    1.39053629E+000
   -2.90551181E-002   -8.57480315E-002   -3.00000000E-003    1.04041606E-001   -4.77793118E-001    1.32817185E+000   -4.18720631E-001   -6.87211260E-001    1.38607518E+000
   -2.76377953E-002   -8.57480315E-002   -3.00000000E-003    1.09002132E-001   -4.73029461E-001    1.33347161E+000   -4.05402480E-001   -6.64828614E-001    1.37444238E+000
   -2.62204724E-002   -8.57480315E-002   -3.00000000E-003   -2.80785629E-001   -3.11869261E-001    1.01835588E-001    1.10607537E-001   -7.23977701E-001    1.48347725E+000
   -2.48031496E-002   -8.57480315E-002   -3.00000000E-003   -2.81621228E-001   -3.17980104E-001    8.98846490E-002    9.96568253E-002   -7.31888900E-001    1.50673609E+000
   -2.33858268E-002   -8.57480315E-002   -3.00000000E-003   -2.87504455E-001   -3.22223624E-001    8.82725728E-002    9.54674055E-002   -7.33485145E-001    1.52661222E+000
   -2.19685039E-002   -8.57480315E-002   -3.00000000E-003   -2.89966868E-001   -3.24018942E-001    8.67109653E-002    9.12542252E-002   -7.33008742E-001    1.54431742E+000
   -2.05511811E-002   -8.57480315E-002   -3.00000000E-003   -2.91129007E-001   -3.24846915E-001    8.43666209E-002    8.64096919E-002   -7.32190511E-001    1.56037343E+000
   -1.91338583E-002   -8.57480315E-002   -3.00000000E-003   -2.91502069E-001   -3.25475434E-001    8.08618128E-002    8.06626039E-002   -7.31620335E-001    1.57469090E+000
   -1.77165354E-002   -8.57480315E-002   -3.00000000E-003   -2.92128915E-001   -3.26921987E-001    7.59599480E-002    7.43316296E-002   -7.31392865E-001    1.58719457E+000
   -1.62992126E-002   -8.57480315E-002   -3.00000000E-003   -2.93720911E-001   -3.29103798E-001    7.09536850E-002    6.87959378E-002   -7.30698080E-001    1.59827123E+000
   -1.48818898E-002   -8.57480315E-002   -3.00000000E-003   -2.95259127E-001   -3.30805857E-001    6.65498947E-002    6.40684271E-002   -7.29087244E-001    1.60804250E+000
   -1.34645669E-002   -8.57480315E-002   -3.00000000E-003   -2.96210094E-001   -3.31827153E-001    6.22486500E-002    5.93614786E-002   -7.26808136E-001    1.61619784E+000
   -1.20472441E-002   -8.57480315E-002   -3.00000000E-003   -2.96658823E-001   -3.32513621E-001    5.76083529E-002    5.42381904E-002   -7.24108111E-001    1.62241513E+000
   -1.06299213E-002   -8.57480315E-002   -3.00000000E-003   -2.96961781E-001   -3.33383144E-001    5.24719567E-002    4.87136544E-002   -7.21069032E-001    1.62663438E+000
   -9.21259843E-003   -8.57480315E-002   -3.00000000E-003   -2.97410771E-001   -3.34625614E-001    4.71041141E-002    4.33246206E-002   -7.17621057E-001    1.62924751E+000
   -7.79527559E-003   -8.57480315E-002   -3.00000000E-003   -2.97872822E-001   -3.35791392E-001    4.18285423E-002    3.83811376E-002   -7.13676832E-001    1.63059131E+000
   -6.37795276E-003   -8.57480315E-002   -3.00000000E-003   -2.98095450E-001   -3.36529492E-001    3.66304164E-002    3.35939697E-002   -7.09218164E-001    1.63050997E+000
   -4.96062992E-003   -8.57480315E-002   -3.00000000E-003   -2.98022446E-001   -3.36912096E-001    3.13330681E-002    2.85902970E-002   -7.04257181E-001    1.62865303E+000
   -3.54330709E-003   -8.57480315E-002   -3.00000000E-003   -2.97782249E-001   -3.37281598E-001    2.58377339E-002    2.32444132E-002   -6.98825476E-001    1.62491923E+000
   -2.12598425E-003   -8.57480315E-002   -3.00000000E-003   -2.97515832E-001   -3.37885314E-001    2.02343588E-002    1.78459608E-002   -6.92996528E-001    1.61968673E+000
   -7.08661417E-004   -8.57480315E-002   -3.00000000E-003   -2.97194755E-001   -3.38523390E-001    1.46842036E-002    1.27154730E-002   -6.86835231E-001    1.61339050E+000
    7.08661417E-004   -8.57480315E-002   -3.00000000E-003   -2.96685850E-001   -3.38877970E-001    9.21500000E-003    7.76676217E-003   -6.80320470E-001    1.60597589E+000
    2.12598425E-003   -8.57480315E-002   -3.00000000E-003   -2.95934294E-001   -3.38900236E-001    3.72839207E-003    2.69775896E-003   -6.73376896E-001    1.59705876E+000
    3.54330709E-003   -8.57480315E-002   -3.00000000E-003   -2.95023025E-001   -3.38839001E-001   -1.85105726E-003   -2.67199808E-003   -6.65985231E-001    1.58645486E+000
    4.96062992E-003   -8.57480315E-002   -3.00000000E-003   -2.94069368E-001   -3.38971398E-001   -7.45883516E-003   -8.14870782E-003   -6.58279665E-001    1.57458923E+000
    6.37795276E-003   -8.57480315E-002   -3.00000000E-003   -2.93056102E-001   -3.39178151E-001   -1.29474148E-002   -1.33835848E-002   -6.50436028E-001    1.56208358E+000
    7.79527559E-003   -8.57480315E-002   -3.00000000E-003   -2.91847997E-001   -3.39103386E-001   -1.82762265E-002   -1.83918880E-002   -6.42445543E-001    1.54893361E+000
    9.21259843E-003   -8.57480315E-002   -3.00000000E-003   -2.90363253E-001   -3.38600872E-001   -2.35471439E-002   -2.35275037E-002   -6.34128878E-001    1.53454243E+000
    1.06299213E-002   -8.57480315E-002   -3.00000000E-003   -2.88675918E-001   -3.37966565E-001   -2.88780156E-002   -2.91586271E-002   -6.25349117E-001    1.51841172E+000
    1.20472441E-002   -8.57480315E-002   -3.00000000E-003   -2.86950296E-001   -3.37798790E-001   -3.42313214E-002   -3.50577016E-002   -6.16317462E-001    1.50110320E+000
    1.34645669E-002   -8.57480315E-002   -3.00000000E-003   -2.85218032E-001   -3.38007205E-001   -3.94124170E-002   -4.04390197E-002   -6.07471631E-001    1.48391132E+000
    1.48818898E-002   -8.57480315E-002   -3.00000000E-003   -2.83299305E-001   -3.37819035E-001   -4.43116594E-002   -4.51437267E-002   -5.98867214E-001    1.46703706E+000
    1.62992126E-002   -8.57480315E-002   -3.00000000E-003   -2.81021272E-001   -3.36613779E-001   -4.90474371E-002   -4.97429790E-002   -5.90105642E-001    1.44934361E+000
    1.77165354E-002   -8.57480315E-002   -3.00000000E-003   -2.78422203E-001   -3.34365907E-001   -5.38298707E-002   -5.56025978E-002   -5.80566225E-001    1.42897683E+000
    1.91338583E-002   -8.57480315E-002   -3.00000000E-003   -2.75682426E-001   -3.33583005E-001   -5.87324306E-002   -6.36107035E-002   -5.70265856E-001    1.40581943E+000
    2.05511811E-002   -8.57480315E-002   -3.00000000E-003   -2.73084600E-001   -3.35467432E-001   -6.36624261E-002   -6.99575038E-002   -5.60803450E-001    1.38447087E+000
    2.19685039E-002   -8.57480315E-002   -3.00000000E-003   -2.70520065E-001   -3.36870295E-001   -6.81286310E-002   -7.36033203E-002   -5.52630573E-001    1.36645803E+000
    2.33858268E-002   -8.57480315E-002   -3.00000000E-003   -2.67415390E-001   -3.36616163E-001   -7.21401424E-002   -7.54412960E-002   -5.45005291E-001    1.34999398E+000
    2.48031496E-002   -8.57480315E-002   -3.00000000E-003   -2.63270910E-001   -3.32672851E-001   -7.63697564E-002   -7.43919707E-002   -5.36886385E-001    1.33258405E+000
    2.62204724E-002   -8.57480315E-002   -3.00000000E-003   -2.61137166E-001   -3.02304102E-001   -7.87081801E-002   -9.76646687E-002   -5.21115673E-001    1.29236649E+000
    2.76377953E-002   -8.57480315E-002   -3.00000000E-003   -5.34543633E-001   -5.25464965E-001    7.63994715E-001    5.13005480E-001   -4.98241931E-001    1.30192390E+000
    2.90551181E-002   -8.57480315E-002   -3.00000000E-003   -5.14763040E-001   -5.10819035E-001    7.49698391E-001    5.05913247E-001   -4.98088955E-001    1.27080164E+000
    3.04724409E-002   -8.57480315E-002   -3.00000000E-003   -5.05150238E-001   -5.04028184E-001    7.29429617E-001    4.87714987E-001   -4.94651490E-001    1.23882818E+000
    3.18897638E-002   -8.57480315E-002   -3.00000000E-003   -5.01584119E-001   -5.00437475E-001    7.04042727E-001    4.60307356E-001   -4.89058910E-001    1.20745342E+000
    3.33070866E-002   -8.57480315E-002   -3.00000000E-003   -4.99425285E-001   -4.94273694E-001    6.71255483E-001    4.24863184E-001   -4.81500095E-001    1.17286752E+000
    3.47244094E-002   -8.57480315E-002   -3.00000000E-003   -4.90457129E-001   -4.81153120E-001    6.34202154E-001    3.88846434E-001   -4.71611767E-001    1.13340033E+000
    3.61417323E-002   -8.57480315E-002   -3.00000000E-003   -4.76105805E-001   -4.65949880E-001    6.02022144E-001    3.57618109E-001   -4.60217613E-001    1.09486734E+000
    3.75590551E-002   -8.57480315E-002   -3.00000000E-003   -4.62393918E-001   -4.52282748E-001    5.74731097E-001    3.29517266E-001   -4.48209369E-001    1.05941907E+000
    3.89763780E-002   -8.57480315E-002   -3.00000000E-003   -4.50518803E-001   -4.40377486E-001    5.49550919E-001    3.02551666E-001   -4.35842447E-001    1.02584056E+000
    4.03937008E-002   -8.57480315E-002   -3.00000000E-003   -4.39788775E-001   -4.29434772E-001    5.25061360E-001    2.75944507E-001   -4.23149254E-001    9.92984333E-001
    4.18110236E-002   -8.57480315E-002   -3.00000000E-003   -4.29314893E-001   -4.18729371E-001    5.00937805E-001    2.49785357E-001   -4.10127954E-001    9.60310066E-001
    4.32283465E-002   -8.57480315E-002   -3.00000000E-003   -4.18562321E-001   -4.08004556E-001    4.77472047E-001    2.24515720E-001   -3.96838611E-001    9.27848015E-001
    4.46456693E-002   -8.57480315E-002   -3.00000000E-003   -4.07489375E-001   -3.97394093E-001    4.55050153E-001    2.00462771E-001   -3.83412377E-001    8.95883188E-001
    4.60629921E-002   -8.57480315E-002   -3.00000000E-003   -3.96309272E-001   -3.87128284E-001    4.33824775E-001    1.77671885E-001   -3.69993283E-001    8.64633154E-001
    4.74803150E-002   -8.57480315E-002   -3.00000000E-003   -3.85203534E-001   -3.77328102E-001    4.13725801E-001    1.56027062E-001   -3.56690298E-001    8.34149657E-001
    4.88976378E-002   -8.57480315E-002   -3.00000000E-003   -3.74236900E-001   -3.67992352E-001    3.94609013E-001    1.35395559E-001   -3.43572067E-001    8.04386378E-001
    5.03149606E-002   -8.57480315E-002   -3.00000000E-003   -3.63392630E-001   -3.59062223E-001    3.76359219E-001    1.15693555E-001   -3.30683726E-001    7.75286903E-001
    5.17322835E-002   -8.57480315E-002   -3.00000000E-003   -3.52633306E-001   -3.50475939E-001    3.58908848E-001    9.68849553E-002   -3.18060469E-001    7.46825292E-001
    5.31496063E-002   -8.57480315E-002   -3.00000000E-003   -3.41935759E-001   -3.42193694E-001    3.42223557E-001    7.89592166E-002   -3.05736661E-001    7.18998563E-001
    5.45669291E-002   -8.57480315E-002   -3.00000000E-003   -3.31292514E-001   -3.34193726E-001    3.26282215E-001    6.19057670E-002   -2.93744031E-001    6.91819572E-001
    5.59842520E-002   -8.57480315E-002   -3.00000000E-003   -3.20712108E-001   -3.26466200E-001    3.11058728E-001    4.57062298E-002   -2.82112450E-001    6.65301097E-001
    5.74015748E-002   -8.57480315E-002   -3.00000000E-003   -3.10205216E-001   -3.19006241E-001    2.96521219E-001    3.03354330E-002   -2.70870150E-001    6.39448891E-001
    5.88188976E-002   -8.57480315E-002   -3.00000000E-003   -2.99783595E-001   -3.11806365E-001    2.82632574E-001    1.57605268E-002   -2.60039302E-001    6.14267315E-001
    6.02362205E-002   -8.57480315E-002   -3.00000000E-003   -2.89458501E-001   -3.04853869E-001    2.69354243E-001    1.94845874E-003   -2.49635996E-001    5.89752326E-001
    6.16535433E-002   -8.57480315E-002   -3.00000000E-003   -2.79235369E-001   -2.98135672E-001    2.56650607E-001   -1.11323354E-002   -2.39671989E-001    5.65898619E-001
    6.30708661E-002   -8.57480315E-002   -3.00000000E-003   -2.69119458E-001   -2.91639824E-001    2.44489001E-001   -2.35093583E-002   -2.30155665E-001    5.42704048E-001
    6.44881890E-002   -8.57480315E-002   -3.00000000E-003   -2.59115332E-001   -2.85354929E-001    2.32839822E-001   -3.52073175E-002   -2.21092532E-001    5.20162641E-001
    6.59055118E-002   -8.57480315E-002   -3.00000000E-003   -2.49229650E-001   -2.79271100E-001    2.21676331E-001   -4.62508633E-002   -2.12484633E-001    4.98270947E-001
    6.73228346E-002   -8.57480315E-002   -3.00000000E-003   -2.39471528E-001   -2.73381429E-001    2.10973472E-001   -5.66616587E-002   -2.04331343E-001    4.77022408E-001
    6.87401575E-002   -8.57480315E-002   -3.00000000E-003   -2.29850125E-001   -2.67681335E-001    2.00707648E-001   -6.64629023E-002   -1.96628608E-001    4.56411386E-001
    7.01574803E-002   -8.57480315E-002   -3.00000000E-003   -2.20375073E-001   -2.62166930E-001    1.90855870E-001   -7.56757741E-002   -1.89370268E-001    4.36429624E-001
    7.15748031E-002   -8.57480315E-002   -3.00000000E-003   -2.11054449E-001   -2.56835064E-001    1.81395801E-001   -8.43204706E-002   -1.82547683E-001    4.17066793E-001
    7.29921260E-002   -8.57480315E-002   -3.00000000E-003   -2.01898839E-001   -2.51683427E-001    1.72308557E-001   -9.24180404E-002   -1.76151434E-001    3.98314889E-001
    7.44094488E-002   -8.57480315E-002   -3.00000000E-003   -1.92918345E-001   -2.46711343E-001    1.63573657E-001   -9.99883966E-002   -1.70167437E-001    3.80160677E-001
    7.58267717E-002   -8.57480315E-002   -3.00000000E-003   -1.84122885E-001   -2.41919858E-001    1.55172273E-001   -1.07053589E-001   -1.64579525E-001    3.62593766E-001
    7.72440945E-002   -8.57480315E-002   -3.00000000E-003   -1.75518375E-001   -2.37306711E-001    1.47087001E-001   -1.13631208E-001   -1.59371292E-001    3.45599588E-001
    7.86614173E-002   -8.57480315E-002   -3.00000000E-003   -1.67113842E-001   -2.32874606E-001    1.39300931E-001   -1.19741879E-001   -1.54523802E-001    3.29166204E-001
    8.00787402E-002   -8.57480315E-002   -3.00000000E-003   -1.58916993E-001   -2.28621965E-001    1.31800182E-001   -1.25405617E-001   -1.50015074E-001    3.13280894E-001
    8.14960630E-002   -8.57480315E-002   -3.00000000E-003   -1.50933125E-001   -2.24553502E-001    1.24569948E-001   -1.30639924E-001   -1.45826184E-001    2.97929289E-001
    8.29133858E-002   -8.57480315E-002   -3.00000000E-003   -1.43168504E-001   -2.20669319E-001    1.17597258E-001   -1.35464995E-001   -1.41932630E-001    2.83098240E-001
    8.43307087E-002   -8.57480315E-002   -3.00000000E-003   -1.35627534E-001   -2.16971322E-001    1.10870474E-001   -1.39899440E-001   -1.38311417E-001    2.68773194E-001
    8.57480315E-002   -8.57480315E-002   -3.00000000E-003   -1.28314078E-001   -2.13461089E-001    1.04378251E-001   -1.43961715E-001   -1.34938938E-001    2.54940388E-001
    8.71653543E-002   -8.57480315E-002   -3.00000000E-003   -1.21229466E-001   -2.10141838E-001    9.81108889E-002   -1.47671004E-001   -1.31791264E-001    2.41585291E-001
    8.85826772E-002   -8.57480315E-002   -3.00000000E-003   -1.14375960E-001   -2.07015492E-001    9.20590408E-002   -1.51045628E-001   -1.28845457E-001    2.28694008E-001
    9.00000000E-002   -8.57480315E-002   -3.00000000E-003   -1.07753839E-001   -2.04084164E-001    8.62143440E-002   -1.54104504E-001   -1.26077663E-001    2.16251871E-001
   -9.00000000E-002   -8.43307087E-002   -3.00000000E-003   -2.21513679E-001    9.92560405E-002    4.41152849E-001    7.12218865E-002   -2.92166881E-001    1.53274842E-001
   -8.85826772E-002   -8.43307087E-002   -3.00000000E-003   -2.18412503E-001    9.66753236E-002    4.48700346E-001    7.49623689E-002   -2.98241155E-001    1.66422066E-001
   -8.71653543E-002   -8.43307087E-002   -3.00000000E-003   -2.14795851E-001    9.31522566E-002    4.56529580E-001    7.83868568E-002   -3.04627045E-001    1.80327647E-001
   -8.57480315E-002   -8.43307087E-002   -3.00000000E-003   -2.10669826E-001    8.86842600E-002    4.64661399E-001    8.14538059E-002   -3.11352477E-001    1.95071553E-001
   -8.43307087E-002   -8.43307087E-002   -3.00000000E-003   -2.06044256E-001    8.32722412E-002    4.73114991E-001    8.41195261E-002   -3.18441366E-001    2.10728146E-001
   -8.29133858E-002   -8.43307087E-002   -3.00000000E-003   -2.00928139E-001    7.69197944E-002    4.81914246E-001    8.63409473E-002   -3.25916655E-001    2.27373126E-001
   -8.14960630E-002   -8.43307087E-002   -3.00000000E-003   -1.95338224E-001    6.96392322E-002    4.91080686E-001    8.80762795E-002   -3.33800474E-001    2.45077335E-001
   -8.00787402E-002   -8.43307087E-002   -3.00000000E-003   -1.89288600E-001    6.14424965E-002    5.00639061E-001    8.92820069E-002   -3.42110009E-001    2.63907160E-001
   -7.86614173E-002   -8.43307087E-002   -3.00000000E-003   -1.82798999E-001    5.23493376E-002    5.10613584E-001    8.99160675E-002   -3.50863879E-001    2.83925119E-001
   -7.72440945E-002   -8.43307087E-002   -3.00000000E-003   -1.75889136E-001    4.23793824E-002    5.21030675E-001    8.99358537E-002   -3.60074085E-001    3.05186190E-001
   -7.58267717E-002   -8.43307087E-002   -3.00000000E-003   -1.68582437E-001    3.15596529E-002    5.31915570E-001    8.92988254E-002   -3.69749615E-001    3.27738064E-001
   -7.44094488E-002   -8.43307087E-002   -3.00000000E-003   -1.60900377E-001    1.99173550E-002    5.43295419E-001    8.79642157E-002   -3.79896706E-001    3.51621262E-001
   -7.29921260E-002   -8.43307087E-002   -3.00000000E-003   -1.52867550E-001    7.48334880E-003    5.55197637E-001    8.58912768E-002   -3.90516588E-001    3.76867028E-001
   -7.15748031E-002   -8.43307087E-002   -3.00000000E-003   -1.44507521E-001   -5.70948604E-003    5.67651923E-001    8.30410982E-002   -4.01607683E-001    4.03499046E-001
   -7.01574803E-002   -8.43307087E-002   -3.00000000E-003   -1.35843969E-001   -1.96282482E-002    5.80687192E-001    7.93746949E-002   -4.13162509E-001    4.31529356E-001
   -6.87401575E-002   -8.43307087E-002   -3.00000000E-003   -1.26905667E-001   -3.42328203E-002    5.94332430E-001    7.48552176E-002   -4.25169267E-001    4.60959553E-001
   -6.73228346E-002   -8.43307087E-002   -3.00000000E-003   -1.17712034E-001   -4.94874863E-002    6.08618974E-001    6.94464975E-002   -4.37610841E-001    4.91780757E-001
   -6.59055118E-002   -8.43307087E-002   -3.00000000E-003   -1.08286798E-001   -6.53532107E-002    6.23577829E-001    6.31146159E-002   -4.50465648E-001    5.23971617E-001
   -6.44881890E-002   -8.43307087E-002   -3.00000000E-003   -9.86492897E-002   -8.17912583E-002    6.39242108E-001    5.58282071E-002   -4.63705045E-001    5.57500345E-001
   -6.30708661E-002   -8.43307087E-002   -3.00000000E-003   -8.88218098E-002   -9.87617755E-002    6.55641187E-001    4.75552130E-002   -4.77296254E-001    5.92316392E-001
   -6.16535433E-002   -8.43307087E-002   -3.00000000E-003   -7.88244333E-002   -1.16221753E-001    6.72807642E-001    3.82685697E-002   -4.91199103E-001    6.28361143E-001
   -6.02362205E-002   -8.43307087E-002   -3.00000000E-003   -6.86685928E-002   -1.34131689E-001    6.90773174E-001    2.79449649E-002   -5.05367002E-001    6.65558649E-001
   -5.88188976E-002   -8.43307087E-002   -3.00000000E-003   -5.83682811E-002   -1.52451573E-001    7.09570246E-001    1.65643206E-002   -5.19748605E-001    7.03822138E-001
   -5.74015748E-002   -8.43307087E-002   -3.00000000E-003   -4.79262248E-002   -1.71146659E-001    7.29232525E-001    4.10823169E-003   -5.34282743E-001    7.43041515E-001
   -5.59842520E-002   -8.43307087E-002   -3.00000000E-003   -3.73527986E-002   -1.90179141E-001    7.49798205E-001   -9.44062732E-003   -5.48902825E-001    7.83096645E-001
   -5.45669291E-002   -8.43307087E-002   -3.00000000E-003   -2.66543585E-002   -2.09512586E-001    7.71309740E-001   -2.41008669E-002   -5.63533160E-001    8.23848142E-001
   -5.31496063E-002   -8.43307087E-002   -3.00000000E-003   -1.58460247E-002   -2.29100969E-001    7.93809690E-001   -3.98981018E-002   -5.78081204E-001    8.65125987E-001
   -5.17322835E-002   -8.43307087E-002   -3.00000000E-003   -4.95600196E-003   -2.48876849E-001    8.17328791E-001   -5.68444650E-002   -5.92441942E-001    9.06737869E-001
   -5.03149606E-002   -8.43307087E-002   -3.00000000E-003    5.98884912E-003   -2.68752178E-001    8.41864585E-001   -7.49231605E-002   -6.06491958E-001    9.48459838E-001
   -4.88976378E-002   -8.43307087E-002   -3.00000000E-003    1.69986125E-002   -2.88648365E-001    8.67377072E-001   -9.40590873E-002   -6.20097824E-001    9.90042605E-001
   -4.74803150E-002   -8.43307087E-002   -3.00000000E-003    2.81627745E-002   -3.08552498E-001    8.93830994E-001   -1.14135226E-001   -6.33126244E-001    1.03122844E+000
   -4.60629921E-002   -8.43307087E-002   -3.00000000E-003    3.96576264E-002   -3.28569235E-001    9.21294406E-001   -1.35080986E-001   -6.45443437E-001    1.07174927E+000
   -4.46456693E-002   -8.43307087E-002   -3.00000000E-003    5.16275327E-002   -3.48856145E-001    9.50060514E-001   -1.57027111E-001   -6.56891678E-001    1.11130885E+000
   -4.32283465E-002   -8.43307087E-002   -3.00000000E-003    6.38832861E-002   -3.69351980E-001    9.80640666E-001   -1.80412541E-001   -6.67242722E-001    1.14950353E+000
   -4.18110236E-002   -8.43307087E-002   -3.00000000E-003    7.55451468E-002   -3.89299017E-001    1.01332972E+000   -2.05703260E-001   -6.76142254E-001    1.18574318E+000
   -4.03937008E-002   -8.43307087E-002   -3.00000000E-003    8.53886550E-002   -4.07233825E-001    1.04716947E+000   -2.32358705E-001   -6.83140670E-001    1.21929560E+000
   -3.89763780E-002   -8.43307087E-002   -3.00000000E-003    9.36887922E-002   -4.22581964E-001    1.07992565E+000   -2.58266716E-001   -6.87861814E-001    1.24955429E+000
   -3.75590551E-002   -8.43307087E-002   -3.00000000E-003    1.02853179E-001   -4.36823025E-001    1.11030336E+000   -2.81502520E-001   -6.89980183E-001    1.27600866E+000
   -3.61417323E-002   -8.43307087E-002   -3.00000000E-003    1.15909692E-001   -4.52326804E-001    1.13899540E+000   -3.01644433E-001   -6.88740837E-001    1.29750941E+000
   -3.47244094E-002   -8.43307087E-002   -3.00000000E-003    1.36574760E-001   -4.71750514E-001    1.16892677E+000   -3.19509399E-001   -6.82125483E-001    1.31092984E+000
   -3.33070866E-002   -8.43307087E-002   -3.00000000E-003    1.66887932E-001   -4.97200282E-001    1.21760940E+000   -3.41462185E-001   -6.65669400E-001    1.30850441E+000
   -3.18897638E-002   -8.43307087E-002   -3.00000000E-003    1.36363422E-001   -4.85194612E-001    1.26744760E+000   -3.63449888E-001   -6.47810009E-001    1.30167384E+000
   -3.04724409E-002   -8.43307087E-002   -3.00000000E-003   -2.84489292E-001   -3.09673557E-001    1.08036011E-001    1.22629130E-001   -6.98030592E-001    1.39936439E+000
   -2.90551181E-002   -8.43307087E-002   -3.00000000E-003   -2.86145173E-001   -3.10995851E-001    1.08388388E-001    1.17801777E-001   -6.98144524E-001    1.42314132E+000
   -2.76377953E-002   -8.43307087E-002   -3.00000000E-003   -2.87008940E-001   -3.11717126E-001    1.07310669E-001    1.11975339E-001   -6.98189252E-001    1.44532878E+000
   -2.62204724E-002   -8.43307087E-002   -3.00000000E-003   -2.87343384E-001   -3.12733796E-001    1.04243604E-001    1.05204158E-001   -6.99152025E-001    1.46648036E+000
   -2.48031496E-002   -8.43307087E-002   -3.00000000E-003   -2.89045796E-001   -3.15106069E-001    9.92342818E-002    9.85711772E-002   -7.01007886E-001    1.48671236E+000
   -2.33858268E-002   -8.43307087E-002   -3.00000000E-003   -2.92105592E-001   -3.17641805E-001    9.50887367E-002    9.33074342E-002   -7.01925174E-001    1.50551807E+000
   -2.19685039E-002   -8.43307087E-002   -3.00000000E-003   -2.94561104E-001   -3.19416919E-001    9.17018083E-002    8.85566963E-002   -7.01690993E-001    1.52269838E+000
   -2.05511811E-002   -8.43307087E-002   -3.00000000E-003   -2.96250199E-001   -3.20655346E-001    8.81689143E-002    8.36489029E-002   -7.00929078E-001    1.53830729E+000
   -1.91338583E-002   -8.43307087E-002   -3.00000000E-003   -2.97470294E-001   -3.21760234E-001    8.41047752E-002    7.83909056E-002   -6.99997569E-001    1.55233083E+000
   -1.77165354E-002   -8.43307087E-002   -3.00000000E-003   -2.98629023E-001   -3.23064321E-001    7.94849386E-002    7.29533545E-002   -6.98935129E-001    1.56477494E+000
   -1.62992126E-002   -8.43307087E-002   -3.00000000E-003   -2.99926171E-001   -3.24544184E-001    7.46485755E-002    6.76927811E-002   -6.97524144E-001    1.57572133E+000
   -1.48818898E-002   -8.43307087E-002   -3.00000000E-003   -3.01168026E-001   -3.25901321E-001    6.98518859E-002    6.26865404E-002   -6.95590401E-001    1.58519168E+000
   -1.34645669E-002   -8.43307087E-002   -3.00000000E-003   -3.02144308E-001   -3.26997916E-001    6.50324137E-002    5.77313680E-002   -6.93148286E-001    1.59308579E+000
   -1.20472441E-002   -8.43307087E-002   -3.00000000E-003   -3.02839956E-001   -3.27926329E-001    6.00380285E-002    5.26497793E-002   -6.90277478E-001    1.59928948E+000
   -1.06299213E-002   -8.43307087E-002   -3.00000000E-003   -3.03367743E-001   -3.28852055E-001    5.48093735E-002    4.74463128E-002   -6.87020206E-001    1.60379519E+000
   -9.21259843E-003   -8.43307087E-002   -3.00000000E-003   -3.03823066E-001   -3.29828025E-001    4.94225845E-002    4.22685451E-002   -6.83366789E-001    1.60672492E+000
   -7.79527559E-003   -8.43307087E-002   -3.00000000E-003   -3.04187536E-001   -3.30740630E-001    4.39836321E-002    3.72107489E-002   -6.79290806E-001    1.60818877E+000
   -6.37795276E-003   -8.43307087E-002   -3.00000000E-003   -3.04388866E-001   -3.31472814E-001    3.85161679E-002    3.22029525E-002   -6.74781286E-001    1.60816443E+000
   -4.96062992E-003   -8.43307087E-002   -3.00000000E-003   -3.04399444E-001   -3.32037578E-001    3.29803445E-002    2.71245232E-002   -6.69846988E-001    1.60656754E+000
   -3.54330709E-003   -8.43307087E-002   -3.00000000E-003   -3.04254290E-001   -3.32539026E-001    2.73518898E-002    2.19347240E-002   -6.64510647E-001    1.60339670E+000
   -2.12598425E-003   -8.43307087E-002   -3.00000000E-003   -3.03995016E-001   -3.33048916E-001    2.16629245E-002    1.67102244E-002   -6.58807457E-001    1.59879146E+000
   -7.08661417E-004   -8.43307087E-002   -3.00000000E-003   -3.03617497E-001   -3.33518139E-001    1.59681964E-002    1.15444467E-002   -6.52766425E-001    1.59290591E+000
    7.08661417E-004   -8.43307087E-002   -3.00000000E-003   -3.03084781E-001   -3.33853690E-001    1.02880266E-002    6.42041585E-003   -6.46390622E-001    1.58575879E+000
    2.12598425E-003   -8.43307087E-002   -3.00000000E-003   -3.02379549E-001   -3.34037854E-001    4.60385923E-003    1.24714868E-003   -6.39671076E-001    1.57727258E+000
    3.54330709E-003   -8.43307087E-002   -3.00000000E-003   -3.01526070E-001   -3.34145406E-001   -1.09515167E-003   -4.02392314E-003   -6.32622469E-001    1.56744259E+000
    4.96062992E-003   -8.43307087E-002   -3.00000000E-003   -3.00556220E-001   -3.34247982E-001   -6.78008747E-003   -9.33997818E-003   -6.25303073E-001    1.55643785E+000
    6.37795276E-003   -8.43307087E-002   -3.00000000E-003   -2.99462386E-001   -3.34313001E-001   -1.23998209E-002   -1.46087708E-002   -6.17776647E-001    1.54446660E+000
    7.79527559E-003   -8.43307087E-002   -3.00000000E-003   -2.98203254E-001   -3.34239973E-001   -1.79350782E-002   -1.98387741E-002   -6.10050799E-001    1.53155267E+000
    9.21259843E-003   -8.43307087E-002   -3.00000000E-003   -2.96754210E-001   -3.34000183E-001   -2.34095467E-002   -2.51443978E-002   -6.02086737E-001    1.51754787E+000
    1.06299213E-002   -8.43307087E-002   -3.00000000E-003   -2.95140264E-001   -3.33705459E-001   -2.88497947E-002   -3.06086440E-002   -5.93876231E-001    1.50238121E+000
    1.20472441E-002   -8.43307087E-002   -3.00000000E-003   -2.93407767E-001   -3.33500644E-001   -3.42293258E-002   -3.61334231E-002   -5.85514264E-001    1.48629758E+000
    1.34645669E-002   -8.43307087E-002   -3.00000000E-003   -2.91558468E-001   -3.33334208E-001   -3.94833124E-002   -4.15139567E-002   -5.77135470E-001    1.46968233E+000
    1.48818898E-002   -8.43307087E-002   -3.00000000E-003   -2.89533285E-001   -3.32962677E-001   -4.45753796E-002   -4.67211126E-002   -5.68757732E-001    1.45258789E+000
    1.62992126E-002   -8.43307087E-002   -3.00000000E-003   -2.87277934E-001   -3.32214262E-001   -4.95398464E-002   -5.20188974E-002   -5.60245304E-001    1.43460557E+000
    1.77165354E-002   -8.43307087E-002   -3.00000000E-003   -2.84806911E-001   -3.31299338E-001   -5.44416458E-002   -5.78034418E-002   -5.51456393E-001    1.41527757E+000
    1.91338583E-002   -8.43307087E-002   -3.00000000E-003   -2.82195514E-001   -3.30878277E-001   -5.92957973E-002   -6.39898595E-002   -5.42527665E-001    1.39493598E+000
    2.05511811E-002   -8.43307087E-002   -3.00000000E-003   -2.79508091E-001   -3.31102030E-001   -6.40228483E-002   -6.96793531E-002   -5.33888876E-001    1.37480986E+000
    2.19685039E-002   -8.43307087E-002   -3.00000000E-003   -2.76676557E-001   -3.31139764E-001   -6.85020969E-002   -7.43735199E-002   -5.25715397E-001    1.35545740E+000
    2.33858268E-002   -8.43307087E-002   -3.00000000E-003   -2.73524183E-001   -3.30043349E-001   -7.27611732E-002   -7.84243663E-002   -5.17692174E-001    1.33601592E+000
    2.48031496E-002   -8.43307087E-002   -3.00000000E-003   -2.70002036E-001   -3.26851054E-001   -7.70161093E-002   -8.32353623E-002   -5.09081098E-001    1.31424708E+000
    2.62204724E-002   -8.43307087E-002   -3.00000000E-003   -2.66217468E-001   -3.23730838E-001   -8.13575333E-002   -9.26229325E-002   -4.99135151E-001    1.28760876E+000
    2.76377953E-002   -8.43307087E-002   -3.00000000E-003   -2.62440367E-001   -3.26949484E-001   -8.61633476E-002   -1.01311136E-001   -4.89849033E-001    1.26232925E+000
    2.90551181E-002   -8.43307087E-002   -3.00000000E-003   -2.59217980E-001   -3.30289626E-001   -9.06161620E-002   -1.04931231E-001   -4.82469718E-001    1.24323812E+000
    3.04724409E-002   -8.43307087E-002   -3.00000000E-003   -2.55743374E-001   -3.32202606E-001   -9.41311445E-002   -1.05997520E-001   -4.75674923E-001    1.22781462E+000
    3.18897638E-002   -8.43307087E-002   -3.00000000E-003   -5.29462756E-001   -5.18802058E-001    7.05776743E-001    4.38272863E-001   -4.61503012E-001    1.25099315E+000
    3.33070866E-002   -8.43307087E-002   -3.00000000E-003   -5.45165749E-001   -5.28724814E-001    6.74636406E-001    4.01669959E-001   -4.60328132E-001    1.21948539E+000
    3.47244094E-002   -8.43307087E-002   -3.00000000E-003   -5.31647135E-001   -5.04792048E-001    6.17887201E-001    3.62700847E-001   -4.52790843E-001    1.16079888E+000
    3.61417323E-002   -8.43307087E-002   -3.00000000E-003   -5.06478331E-001   -4.84115995E-001    5.87696322E-001    3.37417179E-001   -4.42610464E-001    1.11532522E+000
    3.75590551E-002   -8.43307087E-002   -3.00000000E-003   -4.89580426E-001   -4.69255603E-001    5.64398002E-001    3.14201917E-001   -4.32126807E-001    1.07827881E+000
    3.89763780E-002   -8.43307087E-002   -3.00000000E-003   -4.77187775E-001   -4.57686157E-001    5.41694070E-001    2.89972459E-001   -4.21333027E-001    1.04404742E+000
    4.03937008E-002   -8.43307087E-002   -3.00000000E-003   -4.66693839E-001   -4.47121304E-001    5.18095952E-001    2.64348834E-001   -4.10107486E-001    1.01027880E+000
    4.18110236E-002   -8.43307087E-002   -3.00000000E-003   -4.56094752E-001   -4.36030060E-001    4.93692894E-001    2.38249293E-001   -3.98298439E-001    9.76035249E-001
    4.32283465E-002   -8.43307087E-002   -3.00000000E-003   -4.44403728E-001   -4.24167096E-001    4.69660201E-001    2.13052261E-001   -3.85942609E-001    9.41682638E-001
    4.46456693E-002   -8.43307087E-002   -3.00000000E-003   -4.31942852E-001   -4.12206244E-001    4.47056197E-001    1.89464924E-001   -3.73293735E-001    9.08065594E-001
    4.60629921E-002   -8.43307087E-002   -3.00000000E-003   -4.19422198E-001   -4.00755369E-001    4.26055100E-001    1.67382959E-001   -3.60604500E-001    8.75572114E-001
    4.74803150E-002   -8.43307087E-002   -3.00000000E-003   -4.07204345E-001   -3.89996174E-001    4.06343891E-001    1.46456886E-001   -3.48017023E-001    8.44129408E-001
    4.88976378E-002   -8.43307087E-002   -3.00000000E-003   -3.95315429E-001   -3.79844609E-001    3.87604653E-001    1.26434892E-001   -3.35588603E-001    8.13532066E-001
    5.03149606E-002   -8.43307087E-002   -3.00000000E-003   -3.83648965E-001   -3.70151287E-001    3.69662193E-001    1.07222023E-001   -3.23347595E-001    7.83631313E-001
    5.17322835E-002   -8.43307087E-002   -3.00000000E-003   -3.72101746E-001   -3.60804278E-001    3.52461983E-001    8.88188636E-002   -3.11319620E-001    7.54376480E-001
    5.31496063E-002   -8.43307087E-002   -3.00000000E-003   -3.60626770E-001   -3.51753813E-001    3.36003506E-001    7.12562208E-002   -2.99536221E-001    7.25774000E-001
    5.45669291E-002   -8.43307087E-002   -3.00000000E-003   -3.49219356E-001   -3.42993699E-001    3.20291054E-001    5.45517783E-002   -2.88038088E-001    6.97853372E-001
    5.59842520E-002   -8.43307087E-002   -3.00000000E-003   -3.37901532E-001   -3.34530513E-001    3.05309132E-001    3.86952416E-002   -2.76861345E-001    6.70636782E-001
    5.74015748E-002   -8.43307087E-002   -3.00000000E-003   -3.26694577E-001   -3.26369502E-001    2.91022090E-001    2.36580512E-002   -2.66039410E-001    6.44131202E-001
    5.88188976E-002   -8.43307087E-002   -3.00000000E-003   -3.15613618E-001   -3.18503303E-001    2.77386013E-001    9.40358545E-003   -2.55597112E-001    6.18331080E-001
    6.02362205E-002   -8.43307087E-002   -3.00000000E-003   -3.04668213E-001   -3.10920859E-001    2.64355518E-001   -4.10582702E-003   -2.45552926E-001    5.93229994E-001
    6.16535433E-002   -8.43307087E-002   -3.00000000E-003   -2.93859430E-001   -3.03604479E-001    2.51891035E-001   -1.69026033E-002   -2.35919659E-001    5.68817213E-001
    6.30708661E-002   -8.43307087E-002   -3.00000000E-003   -2.83188615E-001   -2.96537445E-001    2.39958894E-001   -2.90117853E-002   -2.26706182E-001    5.45086615E-001
    6.44881890E-002   -8.43307087E-002   -3.00000000E-003   -2.72656517E-001   -2.89707625E-001    2.28529905E-001   -4.04572526E-002   -2.17919024E-001    5.22034591E-001
    6.59055118E-002   -8.43307087E-002   -3.00000000E-003   -2.62266896E-001   -2.83103252E-001    2.17578101E-001   -5.12599004E-002   -2.09561824E-001    4.99655691E-001
    6.73228346E-002   -8.43307087E-002   -3.00000000E-003   -2.52028413E-001   -2.76716485E-001    2.07079057E-001   -6.14399124E-002   -2.01634800E-001    4.77944205E-001
    6.87401575E-002   -8.43307087E-002   -3.00000000E-003   -2.41948664E-001   -2.70542290E-001    1.97009665E-001   -7.10184060E-002   -1.94135315E-001    4.56893985E-001
    7.01574803E-002   -8.43307087E-002   -3.00000000E-003   -2.32036912E-001   -2.64577341E-001    1.87347610E-001   -8.00150125E-002   -1.87058489E-001    4.36496166E-001
    7.15748031E-002   -8.43307087E-002   -3.00000000E-003   -2.22300597E-001   -2.58816909E-001    1.78070705E-001   -8.84489090E-002   -1.80397209E-001    4.16739969E-001
    7.29921260E-002   -8.43307087E-002   -3.00000000E-003   -2.12747320E-001   -2.53260566E-001    1.69157594E-001   -9.63400396E-002   -1.74142024E-001    3.97614816E-001
    7.44094488E-002   -8.43307087E-002   -3.00000000E-003   -2.03388354E-001   -2.47904477E-001    1.60589849E-001   -1.03707438E-001   -1.68280960E-001    3.79108193E-001
    7.58267717E-002   -8.43307087E-002   -3.00000000E-003   -1.94231678E-001   -2.42751296E-001    1.52347390E-001   -1.10572449E-001   -1.62798892E-001    3.61207482E-001
    7.72440945E-002   -8.43307087E-002   -3.00000000E-003   -1.85282897E-001   -2.37798157E-001    1.44412859E-001   -1.16953295E-001   -1.57679003E-001    3.43898543E-001
    7.86614173E-002   -8.43307087E-002   -3.00000000E-003   -1.76548458E-001   -2.33047253E-001    1.36769218E-001   -1.22868195E-001   -1.52904448E-001    3.27166227E-001
    8.00787402E-002   -8.43307087E-002   -3.00000000E-003   -1.68035848E-001   -2.28497250E-001    1.29402520E-001   -1.28337676E-001   -1.48453773E-001    3.10998153E-001
    8.14960630E-002   -8.43307087E-002   -3.00000000E-003   -1.59749153E-001   -2.24150968E-001    1.22298017E-001   -1.33378883E-001   -1.44308313E-001    2.95379628E-001
    8.29133858E-002   -8.43307087E-002   -3.00000000E-003   -1.51693681E-001   -2.20009383E-001    1.15442869E-001   -1.38012027E-001   -1.40444159E-001    2.80295918E-001
    8.43307087E-002   -8.43307087E-002   -3.00000000E-003   -1.43872311E-001   -2.16075171E-001    1.08825217E-001   -1.42254920E-001   -1.36840329E-001    2.65732601E-001
    8.57480315E-002   -8.43307087E-002   -3.00000000E-003   -1.36288423E-001   -2.12349144E-001    1.02434556E-001   -1.46126301E-001   -1.33472995E-001    2.51674738E-001
    8.71653543E-002   -8.43307087E-002   -3.00000000E-003   -1.28943445E-001   -2.08832814E-001    9.62609153E-002   -1.49645020E-001   -1.30318967E-001    2.38107919E-001
    8.85826772E-002   -8.43307087E-002   -3.00000000E-003   -1.21837255E-001   -2.05530051E-001    9.02954870E-002   -1.52829551E-001   -1.27356333E-001    2.25016736E-001
    9.00000000E-002   -8.43307087E-002   -3.00000000E-003   -1.14970389E-001   -2.02442387E-001    8.45303919E-002   -1.55699273E-001   -1.24562084E-001    2.12386895E-001
   -9.00000000E-002   -8.29133858E-002   -3.00000000E-003   -2.16008827E-001    1.08187781E-001    4.43043605E-001    7.83163795E-002   -2.93903912E-001    1.47380100E-001
   -8.85826772E-002   -8.29133858E-002   -3.00000000E-003   -2.12664629E-001    1.05417386E-001    4.50466721E-001    8.25159025E-002   -3.00075178E-001    1.60736743E-001
   -8.71653543E-002   -8.29133858E-002   -3.00000000E-003   -2.08784774E-001    1.01662435E-001    4.58164598E-001    8.63975543E-002   -3.06537560E-001    1.74830305E-001
   -8.57480315E-002   -8.29133858E-002   -3.00000000E-003   -2.04376296E-001    9.69199085E-002    4.66154082E-001    8.99174066E-002   -3.13318277E-001    1.89737975E-001
   -8.43307087E-002   -8.29133858E-002   -3.00000000E-003   -1.99446471E-001    9.11898569E-002    4.74457644E-001    9.30318459E-002   -3.20438580E-001    2.05535765E-001
   -8.29133858E-002   -8.29133858E-002   -3.00000000E-003   -1.94003769E-001    8.44765652E-002    4.83097883E-001    9.56972052E-002   -3.27920520E-001    2.22297748E-001
   -8.14960630E-002   -8.29133858E-002   -3.00000000E-003   -1.88064006E-001    7.67914161E-002    4.92095653E-001    9.78702561E-002   -3.35783321E-001    2.40093771E-001
   -8.00787402E-002   -8.29133858E-002   -3.00000000E-003   -1.81640616E-001    6.81470051E-002    5.01476551E-001    9.95077834E-002   -3.44044228E-001    2.58991002E-001
   -7.86614173E-002   -8.29133858E-002   -3.00000000E-003   -1.74751584E-001    5.85629201E-002    5.11263571E-001    1.00565274E-001   -3.52718685E-001    2.79049388E-001
   -7.72440945E-002   -8.29133858E-002   -3.00000000E-003   -1.67418976E-001    4.80616977E-002    5.21482154E-001    1.01001237E-001   -3.61818563E-001    3.00325368E-001
   -7.58267717E-002   -8.29133858E-002   -3.00000000E-003   -1.59661649E-001    3.66679139E-002    5.32158693E-001    1.00771153E-001   -3.71349485E-001    3.22864914E-001
   -7.44094488E-002   -8.29133858E-002   -3.00000000E-003   -1.51502999E-001    2.44111094E-002    5.43318966E-001    9.98336217E-002   -3.81315731E-001    3.46706667E-001
   -7.29921260E-002   -8.29133858E-002   -3.00000000E-003   -1.42964811E-001    1.13217949E-002    5.54991548E-001    9.81478344E-002   -3.91717643E-001    3.71883965E-001
   -7.15748031E-002   -8.29133858E-002   -3.00000000E-003   -1.34069982E-001   -2.56667163E-003    5.67205344E-001    9.56737780E-002   -4.02550284E-001    3.98417290E-001
   -7.01574803E-002   -8.29133858E-002   -3.00000000E-003   -1.24844749E-001   -1.72169150E-002    5.79988037E-001    9.23730715E-002   -4.13805368E-001    4.26318883E-001
   -6.87401575E-002   -8.29133858E-002   -3.00000000E-003   -1.15313376E-001   -3.25905481E-002    5.93370059E-001    8.82059216E-002   -4.25467474E-001    4.55588282E-001
   -6.73228346E-002   -8.29133858E-002   -3.00000000E-003   -1.05496301E-001   -4.86497249E-002    6.07381900E-001    8.31371382E-002   -4.37517311E-001    4.86214668E-001
   -6.59055118E-002   -8.29133858E-002   -3.00000000E-003   -9.54158349E-002   -6.53539238E-002    6.22055325E-001    7.71326521E-002   -4.49930675E-001    5.18177106E-001
   -6.44881890E-002   -8.29133858E-002   -3.00000000E-003   -8.50925511E-002   -8.26633217E-002    6.37421633E-001    7.01569972E-002   -4.62674806E-001    5.51435453E-001
   -6.30708661E-002   -8.29133858E-002   -3.00000000E-003   -7.45471980E-002   -1.00534947E-001    6.53512245E-001    6.21788320E-002   -4.75714201E-001    5.85941796E-001
   -6.16535433E-002   -8.29133858E-002   -3.00000000E-003   -6.38008321E-002   -1.18922222E-001    6.70358215E-001    5.31695198E-002   -4.89004855E-001    6.21630642E-001
   -6.02362205E-002   -8.29133858E-002   -3.00000000E-003   -5.28653482E-002   -1.37781632E-001    6.87990679E-001    4.31048373E-002   -5.02495174E-001    6.58423958E-001
   -5.88188976E-002   -8.29133858E-002   -3.00000000E-003   -4.17542356E-002   -1.57070329E-001    7.06437603E-001    3.19642249E-002   -5.16129593E-001    6.96223861E-001
   -5.74015748E-002   -8.29133858E-002   -3.00000000E-003   -3.04666160E-002   -1.76749982E-001    7.25731871E-001    1.97333235E-002   -5.29841965E-001    7.34919956E-001
   -5.59842520E-002   -8.29133858E-002   -3.00000000E-003   -1.90037419E-002   -1.96786536E-001    7.45910797E-001    6.39838753E-003   -5.43565479E-001    7.74387195E-001
   -5.45669291E-002   -8.29133858E-002   -3.00000000E-003   -7.36437127E-003   -2.17153235E-001    7.67027679E-001   -8.06782482E-003   -5.57217533E-001    8.14478440E-001
   -5.31496063E-002   -8.29133858E-002   -3.00000000E-003    4.43595276E-003   -2.37813253E-001    7.89148323E-001   -2.37126871E-002   -5.70701500E-001    8.55018857E-001
   -5.17322835E-002   -8.29133858E-002   -3.00000000E-003    1.63428380E-002   -2.58684617E-001    8.12329221E-001   -4.05924544E-002   -5.83897925E-001    8.95797828E-001
   -5.03149606E-002   -8.29133858E-002   -3.00000000E-003    2.82640780E-002   -2.79614187E-001    8.36564691E-001   -5.87244356E-002   -5.96656808E-001    9.36554706E-001
   -4.88976378E-002   -8.29133858E-002   -3.00000000E-003    4.01429880E-002   -3.00417477E-001    8.61731851E-001   -7.79953496E-002   -6.08811535E-001    9.76991721E-001
   -4.74803150E-002   -8.29133858E-002   -3.00000000E-003    5.20965878E-002   -3.21021704E-001    8.87624646E-001   -9.81242477E-002   -6.20209376E-001    1.01681326E+000
   -4.60629921E-002   -8.29133858E-002   -3.00000000E-003    6.45270852E-002   -3.41667698E-001    9.14158073E-001   -1.18808825E-001   -6.30728209E-001    1.05575433E+000
   -4.46456693E-002   -8.29133858E-002   -3.00000000E-003    7.80194288E-002   -3.62936064E-001    9.41705974E-001   -1.40091847E-001   -6.40243893E-001    1.09355326E+000
   -4.32283465E-002   -8.29133858E-002   -3.00000000E-003    9.28460098E-002   -3.85417710E-001    9.71466810E-001   -1.62876088E-001   -6.48524743E-001    1.12980405E+000
   -4.18110236E-002   -8.29133858E-002   -3.00000000E-003    1.07540249E-001   -4.08328141E-001    1.00535362E+000   -1.89240711E-001   -6.55030214E-001    1.16364394E+000
   -4.03937008E-002   -8.29133858E-002   -3.00000000E-003    1.17430114E-001   -4.27192928E-001    1.04248415E+000   -2.19657586E-001   -6.58787995E-001    1.19355728E+000
   -3.89763780E-002   -8.29133858E-002   -3.00000000E-003    1.21629159E-001   -4.39055057E-001    1.07565542E+000   -2.47943180E-001   -6.59228206E-001    1.21864426E+000
   -3.75590551E-002   -8.29133858E-002   -3.00000000E-003    1.26325386E-001   -4.48110988E-001    1.10133772E+000   -2.69036763E-001   -6.56570588E-001    1.23914916E+000
   -3.61417323E-002   -8.29133858E-002   -3.00000000E-003    1.35548598E-001   -4.57722001E-001    1.11977360E+000   -2.81368773E-001   -6.50479703E-001    1.25446938E+000
   -3.47244094E-002   -8.29133858E-002   -3.00000000E-003   -2.78149947E-001   -2.95157342E-001    1.28419471E-001    1.39706772E-001   -6.61686812E-001    1.29979767E+000
   -3.33070866E-002   -8.29133858E-002   -3.00000000E-003   -2.74939943E-001   -2.97422101E-001    1.24185987E-001    1.29162401E-001   -6.65896959E-001    1.32874681E+000
   -3.18897638E-002   -8.29133858E-002   -3.00000000E-003   -2.81504532E-001   -3.02845997E-001    1.16728564E-001    1.22963237E-001   -6.71218870E-001    1.35725693E+000
   -3.04724409E-002   -8.29133858E-002   -3.00000000E-003   -2.86382109E-001   -3.05694103E-001    1.15580964E-001    1.18358649E-001   -6.72202072E-001    1.38162832E+000
   -2.90551181E-002   -8.29133858E-002   -3.00000000E-003   -2.89305211E-001   -3.07330626E-001    1.14007869E-001    1.13662518E-001   -6.72122590E-001    1.40427718E+000
   -2.76377953E-002   -8.29133858E-002   -3.00000000E-003   -2.91375053E-001   -3.08520378E-001    1.11583699E-001    1.08509914E-001   -6.71977963E-001    1.42579020E+000
   -2.62204724E-002   -8.29133858E-002   -3.00000000E-003   -2.93138207E-001   -3.09806354E-001    1.08183815E-001    1.02949397E-001   -6.72116941E-001    1.44628354E+000
   -2.48031496E-002   -8.29133858E-002   -3.00000000E-003   -2.95166462E-001   -3.11453166E-001    1.04064101E-001    9.73778404E-002   -6.72407222E-001    1.46569162E+000
   -2.33858268E-002   -8.29133858E-002   -3.00000000E-003   -2.97496335E-001   -3.13209796E-001    9.98766258E-002    9.21434211E-002   -6.72366049E-001    1.48382616E+000
   -2.19685039E-002   -8.29133858E-002   -3.00000000E-003   -2.99682357E-001   -3.14763555E-001    9.58180654E-002    8.71410792E-002   -6.71778938E-001    1.50054521E+000
   -2.05511811E-002   -8.29133858E-002   -3.00000000E-003   -3.01511280E-001   -3.16085411E-001    9.16774968E-002    8.21366045E-002   -6.70757447E-001    1.51579749E+000
   -1.91338583E-002   -8.29133858E-002   -3.00000000E-003   -3.03037450E-001   -3.17303196E-001    8.72713129E-002    7.70213354E-002   -6.69439661E-001    1.52955986E+000
   -1.77165354E-002   -8.29133858E-002   -3.00000000E-003   -3.04402735E-001   -3.18533821E-001    8.25690516E-002    7.18388823E-002   -6.67857302E-001    1.54182669E+000
   -1.62992126E-002   -8.29133858E-002   -3.00000000E-003   -3.05686682E-001   -3.19782912E-001    7.76680745E-002    6.66941823E-002   -6.65950660E-001    1.55261096E+000
   -1.48818898E-002   -8.29133858E-002   -3.00000000E-003   -3.06854044E-001   -3.20968614E-001    7.26625559E-002    6.16247825E-002   -6.63653507E-001    1.56190599E+000
   -1.34645669E-002   -8.29133858E-002   -3.00000000E-003   -3.07838915E-001   -3.22036734E-001    6.75610319E-002    5.65806957E-002   -6.60951788E-001    1.56967449E+000
   -1.20472441E-002   -8.29133858E-002   -3.00000000E-003   -3.08625709E-001   -3.23005478E-001    6.23257898E-002    5.15000052E-002   -6.57864870E-001    1.57587784E+000
   -1.06299213E-002   -8.29133858E-002   -3.00000000E-003   -3.09245577E-001   -3.23922507E-001    5.69406151E-002    4.63784206E-002   -6.54408653E-001    1.58051300E+000
   -9.21259843E-003   -8.29133858E-002   -3.00000000E-003   -3.09731981E-001   -3.24805253E-001    5.14309423E-002    4.12569995E-002   -6.50585972E-001    1.58362363E+000
   -7.79527559E-003   -8.29133858E-002   -3.00000000E-003   -3.10086303E-001   -3.25622361E-001    4.58379370E-002    3.61619958E-002   -6.46391437E-001    1.58525350E+000
   -6.37795276E-003   -8.29133858E-002   -3.00000000E-003   -3.10289780E-001   -3.26335831E-001    4.01817978E-002    3.10777569E-002   -6.41823328E-001    1.58541218E+000
   -4.96062992E-003   -8.29133858E-002   -3.00000000E-003   -3.10332581E-001   -3.26948388E-001    3.44624421E-002    2.59634246E-002   -6.36891034E-001    1.58409760E+000
   -3.54330709E-003   -8.29133858E-002   -3.00000000E-003   -3.10223311E-001   -3.27488461E-001    2.86814932E-002    2.08057677E-002   -6.31608087E-001    1.58132872E+000
   -2.12598425E-003   -8.29133858E-002   -3.00000000E-003   -3.09974330E-001   -3.27979050E-001    2.28562363E-002    1.56214585E-002   -6.25995485E-001    1.57717289E+000
   -7.08661417E-004   -8.29133858E-002   -3.00000000E-003   -3.09585738E-001   -3.28407769E-001    1.70111406E-002    1.04392814E-002   -6.20072114E-001    1.57170297E+000
    7.08661417E-004   -8.29133858E-002   -3.00000000E-003   -3.09047855E-001   -3.28748502E-001    1.11623075E-002    5.25571398E-003   -6.13850180E-001    1.56495647E+000
    2.12598425E-003   -8.29133858E-002   -3.00000000E-003   -3.08355418E-001   -3.28995820E-001    5.31321014E-003    4.36911724E-005   -6.07339893E-001    1.55694504E+000
    3.54330709E-003   -8.29133858E-002   -3.00000000E-003   -3.07514944E-001   -3.29170283E-001   -5.28077190E-004   -5.21006294E-003   -6.00559699E-001    1.54770321E+000
    4.96062992E-003   -8.29133858E-002   -3.00000000E-003   -3.06534551E-001   -3.29290930E-001   -6.34378367E-003   -1.04941266E-002   -5.93541803E-001    1.53731686E+000
    6.37795276E-003   -8.29133858E-002   -3.00000000E-003   -3.05410347E-001   -3.29350587E-001   -1.21108098E-002   -1.57843528E-002   -5.86318702E-001    1.52587928E+000
    7.79527559E-003   -8.29133858E-002   -3.00000000E-003   -3.04129300E-001   -3.29322477E-001   -1.78153198E-002   -2.10861137E-002   -5.78906143E-001    1.51342887E+000
    9.21259843E-003   -8.29133858E-002   -3.00000000E-003   -3.02683847E-001   -3.29205705E-001   -2.34565423E-002   -2.64330434E-002   -5.71309801E-001    1.49996069E+000
    1.06299213E-002   -8.29133858E-002   -3.00000000E-003   -3.01080779E-001   -3.29036677E-001   -2.90336022E-002   -3.18407186E-002   -5.63546538E-001    1.48549881E+000
    1.20472441E-002   -8.29133858E-002   -3.00000000E-003   -2.99331969E-001   -3.28850834E-001   -3.45283305E-002   -3.72746598E-002   -5.55664252E-001    1.47016045E+000
    1.34645669E-002   -8.29133858E-002   -3.00000000E-003   -2.97434431E-001   -3.28624305E-001   -3.99148825E-002   -4.26815420E-002   -5.47714819E-001    1.45408306E+000
    1.48818898E-002   -8.29133858E-002   -3.00000000E-003   -2.95367928E-001   -3.28285834E-001   -4.51763940E-002   -4.80679043E-002   -5.39712344E-001    1.43729446E+000
    1.62992126E-002   -8.29133858E-002   -3.00000000E-003   -2.93115047E-001   -3.27807774E-001   -5.03191064E-002   -5.35270097E-002   -5.31627549E-001    1.41968955E+000
    1.77165354E-002   -8.29133858E-002   -3.00000000E-003   -2.90681620E-001   -3.27293931E-001   -5.53581337E-002   -5.91495538E-002   -5.23447461E-001    1.40120118E+000
    1.91338583E-002   -8.29133858E-002   -3.00000000E-003   -2.88091916E-001   -3.26918213E-001   -6.02883680E-002   -6.48490367E-002   -5.15251270E-001    1.38202693E+000
    2.05511811E-002   -8.29133858E-002   -3.00000000E-003   -2.85358370E-001   -3.26668939E-001   -6.50743406E-002   -7.03619469E-002   -5.07176551E-001    1.36255086E+000
    2.19685039E-002   -8.29133858E-002   -3.00000000E-003   -2.82449921E-001   -3.26252854E-001   -6.96822980E-002   -7.55580925E-002   -4.99269709E-001    1.34290555E+000
    2.33858268E-002   -8.29133858E-002   -3.00000000E-003   -2.79314583E-001   -3.25326264E-001   -7.41274452E-002   -8.06876214E-002   -4.91396637E-001    1.32268518E+000
    2.48031496E-002   -8.29133858E-002   -3.00000000E-003   -2.75944373E-001   -3.23907535E-001   -7.84768499E-002   -8.63990598E-002   -4.83327657E-001    1.30115454E+000
    2.62204724E-002   -8.29133858E-002   -3.00000000E-003   -2.72400576E-001   -3.22994232E-001   -8.27826189E-002   -9.31033148E-002   -4.75070201E-001    1.27827044E+000
    2.76377953E-002   -8.29133858E-002   -3.00000000E-003   -2.68806852E-001   -3.23547126E-001   -8.70213212E-002   -9.94824433E-002   -4.67184655E-001    1.25580021E+000
    2.90551181E-002   -8.29133858E-002   -3.00000000E-003   -2.65188851E-001   -3.24518619E-001   -9.09788905E-002   -1.04162007E-001   -4.60102832E-001    1.23529368E+000
    3.04724409E-002   -8.29133858E-002   -3.00000000E-003   -2.61253703E-001   -3.24601240E-001   -9.45140637E-002   -1.07137713E-001   -4.53609983E-001    1.21637757E+000
    3.18897638E-002   -8.29133858E-002   -3.00000000E-003   -2.56526610E-001   -3.22324125E-001   -9.78532200E-002   -1.08117852E-001   -4.47072744E-001    1.19742035E+000
    3.33070866E-002   -8.29133858E-002   -3.00000000E-003   -2.51155133E-001   -3.06447745E-001   -1.02108397E-001   -1.09218589E-001   -4.37934468E-001    1.16969368E+000
    3.47244094E-002   -8.29133858E-002   -3.00000000E-003   -2.44206677E-001   -3.15497413E-001   -1.08028978E-001   -1.36946566E-001   -4.24146129E-001    1.12547903E+000
    3.61417323E-002   -8.29133858E-002   -3.00000000E-003   -5.29090230E-001   -4.90111712E-001    5.71395979E-001    3.03890877E-001   -4.26920613E-001    1.14290266E+000
    3.75590551E-002   -8.29133858E-002   -3.00000000E-003   -5.12592874E-001   -4.80399571E-001    5.54638163E-001    2.95284260E-001   -4.17894168E-001    1.10409257E+000
    3.89763780E-002   -8.29133858E-002   -3.00000000E-003   -5.02008973E-001   -4.72663837E-001    5.35171064E-001    2.76657656E-001   -4.08558309E-001    1.06832447E+000
    4.03937008E-002   -8.29133858E-002   -3.00000000E-003   -4.93856113E-001   -4.64707869E-001    5.12138716E-001    2.52065739E-001   -3.98852632E-001    1.03281872E+000
    4.18110236E-002   -8.29133858E-002   -3.00000000E-003   -4.84230001E-001   -4.53678594E-001    4.85845239E-001    2.24881014E-001   -3.88138347E-001    9.95296183E-001
    4.32283465E-002   -8.29133858E-002   -3.00000000E-003   -4.71007853E-001   -4.39911356E-001    4.59915164E-001    1.99335854E-001   -3.76312276E-001    9.57161257E-001
    4.46456693E-002   -8.29133858E-002   -3.00000000E-003   -4.56278044E-001   -4.26027635E-001    4.37020350E-001    1.76616589E-001   -3.64068059E-001    9.20946651E-001
    4.60629921E-002   -8.29133858E-002   -3.00000000E-003   -4.42049258E-001   -4.13304128E-001    4.16623604E-001    1.55759607E-001   -3.51890721E-001    8.86953608E-001
    4.74803150E-002   -8.29133858E-002   -3.00000000E-003   -4.28717714E-001   -4.01746235E-001    3.97632737E-001    1.35881739E-001   -3.39902893E-001    8.54509713E-001
    4.88976378E-002   -8.29133858E-002   -3.00000000E-003   -4.16031227E-001   -3.90978576E-001    3.79436604E-001    1.16602457E-001   -3.28091648E-001    8.23033569E-001
    5.03149606E-002   -8.29133858E-002   -3.00000000E-003   -4.03654692E-001   -3.80662614E-001    3.61842375E-001    9.78937662E-002   -3.16435054E-001    7.92234251E-001
    5.17322835E-002   -8.29133858E-002   -3.00000000E-003   -3.91371567E-001   -3.70618720E-001    3.44880033E-001    7.98738562E-002   -3.04937702E-001    7.62054947E-001
    5.31496063E-002   -8.29133858E-002   -3.00000000E-003   -3.79118576E-001   -3.60814977E-001    3.28639564E-001    6.26675514E-002   -2.93632653E-001    7.32549997E-001
    5.45669291E-002   -8.29133858E-002   -3.00000000E-003   -3.66925989E-001   -3.51290948E-001    3.13174394E-001    4.63327501E-002   -2.82571093E-001    7.03792063E-001
    5.59842520E-002   -8.29133858E-002   -3.00000000E-003   -3.54851733E-001   -3.42092150E-001    2.98474070E-001    3.08595035E-002   -2.71800678E-001    6.75813708E-001
    5.74015748E-002   -8.29133858E-002   -3.00000000E-003   -3.42936098E-001   -3.33239348E-001    2.84488943E-001    1.62038764E-002   -2.61360663E-001    6.48612475E-001
    5.88188976E-002   -8.29133858E-002   -3.00000000E-003   -3.31199754E-001   -3.24725021E-001    2.71155993E-001    2.31607140E-003   -2.51277964E-001    6.22167254E-001
    6.02362205E-002   -8.29133858E-002   -3.00000000E-003   -3.19644496E-001   -3.16532538E-001    2.58419479E-001   -1.08503027E-002   -2.41568871E-001    5.96458043E-001
    6.16535433E-002   -8.29133858E-002   -3.00000000E-003   -3.08263497E-001   -3.08637586E-001    2.46234095E-001   -2.33263114E-002   -2.32247036E-001    5.71466915E-001
    6.30708661E-002   -8.29133858E-002   -3.00000000E-003   -2.97050147E-001   -3.01017898E-001    2.34566358E-001   -3.51362207E-002   -2.23320161E-001    5.47184692E-001
    6.44881890E-002   -8.29133858E-002   -3.00000000E-003   -2.86000007E-001   -2.93655431E-001    2.23389155E-001   -4.62992932E-002   -2.14794748E-001    5.23603749E-001
    6.59055118E-002   -8.29133858E-002   -3.00000000E-003   -2.75116212E-001   -2.86541420E-001    2.12679204E-001   -5.68332937E-002   -2.06675099E-001    5.00725057E-001
    6.73228346E-002   -8.29133858E-002   -3.00000000E-003   -2.64405601E-001   -2.79666245E-001    2.02413561E-001   -6.67553968E-002   -1.98962465E-001    4.78541041E-001
    6.87401575E-002   -8.29133858E-002   -3.00000000E-003   -2.53875892E-001   -2.73025454E-001    1.92569846E-001   -7.60849726E-002   -1.91655171E-001    4.57045230E-001
    7.01574803E-002   -8.29133858E-002   -3.00000000E-003   -2.43534794E-001   -2.66614267E-001    1.83125771E-001   -8.48388673E-002   -1.84749834E-001    4.36227594E-001
    7.15748031E-002   -8.29133858E-002   -3.00000000E-003   -2.33390315E-001   -2.60430312E-001    1.74059548E-001   -9.30365546E-002   -1.78240110E-001    4.16076569E-001
    7.29921260E-002   -8.29133858E-002   -3.00000000E-003   -2.23448893E-001   -2.54471914E-001    1.65349654E-001   -1.00696079E-001   -1.72117935E-001    3.96579022E-001
    7.44094488E-002   -8.29133858E-002   -3.00000000E-003   -2.13719722E-001   -2.48736499E-001    1.56974840E-001   -1.07836473E-001   -1.66371106E-001    3.77721215E-001
    7.58267717E-002   -8.29133858E-002   -3.00000000E-003   -2.04210830E-001   -2.43224320E-001    1.48917108E-001   -1.14477390E-001   -1.60986367E-001    3.59488873E-001
    7.72440945E-002   -8.29133858E-002   -3.00000000E-003   -1.94927005E-001   -2.37934300E-001    1.41157914E-001   -1.20637572E-001   -1.55947566E-001    3.41867257E-001
    7.86614173E-002   -8.29133858E-002   -3.00000000E-003   -1.85873502E-001   -2.32866285E-001    1.33680569E-001   -1.26334632E-001   -1.51237715E-001    3.24840792E-001
    8.00787402E-002   -8.29133858E-002   -3.00000000E-003   -1.77053045E-001   -2.28021044E-001    1.26469954E-001   -1.31587095E-001   -1.46837855E-001    3.08393424E-001
    8.14960630E-002   -8.29133858E-002   -3.00000000E-003   -1.68472459E-001   -2.23398407E-001    1.19512603E-001   -1.36413272E-001   -1.42727858E-001    2.92511307E-001
    8.29133858E-002   -8.29133858E-002   -3.00000000E-003   -1.60134048E-001   -2.19002097E-001    1.12795226E-001   -1.40832117E-001   -1.38886185E-001    2.77178611E-001
    8.43307087E-002   -8.29133858E-002   -3.00000000E-003   -1.52041076E-001   -2.14832441E-001    1.06306278E-001   -1.44862051E-001   -1.35291473E-001    2.62381090E-001
    8.57480315E-002   -8.29133858E-002   -3.00000000E-003   -1.44195587E-001   -2.10891125E-001    1.00035595E-001   -1.48521418E-001   -1.31920982E-001    2.48102584E-001
    8.71653543E-002   -8.29133858E-002   -3.00000000E-003   -1.36597584E-001   -2.07180170E-001    9.39734576E-002   -1.51828628E-001   -1.28752700E-001    2.34327937E-001
    8.85826772E-002   -8.29133858E-002   -3.00000000E-003   -1.29246360E-001   -2.03703083E-001    8.81114413E-002   -1.54802444E-001   -1.25765242E-001    2.21041283E-001
    9.00000000E-002   -8.29133858E-002   -3.00000000E-003   -1.22141723E-001   -2.00461056E-001    8.24419084E-002   -1.57462253E-001   -1.22935847E-001    2.08227371E-001
   -9.00000000E-002   -8.14960630E-002   -3.00000000E-003   -2.10662324E-001    1.17697238E-001    4.44236796E-001    8.60346842E-002   -2.95655745E-001    1.40676465E-001
   -8.85826772E-002   -8.14960630E-002   -3.00000000E-003   -2.07083510E-001    1.14736864E-001    4.51508598E-001    9.07289240E-002   -3.01946941E-001    1.54275594E-001
   -8.71653543E-002   -8.14960630E-002   -3.00000000E-003   -2.02950917E-001    1.10748581E-001    4.59044266E-001    9.51023525E-002   -3.08509621E-001    1.68589235E-001
   -8.57480315E-002   -8.14960630E-002   -3.00000000E-003   -1.98269081E-001    1.05729404E-001    4.66863620E-001    9.91112547E-002   -3.15368826E-001    1.83695050E-001
   -8.43307087E-002   -8.14960630E-002   -3.00000000E-003   -1.93043386E-001    9.96775048E-002    4.74988449E-001    1.02710098E-001   -3.22543780E-001    1.99668321E-001
   -8.29133858E-002   -8.14960630E-002   -3.00000000E-003   -1.87285100E-001    9.25997877E-002    4.83438448E-001    1.05855636E-001   -3.30055797E-001    2.16581656E-001
   -8.14960630E-002   -8.14960630E-002   -3.00000000E-003   -1.81005880E-001    8.45053954E-002    4.92237323E-001    1.08502937E-001   -3.37922368E-001    2.34505229E-001
   -8.00787402E-002   -8.14960630E-002   -3.00000000E-003   -1.74220224E-001    7.54093295E-002    5.01407406E-001    1.10606777E-001   -3.46158490E-001    2.53503539E-001
   -7.86614173E-002   -8.14960630E-002   -3.00000000E-003   -1.66943459E-001    6.53289503E-002    5.10974854E-001    1.12124518E-001   -3.54779533E-001    2.73640400E-001
   -7.72440945E-002   -8.14960630E-002   -3.00000000E-003   -1.59197460E-001    5.42883343E-002    5.20961792E-001    1.13011250E-001   -3.63793469E-001    2.94967779E-001
   -7.58267717E-002   -8.14960630E-002   -3.00000000E-003   -1.51003019E-001    4.23135692E-002    5.31395069E-001    1.13223734E-001   -3.73206113E-001    3.17533643E-001
   -7.44094488E-002   -8.14960630E-002   -3.00000000E-003   -1.42378780E-001    2.94331637E-002    5.42301244E-001    1.12719056E-001   -3.83019455E-001    3.41377294E-001
   -7.29921260E-002   -8.14960630E-002   -3.00000000E-003   -1.33347541E-001    1.56796448E-002    5.53708253E-001    1.11455869E-001   -3.93232442E-001    3.66530568E-001
   -7.15748031E-002   -8.14960630E-002   -3.00000000E-003   -1.23930662E-001    1.08645079E-003    5.65644653E-001    1.09392734E-001   -4.03836660E-001    3.93013022E-001
   -7.01574803E-002   -8.14960630E-002   -3.00000000E-003   -1.14155423E-001   -1.43065864E-002    5.78137672E-001    1.06490766E-001   -4.14823775E-001    4.20837568E-001
   -6.87401575E-002   -8.14960630E-002   -3.00000000E-003   -1.04043589E-001   -3.04604371E-002    5.91218012E-001    1.02710222E-001   -4.26175929E-001    4.50002367E-001
   -6.73228346E-002   -8.14960630E-002   -3.00000000E-003   -9.36144853E-002   -4.73360057E-002    6.04916545E-001    9.80154708E-002   -4.37871635E-001    4.80498634E-001
   -6.59055118E-002   -8.14960630E-002   -3.00000000E-003   -8.28921063E-002   -6.48923877E-002    6.19263527E-001    9.23693123E-002   -4.49884708E-001    5.12299450E-001
   -6.44881890E-002   -8.14960630E-002   -3.00000000E-003   -7.18941107E-002   -8.30871903E-002    6.34292560E-001    8.57363260E-002   -4.62179860E-001    5.45367685E-001
   -6.30708661E-002   -8.14960630E-002   -3.00000000E-003   -6.06421210E-002   -1.01876230E-001    6.50035251E-001    7.80828210E-002   -4.74718779E-001    5.79652060E-001
   -6.16535433E-002   -8.14960630E-002   -3.00000000E-003   -4.91586905E-002   -1.21210553E-001    6.66522838E-001    6.93771125E-002   -4.87454416E-001    6.15084853E-001
   -6.02362205E-002   -8.14960630E-002   -3.00000000E-003   -3.74596620E-002   -1.41040279E-001    6.83785098E-001    5.95919158E-002   -5.00330844E-001    6.51584657E-001
   -5.88188976E-002   -8.14960630E-002   -3.00000000E-003   -2.55565200E-002   -1.61314497E-001    7.01844897E-001    4.87077562E-002   -5.13286951E-001    6.89047298E-001
   -5.74015748E-002   -8.14960630E-002   -3.00000000E-003   -1.34475670E-002   -1.81988792E-001    7.20725782E-001    3.67188463E-002   -5.26256341E-001    7.27360395E-001
   -5.59842520E-002   -8.14960630E-002   -3.00000000E-003   -1.11805435E-003   -2.03034677E-001    7.40457717E-001    2.36236322E-002   -5.39169988E-001    7.66395818E-001
   -5.45669291E-002   -8.14960630E-002   -3.00000000E-003    1.14605191E-002   -2.24451776E-001    7.61103281E-001    9.40108206E-003   -5.51949943E-001    8.06011147E-001
   -5.31496063E-002   -8.14960630E-002   -3.00000000E-003    2.42979818E-002   -2.46248009E-001    7.82771625E-001   -6.02612869E-003   -5.64502865E-001    8.46035959E-001
   -5.17322835E-002   -8.14960630E-002   -3.00000000E-003    3.73156410E-002   -2.68362115E-001    8.05604456E-001   -2.28122713E-002   -5.76697747E-001    8.86249737E-001
   -5.03149606E-002   -8.14960630E-002   -3.00000000E-003    5.02902327E-002   -2.90550119E-001    8.29666075E-001   -4.11143875E-002   -5.88346022E-001    9.26347104E-001
   -4.88976378E-002   -8.14960630E-002   -3.00000000E-003    6.29306394E-002   -3.12352759E-001    8.54733525E-001   -6.08477274E-002   -5.99210603E-001    9.65930455E-001
   -4.74803150E-002   -8.14960630E-002   -3.00000000E-003    7.52396127E-002   -3.33405271E-001    8.80212224E-001   -8.14198814E-002   -6.09086388E-001    1.00461208E+000
   -4.60629921E-002   -8.14960630E-002   -3.00000000E-003    8.79276150E-002   -3.54013612E-001    9.05500347E-001   -1.01908876E-001   -6.17892825E-001    1.04214375E+000
   -4.46456693E-002   -8.14960630E-002   -3.00000000E-003    1.02415450E-001   -3.75450861E-001    9.30655259E-001   -1.21748237E-001   -6.25626854E-001    1.07840585E+000
   -4.32283465E-002   -8.14960630E-002   -3.00000000E-003    1.20645985E-001   -3.99978236E-001    9.57183881E-001   -1.41607002E-001   -6.32181044E-001    1.11315001E+000
   -4.18110236E-002   -8.14960630E-002   -3.00000000E-003    1.43920611E-001   -4.30439073E-001    9.90938888E-001   -1.66301159E-001   -6.36940217E-001    1.14537825E+000
   -4.03937008E-002   -8.14960630E-002   -3.00000000E-003    1.55717004E-001   -4.54416438E-001    1.04104226E+000   -2.07620824E-001   -6.36895276E-001    1.17057138E+000
   -3.89763780E-002   -8.14960630E-002   -3.00000000E-003    1.45367518E-001   -4.53764983E-001    1.07340928E+000   -2.37729136E-001   -6.30604160E-001    1.18666819E+000
   -3.75590551E-002   -8.14960630E-002   -3.00000000E-003   -2.78731888E-001   -2.92750072E-001    1.33085273E-001    1.46004275E-001   -6.42748201E-001    1.23288911E+000
   -3.61417323E-002   -8.14960630E-002   -3.00000000E-003   -2.80316351E-001   -2.93885181E-001    1.33412417E-001    1.40661913E-001   -6.43034239E-001    1.26034757E+000
   -3.47244094E-002   -8.14960630E-002   -3.00000000E-003   -2.81561370E-001   -2.94920926E-001    1.32227110E-001    1.34287484E-001   -6.43301777E-001    1.28656862E+000
   -3.33070866E-002   -8.14960630E-002   -3.00000000E-003   -2.83162092E-001   -2.96723444E-001    1.28960731E-001    1.27573102E-001   -6.44472682E-001    1.31245406E+000
   -3.18897638E-002   -8.14960630E-002   -3.00000000E-003   -2.86495094E-001   -2.99227036E-001    1.24900862E-001    1.21726448E-001   -6.45958849E-001    1.33773405E+000
   -3.04724409E-002   -8.14960630E-002   -3.00000000E-003   -2.90265385E-001   -3.01381819E-001    1.21779824E-001    1.16686100E-001   -6.46563196E-001    1.36154656E+000
   -2.90551181E-002   -8.14960630E-002   -3.00000000E-003   -2.93394716E-001   -3.03031444E-001    1.18928103E-001    1.11804976E-001   -6.46456386E-001    1.38392978E+000
   -2.76377953E-002   -8.14960630E-002   -3.00000000E-003   -2.95964487E-001   -3.04408251E-001    1.15769201E-001    1.06781047E-001   -6.46074820E-001    1.40510147E+000
   -2.62204724E-002   -8.14960630E-002   -3.00000000E-003   -2.98242162E-001   -3.05751770E-001    1.12127746E-001    1.01589750E-001   -6.45630122E-001    1.42514045E+000
   -2.48031496E-002   -8.14960630E-002   -3.00000000E-003   -3.00455155E-001   -3.07175770E-001    1.08083004E-001    9.63584714E-002   -6.45101979E-001    1.44401659E+000
   -2.33858268E-002   -8.14960630E-002   -3.00000000E-003   -3.02651542E-001   -3.08629471E-001    1.03832151E-001    9.12101768E-002   -6.44343322E-001    1.46164644E+000
   -2.19685039E-002   -8.14960630E-002   -3.00000000E-003   -3.04723486E-001   -3.10012838E-001    9.94824746E-002    8.61435728E-002   -6.43250073E-001    1.47794475E+000
   -2.05511811E-002   -8.14960630E-002   -3.00000000E-003   -3.06579665E-001   -3.11293231E-001    9.50047076E-002    8.10912097E-002   -6.41822155E-001    1.49285742E+000
   -1.91338583E-002   -8.14960630E-002   -3.00000000E-003   -3.08215906E-001   -3.12500410E-001    9.03392098E-002    7.60076754E-002   -6.40096745E-001    1.50635394E+000
   -1.77165354E-002   -8.14960630E-002   -3.00000000E-003   -3.09674489E-001   -3.13673546E-001    8.54686173E-002    7.08972418E-002   -6.38086756E-001    1.51841602E+000
   -1.62992126E-002   -8.14960630E-002   -3.00000000E-003   -3.10987562E-001   -3.14818402E-001    8.04231110E-002    6.57899259E-002   -6.35773622E-001    1.52903422E+000
   -1.48818898E-002   -8.14960630E-002   -3.00000000E-003   -3.12153261E-001   -3.15910511E-001    7.52397343E-002    6.07036667E-002   -6.33132148E-001    1.53819680E+000
   -1.34645669E-002   -8.14960630E-002   -3.00000000E-003   -3.13153356E-001   -3.16931323E-001    6.99339382E-002    5.56245188E-002   -6.30150878E-001    1.54588584E+000
   -1.20472441E-002   -8.14960630E-002   -3.00000000E-003   -3.13981434E-001   -3.17880608E-001    6.45042302E-002    5.05333027E-002   -6.26832511E-001    1.55208725E+000
   -1.06299213E-002   -8.14960630E-002   -3.00000000E-003   -3.14646158E-001   -3.18772226E-001    5.89509778E-002    4.54238372E-002   -6.23182092E-001    1.55680049E+000
   -9.21259843E-003   -8.14960630E-002   -3.00000000E-003   -3.15159613E-001   -3.19608950E-001    5.32889648E-002    4.03087779E-002   -6.19202430E-001    1.56004281E+000
   -7.79527559E-003   -8.14960630E-002   -3.00000000E-003   -3.15525006E-001   -3.20381697E-001    4.75388590E-002    3.51932403E-002   -6.14894882E-001    1.56183713E+000
   -6.37795276E-003   -8.14960630E-002   -3.00000000E-003   -3.15739086E-001   -3.21078246E-001    4.17164196E-002    3.00742684E-002   -6.10263933E-001    1.56220316E+000
   -4.96062992E-003   -8.14960630E-002   -3.00000000E-003   -3.15798800E-001   -3.21698359E-001    3.58319221E-002    2.49367796E-002   -6.05316829E-001    1.56115629E+000
   -3.54330709E-003   -8.14960630E-002   -3.00000000E-003   -3.15706550E-001   -3.22249705E-001    2.98948786E-002    1.97754612E-002   -6.00064934E-001    1.55872268E+000
   -2.12598425E-003   -8.14960630E-002   -3.00000000E-003   -3.15465870E-001   -3.22739749E-001    2.39189724E-002    1.45929109E-002   -5.94522419E-001    1.55494421E+000
   -7.08661417E-004   -8.14960630E-002   -3.00000000E-003   -3.15077847E-001   -3.23164893E-001    1.79210295E-002    9.39762854E-003   -5.88705060E-001    1.54986929E+000
    7.08661417E-004   -8.14960630E-002   -3.00000000E-003   -3.14539647E-001   -3.23518901E-001    1.19136718E-002    4.18821243E-003   -5.82627025E-001    1.54353769E+000
    2.12598425E-003   -8.14960630E-002   -3.00000000E-003   -3.13850269E-001   -3.23799916E-001    5.90862845E-003   -1.04403324E-003   -5.76303187E-001    1.53598392E+000
    3.54330709E-003   -8.14960630E-002   -3.00000000E-003   -3.13010638E-001   -3.24012934E-001   -8.26536520E-005   -6.30348986E-003   -5.69750531E-001    1.52724841E+000
    4.96062992E-003   -8.14960630E-002   -3.00000000E-003   -3.12022516E-001   -3.24164449E-001   -6.04594731E-003   -1.15874951E-002   -5.62992235E-001    1.51738967E+000
    6.37795276E-003   -8.14960630E-002   -3.00000000E-003   -3.10883960E-001   -3.24253888E-001   -1.19657057E-002   -1.68913544E-002   -5.56051256E-001    1.50646765E+000
    7.79527559E-003   -8.14960630E-002   -3.00000000E-003   -3.09590283E-001   -3.24274964E-001   -1.78291070E-002   -2.22183335E-002   -5.48945996E-001    1.49452631E+000
    9.21259843E-003   -8.14960630E-002   -3.00000000E-003   -3.08138648E-001   -3.24230612E-001   -2.36280426E-002   -2.75776955E-002   -5.41693207E-001    1.48159945E+000
    1.06299213E-002   -8.14960630E-002   -3.00000000E-003   -3.06530008E-001   -3.24132938E-001   -2.93539505E-002   -3.29691272E-002   -5.34313179E-001    1.46772996E+000
    1.20472441E-002   -8.14960630E-002   -3.00000000E-003   -3.04766368E-001   -3.23991029E-001   -3.49927932E-002   -3.83857746E-002   -5.26835709E-001    1.45298782E+000
    1.34645669E-002   -8.14960630E-002   -3.00000000E-003   -3.02844984E-001   -3.23796098E-001   -4.05299227E-002   -4.38085314E-002   -5.19289569E-001    1.43744203E+000
    1.48818898E-002   -8.14960630E-002   -3.00000000E-003   -3.00758486E-001   -3.23531263E-001   -4.59527996E-002   -4.92482395E-002   -5.11691796E-001    1.42112716E+000
    1.62992126E-002   -8.14960630E-002   -3.00000000E-003   -2.98500668E-001   -3.23197591E-001   -5.12588692E-002   -5.47320121E-002   -5.04048374E-001    1.40404283E+000
    1.77165354E-002   -8.14960630E-002   -3.00000000E-003   -2.96073084E-001   -3.22835002E-001   -5.64454087E-002   -6.02741491E-002   -4.96374248E-001    1.38621242E+000
    1.91338583E-002   -8.14960630E-002   -3.00000000E-003   -2.93481980E-001   -3.22487563E-001   -6.15044641E-002   -6.58329113E-002   -4.88713382E-001    1.36774266E+000
    2.05511811E-002   -8.14960630E-002   -3.00000000E-003   -2.90728547E-001   -3.22130370E-001   -6.64187975E-002   -7.13279649E-002   -4.81117575E-001    1.34876918E+000
    2.19685039E-002   -8.14960630E-002   -3.00000000E-003   -2.87800122E-001   -3.21662016E-001   -7.11757123E-002   -7.67435786E-002   -4.73603217E-001    1.32932529E+000
    2.33858268E-002   -8.14960630E-002   -3.00000000E-003   -2.84682064E-001   -3.20999180E-001   -7.57793379E-002   -8.21989939E-002   -4.66129895E-001    1.30927382E+000
    2.48031496E-002   -8.14960630E-002   -3.00000000E-003   -2.81376596E-001   -3.20237170E-001   -8.02489655E-002   -8.78826970E-002   -4.58651995E-001    1.28845491E+000
    2.62204724E-002   -8.14960630E-002   -3.00000000E-003   -2.77911899E-001   -3.19694894E-001   -8.45892117E-002   -9.37792723E-002   -4.51227604E-001    1.26703111E+000
    2.76377953E-002   -8.14960630E-002   -3.00000000E-003   -2.74318485E-001   -3.19545278E-001   -8.87679887E-002   -9.94594565E-002   -4.44042198E-001    1.24559574E+000
    2.90551181E-002   -8.14960630E-002   -3.00000000E-003   -2.70570158E-001   -3.19424403E-001   -9.27168364E-002   -1.04481372E-001   -4.37220435E-001    1.22459315E+000
    3.04724409E-002   -8.14960630E-002   -3.00000000E-003   -2.66548724E-001   -3.18636255E-001   -9.64221827E-002   -1.08864246E-001   -4.30640810E-001    1.20367744E+000
    3.18897638E-002   -8.14960630E-002   -3.00000000E-003   -2.62122618E-001   -3.16340743E-001   -1.00034658E-001   -1.13347516E-001   -4.23889395E-001    1.18141396E+000
    3.33070866E-002   -8.14960630E-002   -3.00000000E-003   -2.57331054E-001   -3.12791455E-001   -1.03853079E-001   -1.20589141E-001   -4.16351050E-001    1.15536932E+000
    3.47244094E-002   -8.14960630E-002   -3.00000000E-003   -2.52551735E-001   -3.13582405E-001   -1.08204002E-001   -1.30183691E-001   -4.08697220E-001    1.12797382E+000
    3.61417323E-002   -8.14960630E-002   -3.00000000E-003   -2.48424741E-001   -3.17111928E-001   -1.12565102E-001   -1.35531048E-001   -4.02441988E-001    1.10627925E+000
    3.75590551E-002   -8.14960630E-002   -3.00000000E-003   -2.44397879E-001   -3.19963997E-001   -1.16109449E-001   -1.37535368E-001   -3.96399363E-001    1.08950543E+000
    3.89763780E-002   -8.14960630E-002   -3.00000000E-003   -5.25348587E-001   -4.80549313E-001    5.35249289E-001    2.54984730E-001   -3.98549782E-001    1.10867782E+000
    4.03937008E-002   -8.14960630E-002   -3.00000000E-003   -5.23041646E-001   -4.83377143E-001    5.11399815E-001    2.37709791E-001   -3.90909547E-001    1.06891165E+000
    4.18110236E-002   -8.14960630E-002   -3.00000000E-003   -5.17453539E-001   -4.73131695E-001    4.77576074E-001    2.06568701E-001   -3.81237264E-001    1.02229838E+000
    4.32283465E-002   -8.14960630E-002   -3.00000000E-003   -4.98931435E-001   -4.54490602E-001    4.46329223E-001    1.81247988E-001   -3.68585955E-001    9.74667344E-001
    4.46456693E-002   -8.14960630E-002   -3.00000000E-003   -4.79756555E-001   -4.37852125E-001    4.24234131E-001    1.61302269E-001   -3.55961407E-001    9.34596247E-001
    4.60629921E-002   -8.14960630E-002   -3.00000000E-003   -4.63576600E-001   -4.24164297E-001    4.05587136E-001    1.42866561E-001   -3.43995767E-001    8.99099141E-001
    4.74803150E-002   -8.14960630E-002   -3.00000000E-003   -4.49450427E-001   -4.12336296E-001    3.87874340E-001    1.24539577E-001   -3.32480168E-001    8.65725561E-001
    4.88976378E-002   -8.14960630E-002   -3.00000000E-003   -4.36324875E-001   -4.01376191E-001    3.70362407E-001    1.06088531E-001   -3.21208699E-001    8.33297050E-001
    5.03149606E-002   -8.14960630E-002   -3.00000000E-003   -4.23457768E-001   -3.90660766E-001    3.53039657E-001    8.77846183E-002   -3.10058489E-001    8.01383545E-001
    5.17322835E-002   -8.14960630E-002   -3.00000000E-003   -4.10494410E-001   -3.79969701E-001    3.36194541E-001    7.00381772E-002   -2.98998771E-001    7.70014515E-001
    5.31496063E-002   -8.14960630E-002   -3.00000000E-003   -3.97419793E-001   -3.69377272E-001    3.20109464E-001    5.31483721E-002   -2.88075619E-001    7.39384666E-001
    5.45669291E-002   -8.14960630E-002   -3.00000000E-003   -3.84376723E-001   -3.59049284E-001    3.04902569E-001    3.72121127E-002   -2.77367489E-001    7.09643039E-001
    5.59842520E-002   -8.14960630E-002   -3.00000000E-003   -3.71504392E-001   -3.49100392E-001    2.90541157E-001    2.21834521E-002   -2.66939323E-001    6.80823241E-001
    5.74015748E-002   -8.14960630E-002   -3.00000000E-003   -3.58870533E-001   -3.39566703E-001    2.76926761E-001    7.97453738E-003   -2.56834727E-001    6.52884266E-001
    5.88188976E-002   -8.14960630E-002   -3.00000000E-003   -3.46489025E-001   -3.30429518E-001    2.63959613E-001   -5.49107786E-003   -2.47077573E-001    6.25766235E-001
    6.02362205E-002   -8.14960630E-002   -3.00000000E-003   -3.34343045E-001   -3.21654794E-001    2.51565769E-001   -1.82694058E-002   -2.37678967E-001    5.99424248E-001
    6.16535433E-002   -8.14960630E-002   -3.00000000E-003   -3.22409249E-001   -3.13205588E-001    2.39697564E-001   -3.03895801E-002   -2.28648167E-001    5.73829514E-001
    6.30708661E-002   -8.14960630E-002   -3.00000000E-003   -3.10669700E-001   -3.05051995E-001    2.28325293E-001   -4.18700582E-002   -2.19990259E-001    5.48970814E-001
    6.44881890E-002   -8.14960630E-002   -3.00000000E-003   -2.99115354E-001   -2.97174346E-001    2.17428093E-001   -5.27231910E-002   -2.11710754E-001    5.24843382E-001
    6.59055118E-002   -8.14960630E-002   -3.00000000E-003   -2.87746978E-001   -2.89562174E-001    2.06987200E-001   -6.29620821E-002   -2.03814660E-001    5.01448460E-001
    6.73228346E-002   -8.14960630E-002   -3.00000000E-003   -2.76572155E-001   -2.82206664E-001    1.96982635E-001   -7.26005701E-002   -1.96302861E-001    4.78779120E-001
    6.87401575E-002   -8.14960630E-002   -3.00000000E-003   -2.65599822E-001   -2.75105989E-001    1.87393035E-001   -8.16552778E-002   -1.89175794E-001    4.56830539E-001
    7.01574803E-002   -8.14960630E-002   -3.00000000E-003   -2.54838178E-001   -2.68255649E-001    1.78195761E-001   -9.01417602E-002   -1.82430872E-001    4.35589747E-001
    7.15748031E-002   -8.14960630E-002   -3.00000000E-003   -2.44293674E-001   -2.61653129E-001    1.69368618E-001   -9.80782139E-002   -1.76062463E-001    4.15043091E-001
    7.29921260E-002   -8.14960630E-002   -3.00000000E-003   -2.33973164E-001   -2.55297288E-001    1.60888872E-001   -1.05482058E-001   -1.70063558E-001    3.95174698E-001
    7.44094488E-002   -8.14960630E-002   -3.00000000E-003   -2.23885457E-001   -2.49185489E-001    1.52735149E-001   -1.12371577E-001   -1.64423051E-001    3.75969371E-001
    7.58267717E-002   -8.14960630E-002   -3.00000000E-003   -2.14033650E-001   -2.43318191E-001    1.44887229E-001   -1.18765525E-001   -1.59126815E-001    3.57408797E-001
    7.72440945E-002   -8.14960630E-002   -3.00000000E-003   -2.04424663E-001   -2.37693481E-001    1.37327915E-001   -1.24682251E-001   -1.54160874E-001    3.39478718E-001
    7.86614173E-002   -8.14960630E-002   -3.00000000E-003   -1.95061372E-001   -2.32311244E-001    1.30039753E-001   -1.30138723E-001   -1.49508201E-001    3.22161567E-001
    8.00787402E-002   -8.14960630E-002   -3.00000000E-003   -1.85944306E-001   -2.27172020E-001    1.23008018E-001   -1.35152556E-001   -1.45150687E-001    3.05439871E-001
    8.14960630E-002   -8.14960630E-002   -3.00000000E-003   -1.77080375E-001   -2.22275967E-001    1.16218886E-001   -1.39742306E-001   -1.41068745E-001    2.89299814E-001
    8.29133858E-002   -8.14960630E-002   -3.00000000E-003   -1.68470384E-001   -2.17625362E-001    1.09659584E-001   -1.43925993E-001   -1.37241093E-001    2.73724008E-001
    8.43307087E-002   -8.14960630E-002   -3.00000000E-003   -1.60114890E-001   -2.13222539E-001    1.03318817E-001   -1.47721495E-001   -1.33647578E-001    2.58696228E-001
    8.57480315E-002   -8.14960630E-002   -3.00000000E-003   -1.52016195E-001   -2.09068558E-001    9.71861675E-002   -1.51147404E-001   -1.30266512E-001    2.44201759E-001
    8.71653543E-002   -8.14960630E-002   -3.00000000E-003   -1.44173990E-001   -2.05163796E-001    9.12528016E-002   -1.54222103E-001   -1.27075312E-001    2.30224107E-001
    8.85826772E-002   -8.14960630E-002   -3.00000000E-003   -1.36586115E-001   -2.01514196E-001    8.55106199E-002   -1.56964223E-001   -1.24054639E-001    2.16746749E-001
    9.00000000E-002   -8.14960630E-002   -3.00000000E-003   -1.29251673E-001   -1.98120463E-001    7.99523157E-002   -1.59393353E-001   -1.21182165E-001    2.03753854E-001
   -9.00000000E-002   -8.00787402E-002   -3.00000000E-003   -2.05501953E-001    1.27819954E-001    4.44738989E-001    9.43619653E-002   -2.97393370E-001    1.33071569E-001
   -8.85826772E-002   -8.00787402E-002   -3.00000000E-003   -2.01698571E-001    1.24669660E-001    4.51831201E-001    9.95873723E-002   -3.03828677E-001    1.46947158E-001
   -8.71653543E-002   -8.00787402E-002   -3.00000000E-003   -1.97322659E-001    1.20447348E-001    4.59177806E-001    1.04489719E-001   -3.10515725E-001    1.61515751E-001
   -8.57480315E-002   -8.00787402E-002   -3.00000000E-003   -1.92377071E-001    1.15148872E-001    4.66798212E-001    1.09024188E-001   -3.17477179E-001    1.76854226E-001
   -8.43307087E-002   -8.00787402E-002   -3.00000000E-003   -1.86867724E-001    1.08773141E-001    4.74713882E-001    1.13144470E-001   -3.24731625E-001    1.93036752E-001
   -8.29133858E-002   -8.00787402E-002   -3.00000000E-003   -1.80803829E-001    1.01326792E-001    4.82944714E-001    1.16806566E-001   -3.32298718E-001    2.10136759E-001
   -8.14960630E-002   -8.00787402E-002   -3.00000000E-003   -1.74197060E-001    9.28193954E-002    4.91512624E-001    1.19963969E-001   -3.40193790E-001    2.28222228E-001
   -8.00787402E-002   -8.00787402E-002   -3.00000000E-003   -1.67060068E-001    8.32651050E-002    5.00442190E-001    1.22573838E-001   -3.48431999E-001    2.47360907E-001
   -7.86614173E-002   -8.00787402E-002   -3.00000000E-003   -1.59408116E-001    7.26825136E-002    5.09755925E-001    1.24587282E-001   -3.57024287E-001    2.67611774E-001
   -7.72440945E-002   -8.00787402E-002   -3.00000000E-003   -1.51261501E-001    6.10955626E-002    5.19478334E-001    1.25961784E-001   -3.65979411E-001    2.89030505E-001
   -7.58267717E-002   -8.00787402E-002   -3.00000000E-003   -1.42640588E-001    4.85310640E-002    5.29635311E-001    1.26652497E-001   -3.75300955E-001    3.11663472E-001
   -7.44094488E-002   -8.00787402E-002   -3.00000000E-003   -1.33563397E-001    3.50185123E-002    5.40252876E-001    1.26616172E-001   -3.84989829E-001    3.35550771E-001
   -7.29921260E-002   -8.00787402E-002   -3.00000000E-003   -1.24051745E-001    2.05911214E-002    5.51358953E-001    1.25810466E-001   -3.95043290E-001    3.60724603E-001
   -7.15748031E-002   -8.00787402E-002   -3.00000000E-003   -1.14126364E-001    5.28357085E-003    5.62981832E-001    1.24192989E-001   -4.05451380E-001    3.87204524E-001
   -7.01574803E-002   -8.00787402E-002   -3.00000000E-003   -1.03813488E-001   -1.08631015E-002    5.75148838E-001    1.21723939E-001   -4.16204386E-001    4.15004024E-001
   -6.87401575E-002   -8.00787402E-002   -3.00000000E-003   -9.31336853E-002   -2.78086908E-002    5.87890434E-001    1.18363518E-001   -4.27283736E-001    4.44124297E-001
   -6.73228346E-002   -8.00787402E-002   -3.00000000E-003   -8.21076388E-002   -4.55137401E-002    6.01236102E-001    1.14074814E-001   -4.38665932E-001    4.74551844E-001
   -6.59055118E-002   -8.00787402E-002   -3.00000000E-003   -7.07548688E-002   -6.39358534E-002    6.15218022E-001    1.08820680E-001   -4.50322501E-001    5.06264065E-001
   -6.44881890E-002   -8.00787402E-002   -3.00000000E-003   -5.90938295E-002   -8.30321447E-002    6.29870178E-001    1.02563692E-001   -4.62218380E-001    5.39222982E-001
   -6.30708661E-002   -8.00787402E-002   -3.00000000E-003   -4.71452995E-002   -1.02758674E-001    6.45226413E-001    9.52666158E-002   -4.74313617E-001    5.73378383E-001
   -6.16535433E-002   -8.00787402E-002   -3.00000000E-003   -3.49336764E-002   -1.23064480E-001    6.61321718E-001    8.68915230E-002   -4.86557260E-001    6.08662549E-001
   -6.02362205E-002   -8.00787402E-002   -3.00000000E-003   -2.24819031E-002   -1.43893031E-001    6.78184303E-001    7.74017558E-002   -4.98891168E-001    6.44986764E-001
   -5.88188976E-002   -8.00787402E-002   -3.00000000E-003   -9.80980927E-003   -1.65176628E-001    6.95831984E-001    6.67773661E-002   -5.11248749E-001    6.82247644E-001
   -5.74015748E-002   -8.00787402E-002   -3.00000000E-003    3.08080535E-003   -1.86852134E-001    7.14266517E-001    5.50256804E-002   -5.23560004E-001    7.20326262E-001
   -5.59842520E-002   -8.00787402E-002   -3.00000000E-003    1.62265822E-002   -2.08887841E-001    7.33490066E-001    4.21799413E-002   -5.35758185E-001    7.59094168E-001
   -5.45669291E-002   -8.00787402E-002   -3.00000000E-003    2.97132475E-002   -2.31324898E-001    7.53549655E-001    2.82667510E-002   -5.47782187E-001    7.98425415E-001
   -5.31496063E-002   -8.00787402E-002   -3.00000000E-003    4.36443253E-002   -2.54290878E-001    7.74606481E-001    1.32078992E-002   -5.59563728E-001    8.38181173E-001
   -5.17322835E-002   -8.00787402E-002   -3.00000000E-003    5.80068397E-002   -2.77885458E-001    7.96991629E-001   -3.30932782E-003   -5.70988474E-001    8.78173197E-001
   -5.03149606E-002   -8.00787402E-002   -3.00000000E-003    7.23975238E-002   -3.01851198E-001    8.21090306E-001   -2.18582177E-002   -5.81820391E-001    9.18056249E-001
   -4.88976378E-002   -8.00787402E-002   -3.00000000E-003    8.58838929E-002   -3.25138572E-001    8.46759837E-001   -4.27562305E-002   -5.91655019E-001    9.57225265E-001
   -4.74803150E-002   -8.00787402E-002   -3.00000000E-003    9.78267549E-002   -3.46369773E-001    8.72606947E-001   -6.49358287E-002   -6.00112701E-001    9.95008247E-001
   -4.60629921E-002   -8.00787402E-002   -3.00000000E-003    1.09302622E-001   -3.65656191E-001    8.96777496E-001   -8.60726782E-002   -6.07215838E-001    1.03118947E+000
   -4.46456693E-002   -8.00787402E-002   -3.00000000E-003    1.22826533E-001   -3.85090465E-001    9.18510085E-001   -1.04377122E-001   -6.13298061E-001    1.06601123E+000
   -4.32283465E-002   -8.00787402E-002   -3.00000000E-003    1.41900658E-001   -4.08120006E-001    9.37906571E-001   -1.18837040E-001   -6.18514165E-001    1.09950711E+000
   -4.18110236E-002   -8.00787402E-002   -3.00000000E-003    1.75307088E-001   -4.42456083E-001    9.53771953E-001   -1.25825718E-001   -6.22378710E-001    1.13053905E+000
   -4.03937008E-002   -8.00787402E-002   -3.00000000E-003   -2.64160243E-001   -2.83609384E-001    1.35279555E-001    1.52357961E-001   -6.20456375E-001    1.15966322E+000
   -3.89763780E-002   -8.00787402E-002   -3.00000000E-003   -2.75843910E-001   -2.87055303E-001    1.38955989E-001    1.46464518E-001   -6.23226547E-001    1.19012506E+000
   -3.75590551E-002   -8.00787402E-002   -3.00000000E-003   -2.79979759E-001   -2.89393424E-001    1.39554810E-001    1.41972697E-001   -6.23125474E-001    1.21717279E+000
   -3.61417323E-002   -8.00787402E-002   -3.00000000E-003   -2.83041957E-001   -2.90829273E-001    1.38731442E-001    1.37073470E-001   -6.22658974E-001    1.24325521E+000
   -3.47244094E-002   -8.00787402E-002   -3.00000000E-003   -2.85679580E-001   -2.92089205E-001    1.36769603E-001    1.31735288E-001   -6.22365546E-001    1.26873768E+000
   -3.33070866E-002   -8.00787402E-002   -3.00000000E-003   -2.88374059E-001   -2.93581710E-001    1.33820087E-001    1.26197981E-001   -6.22402270E-001    1.29367733E+000
   -3.18897638E-002   -8.00787402E-002   -3.00000000E-003   -2.91455424E-001   -2.95306716E-001    1.30377313E-001    1.20829637E-001   -6.22519835E-001    1.31785952E+000
   -3.04724409E-002   -8.00787402E-002   -3.00000000E-003   -2.94689530E-001   -2.96998942E-001    1.26938697E-001    1.15721203E-001   -6.22351980E-001    1.34098060E+000
   -2.90551181E-002   -8.00787402E-002   -3.00000000E-003   -2.97711709E-001   -2.98517963E-001    1.23508273E-001    1.10722265E-001   -6.21816887E-001    1.36292095E+000
   -2.76377953E-002   -8.00787402E-002   -3.00000000E-003   -3.00425258E-001   -2.99896368E-001    1.19900088E-001    1.05698839E-001   -6.21020330E-001    1.38369207E+000
   -2.62204724E-002   -8.00787402E-002   -3.00000000E-003   -3.02895813E-001   -3.01219499E-001    1.16008288E-001    1.00610457E-001   -6.20052696E-001    1.40330769E+000
   -2.48031496E-002   -8.00787402E-002   -3.00000000E-003   -3.05210306E-001   -3.02537680E-001    1.11838381E-001    9.54937325E-002   -6.18921982E-001    1.42174324E+000
   -2.33858268E-002   -8.00787402E-002   -3.00000000E-003   -3.07401015E-001   -3.03847473E-001    1.07452933E-001    9.03896912E-002   -6.17582067E-001    1.43895066E+000
   -2.19685039E-002   -8.00787402E-002   -3.00000000E-003   -3.09445123E-001   -3.05116262E-001    1.02902790E-001    8.53101862E-002   -6.15986086E-001    1.45487381E+000
   -2.05511811E-002   -8.00787402E-002   -3.00000000E-003   -3.11311146E-001   -3.06328505E-001    9.81935515E-002    8.02370279E-002   -6.14118732E-001    1.46946986E+000
   -1.91338583E-002   -8.00787402E-002   -3.00000000E-003   -3.12990502E-001   -3.07488294E-001    9.33146097E-002    7.51518072E-002   -6.11983455E-001    1.48270749E+000
   -1.77165354E-002   -8.00787402E-002   -3.00000000E-003   -3.14494452E-001   -3.08605784E-001    8.82625199E-002    7.00535757E-002   -6.09580920E-001    1.49456324E+000
   -1.62992126E-002   -8.00787402E-002   -3.00000000E-003   -3.15835492E-001   -3.09683990E-001    8.30488460E-002    6.49535770E-002   -6.06903962E-001    1.50502282E+000
   -1.48818898E-002   -8.00787402E-002   -3.00000000E-003   -3.17016480E-001   -3.10713192E-001    7.76930139E-002    5.98557483E-002   -6.03940376E-001    1.51407059E+000
   -1.34645669E-002   -8.00787402E-002   -3.00000000E-003   -3.18034005E-001   -3.11687689E-001    7.22077080E-002    5.47573462E-002   -6.00684681E-001    1.52169774E+000
   -1.20472441E-002   -8.00787402E-002   -3.00000000E-003   -3.18886598E-001   -3.12603913E-001    6.66013369E-002    4.96514654E-002   -5.97135171E-001    1.52789605E+000
   -1.06299213E-002   -8.00787402E-002   -3.00000000E-003   -3.19577308E-001   -3.13464920E-001    6.08811441E-002    4.45344159E-002   -5.93293223E-001    1.53266579E+000
   -9.21259843E-003   -8.00787402E-002   -3.00000000E-003   -3.20111197E-001   -3.14270512E-001    5.50586336E-002    3.94093719E-002   -5.89161834E-001    1.53601791E+000
   -7.79527559E-003   -8.00787402E-002   -3.00000000E-003   -3.20490808E-001   -3.15015853E-001    4.91492840E-002    3.42777669E-002   -5.84744041E-001    1.53796699E+000
   -6.37795276E-003   -8.00787402E-002   -3.00000000E-003   -3.20716311E-001   -3.15697556E-001    4.31664154E-002    2.91365762E-002   -5.80045662E-001    1.53853264E+000
   -4.96062992E-003   -8.00787402E-002   -3.00000000E-003   -3.20787501E-001   -3.16314408E-001    3.71222331E-002    2.39806547E-002   -5.75073703E-001    1.53773428E+000
   -3.54330709E-003   -8.00787402E-002   -3.00000000E-003   -3.20705381E-001   -3.16868360E-001    3.10281542E-002    1.88078920E-002   -5.69838111E-001    1.53559820E+000
   -2.12598425E-003   -8.00787402E-002   -3.00000000E-003   -3.20471396E-001   -3.17361606E-001    2.48980884E-002    1.36162677E-002   -5.64350741E-001    1.53215780E+000
   -7.08661417E-004   -8.00787402E-002   -3.00000000E-003   -3.20086132E-001   -3.17793321E-001    1.87452421E-002    8.40772029E-003   -5.58624814E-001    1.52745082E+000
    7.08661417E-004   -8.00787402E-002   -3.00000000E-003   -3.19548889E-001   -3.18161890E-001    1.25825539E-002    3.18302365E-003   -5.52674808E-001    1.52151575E+000
    2.12598425E-003   -8.00787402E-002   -3.00000000E-003   -3.18859432E-001   -3.18467063E-001    6.42291504E-003   -2.06323793E-003   -5.46515133E-001    1.51438961E+000
    3.54330709E-003   -8.00787402E-002   -3.00000000E-003   -3.18017845E-001   -3.18710917E-001    2.77671072E-004   -7.33180694E-003   -5.40162479E-001    1.50611432E+000
    4.96062992E-003   -8.00787402E-002   -3.00000000E-003   -3.17023964E-001   -3.18894807E-001   -5.83788501E-003   -1.26230271E-002   -5.33635208E-001    1.49673601E+000
    6.37795276E-003   -8.00787402E-002   -3.00000000E-003   -3.15876787E-001   -3.19020364E-001   -1.19124796E-002   -1.79357112E-002   -5.26952390E-001    1.48630314E+000
    7.79527559E-003   -8.00787402E-002   -3.00000000E-003   -3.14574064E-001   -3.19087147E-001   -1.79323950E-002   -2.32739503E-002   -5.20132532E-001    1.47486021E+000
    9.21259843E-003   -8.00787402E-002   -3.00000000E-003   -3.13114390E-001   -3.19096911E-001   -2.38877370E-002   -2.86376935E-002   -5.13193912E-001    1.46244922E+000
    1.06299213E-002   -8.00787402E-002   -3.00000000E-003   -3.11497210E-001   -3.19055593E-001   -2.97678226E-002   -3.40273238E-002   -5.06156342E-001    1.44911573E+000
    1.20472441E-002   -8.00787402E-002   -3.00000000E-003   -3.09721929E-001   -3.18964853E-001   -3.55601168E-002   -3.94401693E-002   -4.99041889E-001    1.43491117E+000
    1.34645669E-002   -8.00787402E-002   -3.00000000E-003   -3.07786671E-001   -3.18823510E-001   -4.12532445E-002   -4.48697775E-002   -4.91872484E-001    1.41988638E+000
    1.48818898E-002   -8.00787402E-002   -3.00000000E-003   -3.05688224E-001   -3.18629155E-001   -4.68356550E-002   -5.03217405E-002   -4.84666009E-001    1.40408019E+000
    1.62992126E-002   -8.00787402E-002   -3.00000000E-003   -3.03423994E-001   -3.18385641E-001   -5.23007057E-002   -5.58014529E-002   -4.77438094E-001    1.38752391E+000
    1.77165354E-002   -8.00787402E-002   -3.00000000E-003   -3.00993580E-001   -3.18107606E-001   -5.76413851E-002   -6.13093195E-002   -4.70208113E-001    1.37025887E+000
    1.91338583E-002   -8.00787402E-002   -3.00000000E-003   -2.98398134E-001   -3.17804402E-001   -6.28484128E-002   -6.68272305E-002   -4.63003221E-001    1.35234937E+000
    2.05511811E-002   -8.00787402E-002   -3.00000000E-003   -2.95636729E-001   -3.17462621E-001   -6.79112696E-002   -7.23290467E-002   -4.55849468E-001    1.33385827E+000
    2.19685039E-002   -8.00787402E-002   -3.00000000E-003   -2.92705050E-001   -3.17051502E-001   -7.28209248E-002   -7.78205576E-002   -4.48760936E-001    1.31481288E+000
    2.33858268E-002   -8.00787402E-002   -3.00000000E-003   -2.89598927E-001   -3.16558883E-001   -7.75758714E-002   -8.33465116E-002   -4.41734447E-001    1.29519114E+000
    2.48031496E-002   -8.00787402E-002   -3.00000000E-003   -2.86320866E-001   -3.16036310E-001   -8.21772337E-002   -8.89475124E-002   -4.34773142E-001    1.27499134E+000
    2.62204724E-002   -8.00787402E-002   -3.00000000E-003   -2.82880870E-001   -3.15577051E-001   -8.66173552E-002   -9.45788437E-002   -4.27916638E-001    1.25432914E+000
    2.76377953E-002   -8.00787402E-002   -3.00000000E-003   -2.79282380E-001   -3.15193748E-001   -9.08799116E-002   -1.00090015E-001   -4.21230504E-001    1.23341339E+000
    2.90551181E-002   -8.00787402E-002   -3.00000000E-003   -2.75507289E-001   -3.14723219E-001   -9.49429518E-002   -1.05361451E-001   -4.14746273E-001    1.21234722E+000
    3.04724409E-002   -8.00787402E-002   -3.00000000E-003   -2.71513991E-001   -3.13897016E-001   -9.88190540E-002   -1.10494210E-001   -4.08395841E-001    1.19089851E+000
    3.18897638E-002   -8.00787402E-002   -3.00000000E-003   -2.67279903E-001   -3.12595821E-001   -1.02574964E-001   -1.15923521E-001   -4.02029455E-001    1.16851584E+000
    3.33070866E-002   -8.00787402E-002   -3.00000000E-003   -2.62866043E-001   -3.11369269E-001   -1.06300885E-001   -1.22194141E-001   -3.95581115E-001    1.14491314E+000
    3.47244094E-002   -8.00787402E-002   -3.00000000E-003   -2.58436109E-001   -3.11350207E-001   -1.09999195E-001   -1.28744144E-001   -3.89354610E-001    1.12126981E+000
    3.61417323E-002   -8.00787402E-002   -3.00000000E-003   -2.54093108E-001   -3.12357685E-001   -1.13448370E-001   -1.34044695E-001   -3.83787476E-001    1.09953646E+000
    3.75590551E-002   -8.00787402E-002   -3.00000000E-003   -2.49619781E-001   -3.13281222E-001   -1.16399400E-001   -1.37560895E-001   -3.78877318E-001    1.08026818E+000
    3.89763780E-002   -8.00787402E-002   -3.00000000E-003   -2.44547781E-001   -3.13479216E-001   -1.18810722E-001   -1.38921830E-001   -3.74250455E-001    1.06318354E+000
    4.03937008E-002   -8.00787402E-002   -3.00000000E-003   -2.37915219E-001   -3.12849300E-001   -1.20514239E-001   -1.34817252E-001   -3.69013174E-001    1.04881377E+000
    4.18110236E-002   -8.00787402E-002   -3.00000000E-003   -5.80448084E-001   -4.86049089E-001    4.58509611E-001    1.61078017E-001   -3.84587257E-001    1.06446338E+000
    4.32283465E-002   -8.00787402E-002   -3.00000000E-003   -5.24561923E-001   -4.62579479E-001    4.24471454E-001    1.53787291E-001   -3.63761950E-001    9.93750349E-001
    4.46456693E-002   -8.00787402E-002   -3.00000000E-003   -5.00039568E-001   -4.45186633E-001    4.08938804E-001    1.43143197E-001   -3.49475023E-001    9.50174763E-001
    4.60629921E-002   -8.00787402E-002   -3.00000000E-003   -4.83046609E-001   -4.32382496E-001    3.93813536E-001    1.29198263E-001   -3.37293601E-001    9.13326883E-001
    4.74803150E-002   -8.00787402E-002   -3.00000000E-003   -4.69152113E-001   -4.21564141E-001    3.77847383E-001    1.12960342E-001   -3.26059627E-001    8.78931634E-001
    4.88976378E-002   -8.00787402E-002   -3.00000000E-003   -4.56323373E-001   -4.11196794E-001    3.60898451E-001    9.52073997E-002   -3.15213890E-001    8.45220727E-001
    5.03149606E-002   -8.00787402E-002   -3.00000000E-003   -4.43308188E-001   -4.00375872E-001    3.43453824E-001    7.69382137E-002   -3.04439325E-001    8.11639969E-001
    5.17322835E-002   -8.00787402E-002   -3.00000000E-003   -4.29639474E-001   -3.88977937E-001    3.26374503E-001    5.91922970E-002   -2.93649402E-001    7.78497717E-001
    5.31496063E-002   -8.00787402E-002   -3.00000000E-003   -4.15557242E-001   -3.77434165E-001    3.10311477E-001    4.25627206E-002   -2.82943175E-001    7.46332728E-001
    5.45669291E-002   -8.00787402E-002   -3.00000000E-003   -4.01508201E-001   -3.66195781E-001    2.95406783E-001    2.71047356E-002   -2.72458727E-001    7.15399958E-001
    5.59842520E-002   -8.00787402E-002   -3.00000000E-003   -3.87769215E-001   -3.55472421E-001    2.81494566E-001    1.26362433E-002   -2.62286143E-001    6.85656343E-001
    5.74015748E-002   -8.00787402E-002   -3.00000000E-003   -3.74415324E-001   -3.45283445E-001    2.68356938E-001   -1.02692821E-003   -2.52462278E-001    6.56947757E-001
    5.88188976E-002   -8.00787402E-002   -3.00000000E-003   -3.61419558E-001   -3.35567042E-001    2.55832399E-001   -1.40012655E-002   -2.42994750E-001    6.29133456E-001
    6.02362205E-002   -8.00787402E-002   -3.00000000E-003   -3.48719979E-001   -3.26251671E-001    2.43830656E-001   -2.63447216E-002   -2.33880734E-001    6.02129707E-001
    6.16535433E-002   -8.00787402E-002   -3.00000000E-003   -3.36264730E-001   -3.17281594E-001    2.32311085E-001   -3.80749397E-002   -2.25119689E-001    5.75897814E-001
    6.30708661E-002   -8.00787402E-002   -3.00000000E-003   -3.24020657E-001   -3.08618145E-001    2.21257078E-001   -4.91986709E-002   -2.16711840E-001    5.50428215E-001
    6.44881890E-002   -8.00787402E-002   -3.00000000E-003   -3.11975266E-001   -3.00241344E-001    2.10661036E-001   -5.97170302E-002   -2.08660752E-001    5.25723614E-001
    6.59055118E-002   -8.00787402E-002   -3.00000000E-003   -3.00130926E-001   -2.92142811E-001    2.00512360E-001   -6.96360034E-002   -2.00971889E-001    5.01790091E-001
    6.73228346E-002   -8.00787402E-002   -3.00000000E-003   -2.88499037E-001   -2.84316503E-001    1.90794456E-001   -7.89669709E-002   -1.93645869E-001    4.78622708E-001
    6.87401575E-002   -8.00787402E-002   -3.00000000E-003   -2.77090777E-001   -2.76762749E-001    1.81486623E-001   -8.77218043E-002   -1.86685684E-001    4.56212512E-001
    7.01574803E-002   -8.00787402E-002   -3.00000000E-003   -2.65916068E-001   -2.69479326E-001    1.72565021E-001   -9.59164184E-002   -1.80088905E-001    4.34546197E-001
    7.15748031E-002   -8.00787402E-002   -3.00000000E-003   -2.54981314E-001   -2.62464061E-001    1.64005602E-001   -1.03567905E-001   -1.73850968E-001    4.13605093E-001
    7.29921260E-002   -8.00787402E-002   -3.00000000E-003   -2.44291652E-001   -2.55715956E-001    1.55784339E-001   -1.10692421E-001   -1.67965617E-001    3.93368995E-001
    7.44094488E-002   -8.00787402E-002   -3.00000000E-003   -2.33855509E-001   -2.49232227E-001    1.47878171E-001   -1.17308637E-001   -1.62421397E-001    3.73820284E-001
    7.58267717E-002   -8.00787402E-002   -3.00000000E-003   -2.23674315E-001   -2.43012888E-001    1.40267196E-001   -1.23433539E-001   -1.57205816E-001    3.54938107E-001
    7.72440945E-002   -8.00787402E-002   -3.00000000E-003   -2.13750929E-001   -2.37057106E-001    1.32931730E-001   -1.29084940E-001   -1.52304096E-001    3.36704620E-001
    7.86614173E-002   -8.00787402E-002   -3.00000000E-003   -2.04089173E-001   -2.31363110E-001    1.25856236E-001   -1.34279469E-001   -1.47700392E-001    3.19102586E-001
    8.00787402E-002   -8.00787402E-002   -3.00000000E-003   -1.94688233E-001   -2.25932432E-001    1.19025239E-001   -1.39034103E-001   -1.43377231E-001    3.02113493E-001
    8.14960630E-002   -8.00787402E-002   -3.00000000E-003   -1.85551086E-001   -2.20764278E-001    1.12425351E-001   -1.43365216E-001   -1.39315340E-001    2.85719759E-001
    8.29133858E-002   -8.00787402E-002   -3.00000000E-003   -1.76680079E-001   -2.15861957E-001    1.06043768E-001   -1.47292901E-001   -1.35493998E-001    2.69906614E-001
    8.43307087E-002   -8.00787402E-002   -3.00000000E-003   -1.68073286E-001   -2.11226569E-001    9.98698827E-002   -1.50833212E-001   -1.31893290E-001    2.54655053E-001
    8.57480315E-002   -8.00787402E-002   -3.00000000E-003   -1.59732157E-001   -2.06860681E-001    9.38935047E-002   -1.54004639E-001   -1.28492835E-001    2.39950065E-001
    8.71653543E-002   -8.00787402E-002   -3.00000000E-003   -1.51655145E-001   -2.02765928E-001    8.81057502E-002   -1.56825837E-001   -1.25271367E-001    2.25774816E-001
    8.85826772E-002   -8.00787402E-002   -3.00000000E-003   -1.43840041E-001   -1.98944564E-001    8.24994725E-002   -1.59315324E-001   -1.22208552E-001    2.12112354E-001
    9.00000000E-002   -8.00787402E-002   -3.00000000E-003   -1.36284361E-001   -1.95400368E-001    7.70675140E-002   -1.61492340E-001   -1.19284202E-001    1.98945788E-001
   -9.00000000E-002   -7.86614173E-002   -3.00000000E-003   -2.00554630E-001    1.38593027E-001    4.44562327E-001    1.03282116E-001   -2.99088054E-001    1.24474914E-001
   -8.85826772E-002   -7.86614173E-002   -3.00000000E-003   -1.96537661E-001    1.35253255E-001    4.51447061E-001    1.09076031E-001   -3.05692690E-001    1.38661964E-001
   -8.71653543E-002   -7.86614173E-002   -3.00000000E-003   -1.91928671E-001    1.30795401E-001    4.58576702E-001    1.14544462E-001   -3.12528609E-001    1.53520748E-001
   -8.57480315E-002   -7.86614173E-002   -3.00000000E-003   -1.86730654E-001    1.25216297E-001    4.65970197E-001    1.19643308E-001   -3.19618053E-001    1.69128187E-001
   -8.43307087E-002   -7.86614173E-002   -3.00000000E-003   -1.80948717E-001    1.18513994E-001    4.73647550E-001    1.24322218E-001   -3.26977374E-001    1.85555604E-001
   -8.29133858E-002   -7.86614173E-002   -3.00000000E-003   -1.74591063E-001    1.10695156E-001    4.81629190E-001    1.28537894E-001   -3.34624713E-001    2.02877615E-001
   -8.14960630E-002   -7.86614173E-002   -3.00000000E-003   -1.67667829E-001    1.01769261E-001    4.89937059E-001    1.32243774E-001   -3.42575253E-001    2.21162678E-001
   -8.00787402E-002   -7.86614173E-002   -3.00000000E-003   -1.60192230E-001    9.17517912E-002    4.98592841E-001    1.35392503E-001   -3.50840942E-001    2.40476090E-001
   -7.86614173E-002   -7.86614173E-002   -3.00000000E-003   -1.52176401E-001    8.06593489E-002    5.07622973E-001    1.37939911E-001   -3.59431537E-001    2.60879620E-001
   -7.72440945E-002   -7.86614173E-002   -3.00000000E-003   -1.43642694E-001    6.85192768E-002    5.17047840E-001    1.39838717E-001   -3.68355472E-001    2.82427465E-001
   -7.58267717E-002   -7.86614173E-002   -3.00000000E-003   -1.34608426E-001    5.53575876E-002    5.26894714E-001    1.41044143E-001   -3.77614702E-001    3.05167724E-001
   -7.44094488E-002   -7.86614173E-002   -3.00000000E-003   -1.25091506E-001    4.12040031E-002    5.37189716E-001    1.41512520E-001   -3.87209055E-001    3.29141157E-001
   -7.29921260E-002   -7.86614173E-002   -3.00000000E-003   -1.15112865E-001    2.60929228E-002    5.47960272E-001    1.41200223E-001   -3.97134476E-001    3.54380743E-001
   -7.15748031E-002   -7.86614173E-002   -3.00000000E-003   -1.04692484E-001    1.00599376E-002    5.59234387E-001    1.40064139E-001   -4.07380014E-001    3.80907542E-001
   -7.01574803E-002   -7.86614173E-002   -3.00000000E-003   -9.38560270E-002   -6.85157556E-003    5.71039844E-001    1.38063858E-001   -4.17934956E-001    4.08737570E-001
   -6.87401575E-002   -7.86614173E-002   -3.00000000E-003   -8.26234921E-002   -2.46025456E-002    5.83405074E-001    1.35157974E-001   -4.28779524E-001    4.37868911E-001
   -6.73228346E-002   -7.86614173E-002   -3.00000000E-003   -7.10140408E-002   -4.31492719E-002    5.96360796E-001    1.31308754E-001   -4.39889851E-001    4.68293305E-001
   -6.59055118E-002   -7.86614173E-002   -3.00000000E-003   -5.90447152E-002   -6.24500094E-002    6.09938406E-001    1.26480312E-001   -4.51238058E-001    4.99990070E-001
   -6.44881890E-002   -7.86614173E-002   -3.00000000E-003   -4.67317202E-002   -8.24641736E-002    6.24173575E-001    1.20633882E-001   -4.62788362E-001    5.32923788E-001
   -6.30708661E-002   -7.86614173E-002   -3.00000000E-003   -3.40928933E-002   -1.03150961E-001    6.39104529E-001    1.13728508E-001   -4.74502925E-001    5.67048249E-001
   -6.16535433E-002   -7.86614173E-002   -3.00000000E-003   -2.11547504E-002   -1.24460907E-001    6.54773058E-001    1.05715518E-001   -4.86329562E-001    6.02295698E-001
   -6.02362205E-002   -7.86614173E-002   -3.00000000E-003   -7.95094590E-003   -1.46334470E-001    6.71217504E-001    9.65381010E-002   -4.98205713E-001    6.38580027E-001
   -5.88188976E-002   -7.86614173E-002   -3.00000000E-003    5.47578142E-003   -1.68676852E-001    6.88452274E-001    8.61584844E-002   -5.10058020E-001    6.75790592E-001
   -5.74015748E-002   -7.86614173E-002   -3.00000000E-003    1.90959902E-002   -1.91372782E-001    7.06447496E-001    7.45891066E-002   -5.21808380E-001    7.13798740E-001
   -5.59842520E-002   -7.86614173E-002   -3.00000000E-003    3.29493890E-002   -2.14342808E-001    7.25132939E-001    6.19340619E-002   -5.33392232E-001    7.52473160E-001
   -5.45669291E-002   -7.86614173E-002   -3.00000000E-003    4.72084250E-002   -2.37653065E-001    7.44462892E-001    4.83606865E-002   -5.44780216E-001    7.91712272E-001
   -5.31496063E-002   -7.86614173E-002   -3.00000000E-003    6.22030237E-002   -2.61645058E-001    7.64576356E-001    3.39364678E-002   -5.55975110E-001    8.31455640E-001
   -5.17322835E-002   -7.86614173E-002   -3.00000000E-003    7.82792484E-002   -2.86916837E-001    7.86057003E-001    1.82673820E-002   -5.66964962E-001    8.71657265E-001
   -5.03149606E-002   -7.86614173E-002   -3.00000000E-003    9.51886881E-002   -3.13815861E-001    8.10196267E-001   -8.96486304E-005   -5.77552335E-001    9.12083868E-001
   -4.88976378E-002   -7.86614173E-002   -3.00000000E-003    1.10585684E-001   -3.40471684E-001    8.38130152E-001   -2.34399365E-002   -5.86974725E-001    9.51759197E-001
   -4.74803150E-002   -7.86614173E-002   -3.00000000E-003    1.21036729E-001   -3.61918074E-001    8.66819595E-001   -5.03849407E-002   -5.94088627E-001    9.88928043E-001
   -4.60629921E-002   -7.86614173E-002   -3.00000000E-003    1.28872271E-001   -3.77863597E-001    8.91032933E-001   -7.46594173E-002   -5.99255167E-001    1.02344689E+000
   -4.46456693E-002   -7.86614173E-002   -3.00000000E-003    1.39090994E-001   -3.93078680E-001    9.10483638E-001   -9.39437543E-002   -6.03562084E-001    1.05625345E+000
   -4.32283465E-002   -7.86614173E-002   -3.00000000E-003   -2.69590089E-001   -2.75678306E-001    1.55860810E-001    1.65408984E-001   -5.99354338E-001    1.08225251E+000
   -4.18110236E-002   -7.86614173E-002   -3.00000000E-003   -2.70217868E-001   -2.77085037E-001    1.54552792E-001    1.57637050E-001   -6.00291377E-001    1.11239261E+000
   -4.03937008E-002   -7.86614173E-002   -3.00000000E-003   -2.72718109E-001   -2.80327316E-001    1.50469881E-001    1.50320271E-001   -6.01877670E-001    1.14244764E+000
   -3.89763780E-002   -7.86614173E-002   -3.00000000E-003   -2.78076827E-001   -2.83237223E-001    1.47495938E-001    1.45038092E-001   -6.02915590E-001    1.17135440E+000
   -3.75590551E-002   -7.86614173E-002   -3.00000000E-003   -2.82654866E-001   -2.85276494E-001    1.45824741E-001    1.40248822E-001   -6.02792157E-001    1.19840927E+000
   -3.61417323E-002   -7.86614173E-002   -3.00000000E-003   -2.86363526E-001   -2.86811087E-001    1.43937319E-001    1.35402875E-001   -6.02197933E-001    1.22434159E+000
   -3.47244094E-002   -7.86614173E-002   -3.00000000E-003   -2.89623741E-001   -2.88170535E-001    1.41491925E-001    1.30363515E-001   -6.01515200E-001    1.24946177E+000
   -3.33070866E-002   -7.86614173E-002   -3.00000000E-003   -2.92734127E-001   -2.89557656E-001    1.38495684E-001    1.25198258E-001   -6.00861504E-001    1.27382310E+000
   -3.18897638E-002   -7.86614173E-002   -3.00000000E-003   -2.95849305E-001   -2.91008563E-001    1.35119223E-001    1.20044650E-001   -6.00170188E-001    1.29733589E+000
   -3.04724409E-002   -7.86614173E-002   -3.00000000E-003   -2.98935259E-001   -2.92456148E-001    1.31545539E-001    1.14961495E-001   -5.99317024E-001    1.31986765E+000
   -2.90551181E-002   -7.86614173E-002   -3.00000000E-003   -3.01878714E-001   -2.93840963E-001    1.27828366E-001    1.09923002E-001   -5.98240504E-001    1.34132521E+000
   -2.76377953E-002   -7.86614173E-002   -3.00000000E-003   -3.04617312E-001   -2.95155296E-001    1.23930593E-001    1.04881663E-001   -5.96951805E-001    1.36166774E+000
   -2.62204724E-002   -7.86614173E-002   -3.00000000E-003   -3.07154522E-001   -2.96423209E-001    1.19811927E-001    9.98153367E-002   -5.95478061E-001    1.38087219E+000
   -2.48031496E-002   -7.86614173E-002   -3.00000000E-003   -3.09517845E-001   -2.97665028E-001    1.15467415E-001    9.47287972E-002   -5.93824404E-001    1.39890912E+000
   -2.33858268E-002   -7.86614173E-002   -3.00000000E-003   -3.11723183E-001   -2.98883661E-001    1.10917121E-001    8.96392894E-002   -5.91974979E-001    1.41574161E+000
   -2.19685039E-002   -7.86614173E-002   -3.00000000E-003   -3.13767500E-001   -3.00069442E-001    1.06185276E-001    8.45528171E-002   -5.89907873E-001    1.43132716E+000
   -2.05511811E-002   -7.86614173E-002   -3.00000000E-003   -3.15641941E-001   -3.01215051E-001    1.01282737E-001    7.94656155E-002   -5.87610483E-001    1.44563168E+000
   -1.91338583E-002   -7.86614173E-002   -3.00000000E-003   -3.17341678E-001   -3.02319116E-001    9.62137895E-002    7.43708939E-002   -5.85077400E-001    1.45862505E+000
   -1.77165354E-002   -7.86614173E-002   -3.00000000E-003   -3.18869683E-001   -3.03382566E-001    9.09827363E-002    6.92664079E-002   -5.82304936E-001    1.47028413E+000
   -1.62992126E-002   -7.86614173E-002   -3.00000000E-003   -3.20230644E-001   -3.04406698E-001    8.55967144E-002    6.41599981E-002   -5.79288648E-001    1.48059259E+000
   -1.48818898E-002   -7.86614173E-002   -3.00000000E-003   -3.21427574E-001   -3.05386198E-001    8.00701127E-002    5.90493576E-002   -5.76022648E-001    1.48953769E+000
   -1.34645669E-002   -7.86614173E-002   -3.00000000E-003   -3.22460578E-001   -3.06318293E-001    7.44138584E-002    5.39347081E-002   -5.72503302E-001    1.49711028E+000
   -1.20472441E-002   -7.86614173E-002   -3.00000000E-003   -3.23330042E-001   -3.07199848E-001    6.86381816E-002    4.88141625E-002   -5.68728833E-001    1.50330449E+000
   -1.06299213E-002   -7.86614173E-002   -3.00000000E-003   -3.24038071E-001   -3.08030093E-001    6.27525394E-002    4.36841382E-002   -5.64700080E-001    1.50812158E+000
   -9.21259843E-003   -7.86614173E-002   -3.00000000E-003   -3.24586811E-001   -3.08809385E-001    5.67686806E-002    3.85435589E-002   -5.60419683E-001    1.51156893E+000
   -7.79527559E-003   -7.86614173E-002   -3.00000000E-003   -3.24978664E-001   -3.09533873E-001    5.06988359E-002    3.33981733E-002   -5.55892553E-001    1.51366081E+000
   -6.37795276E-003   -7.86614173E-002   -3.00000000E-003   -3.25214093E-001   -3.10201966E-001    4.45567955E-002    2.82397725E-002   -5.51123300E-001    1.51441211E+000
   -4.96062992E-003   -7.86614173E-002   -3.00000000E-003   -3.25294122E-001   -3.10811972E-001    3.83543270E-002    2.30681935E-002   -5.46118815E-001    1.51384250E+000
   -3.54330709E-003   -7.86614173E-002   -3.00000000E-003   -3.25219084E-001   -3.11365542E-001    3.21039951E-002    1.78821863E-002   -5.40889038E-001    1.51197777E+000
   -2.12598425E-003   -7.86614173E-002   -3.00000000E-003   -3.24990174E-001   -3.11862971E-001    2.58174236E-002    1.26799081E-002   -5.35444226E-001    1.50884679E+000
   -7.08661417E-004   -7.86614173E-002   -3.00000000E-003   -3.24607611E-001   -3.12303134E-001    1.95093355E-002    7.45940837E-003   -5.29795777E-001    1.50448125E+000
    7.08661417E-004   -7.86614173E-002   -3.00000000E-003   -3.24071269E-001   -3.12686041E-001    1.31908594E-002    2.22377735E-003   -5.23957374E-001    1.49891695E+000
    2.12598425E-003   -7.86614173E-002   -3.00000000E-003   -3.23381192E-001   -3.13011609E-001    6.87651324E-003   -3.03441266E-003   -5.17942537E-001    1.49218962E+000
    3.54330709E-003   -7.86614173E-002   -3.00000000E-003   -3.22537207E-001   -3.13282195E-001    5.76679690E-004   -8.31094153E-003   -5.11767169E-001    1.48433957E+000
    4.96062992E-003   -7.86614173E-002   -3.00000000E-003   -3.21539064E-001   -3.13497155E-001   -5.69366771E-003   -1.36081738E-002   -5.05447180E-001    1.47540766E+000
    6.37795276E-003   -7.86614173E-002   -3.00000000E-003   -3.20385820E-001   -3.13658066E-001   -1.19239447E-002   -1.89276216E-002   -4.98998872E-001    1.46543554E+000
    7.79527559E-003   -7.86614173E-002   -3.00000000E-003   -3.19076231E-001   -3.13766031E-001   -1.80999849E-002   -2.42714321E-002   -4.92440001E-001    1.45446641E+000
    9.21259843E-003   -7.86614173E-002   -3.00000000E-003   -3.17609578E-001   -3.13822472E-001   -2.42117862E-002   -2.96374621E-002   -4.85788226E-001    1.44254315E+000
    1.06299213E-002   -7.86614173E-002   -3.00000000E-003   -3.15984630E-001   -3.13829593E-001   -3.02482211E-002   -3.50273502E-002   -4.79060786E-001    1.42970745E+000
    1.20472441E-002   -7.86614173E-002   -3.00000000E-003   -3.14200850E-001   -3.13790425E-001   -3.61969719E-002   -4.04378171E-002   -4.72278265E-001    1.41600755E+000
    1.34645669E-002   -7.86614173E-002   -3.00000000E-003   -3.12256701E-001   -3.13704695E-001   -4.20476875E-002   -4.58674583E-002   -4.65457630E-001    1.40148410E+000
    1.48818898E-002   -7.86614173E-002   -3.00000000E-003   -3.10150290E-001   -3.13572675E-001   -4.77888985E-002   -5.13199828E-002   -4.58617111E-001    1.38617908E+000
    1.62992126E-002   -7.86614173E-002   -3.00000000E-003   -3.07880520E-001   -3.13397604E-001   -5.34123143E-002   -5.67925437E-002   -4.51773586E-001    1.37013099E+000
    1.77165354E-002   -7.86614173E-002   -3.00000000E-003   -3.05446554E-001   -3.13184354E-001   -5.89092571E-002   -6.22856278E-002   -4.44945094E-001    1.35338170E+000
    1.91338583E-002   -7.86614173E-002   -3.00000000E-003   -3.02848201E-001   -3.12936294E-001   -6.42710450E-002   -6.77873364E-002   -4.38152619E-001    1.33598039E+000
    2.05511811E-002   -7.86614173E-002   -3.00000000E-003   -3.00084843E-001   -3.12646488E-001   -6.94880057E-002   -7.32917262E-002   -4.31413451E-001    1.31796914E+000
    2.19685039E-002   -7.86614173E-002   -3.00000000E-003   -2.97154822E-001   -3.12307768E-001   -7.45515646E-002   -7.88029653E-002   -4.24741953E-001    1.29937975E+000
    2.33858268E-002   -7.86614173E-002   -3.00000000E-003   -2.94057087E-001   -3.11921838E-001   -7.94574657E-002   -8.43325410E-002   -4.18147378E-001    1.28023167E+000
    2.48031496E-002   -7.86614173E-002   -3.00000000E-003   -2.90793095E-001   -3.11509737E-001   -8.42001856E-002   -8.98854871E-002   -4.11643049E-001    1.26055871E+000
    2.62204724E-002   -7.86614173E-002   -3.00000000E-003   -2.87365560E-001   -3.11093737E-001   -8.87707414E-002   -9.54329261E-002   -4.05252170E-001    1.24042906E+000
    2.76377953E-002   -7.86614173E-002   -3.00000000E-003   -2.83773529E-001   -3.10663412E-001   -9.31611286E-002   -1.00921371E-001   -3.99002407E-001    1.21992686E+000
    2.90551181E-002   -7.86614173E-002   -3.00000000E-003   -2.80008853E-001   -3.10149367E-001   -9.73623816E-002   -1.06333025E-001   -3.92901646E-001    1.19907346E+000
    3.04724409E-002   -7.86614173E-002   -3.00000000E-003   -2.76060337E-001   -3.09475891E-001   -1.01382986E-001   -1.11734798E-001   -3.86924662E-001    1.17777676E+000
    3.18897638E-002   -7.86614173E-002   -3.00000000E-003   -2.71931541E-001   -3.08673380E-001   -1.05244455E-001   -1.17279889E-001   -3.81034418E-001    1.15590125E+000
    3.33070866E-002   -7.86614173E-002   -3.00000000E-003   -2.67656841E-001   -3.07981924E-001   -1.08962359E-001   -1.23039097E-001   -3.75250275E-001    1.13352493E+000
    3.47244094E-002   -7.86614173E-002   -3.00000000E-003   -2.63286963E-001   -3.07674868E-001   -1.12503877E-001   -1.28733657E-001   -3.69693891E-001    1.11115593E+000
    3.61417323E-002   -7.86614173E-002   -3.00000000E-003   -2.58818790E-001   -3.07642869E-001   -1.15772857E-001   -1.33851609E-001   -3.64501538E-001    1.08942931E+000
    3.75590551E-002   -7.86614173E-002   -3.00000000E-003   -2.54120437E-001   -3.07342927E-001   -1.18680621E-001   -1.38083707E-001   -3.59658957E-001    1.06845375E+000
    3.89763780E-002   -7.86614173E-002   -3.00000000E-003   -2.48906576E-001   -3.05893182E-001   -1.21269251E-001   -1.41406831E-001   -3.54931249E-001    1.04741101E+000
    4.03937008E-002   -7.86614173E-002   -3.00000000E-003   -2.42710617E-001   -3.01145628E-001   -1.23962778E-001   -1.44824655E-001   -3.49657010E-001    1.02323163E+000
    4.18110236E-002   -7.86614173E-002   -3.00000000E-003   -2.35395390E-001   -2.95036989E-001   -1.28349174E-001   -1.57301426E-001   -3.42558222E-001    9.88838565E-001
    4.32283465E-002   -7.86614173E-002   -3.00000000E-003   -2.29629033E-001   -3.01679268E-001   -1.34997791E-001   -1.65955905E-001   -3.35554535E-001    9.60754521E-001
    4.46456693E-002   -7.86614173E-002   -3.00000000E-003   -5.16049255E-001   -4.42350780E-001    3.97407760E-001    1.19196404E-001   -3.47587243E-001    9.77711747E-001
    4.60629921E-002   -7.86614173E-002   -3.00000000E-003   -5.00153787E-001   -4.36662800E-001    3.83930564E-001    1.15196383E-001   -3.33241277E-001    9.34537947E-001
    4.74803150E-002   -7.86614173E-002   -3.00000000E-003   -4.88003179E-001   -4.29396143E-001    3.69139595E-001    1.01901505E-001   -3.21493128E-001    8.97107281E-001
    4.88976378E-002   -7.86614173E-002   -3.00000000E-003   -4.76654677E-001   -4.21004241E-001    3.51962517E-001    8.43647544E-002   -3.10740818E-001    8.60811205E-001
    5.03149606E-002   -7.86614173E-002   -3.00000000E-003   -4.63920201E-001   -4.10381700E-001    3.33251800E-001    6.51802343E-002   -3.00047522E-001    8.24069120E-001
    5.17322835E-002   -7.86614173E-002   -3.00000000E-003   -4.49149962E-001   -3.97831440E-001    3.15140688E-001    4.69107380E-002   -2.89154444E-001    7.87805950E-001
    5.31496063E-002   -7.86614173E-002   -3.00000000E-003   -4.33511657E-001   -3.84885519E-001    2.98968769E-001    3.05900116E-002   -2.78340446E-001    7.53383445E-001
    5.45669291E-002   -7.86614173E-002   -3.00000000E-003   -4.18160334E-001   -3.72557326E-001    2.84569126E-001    1.58675270E-002   -2.67876173E-001    7.21023220E-001
    5.59842520E-002   -7.86614173E-002   -3.00000000E-003   -4.03488048E-001   -3.61066175E-001    2.71340397E-001    2.18650224E-003   -2.57847769E-001    6.90317027E-001
    5.74015748E-002   -7.86614173E-002   -3.00000000E-003   -3.89461178E-001   -3.50297979E-001    2.58842541E-001   -1.07849704E-002   -2.48244772E-001    6.60838152E-001
    5.88188976E-002   -7.86614173E-002   -3.00000000E-003   -3.75927312E-001   -3.40082983E-001    2.46848988E-001   -2.31858673E-002   -2.39032149E-001    6.32309271E-001
    6.02362205E-002   -7.86614173E-002   -3.00000000E-003   -3.62742442E-001   -3.30291389E-001    2.35277091E-001   -3.50504361E-002   -2.30177752E-001    6.04601498E-001
    6.16535433E-002   -7.86614173E-002   -3.00000000E-003   -3.49809919E-001   -3.20842145E-001    2.24116923E-001   -4.63644048E-002   -2.21664934E-001    5.77674855E-001
    6.30708661E-002   -7.86614173E-002   -3.00000000E-003   -3.37085612E-001   -3.11695592E-001    2.13387258E-001   -5.71089824E-002   -2.13485884E-001    5.51539579E-001
    6.44881890E-002   -7.86614173E-002   -3.00000000E-003   -3.24559400E-001   -3.02836474E-001    2.03102455E-001   -6.72706155E-002   -2.05642744E-001    5.26214448E-001
    6.59055118E-002   -7.86614173E-002   -3.00000000E-003   -3.12243099E-001   -2.94261981E-001    1.93263510E-001   -7.68457299E-002   -1.98141400E-001    5.01710559E-001
    6.73228346E-002   -7.86614173E-002   -3.00000000E-003   -3.00157478E-001   -2.85974450E-001    1.83856590E-001   -8.58435126E-002   -1.90983891E-001    4.78027658E-001
    6.87401575E-002   -7.86614173E-002   -3.00000000E-003   -2.88318178E-001   -2.77975622E-001    1.74858607E-001   -9.42745165E-002   -1.84174835E-001    4.55149574E-001
    7.01574803E-002   -7.86614173E-002   -3.00000000E-003   -2.76737550E-001   -2.70265785E-001    1.66242575E-001   -1.02153921E-001   -1.77712405E-001    4.33057375E-001
    7.15748031E-002   -7.86614173E-002   -3.00000000E-003   -2.65422075E-001   -2.62843098E-001    1.57980923E-001   -1.09497651E-001   -1.71593098E-001    4.11724819E-001
    7.29921260E-002   -7.86614173E-002   -3.00000000E-003   -2.54375224E-001   -2.55707985E-001    1.50046728E-001   -1.16321254E-001   -1.65810740E-001    3.91127632E-001
    7.44094488E-002   -7.86614173E-002   -3.00000000E-003   -2.43602392E-001   -2.48857185E-001    1.42416022E-001   -1.22642323E-001   -1.60353289E-001    3.71242095E-001
    7.58267717E-002   -7.86614173E-002   -3.00000000E-003   -2.33103913E-001   -2.42290102E-001    1.35067325E-001   -1.28477123E-001   -1.55209139E-001    3.52045066E-001
    7.72440945E-002   -7.86614173E-002   -3.00000000E-003   -2.22880086E-001   -2.36006024E-001    1.27980920E-001   -1.33842568E-001   -1.50363408E-001    3.33516070E-001
    7.86614173E-002   -7.86614173E-002   -3.00000000E-003   -2.12932997E-001   -2.30003082E-001    1.21141126E-001   -1.38754354E-001   -1.45800652E-001    3.15636271E-001
    8.00787402E-002   -7.86614173E-002   -3.00000000E-003   -2.03260154E-001   -2.24282783E-001    1.14532748E-001   -1.43228801E-001   -1.41503647E-001    2.98385914E-001
    8.14960630E-002   -7.86614173E-002   -3.00000000E-003   -1.93863250E-001   -2.18844601E-001    1.08142569E-001   -1.47281610E-001   -1.37453661E-001    2.81746587E-001
    8.29133858E-002   -7.86614173E-002   -3.00000000E-003   -1.84743093E-001   -2.13691977E-001    1.01958230E-001   -1.50932700E-001   -1.33630210E-001    2.65702335E-001
    8.43307087E-002   -7.86614173E-002   -3.00000000E-003   -1.75897110E-001   -2.08825358E-001    9.59696347E-002   -1.54196767E-001   -1.30014239E-001    2.50233924E-001
    8.57480315E-002   -7.86614173E-002   -3.00000000E-003   -1.67324522E-001   -2.04248828E-001    9.01667360E-002   -1.57093240E-001   -1.26585936E-001    2.35324949E-001
    8.71653543E-002   -7.86614173E-002   -3.00000000E-003   -1.59023533E-001   -1.99964188E-001    8.45412666E-002   -1.59639636E-001   -1.23325011E-001    2.20958169E-001
    8.85826772E-002   -7.86614173E-002   -3.00000000E-003   -1.50991236E-001   -1.95973950E-001    7.90864396E-002   -1.61855145E-001   -1.20211983E-001    2.07116647E-001
    9.00000000E-002   -7.86614173E-002   -3.00000000E-003   -1.43224600E-001   -1.92281510E-001    7.37955677E-002   -1.63759268E-001   -1.17226839E-001    1.93782565E-001
   -9.00000000E-002   -7.72440945E-002   -3.00000000E-003   -1.95847352E-001    1.50054318E-001    4.43721488E-001    1.12774775E-001   -3.00712517E-001    1.14800744E-001
   -8.85826772E-002   -7.72440945E-002   -3.00000000E-003   -1.91627163E-001    1.46525019E-001    4.50372668E-001    1.19176203E-001   -3.07511572E-001    1.29336033E-001
   -8.71653543E-002   -7.72440945E-002   -3.00000000E-003   -1.86796390E-001    1.41830758E-001    4.57258279E-001    1.25249248E-001   -3.14522476E-001    1.44521295E-001
   -8.57480315E-002   -7.72440945E-002   -3.00000000E-003   -1.81356454E-001    1.35967539E-001    4.64396878E-001    1.30947338E-001   -3.21765058E-001    1.60431924E-001
   -8.43307087E-002   -7.72440945E-002   -3.00000000E-003   -1.75314410E-001    1.28936201E-001    4.71807580E-001    1.36224241E-001   -3.29256584E-001    1.77142183E-001
   -8.29133858E-002   -7.72440945E-002   -3.00000000E-003   -1.68675014E-001    1.20740914E-001    4.79510857E-001    1.41031743E-001   -3.37011109E-001    1.94722774E-001
   -8.14960630E-002   -7.72440945E-002   -3.00000000E-003   -1.61448872E-001    1.11392122E-001    4.87527507E-001    1.45323583E-001   -3.45042818E-001    2.13242532E-001
   -8.00787402E-002   -7.72440945E-002   -3.00000000E-003   -1.53647111E-001    1.00905539E-001    4.95880387E-001    1.49051118E-001   -3.53363498E-001    2.32768740E-001
   -7.86614173E-002   -7.72440945E-002   -3.00000000E-003   -1.45282058E-001    8.92984919E-002    5.04593346E-001    1.52168355E-001   -3.61980335E-001    2.53361032E-001
   -7.72440945E-002   -7.72440945E-002   -3.00000000E-003   -1.36373955E-001    7.65976176E-002    5.13688989E-001    1.54629235E-001   -3.70901847E-001    2.75077093E-001
   -7.58267717E-002   -7.72440945E-002   -3.00000000E-003   -1.26940549E-001    6.28298546E-002    5.23193367E-001    1.56387438E-001   -3.80128809E-001    2.97964952E-001
   -7.44094488E-002   -7.72440945E-002   -3.00000000E-003   -1.16997062E-001    4.80255708E-002    5.33132491E-001    1.57397673E-001   -3.89659604E-001    3.22066687E-001
   -7.29921260E-002   -7.72440945E-002   -3.00000000E-003   -1.06565942E-001    3.22205537E-002    5.43533656E-001    1.57615164E-001   -3.99489991E-001    3.47417036E-001
   -7.15748031E-002   -7.72440945E-002   -3.00000000E-003   -9.56645841E-002    1.54504450E-002    5.54424893E-001    1.56996092E-001   -4.09607782E-001    3.74038994E-001
   -7.01574803E-002   -7.72440945E-002   -3.00000000E-003   -8.43189738E-002   -2.23926270E-003    5.65833806E-001    1.55498231E-001   -4.20002038E-001    4.01950360E-001
   -6.87401575E-002   -7.72440945E-002   -3.00000000E-003   -7.25485431E-002   -2.08079452E-002    5.77788526E-001    1.53080050E-001   -4.30652929E-001    4.31152985E-001
   -6.73228346E-002   -7.72440945E-002   -3.00000000E-003   -6.03711505E-002   -4.02095836E-002    5.90317826E-001    1.49702936E-001   -4.41536571E-001    4.61639981E-001
   -6.59055118E-002   -7.72440945E-002   -3.00000000E-003   -4.78013251E-002   -6.04010853E-002    6.03452056E-001    1.45333003E-001   -4.52626677E-001    4.93395044E-001
   -6.44881890E-002   -7.72440945E-002   -3.00000000E-003   -3.48497891E-002   -8.13452574E-002    6.17227105E-001    1.39934494E-001   -4.63890737E-001    5.26389508E-001
   -6.30708661E-002   -7.72440945E-002   -3.00000000E-003   -2.15261461E-002   -1.03010732E-001    6.31686419E-001    1.33466043E-001   -4.75295211E-001    5.60583128E-001
   -6.16535433E-002   -7.72440945E-002   -3.00000000E-003   -7.85035270E-003   -1.25366170E-001    6.46889446E-001    1.25862606E-001   -4.86792136E-001    5.95920546E-001
   -6.02362205E-002   -7.72440945E-002   -3.00000000E-003    6.13371543E-003   -1.48360771E-001    6.62901022E-001    1.17028588E-001   -4.98318112E-001    6.32318592E-001
   -5.88188976E-002   -7.72440945E-002   -3.00000000E-003    2.03383514E-002   -1.71873351E-001    6.79760597E-001    1.06863883E-001   -5.09788804E-001    6.69664213E-001
   -5.74015748E-002   -7.72440945E-002   -3.00000000E-003    3.46483586E-002   -1.95680061E-001    6.97413007E-001    9.53376515E-002   -5.21105461E-001    7.07806985E-001
   -5.59842520E-002   -7.72440945E-002   -3.00000000E-003    4.90291092E-002   -2.19527893E-001    7.15653993E-001    8.26347092E-002   -5.32190446E-001    7.46587457E-001
   -5.45669291E-002   -7.72440945E-002   -3.00000000E-003    6.37105925E-002   -2.43382596E-001    7.34189365E-001    6.92154215E-002   -5.43056397E-001    7.85921421E-001
   -5.31496063E-002   -7.72440945E-002   -3.00000000E-003    7.93645559E-002   -2.67787062E-001    7.52881675E-001    5.56294241E-002   -5.53845435E-001    8.25872563E-001
   -5.17322835E-002   -7.72440945E-002   -3.00000000E-003    9.71893519E-002   -2.94207865E-001    7.72223577E-001    4.19872946E-002   -5.64829327E-001    8.66724165E-001
   -5.03149606E-002   -7.72440945E-002   -3.00000000E-003    1.18849673E-001   -3.25519411E-001    7.94603501E-001    2.65082898E-002   -5.76324961E-001    9.08958261E-001
   -4.88976378E-002   -7.72440945E-002   -3.00000000E-003    1.42251609E-001   -3.63177752E-001    8.28149547E-001   -3.72248270E-004   -5.87579976E-001    9.52015943E-001
   -4.74803150E-002   -7.72440945E-002   -3.00000000E-003    1.47875902E-001   -3.85269320E-001    8.68391968E-001   -4.30450015E-002   -5.92865488E-001    9.88426399E-001
   -4.60629921E-002   -7.72440945E-002   -3.00000000E-003    1.48581588E-001   -3.93969354E-001    8.94457827E-001   -7.48566247E-002   -5.92833509E-001    1.01674308E+000
   -4.46456693E-002   -7.72440945E-002   -3.00000000E-003   -2.69280940E-001   -2.73032809E-001    1.60682101E-001    1.66870164E-001   -5.85713462E-001    1.03968271E+000
   -4.32283465E-002   -7.72440945E-002   -3.00000000E-003   -2.71683341E-001   -2.74231398E-001    1.60794154E-001    1.61295055E-001   -5.85019670E-001    1.06822936E+000
   -4.18110236E-002   -7.72440945E-002   -3.00000000E-003   -2.74348634E-001   -2.75545992E-001    1.59356958E-001    1.55373254E-001   -5.84469559E-001    1.09651800E+000
   -4.03937008E-002   -7.72440945E-002   -3.00000000E-003   -2.77745130E-001   -2.77347399E-001    1.56784542E-001    1.49603877E-001   -5.84269597E-001    1.12471286E+000
   -3.89763780E-002   -7.72440945E-002   -3.00000000E-003   -2.81887858E-001   -2.79267042E-001    1.54077622E-001    1.44343687E-001   -5.84002636E-001    1.15230518E+000
   -3.75590551E-002   -7.72440945E-002   -3.00000000E-003   -2.86033243E-001   -2.80965787E-001    1.51609506E-001    1.39378779E-001   -5.83353312E-001    1.17889637E+000
   -3.61417323E-002   -7.72440945E-002   -3.00000000E-003   -2.89828724E-001   -2.82436699E-001    1.49079575E-001    1.34457495E-001   -5.82392715E-001    1.20451129E+000
   -3.47244094E-002   -7.72440945E-002   -3.00000000E-003   -2.93311512E-001   -2.83785418E-001    1.46256229E-001    1.29473742E-001   -5.81268040E-001    1.22924780E+000
   -3.33070866E-002   -7.72440945E-002   -3.00000000E-003   -2.96596966E-001   -2.85102627E-001    1.43083212E-001    1.24423327E-001   -5.80052976E-001    1.25313129E+000
   -3.18897638E-002   -7.72440945E-002   -3.00000000E-003   -2.99762259E-001   -2.86422061E-001    1.39604067E-001    1.19351234E-001   -5.78742756E-001    1.27612190E+000
   -3.04724409E-002   -7.72440945E-002   -3.00000000E-003   -3.02815414E-001   -2.87730438E-001    1.35887551E-001    1.14289501E-001   -5.77295827E-001    1.29814887E+000
   -2.90551181E-002   -7.72440945E-002   -3.00000000E-003   -3.05723880E-001   -2.89007106E-001    1.31971408E-001    1.09235942E-001   -5.75680162E-001    1.31914639E+000
   -2.76377953E-002   -7.72440945E-002   -3.00000000E-003   -3.08459622E-001   -2.90244509E-001    1.27857714E-001    1.04178693E-001   -5.73889100E-001    1.33906914E+000
   -2.62204724E-002   -7.72440945E-002   -3.00000000E-003   -3.11015821E-001   -2.91446532E-001    1.23538310E-001    9.91076895E-002   -5.71925782E-001    1.35788077E+000
   -2.48031496E-002   -7.72440945E-002   -3.00000000E-003   -3.13398761E-001   -2.92620408E-001    1.19012038E-001    9.40218860E-002   -5.69789699E-001    1.37554800E+000
   -2.33858268E-002   -7.72440945E-002   -3.00000000E-003   -3.15614391E-001   -2.93767649E-001    1.14288210E-001    8.89295249E-002   -5.67473369E-001    1.39203715E+000
   -2.19685039E-002   -7.72440945E-002   -3.00000000E-003   -3.17663951E-001   -2.94885131E-001    1.09380591E-001    8.38331439E-002   -5.64966404E-001    1.40731501E+000
   -2.05511811E-002   -7.72440945E-002   -3.00000000E-003   -3.19544759E-001   -2.95970264E-001    1.04299200E-001    7.87322925E-002   -5.62260416E-001    1.42135147E+000
   -1.91338583E-002   -7.72440945E-002   -3.00000000E-003   -3.21255523E-001   -2.97019309E-001    9.90515592E-002    7.36252708E-002   -5.59347888E-001    1.43411768E+000
   -1.77165354E-002   -7.72440945E-002   -3.00000000E-003   -3.22796936E-001   -2.98031839E-001    9.36452523E-002    6.85098401E-002   -5.56225203E-001    1.44559295E+000
   -1.62992126E-002   -7.72440945E-002   -3.00000000E-003   -3.24170931E-001   -2.99007385E-001    8.80894735E-002    6.33901776E-002   -5.52888805E-001    1.45576049E+000
   -1.48818898E-002   -7.72440945E-002   -3.00000000E-003   -3.25379881E-001   -2.99943414E-001    8.23935720E-002    5.82657776E-002   -5.49336344E-001    1.46461026E+000
   -1.34645669E-002   -7.72440945E-002   -3.00000000E-003   -3.26424603E-001   -3.00835936E-001    7.65691493E-002    5.31373438E-002   -5.45564243E-001    1.47213121E+000
   -1.20472441E-002   -7.72440945E-002   -3.00000000E-003   -3.27306133E-001   -3.01683973E-001    7.06273723E-002    4.80022919E-002   -5.41573053E-001    1.47832116E+000
   -1.06299213E-002   -7.72440945E-002   -3.00000000E-003   -3.28026178E-001   -3.02485752E-001    6.45779526E-002    4.28582965E-002   -5.37363439E-001    1.48318082E+000
   -9.21259843E-003   -7.72440945E-002   -3.00000000E-003   -3.28585806E-001   -3.03240185E-001    5.84327215E-002    3.77046967E-002   -5.32937142E-001    1.48671416E+000
   -7.79527559E-003   -7.72440945E-002   -3.00000000E-003   -3.28986850E-001   -3.03946475E-001    5.22029480E-002    3.25436215E-002   -5.28300490E-001    1.48893591E+000
   -6.37795276E-003   -7.72440945E-002   -3.00000000E-003   -3.29230138E-001   -3.04601103E-001    4.59020307E-002    2.73704983E-002   -5.23457387E-001    1.48985814E+000
   -4.96062992E-003   -7.72440945E-002   -3.00000000E-003   -3.29316761E-001   -3.05204492E-001    3.95412159E-002    2.21874867E-002   -5.18415181E-001    1.48950034E+000
   -3.54330709E-003   -7.72440945E-002   -3.00000000E-003   -3.29247077E-001   -3.05756515E-001    3.31334225E-002    1.69894562E-002   -5.13182731E-001    1.48788578E+000
   -2.12598425E-003   -7.72440945E-002   -3.00000000E-003   -3.29021804E-001   -3.06256256E-001    2.66910761E-002    1.17768430E-002   -5.07768744E-001    1.48503865E+000
   -7.08661417E-004   -7.72440945E-002   -3.00000000E-003   -3.28641297E-001   -3.06705155E-001    2.02264029E-002    6.54742436E-003   -5.02184988E-001    1.48099011E+000
    7.08661417E-004   -7.72440945E-002   -3.00000000E-003   -3.28105671E-001   -3.07100752E-001    1.37529647E-002    1.30083408E-003   -4.96442939E-001    1.47577105E+000
    2.12598425E-003   -7.72440945E-002   -3.00000000E-003   -3.27414913E-001   -3.07445615E-001    7.28301587E-003   -3.96381654E-003   -4.90556216E-001    1.46941658E+000
    3.54330709E-003   -7.72440945E-002   -3.00000000E-003   -3.26568978E-001   -3.07739023E-001    8.28228479E-004   -9.24715668E-003   -4.84537971E-001    1.46196190E+000
    4.96062992E-003   -7.72440945E-002   -3.00000000E-003   -3.25567493E-001   -3.07982834E-001   -5.59829698E-003   -1.45486976E-002   -4.78404024E-001    1.45344679E+000
    6.37795276E-003   -7.72440945E-002   -3.00000000E-003   -3.24409708E-001   -3.08176494E-001   -1.19840036E-002   -1.98730896E-002   -4.72167887E-001    1.44390731E+000
    7.79527559E-003   -7.72440945E-002   -3.00000000E-003   -3.23095189E-001   -3.08321791E-001   -1.83164648E-002   -2.52194257E-002   -4.65846833E-001    1.43338616E+000
    9.21259843E-003   -7.72440945E-002   -3.00000000E-003   -3.21623028E-001   -3.08419600E-001   -2.45847790E-002   -3.05867356E-002   -4.59456226E-001    1.42192229E+000
    1.06299213E-002   -7.72440945E-002   -3.00000000E-003   -3.19992353E-001   -3.08472589E-001   -3.07779249E-002   -3.59750740E-002   -4.53012758E-001    1.40955697E+000
    1.20472441E-002   -7.72440945E-002   -3.00000000E-003   -3.18202390E-001   -3.08481181E-001   -3.68840484E-002   -4.13827610E-002   -4.46533500E-001    1.39633212E+000
    1.34645669E-002   -7.72440945E-002   -3.00000000E-003   -3.16252376E-001   -3.08447245E-001   -4.28920084E-002   -4.68105427E-002   -4.40034658E-001    1.38228774E+000
    1.48818898E-002   -7.72440945E-002   -3.00000000E-003   -3.14141127E-001   -3.08371072E-001   -4.87914845E-002   -5.22584484E-002   -4.33532869E-001    1.36746450E+000
    1.62992126E-002   -7.72440945E-002   -3.00000000E-003   -3.11867888E-001   -3.08254001E-001   -5.45726288E-002   -5.77247611E-002   -4.27043849E-001    1.35190088E+000
    1.77165354E-002   -7.72440945E-002   -3.00000000E-003   -3.09431966E-001   -3.08099434E-001   -6.02266312E-002   -6.32070044E-002   -4.20584331E-001    1.33563753E+000
    1.91338583E-002   -7.72440945E-002   -3.00000000E-003   -3.06833074E-001   -3.07908698E-001   -6.57447757E-002   -6.87006551E-002   -4.14171443E-001    1.31871699E+000
    2.05511811E-002   -7.72440945E-002   -3.00000000E-003   -3.04071048E-001   -3.07677965E-001   -7.11165666E-002   -7.42012696E-002   -4.07819616E-001    1.30117557E+000
    2.19685039E-002   -7.72440945E-002   -3.00000000E-003   -3.01144932E-001   -3.07406914E-001   -7.63344582E-002   -7.97125662E-002   -4.01542527E-001    1.28304773E+000
    2.33858268E-002   -7.72440945E-002   -3.00000000E-003   -2.98054805E-001   -3.07097721E-001   -8.13916807E-002   -8.52346726E-002   -3.95352269E-001    1.26436508E+000
    2.48031496E-002   -7.72440945E-002   -3.00000000E-003   -2.94801619E-001   -3.06757420E-001   -8.62809547E-002   -9.07641016E-002   -3.89262487E-001    1.24516554E+000
    2.62204724E-002   -7.72440945E-002   -3.00000000E-003   -2.91386001E-001   -3.06390772E-001   -9.09943392E-002   -9.62844825E-002   -3.83288923E-001    1.22549575E+000
    2.76377953E-002   -7.72440945E-002   -3.00000000E-003   -2.87807265E-001   -3.05987391E-001   -9.55252109E-002   -1.01779033E-001   -3.77445729E-001    1.20539898E+000
    2.90551181E-002   -7.72440945E-002   -3.00000000E-003   -2.84063152E-001   -3.05522192E-001   -9.98673354E-002   -1.07250603E-001   -3.71738232E-001    1.18489146E+000
    3.04724409E-002   -7.72440945E-002   -3.00000000E-003   -2.80152294E-001   -3.04980831E-001   -1.04022271E-001   -1.12726636E-001   -3.66162309E-001    1.16395906E+000
    3.18897638E-002   -7.72440945E-002   -3.00000000E-003   -2.76080422E-001   -3.04394109E-001   -1.07992090E-001   -1.18247189E-001   -3.60715493E-001    1.14259941E+000
    3.33070866E-002   -7.72440945E-002   -3.00000000E-003   -2.71861702E-001   -3.03846777E-001   -1.11772261E-001   -1.23797818E-001   -3.55419009E-001    1.12090734E+000
    3.47244094E-002   -7.72440945E-002   -3.00000000E-003   -2.67506496E-001   -3.03395957E-001   -1.15339908E-001   -1.29246935E-001   -3.50320253E-001    1.09909524E+000
    3.61417323E-002   -7.72440945E-002   -3.00000000E-003   -2.62994405E-001   -3.02943495E-001   -1.18657959E-001   -1.34420450E-001   -3.45456175E-001    1.07734866E+000
    3.75590551E-002   -7.72440945E-002   -3.00000000E-003   -2.58252510E-001   -3.02203690E-001   -1.21716229E-001   -1.39258448E-001   -3.40791675E-001    1.05555758E+000
    3.89763780E-002   -7.72440945E-002   -3.00000000E-003   -2.53169434E-001   -3.00775795E-001   -1.24594035E-001   -1.44019168E-001   -3.36185773E-001    1.03309012E+000
    4.03937008E-002   -7.72440945E-002   -3.00000000E-003   -2.47686786E-001   -2.98515031E-001   -1.27540197E-001   -1.49628725E-001   -3.31417976E-001    1.00877714E+000
    4.18110236E-002   -7.72440945E-002   -3.00000000E-003   -2.42059166E-001   -2.97042595E-001   -1.30909897E-001   -1.57082633E-001   -3.26512475E-001    9.82558503E-001
    4.32283465E-002   -7.72440945E-002   -3.00000000E-003   -2.36846460E-001   -2.98319644E-001   -1.34592078E-001   -1.64108837E-001   -3.22129623E-001    9.58276843E-001
    4.46456693E-002   -7.72440945E-002   -3.00000000E-003   -2.31845981E-001   -3.00765690E-001   -1.38198475E-001   -1.68580789E-001   -3.18383558E-001    9.38694103E-001
    4.60629921E-002   -7.72440945E-002   -3.00000000E-003   -5.21288356E-001   -4.23170428E-001    3.88242269E-001    7.94780420E-002   -3.37077504E-001    9.80500415E-001
    4.74803150E-002   -7.72440945E-002   -3.00000000E-003   -5.07338500E-001   -4.34720546E-001    3.65126200E-001    9.04006625E-002   -3.21831115E-001    9.29657512E-001
    4.88976378E-002   -7.72440945E-002   -3.00000000E-003   -4.99049642E-001   -4.32070130E-001    3.45427203E-001    7.38572628E-002   -3.09507330E-001    8.85301856E-001
    5.03149606E-002   -7.72440945E-002   -3.00000000E-003   -4.87171072E-001   -4.21985847E-001    3.22245819E-001    5.14651050E-002   -2.98024763E-001    8.40887543E-001
    5.17322835E-002   -7.72440945E-002   -3.00000000E-003   -4.69470348E-001   -4.06551602E-001    3.01429057E-001    3.19499592E-002   -2.85978320E-001    7.98066529E-001
    5.31496063E-002   -7.72440945E-002   -3.00000000E-003   -4.50934409E-001   -3.91272594E-001    2.85520036E-001    1.66389859E-002   -2.74380458E-001    7.60325208E-001
    5.45669291E-002   -7.72440945E-002   -3.00000000E-003   -4.33930707E-001   -3.77748118E-001    2.72301726E-001    3.34190019E-003   -2.63634910E-001    7.26460544E-001
    5.59842520E-002   -7.72440945E-002   -3.00000000E-003   -4.18399526E-001   -3.65655465E-001    2.60193390E-001   -9.15484196E-003   -2.53627036E-001    6.94881767E-001
    5.74015748E-002   -7.72440945E-002   -3.00000000E-003   -4.03876581E-001   -3.54499076E-001    2.48544064E-001   -2.12496532E-002   -2.44191839E-001    6.64674886E-001
    5.88188976E-002   -7.72440945E-002   -3.00000000E-003   -3.89966696E-001   -3.43929450E-001    2.37147602E-001   -3.30022310E-002   -2.35205206E-001    6.35400007E-001
    6.02362205E-002   -7.72440945E-002   -3.00000000E-003   -3.76405273E-001   -3.33750730E-001    2.25999573E-001   -4.43586550E-002   -2.26588010E-001    6.06904788E-001
    6.16535433E-002   -7.72440945E-002   -3.00000000E-003   -3.63052633E-001   -3.23871868E-001    2.15171648E-001   -5.52407299E-002   -2.18298074E-001    5.79183532E-001
    6.30708661E-002   -7.72440945E-002   -3.00000000E-003   -3.49866007E-001   -3.14267545E-001    2.04743351E-001   -6.55885336E-002   -2.10321990E-001    5.52290728E-001
    6.44881890E-002   -7.72440945E-002   -3.00000000E-003   -3.36856324E-001   -3.04939415E-001    1.94764802E-001   -7.53712714E-002   -2.02660684E-001    5.26276676E-001
    6.59055118E-002   -7.72440945E-002   -3.00000000E-003   -3.24062346E-001   -2.95899345E-001    1.85247080E-001   -8.45788263E-002   -1.95322108E-001    5.01162050E-001
    6.73228346E-002   -7.72440945E-002   -3.00000000E-003   -3.11518354E-001   -2.87158113E-001    1.76174869E-001   -9.32187899E-002   -1.88311670E-001    4.76943244E-001
    6.87401575E-002   -7.72440945E-002   -3.00000000E-003   -2.99249569E-001   -2.78722625E-001    1.67516993E-001   -1.01302054E-001   -1.81635186E-001    4.53593342E-001
    7.01574803E-002   -7.72440945E-002   -3.00000000E-003   -2.87269560E-001   -2.70593676E-001    1.59238806E-001   -1.08842933E-001   -1.75291651E-001    4.31077665E-001
    7.15748031E-002   -7.72440945E-002   -3.00000000E-003   -2.75583514E-001   -2.62772190E-001    1.51306644E-001   -1.15857008E-001   -1.69277814E-001    4.09362598E-001
    7.29921260E-002   -7.72440945E-002   -3.00000000E-003   -2.64192131E-001   -2.55255940E-001    1.43690311E-001   -1.22359103E-001   -1.63586637E-001    3.88413749E-001
    7.44094488E-002   -7.72440945E-002   -3.00000000E-003   -2.53096973E-001   -2.48043010E-001    1.36363135E-001   -1.28365428E-001   -1.58206387E-001    3.68200773E-001
    7.58267717E-002   -7.72440945E-002   -3.00000000E-003   -2.42296592E-001   -2.41132145E-001    1.29303457E-001   -1.33890939E-001   -1.53124337E-001    3.48698944E-001
    7.72440945E-002   -7.72440945E-002   -3.00000000E-003   -2.31788359E-001   -2.34522860E-001    1.22491038E-001   -1.38950974E-001   -1.48326432E-001    3.29883960E-001
    7.86614173E-002   -7.72440945E-002   -3.00000000E-003   -2.21569418E-001   -2.28213936E-001    1.15909405E-001   -1.43560722E-001   -1.43795844E-001    3.11734561E-001
    8.00787402E-002   -7.72440945E-002   -3.00000000E-003   -2.11638902E-001   -2.22206040E-001    1.09545020E-001   -1.47735409E-001   -1.39516828E-001    2.94231166E-001
    8.14960630E-002   -7.72440945E-002   -3.00000000E-003   -2.01996103E-001   -2.16499350E-001    1.03384467E-001   -1.51490582E-001   -1.35470555E-001    2.77354644E-001
    8.29133858E-002   -7.72440945E-002   -3.00000000E-003   -1.92639651E-001   -2.11097296E-001    9.74163603E-002   -1.54844163E-001   -1.31636959E-001    2.61086384E-001
    8.43307087E-002   -7.72440945E-002   -3.00000000E-003   -1.83567259E-001   -2.06001409E-001    9.16305095E-002   -1.57812663E-001   -1.27997610E-001    2.45408671E-001
    8.57480315E-002   -7.72440945E-002   -3.00000000E-003   -1.74775683E-001   -2.01214477E-001    8.60179255E-002   -1.60412886E-001   -1.24532803E-001    2.30302883E-001
    8.71653543E-002   -7.72440945E-002   -3.00000000E-003   -1.66262860E-001   -1.96740553E-001    8.05709429E-002   -1.62664181E-001   -1.21223295E-001    2.15751974E-001
    8.85826772E-002   -7.72440945E-002   -3.00000000E-003   -1.58024283E-001   -1.92582352E-001    7.52822935E-002   -1.64584507E-001   -1.18051003E-001    2.01738188E-001
    9.00000000E-002   -7.72440945E-002   -3.00000000E-003   -1.50057034E-001   -1.88743603E-001    7.01465924E-002   -1.66193710E-001   -1.14996240E-001    1.88243124E-001
   -9.00000000E-002   -7.58267717E-002   -3.00000000E-003   -1.91407573E-001    1.62242341E-001    4.42235775E-001    1.22821113E-001   -3.02240281E-001    1.03965277E-001
   -8.85826772E-002   -7.58267717E-002   -3.00000000E-003   -1.86995033E-001    1.58522711E-001    4.48626954E-001    1.29866606E-001   -3.09260124E-001    1.18885083E-001
   -8.71653543E-002   -7.58267717E-002   -3.00000000E-003   -1.81954030E-001    1.53591400E-001    4.55241561E-001    1.36582779E-001   -3.16472563E-001    1.34434044E-001
   -8.57480315E-002   -7.58267717E-002   -3.00000000E-003   -1.76285161E-001    1.47442634E-001    4.62098128E-001    1.42921587E-001   -3.23896434E-001    1.50687296E-001
   -8.43307087E-002   -7.58267717E-002   -3.00000000E-003   -1.69994563E-001    1.40078329E-001    4.69214553E-001    1.48834267E-001   -3.31546218E-001    1.67716107E-001
   -8.29133858E-002   -7.58267717E-002   -3.00000000E-003   -1.63087079E-001    1.31503043E-001    4.76610074E-001    1.54271681E-001   -3.39434914E-001    1.85591399E-001
   -8.14960630E-002   -7.58267717E-002   -3.00000000E-003   -1.55570974E-001    1.21726822E-001    4.84306415E-001    1.59186552E-001   -3.47575622E-001    2.04383186E-001
   -8.00787402E-002   -7.58267717E-002   -3.00000000E-003   -1.47457000E-001    1.10765307E-001    4.92325953E-001    1.63531137E-001   -3.55979196E-001    2.24158725E-001
   -7.86614173E-002   -7.58267717E-002   -3.00000000E-003   -1.38756164E-001    9.86364894E-002    5.00692163E-001    1.67257134E-001   -3.64651404E-001    2.44978023E-001
   -7.72440945E-002   -7.58267717E-002   -3.00000000E-003   -1.29488554E-001    8.53673227E-002    5.09427012E-001    1.70317975E-001   -3.73600016E-001    2.66900445E-001
   -7.58267717E-002   -7.58267717E-002   -3.00000000E-003   -1.19669106E-001    7.09850540E-002    5.18556523E-001    1.72666431E-001   -3.82825675E-001    2.89975715E-001
   -7.44094488E-002   -7.58267717E-002   -3.00000000E-003   -1.09315006E-001    5.55211241E-002    5.28107020E-001    1.74255959E-001   -3.92325778E-001    3.14247669E-001
   -7.29921260E-002   -7.58267717E-002   -3.00000000E-003   -9.84445914E-002    3.90104100E-002    5.38105480E-001    1.75041486E-001   -4.02094820E-001    3.39752370E-001
   -7.15748031E-002   -7.58267717E-002   -3.00000000E-003   -8.70783147E-002    2.14928168E-002    5.48581190E-001    1.74976760E-001   -4.12122326E-001    3.66519333E-001
   -7.01574803E-002   -7.58267717E-002   -3.00000000E-003   -7.52364551E-002    3.00797672E-003    5.59560459E-001    1.74016128E-001   -4.22395278E-001    3.94562522E-001
   -6.87401575E-002   -7.58267717E-002   -3.00000000E-003   -6.29429388E-002   -1.63939126E-002    5.71071485E-001    1.72116610E-001   -4.32895163E-001    4.23891988E-001
   -6.73228346E-002   -7.58267717E-002   -3.00000000E-003   -5.02156608E-002   -3.66646328E-002    5.83141513E-001    1.69239974E-001   -4.43599474E-001    4.54506075E-001
   -6.59055118E-002   -7.58267717E-002   -3.00000000E-003   -3.70660494E-002   -5.77569747E-002    5.95796342E-001    1.65355532E-001   -4.54484332E-001    4.86392491E-001
   -6.44881890E-002   -7.58267717E-002   -3.00000000E-003   -2.34961913E-002   -7.96337402E-002    6.09065630E-001    1.60439181E-001   -4.65526480E-001    5.19533278E-001
   -6.30708661E-002   -7.58267717E-002   -3.00000000E-003   -9.49688905E-003   -1.02282093E-001    6.22995657E-001    1.54458615E-001   -4.76698650E-001    5.53900807E-001
   -6.16535433E-002   -7.58267717E-002   -3.00000000E-003    4.93832757E-003   -1.25712770E-001    6.37667292E-001    1.47346318E-001   -4.87971884E-001    5.89463068E-001
   -6.02362205E-002   -7.58267717E-002   -3.00000000E-003    1.97802733E-002   -1.49937266E-001    6.53207162E-001    1.38949377E-001   -4.99293748E-001    6.26159673E-001
   -5.88188976E-002   -7.58267717E-002   -3.00000000E-003    3.48909925E-002   -1.74853986E-001    6.69756913E-001    1.29009601E-001   -5.10570514E-001    6.63889309E-001
   -5.74015748E-002   -7.58267717E-002   -3.00000000E-003    4.99623978E-002   -2.00077605E-001    6.87320465E-001    1.17283079E-001   -5.21655730E-001    7.02466688E-001
   -5.59842520E-002   -7.58267717E-002   -3.00000000E-003    6.46774339E-002   -2.24920753E-001    7.05524378E-001    1.03927934E-001   -5.32409059E-001    7.41648551E-001
   -5.45669291E-002   -7.58267717E-002   -3.00000000E-003    7.91581422E-002   -2.48880951E-001    7.23580171E-001    8.98707768E-002   -5.42873813E-001    7.81305826E-001
   -5.31496063E-002   -7.58267717E-002   -3.00000000E-003    9.43859158E-002   -2.72454762E-001    7.40711892E-001    7.65590508E-002   -5.53425042E-001    8.21652371E-001
   -5.17322835E-002   -7.58267717E-002   -3.00000000E-003    1.12403641E-001   -2.97651436E-001    7.56596352E-001    6.53694616E-002   -5.64819194E-001    8.63414839E-001
   -5.03149606E-002   -7.58267717E-002   -3.00000000E-003    1.37831812E-001   -3.29540760E-001    7.71538117E-001    5.77576986E-002   -5.78461965E-001    9.08139229E-001
   -4.88976378E-002   -7.58267717E-002   -3.00000000E-003    1.96408933E-001   -3.95480399E-001    7.85337242E-001    6.34903594E-002   -5.98814473E-001    9.60695150E-001
   -4.74803150E-002   -7.58267717E-002   -3.00000000E-003   -2.60489942E-001   -2.64063613E-001    1.63219014E-001    1.72807270E-001   -5.71414930E-001    9.64543684E-001
   -4.60629921E-002   -7.58267717E-002   -3.00000000E-003   -2.66454161E-001   -2.67764995E-001    1.66110350E-001    1.68552745E-001   -5.71478116E-001    9.94136337E-001
   -4.46456693E-002   -7.58267717E-002   -3.00000000E-003   -2.70612362E-001   -2.69596038E-001    1.66734100E-001    1.64117142E-001   -5.70489487E-001    1.02262710E+000
   -4.32283465E-002   -7.58267717E-002   -3.00000000E-003   -2.74287762E-001   -2.70889089E-001    1.66108592E-001    1.59257858E-001   -5.69311800E-001    1.05070664E+000
   -4.18110236E-002   -7.58267717E-002   -3.00000000E-003   -2.77864046E-001   -2.72155895E-001    1.64521710E-001    1.54100215E-001   -5.68199901E-001    1.07849319E+000
   -4.03937008E-002   -7.58267717E-002   -3.00000000E-003   -2.81598834E-001   -2.73571851E-001    1.62254369E-001    1.48881411E-001   -5.67174654E-001    1.10590881E+000
   -3.89763780E-002   -7.58267717E-002   -3.00000000E-003   -2.85519977E-001   -2.75064807E-001    1.59663473E-001    1.43768948E-001   -5.66098876E-001    1.13273459E+000
   -3.75590551E-002   -7.58267717E-002   -3.00000000E-003   -2.89434128E-001   -2.76509782E-001    1.56944381E-001    1.38764193E-001   -5.64844601E-001    1.15877486E+000
   -3.61417323E-002   -7.58267717E-002   -3.00000000E-003   -2.93176767E-001   -2.77864180E-001    1.54072887E-001    1.33791893E-001   -5.63393234E-001    1.18395743E+000
   -3.47244094E-002   -7.58267717E-002   -3.00000000E-003   -2.96708319E-001   -2.79148143E-001    1.50970630E-001    1.28799570E-001   -5.61784783E-001    1.20827453E+000
   -3.33070866E-002   -7.58267717E-002   -3.00000000E-003   -3.00054246E-001   -2.80395513E-001    1.47598102E-001    1.23772235E-001   -5.60051886E-001    1.23171481E+000
   -3.18897638E-002   -7.58267717E-002   -3.00000000E-003   -3.03244904E-001   -2.81625348E-001    1.43962127E-001    1.18721019E-001   -5.58201478E-001    1.25424744E+000
   -3.04724409E-002   -7.58267717E-002   -3.00000000E-003   -3.06290091E-001   -2.82838228E-001    1.40087288E-001    1.13662728E-001   -5.56220530E-001    1.27582388E+000
   -2.90551181E-002   -7.58267717E-002   -3.00000000E-003   -3.09181848E-001   -2.84027838E-001    1.35996353E-001    1.08598002E-001   -5.54095855E-001    1.29639687E+000
   -2.76377953E-002   -7.58267717E-002   -3.00000000E-003   -3.11908929E-001   -2.85191020E-001    1.31697331E-001    1.03525023E-001   -5.51819088E-001    1.31592258E+000
   -2.62204724E-002   -7.58267717E-002   -3.00000000E-003   -3.14466042E-001   -2.86327439E-001    1.27193681E-001    9.84404536E-002   -5.49387526E-001    1.33436405E+000
   -2.48031496E-002   -7.58267717E-002   -3.00000000E-003   -3.16853131E-001   -2.87437294E-001    1.22489787E-001    9.33452266E-002   -5.46798209E-001    1.35168687E+000
   -2.33858268E-002   -7.58267717E-002   -3.00000000E-003   -3.19071999E-001   -2.88522561E-001    1.17593215E-001    8.82412028E-002   -5.44047069E-001    1.36786065E+000
   -2.19685039E-002   -7.58267717E-002   -3.00000000E-003   -3.21123901E-001   -2.89579796E-001    1.12512791E-001    8.31320620E-002   -5.41127741E-001    1.38285497E+000
   -2.05511811E-002   -7.58267717E-002   -3.00000000E-003   -3.23007632E-001   -2.90608008E-001    1.07258326E-001    7.80176685E-002   -5.38034397E-001    1.39664185E+000
   -1.91338583E-002   -7.58267717E-002   -3.00000000E-003   -3.24723546E-001   -2.91605669E-001    1.01838196E-001    7.28953185E-002   -5.34762178E-001    1.40919752E+000
   -1.77165354E-002   -7.58267717E-002   -3.00000000E-003   -3.26271825E-001   -2.92570490E-001    9.62611806E-002    6.77677117E-002   -5.31307848E-001    1.42050225E+000
   -1.62992126E-002   -7.58267717E-002   -3.00000000E-003   -3.27653622E-001   -2.93501615E-001    9.05364316E-002    6.26346098E-002   -5.27668853E-001    1.43054022E+000
   -1.48818898E-002   -7.58267717E-002   -3.00000000E-003   -3.28870233E-001   -2.94396004E-001    8.46741652E-002    5.74967629E-002   -5.23843152E-001    1.43929959E+000
   -1.34645669E-002   -7.58267717E-002   -3.00000000E-003   -3.29923022E-001   -2.95253178E-001    7.86834766E-002    5.23546543E-002   -5.19830993E-001    1.44677499E+000
   -1.20472441E-002   -7.58267717E-002   -3.00000000E-003   -3.30812561E-001   -2.96069522E-001    7.25773040E-002    4.72059618E-002   -5.15631075E-001    1.45295982E+000
   -1.06299213E-002   -7.58267717E-002   -3.00000000E-003   -3.31540404E-001   -2.96843401E-001    6.63654475E-002    4.20487720E-002   -5.11245305E-001    1.45785581E+000
   -9.21259843E-003   -7.58267717E-002   -3.00000000E-003   -3.32107514E-001   -2.97575766E-001    6.00586502E-002    3.68840007E-002   -5.06677354E-001    1.46146944E+000
   -7.79527559E-003   -7.58267717E-002   -3.00000000E-003   -3.32515012E-001   -2.98262918E-001    5.36698272E-002    3.17096502E-002   -5.01930529E-001    1.46380853E+000
   -6.37795276E-003   -7.58267717E-002   -3.00000000E-003   -3.32764095E-001   -2.98906214E-001    4.72091747E-002    2.65261616E-002   -4.97012488E-001    1.46489050E+000
   -4.96062992E-003   -7.58267717E-002   -3.00000000E-003   -3.32855351E-001   -2.99502276E-001    4.06903178E-002    2.13323455E-002   -4.91927586E-001    1.46472807E+000
   -3.54330709E-003   -7.58267717E-002   -3.00000000E-003   -3.32789280E-001   -3.00051848E-001    3.41253999E-002    1.61241901E-002   -4.86684761E-001    1.46334389E+000
   -2.12598425E-003   -7.58267717E-002   -3.00000000E-003   -3.32566519E-001   -3.00553046E-001    2.75264766E-002    1.09026198E-002   -4.81291651E-001    1.46075894E+000
   -7.08661417E-004   -7.58267717E-002   -3.00000000E-003   -3.32187535E-001   -3.01008492E-001    2.09061450E-002    5.66586560E-003   -4.75760922E-001    1.45700517E+000
    7.08661417E-004   -7.58267717E-002   -3.00000000E-003   -3.31652298E-001   -3.01417403E-001    1.42763639E-002    4.13421472E-004   -4.70102415E-001    1.45210928E+000
    2.12598425E-003   -7.58267717E-002   -3.00000000E-003   -3.30960837E-001   -3.01778962E-001    7.65076406E-003   -4.85649961E-003   -4.64327486E-001    1.44610175E+000
    3.54330709E-003   -7.58267717E-002   -3.00000000E-003   -3.30113361E-001   -3.02093627E-001    1.04072461E-003   -1.01441274E-002   -4.58449608E-001    1.43901797E+000
    4.96062992E-003   -7.58267717E-002   -3.00000000E-003   -3.29109377E-001   -3.02362271E-001   -5.54151147E-003   -1.54487166E-002   -4.52481465E-001    1.43089139E+000
    6.37795276E-003   -7.58267717E-002   -3.00000000E-003   -3.27948483E-001   -3.02586855E-001   -1.20831699E-002   -2.07749531E-002   -4.46437886E-001    1.42176029E+000
    7.79527559E-003   -7.58267717E-002   -3.00000000E-003   -3.26630266E-001   -3.02765442E-001   -1.85717271E-002   -2.61222105E-002   -4.40332115E-001    1.41165986E+000
    9.21259843E-003   -7.58267717E-002   -3.00000000E-003   -3.25154116E-001   -3.02901710E-001   -2.49962767E-002   -3.14878865E-002   -4.34179602E-001    1.40062940E+000
    1.06299213E-002   -7.58267717E-002   -3.00000000E-003   -3.23519611E-001   -3.02996063E-001   -3.13458516E-002   -3.68742711E-002   -4.27995855E-001    1.38870886E+000
    1.20472441E-002   -7.58267717E-002   -3.00000000E-003   -3.21725831E-001   -3.03049188E-001   -3.76087068E-002   -4.22788189E-002   -4.21794998E-001    1.37593491E+000
    1.34645669E-002   -7.58267717E-002   -3.00000000E-003   -3.19772631E-001   -3.03062202E-001   -4.37735165E-002   -4.77011307E-002   -4.15592317E-001    1.36234664E+000
    1.48818898E-002   -7.58267717E-002   -3.00000000E-003   -3.17658857E-001   -3.03036474E-001   -4.98299769E-002   -5.31449887E-002   -4.09402785E-001    1.34798270E+000
    1.62992126E-002   -7.58267717E-002   -3.00000000E-003   -3.15384305E-001   -3.02972938E-001   -5.57681001E-002   -5.86036571E-002   -4.03241215E-001    1.33288125E+000
    1.77165354E-002   -7.58267717E-002   -3.00000000E-003   -3.12948579E-001   -3.02872409E-001   -6.15784326E-002   -6.40778824E-002   -3.97122305E-001    1.31708050E+000
    1.91338583E-002   -7.58267717E-002   -3.00000000E-003   -3.10351270E-001   -3.02735888E-001   -6.72518599E-002   -6.95631825E-002   -3.91060170E-001    1.30061812E+000
    2.05511811E-002   -7.58267717E-002   -3.00000000E-003   -3.07592802E-001   -3.02563392E-001   -7.27787408E-002   -7.50578382E-002   -3.85069015E-001    1.28353162E+000
    2.19685039E-002   -7.58267717E-002   -3.00000000E-003   -3.04672629E-001   -3.02353692E-001   -7.81500835E-002   -8.05635979E-002   -3.79160701E-001    1.26585440E+000
    2.33858268E-002   -7.58267717E-002   -3.00000000E-003   -3.01591073E-001   -3.02107842E-001   -8.33585519E-002   -8.60775348E-002   -3.73346726E-001    1.24761988E+000
    2.48031496E-002   -7.58267717E-002   -3.00000000E-003   -2.98349058E-001   -3.01829166E-001   -8.83963783E-002   -9.15928450E-002   -3.67639816E-001    1.22886530E+000
    2.62204724E-002   -7.58267717E-002   -3.00000000E-003   -2.94946917E-001   -3.01517165E-001   -9.32563276E-002   -9.71038646E-002   -3.62051885E-001    1.20962814E+000
    2.76377953E-002   -7.58267717E-002   -3.00000000E-003   -2.91384695E-001   -3.01165762E-001   -9.79305429E-002   -1.02604351E-001   -3.56591849E-001    1.18993938E+000
    2.90551181E-002   -7.58267717E-002   -3.00000000E-003   -2.87662624E-001   -3.00767117E-001   -1.02413473E-001   -1.08096569E-001   -3.51266315E-001    1.16982294E+000
    3.04724409E-002   -7.58267717E-002   -3.00000000E-003   -2.83782027E-001   -3.00320104E-001   -1.06701659E-001   -1.13586863E-001   -3.46078672E-001    1.14929599E+000
    3.18897638E-002   -7.58267717E-002   -3.00000000E-003   -2.79746533E-001   -2.99839894E-001   -1.10790715E-001   -1.19081664E-001   -3.41034525E-001    1.12838849E+000
    3.33070866E-002   -7.58267717E-002   -3.00000000E-003   -2.75560669E-001   -2.99352371E-001   -1.14673264E-001   -1.24558761E-001   -3.36147251E-001    1.10716562E+000
    3.47244094E-002   -7.58267717E-002   -3.00000000E-003   -2.71224479E-001   -2.98856869E-001   -1.18335571E-001   -1.29964613E-001   -3.31434563E-001    1.08571596E+000
    3.61417323E-002   -7.58267717E-002   -3.00000000E-003   -2.66722826E-001   -2.98290822E-001   -1.21767135E-001   -1.35249723E-001   -3.26902399E-001    1.06408123E+000
    3.75590551E-002   -7.58267717E-002   -3.00000000E-003   -2.62025713E-001   -2.97535385E-001   -1.24976949E-001   -1.40438221E-001   -3.22525834E-001    1.04216458E+000
    3.89763780E-002   -7.58267717E-002   -3.00000000E-003   -2.57106859E-001   -2.96498642E-001   -1.28015805E-001   -1.45712949E-001   -3.18246860E-001    1.01970125E+000
    4.03937008E-002   -7.58267717E-002   -3.00000000E-003   -2.51994626E-001   -2.95338868E-001   -1.30975201E-001   -1.51372974E-001   -3.14023112E-001    9.96472588E-001
    4.18110236E-002   -7.58267717E-002   -3.00000000E-003   -2.46822889E-001   -2.94638720E-001   -1.33911543E-001   -1.57458434E-001   -3.09932295E-001    9.72901911E-001
    4.32283465E-002   -7.58267717E-002   -3.00000000E-003   -2.41752674E-001   -2.94862939E-001   -1.36710206E-001   -1.63266659E-001   -3.06191313E-001    9.50321690E-001
    4.46456693E-002   -7.58267717E-002   -3.00000000E-003   -2.36751449E-001   -2.95693942E-001   -1.39136890E-001   -1.67992589E-001   -3.02932266E-001    9.29918329E-001
    4.60629921E-002   -7.58267717E-002   -3.00000000E-003   -2.31532723E-001   -2.96613081E-001   -1.41103092E-001   -1.71251474E-001   -3.00063204E-001    9.12154276E-001
    4.74803150E-002   -7.58267717E-002   -3.00000000E-003   -2.25479031E-001   -2.97557255E-001   -1.42998808E-001   -1.72278840E-001   -2.97088466E-001    8.97843126E-001
    4.88976378E-002   -7.58267717E-002   -3.00000000E-003   -5.28946107E-001   -4.42613037E-001    3.50422888E-001    5.80743455E-002   -3.19403987E-001    9.42975906E-001
    5.03149606E-002   -7.58267717E-002   -3.00000000E-003   -5.19664311E-001   -4.38342693E-001    3.07738767E-001    2.98738354E-002   -3.02296890E-001    8.67989274E-001
    5.17322835E-002   -7.58267717E-002   -3.00000000E-003   -4.89699944E-001   -4.13413211E-001    2.82111463E-001    1.11514532E-002   -2.84748343E-001    8.08161690E-001
    5.31496063E-002   -7.58267717E-002   -3.00000000E-003   -4.66433844E-001   -3.95193005E-001    2.69491835E-001    2.17120228E-005   -2.71097445E-001    7.66798045E-001
    5.45669291E-002   -7.58267717E-002   -3.00000000E-003   -4.48066385E-001   -3.81083448E-001    2.58899798E-001   -1.04775026E-002   -2.59737000E-001    7.31877886E-001
    5.59842520E-002   -7.58267717E-002   -3.00000000E-003   -4.32178960E-001   -3.68957382E-001    2.48455652E-001   -2.12718289E-002   -2.49645895E-001    6.99663031E-001
    5.74015748E-002   -7.58267717E-002   -3.00000000E-003   -4.17570096E-001   -3.57793112E-001    2.37799374E-001   -3.23234747E-002   -2.40340497E-001    6.68762052E-001
    5.88188976E-002   -7.58267717E-002   -3.00000000E-003   -4.03560653E-001   -3.47086810E-001    2.26963440E-001   -4.33988002E-002   -2.31557063E-001    6.38634327E-001
    6.02362205E-002   -7.58267717E-002   -3.00000000E-003   -3.89772455E-001   -3.36627832E-001    2.16132678E-001   -5.42515197E-002   -2.23151849E-001    6.09169085E-001
    6.16535433E-002   -7.58267717E-002   -3.00000000E-003   -3.76048677E-001   -3.26363859E-001    2.05531385E-001   -6.46974538E-002   -2.15053615E-001    5.80461223E-001
    6.30708661E-002   -7.58267717E-002   -3.00000000E-003   -3.62388805E-001   -3.16318152E-001    1.95338097E-001   -7.46316292E-002   -2.07243169E-001    5.52657044E-001
    6.44881890E-002   -7.58267717E-002   -3.00000000E-003   -3.48866058E-001   -3.06529192E-001    1.85642851E-001   -8.40091847E-002   -1.99726544E-001    5.25853998E-001
    6.59055118E-002   -7.58267717E-002   -3.00000000E-003   -3.35566019E-001   -2.97030744E-001    1.76457249E-001   -9.28196221E-002   -1.92517593E-001    5.00077254E-001
    6.73228346E-002   -7.58267717E-002   -3.00000000E-003   -3.22548796E-001   -2.87845041E-001    1.67749271E-001   -1.01073853E-001   -1.85626702E-001    4.75304886E-001
    6.87401575E-002   -7.58267717E-002   -3.00000000E-003   -3.09847977E-001   -2.78982714E-001    1.59468544E-001   -1.08785179E-001   -1.79059866E-001    4.51484293E-001
    7.01574803E-002   -7.58267717E-002   -3.00000000E-003   -2.97475647E-001   -2.70445574E-001    1.51565710E-001   -1.15967104E-001   -1.72817326E-001    4.28558579E-001
    7.15748031E-002   -7.58267717E-002   -3.00000000E-003   -2.85431387E-001   -2.62232505E-001    1.43998751E-001   -1.22632719E-001   -1.66894204E-001    4.06473981E-001
    7.29921260E-002   -7.58267717E-002   -3.00000000E-003   -2.73710772E-001   -2.54342607E-001    1.36732244E-001   -1.28795815E-001   -1.61282592E-001    3.85188290E-001
    7.44094488E-002   -7.58267717E-002   -3.00000000E-003   -2.62310761E-001   -2.46773889E-001    1.29737961E-001   -1.34470199E-001   -1.55969011E-001    3.64663181E-001
    7.58267717E-002   -7.58267717E-002   -3.00000000E-003   -2.51224618E-001   -2.39523407E-001    1.22993462E-001   -1.39668950E-001   -1.50940469E-001    3.44868099E-001
    7.72440945E-002   -7.58267717E-002   -3.00000000E-003   -2.40447519E-001   -2.32592300E-001    1.16478439E-001   -1.44405740E-001   -1.46181706E-001    3.25777896E-001
    7.86614173E-002   -7.58267717E-002   -3.00000000E-003   -2.29974423E-001   -2.25978945E-001    1.10178333E-001   -1.48695692E-001   -1.41675161E-001    3.07369832E-001
    8.00787402E-002   -7.58267717E-002   -3.00000000E-003   -2.19801974E-001   -2.19685055E-001    1.04078758E-001   -1.52552111E-001   -1.37405965E-001    2.89622810E-001
    8.14960630E-002   -7.58267717E-002   -3.00000000E-003   -2.09928346E-001   -2.13710721E-001    9.81676025E-002   -1.55990304E-001   -1.33354899E-001    2.72517201E-001
    8.29133858E-002   -7.58267717E-002   -3.00000000E-003   -2.00350418E-001   -2.08060042E-001    9.24338574E-002   -1.59027127E-001   -1.29503001E-001    2.56033760E-001
    8.43307087E-002   -7.58267717E-002   -3.00000000E-003   -1.91065104E-001   -2.02734793E-001    8.68679093E-002   -1.61679834E-001   -1.25831207E-001    2.40154877E-001
    8.57480315E-002   -7.58267717E-002   -3.00000000E-003   -1.82068051E-001   -1.97738881E-001    8.14616450E-002   -1.63964250E-001   -1.22321540E-001    2.24860772E-001
    8.71653543E-002   -7.58267717E-002   -3.00000000E-003   -1.73356040E-001   -1.93075627E-001    7.62077024E-002   -1.65899181E-001   -1.18954526E-001    2.10133673E-001
    8.85826772E-002   -7.58267717E-002   -3.00000000E-003   -1.64923330E-001   -1.88750094E-001    7.10997293E-002   -1.67502553E-001   -1.15713836E-001    1.95954776E-001
    9.00000000E-002   -7.58267717E-002   -3.00000000E-003   -1.56767450E-001   -1.84765807E-001    6.61324750E-002   -1.68795718E-001   -1.12579822E-001    1.82306479E-001
   -9.00000000E-002   -7.44094488E-002   -3.00000000E-003   -1.87260244E-001    1.75195387E-001    4.40128459E-001    1.33390569E-001   -3.03645536E-001    9.18874912E-002
   -8.85826772E-002   -7.44094488E-002   -3.00000000E-003   -1.82666973E-001    1.71285774E-001    4.46234526E-001    1.41121062E-001   -3.10913255E-001    1.07231312E-001
   -8.71653543E-002   -7.44094488E-002   -3.00000000E-003   -1.77428329E-001    1.66116440E-001    4.52552267E-001    1.48520573E-001   -3.18355612E-001    1.23183051E-001
   -8.57480315E-002   -7.44094488E-002   -3.00000000E-003   -1.71543611E-001    1.59680672E-001    4.59099364E-001    1.55538705E-001   -3.25987771E-001    1.39815423E-001
   -8.43307087E-002   -7.44094488E-002   -3.00000000E-003   -1.65018049E-001    1.51980829E-001    4.65893296E-001    1.62126118E-001   -3.33823593E-001    1.57200186E-001
   -8.29133858E-002   -7.44094488E-002   -3.00000000E-003   -1.57855270E-001    1.43021035E-001    4.72953547E-001    1.68233482E-001   -3.41875005E-001    1.75408029E-001
   -8.14960630E-002   -7.44094488E-002   -3.00000000E-003   -1.50063797E-001    1.32812339E-001    4.80301131E-001    1.73811739E-001   -3.50153489E-001    1.94508797E-001
   -8.00787402E-002   -7.44094488E-002   -3.00000000E-003   -1.41652061E-001    1.21369959E-001    4.87957953E-001    1.78812586E-001   -3.58669009E-001    2.14570518E-001
   -7.86614173E-002   -7.44094488E-002   -3.00000000E-003   -1.32630474E-001    1.08712363E-001    4.95946922E-001    1.83187214E-001   -3.67426711E-001    2.35654705E-001
   -7.72440945E-002   -7.44094488E-002   -3.00000000E-003   -1.23018156E-001    9.48669276E-002    5.04290152E-001    1.86887483E-001   -3.76433378E-001    2.57821193E-001
   -7.58267717E-002   -7.44094488E-002   -3.00000000E-003   -1.12828487E-001    7.98614226E-002    5.13013404E-001    1.89865068E-001   -3.85689303E-001    2.81122393E-001
   -7.44094488E-002   -7.44094488E-002   -3.00000000E-003   -1.02077532E-001    6.37271704E-002    5.22142693E-001    1.92073468E-001   -3.95192047E-001    3.05604854E-001
   -7.29921260E-002   -7.44094488E-002   -3.00000000E-003   -9.07826136E-002    4.64999084E-002    5.31706667E-001    1.93464860E-001   -4.04936437E-001    3.31308566E-001
   -7.15748031E-002   -7.44094488E-002   -3.00000000E-003   -7.89630014E-002    2.82187301E-002    5.41733919E-001    1.93990146E-001   -4.14911451E-001    3.58263243E-001
   -7.01574803E-002   -7.44094488E-002   -3.00000000E-003   -6.66393579E-002    8.92399434E-003    5.52252721E-001    1.93602375E-001   -4.25106036E-001    3.86491227E-001
   -6.87401575E-002   -7.44094488E-002   -3.00000000E-003   -5.38374001E-002   -1.13318131E-002    5.63291850E-001    1.92253444E-001   -4.35501772E-001    4.16006048E-001
   -6.73228346E-002   -7.44094488E-002   -3.00000000E-003   -4.05774277E-002   -3.24918095E-002    5.74876461E-001    1.89900310E-001   -4.46078124E-001    4.46811355E-001
   -6.59055118E-002   -7.44094488E-002   -3.00000000E-003   -2.68733038E-002   -5.44968835E-002    5.87023887E-001    1.86516393E-001   -4.56814999E-001    4.78902344E-001
   -6.44881890E-002   -7.44094488E-002   -3.00000000E-003   -1.27222960E-002   -7.72970067E-002    5.99747645E-001    1.82096012E-001   -4.67699682E-001    5.12272585E-001
   -6.30708661E-002   -7.44094488E-002   -3.00000000E-003    1.91628612E-003   -1.00892030E-001    6.13076702E-001    1.76648749E-001   -4.78725055E-001    5.46915796E-001
   -6.16535433E-002   -7.44094488E-002   -3.00000000E-003    1.71179019E-002   -1.25367744E-001    6.27097734E-001    1.70151330E-001   -4.89898747E-001    5.82839410E-001
   -6.02362205E-002   -7.44094488E-002   -3.00000000E-003    3.29486683E-002   -1.50906963E-001    6.42026864E-001    1.62422727E-001   -5.01217812E-001    6.20050979E-001
   -5.88188976E-002   -7.44094488E-002   -3.00000000E-003    4.93083021E-002   -1.77638502E-001    6.58262210E-001    1.52934985E-001   -5.12615401E-001    6.58522967E-001
   -5.74015748E-002   -7.44094488E-002   -3.00000000E-003    6.55976285E-002   -2.05126692E-001    6.76192462E-001    1.40778179E-001   -5.23869759E-001    6.98060118E-001
   -5.59842520E-002   -7.44094488E-002   -3.00000000E-003    8.06854656E-002   -2.31729893E-001    6.95421598E-001    1.25514938E-001   -5.34633461E-001    7.38213030E-001
   -5.45669291E-002   -7.44094488E-002   -3.00000000E-003    9.41760135E-002   -2.55589024E-001    7.14218153E-001    1.08756448E-001   -5.44911406E-001    7.78641480E-001
   -5.31496063E-002   -7.44094488E-002   -3.00000000E-003    1.07626339E-001   -2.77129652E-001    7.31003584E-001    9.32554863E-002   -5.55591974E-001    8.19837799E-001
   -5.17322835E-002   -7.44094488E-002   -3.00000000E-003    1.24134416E-001   -2.99419112E-001    7.46043455E-001    7.99427220E-002   -5.67987325E-001    8.62814594E-001
   -5.03149606E-002   -7.44094488E-002   -3.00000000E-003   -2.55767446E-001   -2.54807871E-001    1.79836561E-001    1.87531135E-001   -5.55924539E-001    8.80821744E-001
   -4.88976378E-002   -7.44094488E-002   -3.00000000E-003   -2.57119702E-001   -2.57227090E-001    1.77822952E-001    1.78926302E-001   -5.56656504E-001    9.13040827E-001
   -4.74803150E-002   -7.44094488E-002   -3.00000000E-003   -2.62061390E-001   -2.61048182E-001    1.74674724E-001    1.72495695E-001   -5.57018774E-001    9.45093743E-001
   -4.60629921E-002   -7.44094488E-002   -3.00000000E-003   -2.67875726E-001   -2.63633111E-001    1.73624348E-001    1.67640822E-001   -5.56485880E-001    9.75152932E-001
   -4.46456693E-002   -7.44094488E-002   -3.00000000E-003   -2.72687536E-001   -2.65397421E-001    1.72848075E-001    1.63000743E-001   -5.55292059E-001    1.00384432E+000
   -4.32283465E-002   -7.44094488E-002   -3.00000000E-003   -2.76928635E-001   -2.66771531E-001    1.71595290E-001    1.58227075E-001   -5.53829659E-001    1.03182530E+000
   -4.18110236E-002   -7.44094488E-002   -3.00000000E-003   -2.80919843E-001   -2.68035499E-001    1.69780789E-001    1.53287806E-001   -5.52275281E-001    1.05927472E+000
   -4.03937008E-002   -7.44094488E-002   -3.00000000E-003   -2.84837711E-001   -2.69312218E-001    1.67491065E-001    1.48265959E-001   -5.50672168E-001    1.08618344E+000
   -3.89763780E-002   -7.44094488E-002   -3.00000000E-003   -2.88732246E-001   -2.70609098E-001    1.64863982E-001    1.43238618E-001   -5.48986760E-001    1.11245889E+000
   -3.75590551E-002   -7.44094488E-002   -3.00000000E-003   -2.92556013E-001   -2.71891297E-001    1.61996826E-001    1.38232997E-001   -5.47172652E-001    1.13799790E+000
   -3.61417323E-002   -7.44094488E-002   -3.00000000E-003   -2.96245144E-001   -2.73134302E-001    1.58913205E-001    1.33234043E-001   -5.45211401E-001    1.16273161E+000
   -3.47244094E-002   -7.44094488E-002   -3.00000000E-003   -2.99767581E-001   -2.74338359E-001    1.55598502E-001    1.28220580E-001   -5.43111454E-001    1.18662335E+000
   -3.33070866E-002   -7.44094488E-002   -3.00000000E-003   -3.03121285E-001   -2.75513077E-001    1.52038253E-001    1.23184826E-001   -5.40884262E-001    1.20964112E+000
   -3.18897638E-002   -7.44094488E-002   -3.00000000E-003   -3.06313907E-001   -2.76667497E-001    1.48233598E-001    1.18129341E-001   -5.38535735E-001    1.23175272E+000
   -3.04724409E-002   -7.44094488E-002   -3.00000000E-003   -3.09350300E-001   -2.77803470E-001    1.44194729E-001    1.13060191E-001   -5.36062776E-001    1.25291841E+000
   -2.90551181E-002   -7.44094488E-002   -3.00000000E-003   -3.12228284E-001   -2.78919766E-001    1.39935106E-001    1.07980766E-001   -5.33459848E-001    1.27309809E+000
   -2.76377953E-002   -7.44094488E-002   -3.00000000E-003   -3.14944027E-001   -2.80014687E-001    1.35462967E-001    1.02891706E-001   -5.30722270E-001    1.29225372E+000
   -2.62204724E-002   -7.44094488E-002   -3.00000000E-003   -3.17493742E-001   -2.81087186E-001    1.30785755E-001    9.77910561E-002   -5.27846044E-001    1.31034839E+000
   -2.48031496E-002   -7.44094488E-002   -3.00000000E-003   -3.19876530E-001   -2.82137841E-001    1.25909896E-001    9.26802008E-002   -5.24829713E-001    1.32735171E+000
   -2.33858268E-002   -7.44094488E-002   -3.00000000E-003   -3.22092683E-001   -2.83165278E-001    1.20842489E-001    8.75628707E-002   -5.21669796E-001    1.34323348E+000
   -2.19685039E-002   -7.44094488E-002   -3.00000000E-003   -3.24142389E-001   -2.84167263E-001    1.15592623E-001    8.24393438E-002   -5.18362062E-001    1.35796502E+000
   -2.05511811E-002   -7.44094488E-002   -3.00000000E-003   -3.26025383E-001   -2.85143722E-001    1.10168598E-001    7.73104347E-002   -5.14903872E-001    1.37152289E+000
   -1.91338583E-002   -7.44094488E-002   -3.00000000E-003   -3.27741938E-001   -2.86091794E-001    1.04579778E-001    7.21753569E-002   -5.11290867E-001    1.38388298E+000
   -1.77165354E-002   -7.44094488E-002   -3.00000000E-003   -3.29292144E-001   -2.87011187E-001    9.88353077E-002    6.70338162E-002   -5.07521794E-001    1.39502869E+000
   -1.62992126E-002   -7.44094488E-002   -3.00000000E-003   -3.30676976E-001   -2.87900549E-001    9.29437872E-002    6.18876491E-002   -5.03595043E-001    1.40494534E+000
   -1.48818898E-002   -7.44094488E-002   -3.00000000E-003   -3.31897393E-001   -2.88757222E-001    8.69158261E-002    5.67380651E-002   -4.99510164E-001    1.41362220E+000
   -1.34645669E-002   -7.44094488E-002   -3.00000000E-003   -3.32954167E-001   -2.89579516E-001    8.07614998E-002    5.15829530E-002   -4.95266984E-001    1.42105239E+000
   -1.20472441E-002   -7.44094488E-002   -3.00000000E-003   -3.33848221E-001   -2.90365360E-001    7.44920623E-002    4.64215080E-002   -4.90866208E-001    1.42723162E+000
   -1.06299213E-002   -7.44094488E-002   -3.00000000E-003   -3.34580492E-001   -2.91114669E-001    6.81182276E-002    4.12541078E-002   -4.86310914E-001    1.43216227E+000
   -9.21259843E-003   -7.44094488E-002   -3.00000000E-003   -3.35151944E-001   -2.91824678E-001    6.16509905E-002    3.60778610E-002   -4.81603179E-001    1.43584736E+000
   -7.79527559E-003   -7.44094488E-002   -3.00000000E-003   -3.35563491E-001   -2.92495426E-001    5.51025933E-002    3.08945463E-002   -4.76748516E-001    1.43829717E+000
   -6.37795276E-003   -7.44094488E-002   -3.00000000E-003   -3.35816022E-001   -2.93125569E-001    4.84836953E-002    2.57017885E-002   -4.71752559E-001    1.43952443E+000
   -4.96062992E-003   -7.44094488E-002   -3.00000000E-003   -3.35910051E-001   -2.93713184E-001    4.18073044E-002    2.04984276E-002   -4.66620281E-001    1.43954180E+000
   -3.54330709E-003   -7.44094488E-002   -3.00000000E-003   -3.35846139E-001   -2.94260361E-001    3.50852578E-002    1.52833644E-002   -4.61361027E-001    1.43837151E+000
   -2.12598425E-003   -7.44094488E-002   -3.00000000E-003   -3.35625025E-001   -2.94763803E-001    2.83292879E-002    1.00559804E-002   -4.55981939E-001    1.43603308E+000
   -7.08661417E-004   -7.44094488E-002   -3.00000000E-003   -3.35246662E-001   -2.95225092E-001    2.15532473E-002    4.81348510E-003   -4.50493134E-001    1.43255240E+000
    7.08661417E-004   -7.44094488E-002   -3.00000000E-003   -3.34711574E-001   -2.95643946E-001    1.47675648E-002   -4.42570480E-004   -4.44905140E-001    1.42795709E+000
    2.12598425E-003   -7.44094488E-002   -3.00000000E-003   -3.34019408E-001   -2.96021145E-001    7.98616154E-003   -5.71623830E-003   -4.39228168E-001    1.42227454E+000
    3.54330709E-003   -7.44094488E-002   -3.00000000E-003   -3.33170690E-001   -2.96354893E-001    1.22052323E-003   -1.10056272E-002   -4.33474342E-001    1.41553731E+000
    4.96062992E-003   -7.44094488E-002   -3.00000000E-003   -3.32164873E-001   -2.96646103E-001   -5.51670815E-003   -1.63118360E-002   -4.27655009E-001    1.40777599E+000
    6.37795276E-003   -7.44094488E-002   -3.00000000E-003   -3.31001929E-001   -2.96897266E-001   -1.22136617E-002   -2.16373110E-002   -4.21784671E-001    1.39902818E+000
    7.79527559E-003   -7.44094488E-002   -3.00000000E-003   -3.29681319E-001   -2.97108356E-001   -1.88581951E-002   -2.69828727E-002   -4.15875143E-001    1.38932619E+000
    9.21259843E-003   -7.44094488E-002   -3.00000000E-003   -3.28202857E-001   -2.97279238E-001   -2.54384866E-002   -3.23454572E-002   -4.09939922E-001    1.37870611E+000
    1.06299213E-002   -7.44094488E-002   -3.00000000E-003   -3.26566015E-001   -2.97411371E-001   -3.19443225E-002   -3.77281980E-002   -4.03992841E-001    1.36720505E+000
    1.20472441E-002   -7.44094488E-002   -3.00000000E-003   -3.24770650E-001   -2.97505483E-001   -3.83623683E-002   -4.31269802E-002   -3.98047621E-001    1.35485941E+000
    1.34645669E-002   -7.44094488E-002   -3.00000000E-003   -3.22816156E-001   -2.97561443E-001   -4.46829088E-002   -4.85455175E-002   -3.92117270E-001    1.34170494E+000
    1.48818898E-002   -7.44094488E-002   -3.00000000E-003   -3.20702097E-001   -2.97581916E-001   -5.08948903E-002   -5.39815807E-002   -3.86215484E-001    1.32777848E+000
    1.62992126E-002   -7.44094488E-002   -3.00000000E-003   -3.18428486E-001   -2.97567868E-001   -5.69891562E-002   -5.94325000E-002   -3.80356800E-001    1.31311912E+000
    1.77165354E-002   -7.44094488E-002   -3.00000000E-003   -3.15994880E-001   -2.97517610E-001   -6.29547470E-002   -6.48994079E-002   -3.74552288E-001    1.29775915E+000
    1.91338583E-002   -7.44094488E-002   -3.00000000E-003   -3.13401652E-001   -2.97432951E-001   -6.87823042E-002   -7.03751800E-002   -3.68816285E-001    1.28173787E+000
    2.05511811E-002   -7.44094488E-002   -3.00000000E-003   -3.10648775E-001   -2.97313763E-001   -7.44620061E-002   -7.58635720E-002   -3.63159887E-001    1.26508837E+000
    2.19685039E-002   -7.44094488E-002   -3.00000000E-003   -3.07736154E-001   -2.97160071E-001   -7.99858390E-002   -8.13635770E-002   -3.57594285E-001    1.24784449E+000
    2.33858268E-002   -7.44094488E-002   -3.00000000E-003   -3.04664929E-001   -2.96972091E-001   -8.53446628E-002   -8.68676346E-002   -3.52131329E-001    1.23004204E+000
    2.48031496E-002   -7.44094488E-002   -3.00000000E-003   -3.01435259E-001   -2.96750284E-001   -9.05311393E-002   -9.23745012E-002   -3.46780119E-001    1.21171261E+000
    2.62204724E-002   -7.44094488E-002   -3.00000000E-003   -2.98048207E-001   -2.96494234E-001   -9.55374305E-002   -9.78796879E-002   -3.41551468E-001    1.19289184E+000
    2.76377953E-002   -7.44094488E-002   -3.00000000E-003   -2.94504343E-001   -2.96200099E-001   -1.00355022E-001   -1.03381827E-001   -3.36452453E-001    1.17360851E+000
    2.90551181E-002   -7.44094488E-002   -3.00000000E-003   -2.90804396E-001   -2.95865770E-001   -1.04978263E-001   -1.08878516E-001   -3.31489255E-001    1.15388926E+000
    3.04724409E-002   -7.44094488E-002   -3.00000000E-003   -2.86950407E-001   -2.95490870E-001   -1.09401232E-001   -1.14369275E-001   -3.26667690E-001    1.13376266E+000
    3.18897638E-002   -7.44094488E-002   -3.00000000E-003   -2.82944650E-001   -2.95082628E-001   -1.13617289E-001   -1.19851809E-001   -3.21994457E-001    1.11326346E+000
    3.33070866E-002   -7.44094488E-002   -3.00000000E-003   -2.78788240E-001   -2.94643851E-001   -1.17620415E-001   -1.25311210E-001   -3.17475625E-001    1.09243198E+000
    3.47244094E-002   -7.44094488E-002   -3.00000000E-003   -2.74480017E-001   -2.94165545E-001   -1.21401366E-001   -1.30728714E-001   -3.13118754E-001    1.07131237E+000
    3.61417323E-002   -7.44094488E-002   -3.00000000E-003   -2.70013495E-001   -2.93617677E-001   -1.24957218E-001   -1.36094327E-001   -3.08922833E-001    1.04991709E+000
    3.75590551E-002   -7.44094488E-002   -3.00000000E-003   -2.65379988E-001   -2.92961496E-001   -1.28295338E-001   -1.41436756E-001   -3.04875827E-001    1.02820876E+000
    3.89763780E-002   -7.44094488E-002   -3.00000000E-003   -2.60580409E-001   -2.92201334E-001   -1.31436248E-001   -1.46835104E-001   -3.00960012E-001    1.00612479E+000
    4.03937008E-002   -7.44094488E-002   -3.00000000E-003   -2.55641551E-001   -2.91448196E-001   -1.34404314E-001   -1.52357723E-001   -2.97174458E-001    9.83697015E-001
    4.18110236E-002   -7.44094488E-002   -3.00000000E-003   -2.50618478E-001   -2.90910206E-001   -1.37189698E-001   -1.57935166E-001   -2.93564294E-001    9.61225313E-001
    4.32283465E-002   -7.44094488E-002   -3.00000000E-003   -2.45551101E-001   -2.90707408E-001   -1.39716897E-001   -1.63271403E-001   -2.90207274E-001    9.39258301E-001
    4.46456693E-002   -7.44094488E-002   -3.00000000E-003   -2.40389985E-001   -2.90688382E-001   -1.41862065E-001   -1.68002299E-001   -2.87145490E-001    9.18259139E-001
    4.60629921E-002   -7.44094488E-002   -3.00000000E-003   -2.34944996E-001   -2.90478876E-001   -1.43517074E-001   -1.71862051E-001   -2.84332898E-001    8.98309230E-001
    4.74803150E-002   -7.44094488E-002   -3.00000000E-003   -2.28791829E-001   -2.89448407E-001   -1.44623183E-001   -1.74552207E-001   -2.81615050E-001    8.78964495E-001
    4.88976378E-002   -7.44094488E-002   -3.00000000E-003   -2.20592801E-001   -2.85452679E-001   -1.45274353E-001   -1.75291099E-001   -2.78526865E-001    8.57732876E-001
    5.03149606E-002   -7.44094488E-002   -3.00000000E-003   -2.05139461E-001   -2.74671616E-001   -1.53100883E-001   -1.90463865E-001   -2.70784995E-001    8.04139849E-001
    5.17322835E-002   -7.44094488E-002   -3.00000000E-003   -5.01362666E-001   -4.08827407E-001    2.57569378E-001   -2.00156979E-002   -2.85702038E-001    8.17751488E-001
    5.31496063E-002   -7.44094488E-002   -3.00000000E-003   -4.77597373E-001   -3.93990250E-001    2.52915614E-001   -1.93368849E-002   -2.68637921E-001    7.74137017E-001
    5.45669291E-002   -7.44094488E-002   -3.00000000E-003   -4.59867392E-001   -3.81732212E-001    2.45745242E-001   -2.53313765E-002   -2.56323382E-001    7.38395750E-001
    5.59842520E-002   -7.44094488E-002   -3.00000000E-003   -4.44682920E-001   -3.70740932E-001    2.37025659E-001   -3.39697548E-002   -2.46023984E-001    7.05509092E-001
    5.74015748E-002   -7.44094488E-002   -3.00000000E-003   -4.30627407E-001   -3.60164487E-001    2.27192463E-001   -4.39196515E-002   -2.36797986E-001    6.73728089E-001
    5.88188976E-002   -7.44094488E-002   -3.00000000E-003   -4.16890932E-001   -3.49591064E-001    2.16639203E-001   -5.43702114E-002   -2.28189058E-001    6.42427530E-001
    6.02362205E-002   -7.44094488E-002   -3.00000000E-003   -4.03028250E-001   -3.38940419E-001    2.05829515E-001   -6.47564776E-002   -2.19957697E-001    6.11599157E-001
    6.16535433E-002   -7.44094488E-002   -3.00000000E-003   -3.88925414E-001   -3.28306764E-001    1.95224819E-001   -7.47586672E-002   -2.11997292E-001    5.81545522E-001
    6.30708661E-002   -7.44094488E-002   -3.00000000E-003   -3.74710351E-001   -3.17819086E-001    1.85143378E-001   -8.42419186E-002   -2.04291738E-001    5.52577968E-001
    6.44881890E-002   -7.44094488E-002   -3.00000000E-003   -3.60588078E-001   -3.07572821E-001    1.75700984E-001   -9.31689751E-002   -1.96862886E-001    5.24849347E-001
    6.59055118E-002   -7.44094488E-002   -3.00000000E-003   -3.46723545E-001   -2.97627066E-001    1.66872156E-001   -1.01542339E-001   -1.89736063E-001    4.98358975E-001
    6.73228346E-002   -7.44094488E-002   -3.00000000E-003   -3.33206610E-001   -2.88012181E-001    1.58574438E-001   -1.09380497E-001   -1.82927324E-001    4.73029329E-001
    6.87401575E-002   -7.44094488E-002   -3.00000000E-003   -3.20069964E-001   -2.78738157E-001    1.50720004E-001   -1.16696690E-001   -1.76443582E-001    4.48756173E-001
    7.01574803E-002   -7.44094488E-002   -3.00000000E-003   -3.07314140E-001   -2.69805420E-001    1.43238630E-001   -1.23502957E-001   -1.70281560E-001    4.25444581E-001
    7.15748031E-002   -7.44094488E-002   -3.00000000E-003   -2.94928470E-001   -2.61211682E-001    1.36076281E-001   -1.29807062E-001   -1.64433868E-001    4.03016313E-001
    7.29921260E-002   -7.44094488E-002   -3.00000000E-003   -2.82898409E-001   -2.52955376E-001    1.29193986E-001   -1.35618605E-001   -1.58889019E-001    3.81414833E-001
    7.44094488E-002   -7.44094488E-002   -3.00000000E-003   -2.71213355E-001   -2.45035730E-001    1.22562150E-001   -1.40947763E-001   -1.53632177E-001    3.60594655E-001
    7.58267717E-002   -7.44094488E-002   -3.00000000E-003   -2.59861003E-001   -2.37450051E-001    1.16159086E-001   -1.45805031E-001   -1.48647430E-001    3.40522062E-001
    7.72440945E-002   -7.44094488E-002   -3.00000000E-003   -2.48834149E-001   -2.30198985E-001    1.09965930E-001   -1.50203344E-001   -1.43919312E-001    3.21169116E-001
    7.86614173E-002   -7.44094488E-002   -3.00000000E-003   -2.38124272E-001   -2.23283628E-001    1.03968486E-001   -1.54156394E-001   -1.39429384E-001    3.02513345E-001
    8.00787402E-002   -7.44094488E-002   -3.00000000E-003   -2.27728570E-001   -2.16703781E-001    9.81542086E-002   -1.57677552E-001   -1.35161629E-001    2.84533865E-001
    8.14960630E-002   -7.44094488E-002   -3.00000000E-003   -2.17640516E-001   -2.10462657E-001    9.25107863E-002   -1.60780764E-001   -1.31097758E-001    2.67209404E-001
    8.29133858E-002   -7.44094488E-002   -3.00000000E-003   -2.07856616E-001   -2.04563091E-001    8.70290057E-002   -1.63482253E-001   -1.27218567E-001    2.50520182E-001
    8.43307087E-002   -7.44094488E-002   -3.00000000E-003   -1.98373615E-001   -1.99008390E-001    8.16993013E-002   -1.65799243E-001   -1.23505969E-001    2.34448775E-001
    8.57480315E-002   -7.44094488E-002   -3.00000000E-003   -1.89186222E-001   -1.93802408E-001    7.65142855E-002   -1.67747699E-001   -1.19941706E-001    2.18975230E-001
    8.71653543E-002   -7.44094488E-002   -3.00000000E-003   -1.80288179E-001   -1.88950370E-001    7.14679649E-002   -1.69345097E-001   -1.16508316E-001    2.04079736E-001
    8.85826772E-002   -7.44094488E-002   -3.00000000E-003   -1.71674992E-001   -1.84457211E-001    6.65538240E-002   -1.70610514E-001   -1.13189273E-001    1.89744332E-001
    9.00000000E-002   -7.44094488E-002   -3.00000000E-003   -1.63342341E-001   -1.80327546E-001    6.17674830E-002   -1.71565076E-001   -1.09966398E-001    1.75950466E-001
   -9.00000000E-002   -7.29921260E-002   -3.00000000E-003   -1.83430096E-001    1.88953292E-001    4.37425864E-001    1.44459919E-001   -3.04905313E-001    7.84957598E-002
   -8.85826772E-002   -7.29921260E-002   -3.00000000E-003   -1.78669137E-001    1.84854526E-001    4.43221776E-001    1.52915930E-001   -3.12450296E-001    9.43041962E-002
   -8.71653543E-002   -7.29921260E-002   -3.00000000E-003   -1.73246208E-001    1.79446312E-001    4.49216638E-001    1.61038501E-001   -3.20150679E-001    1.10697584E-001
   -8.57480315E-002   -7.29921260E-002   -3.00000000E-003   -1.67158638E-001    1.72721277E-001    4.55428069E-001    1.68776108E-001   -3.28019447E-001    1.27748243E-001
   -8.43307087E-002   -7.29921260E-002   -3.00000000E-003   -1.60411843E-001    1.64682632E-001    4.61873017E-001    1.76080660E-001   -3.36070710E-001    1.45527875E-001
   -8.29133858E-002   -7.29921260E-002   -3.00000000E-003   -1.53009251E-001    1.55334498E-001    4.68570845E-001    1.82898363E-001   -3.44314053E-001    1.64105649E-001
   -8.14960630E-002   -7.29921260E-002   -3.00000000E-003   -1.44956438E-001    1.44687780E-001    4.75541689E-001    1.89180373E-001   -3.52760141E-001    1.83552724E-001
   -8.00787402E-002   -7.29921260E-002   -3.00000000E-003   -1.36262320E-001    1.32758185E-001    4.82807262E-001    1.94877190E-001   -3.61417081E-001    2.03936816E-001
   -7.86614173E-002   -7.29921260E-002   -3.00000000E-003   -1.26935516E-001    1.19564382E-001    4.90389939E-001    1.99939957E-001   -3.70290543E-001    2.25321804E-001
   -7.72440945E-002   -7.29921260E-002   -3.00000000E-003   -1.16993846E-001    1.05134859E-001    4.98311576E-001    2.04318273E-001   -3.79386438E-001    2.47769032E-001
   -7.58267717E-002   -7.29921260E-002   -3.00000000E-003   -1.06449306E-001    8.94972058E-002    5.06597539E-001    2.07964095E-001   -3.88705398E-001    2.71332529E-001
   -7.44094488E-002   -7.29921260E-002   -3.00000000E-003   -9.53173598E-002    7.26841065E-002    5.15275247E-001    2.10828367E-001   -3.98245716E-001    2.96064535E-001
   -7.29921260E-002   -7.29921260E-002   -3.00000000E-003   -8.36125222E-002    5.47283030E-002    5.24371287E-001    2.12865202E-001   -4.08002746E-001    3.22006230E-001
   -7.15748031E-002   -7.29921260E-002   -3.00000000E-003   -7.13527409E-002    3.56688112E-002    5.33917572E-001    2.14023280E-001   -4.17968788E-001    3.49195994E-001
   -7.01574803E-002   -7.29921260E-002   -3.00000000E-003   -5.85568252E-002    1.55424602E-002    5.43946044E-001    2.14248899E-001   -4.28130805E-001    3.77659120E-001
   -6.87401575E-002   -7.29921260E-002   -3.00000000E-003   -4.52545706E-002   -5.59570108E-003    5.54489538E-001    2.13482838E-001   -4.38475438E-001    4.07417210E-001
   -6.73228346E-002   -7.29921260E-002   -3.00000000E-003   -3.14747397E-002   -2.76807152E-002    5.65574430E-001    2.11670066E-001   -4.48982793E-001    4.38480118E-001
   -6.59055118E-002   -7.29921260E-002   -3.00000000E-003   -1.72453097E-002   -5.06252554E-002    5.77208417E-001    2.08775295E-001   -4.59635471E-001    4.70851958E-001
   -6.44881890E-002   -7.29921260E-002   -3.00000000E-003   -2.57046121E-003   -7.43383669E-002    5.89373674E-001    2.04815874E-001   -4.70429309E-001    5.04533787E-001
   -6.30708661E-002   -7.29921260E-002   -3.00000000E-003    1.26126499E-002   -9.87868599E-002    6.02041051E-001    1.99883529E-001   -4.81390025E-001    5.39544338E-001
   -6.16535433E-002   -7.29921260E-002   -3.00000000E-003    2.84890807E-002   -1.24117396E-001    6.15231940E-001    1.94112896E-001   -4.92593847E-001    5.75949009E-001
   -6.02362205E-002   -7.29921260E-002   -3.00000000E-003    4.53844034E-002   -1.50818346E-001    6.29184080E-001    1.87489173E-001   -5.04163893E-001    6.13887842E-001
   -5.88188976E-002   -7.29921260E-002   -3.00000000E-003    6.36273426E-002   -1.79779016E-001    6.44681744E-001    1.79329723E-001   -5.16213812E-001    6.53585578E-001
   -5.74015748E-002   -7.29921260E-002   -3.00000000E-003    8.26846386E-002   -2.11550941E-001    6.63426305E-001    1.67209858E-001   -5.28578316E-001    6.95121780E-001
   -5.59842520E-002   -7.29921260E-002   -3.00000000E-003    9.92142943E-002   -2.42845171E-001    6.86330160E-001    1.47449807E-001   -5.40276619E-001    7.37640552E-001
   -5.45669291E-002   -7.29921260E-002   -3.00000000E-003    1.10879530E-001   -2.67137998E-001    7.09148482E-001    1.22824545E-001   -5.50792008E-001    7.79815688E-001
   -5.31496063E-002   -7.29921260E-002   -3.00000000E-003    1.23333102E-001   -2.87746308E-001    7.30443138E-001    9.81835602E-002   -5.61582622E-001    8.21710998E-001
   -5.17322835E-002   -7.29921260E-002   -3.00000000E-003   -2.55557633E-001   -2.53095329E-001    1.84427123E-001    1.90288918E-001   -5.46428365E-001    8.36316429E-001
   -5.03149606E-002   -7.29921260E-002   -3.00000000E-003   -2.57870529E-001   -2.54256046E-001    1.84781576E-001    1.84167068E-001   -5.45716262E-001    8.66511908E-001
   -4.88976378E-002   -7.29921260E-002   -3.00000000E-003   -2.61139997E-001   -2.55738977E-001    1.83683121E-001    1.77991229E-001   -5.44667208E-001    8.96504906E-001
   -4.74803150E-002   -7.29921260E-002   -3.00000000E-003   -2.65527311E-001   -2.57658201E-001    1.81912300E-001    1.72359420E-001   -5.43624404E-001    9.26482372E-001
   -4.60629921E-002   -7.29921260E-002   -3.00000000E-003   -2.70407622E-001   -2.59479924E-001    1.80326216E-001    1.67302274E-001   -5.42343254E-001    9.55802579E-001
   -4.46456693E-002   -7.29921260E-002   -3.00000000E-003   -2.75096514E-001   -2.61015698E-001    1.78832437E-001    1.62462571E-001   -5.40739006E-001    9.84276166E-001
   -4.32283465E-002   -7.29921260E-002   -3.00000000E-003   -2.79473557E-001   -2.62341116E-001    1.77118085E-001    1.57622824E-001   -5.38899519E-001    1.01202872E+000
   -4.18110236E-002   -7.29921260E-002   -3.00000000E-003   -2.83621564E-001   -2.63565510E-001    1.75051831E-001    1.52712885E-001   -5.36911437E-001    1.03914814E+000
   -4.03937008E-002   -7.29921260E-002   -3.00000000E-003   -2.87624627E-001   -2.64759451E-001    1.72626672E-001    1.47744522E-001   -5.34813903E-001    1.06564080E+000
   -3.89763780E-002   -7.29921260E-002   -3.00000000E-003   -2.91521013E-001   -2.65944056E-001    1.69888141E-001    1.42746200E-001   -5.32608366E-001    1.09146214E+000
   -3.75590551E-002   -7.29921260E-002   -3.00000000E-003   -2.95305339E-001   -2.67115103E-001    1.66881720E-001    1.37735882E-001   -5.30283492E-001    1.11655365E+000
   -3.61417323E-002   -7.29921260E-002   -3.00000000E-003   -2.98954773E-001   -2.68264901E-001    1.63629561E-001    1.32716326E-001   -5.27831197E-001    1.14086023E+000
   -3.47244094E-002   -7.29921260E-002   -3.00000000E-003   -3.02452415E-001   -2.69390517E-001    1.60137007E-001    1.27680623E-001   -5.25253660E-001    1.16434145E+000
   -3.33070866E-002   -7.29921260E-002   -3.00000000E-003   -3.05791164E-001   -2.70494232E-001    1.56403268E-001    1.22625768E-001   -5.22554263E-001    1.18695826E+000
   -3.18897638E-002   -7.29921260E-002   -3.00000000E-003   -3.08970800E-001   -2.71579261E-001    1.52431545E-001    1.17554934E-001   -5.19737683E-001    1.20867729E+000
   -3.04724409E-002   -7.29921260E-002   -3.00000000E-003   -3.11992110E-001   -2.72647124E-001    1.48229188E-001    1.12468443E-001   -5.16803645E-001    1.22946199E+000
   -2.90551181E-002   -7.29921260E-002   -3.00000000E-003   -3.14854373E-001   -2.73697656E-001    1.43803808E-001    1.07371977E-001   -5.13751672E-001    1.24927793E+000
   -2.76377953E-002   -7.29921260E-002   -3.00000000E-003   -3.17555291E-001   -2.74729353E-001    1.39165157E-001    1.02264573E-001   -5.10578597E-001    1.26808868E+000
   -2.62204724E-002   -7.29921260E-002   -3.00000000E-003   -3.20092761E-001   -2.75742699E-001    1.34320151E-001    9.71475620E-002   -5.07282933E-001    1.28586209E+000
   -2.48031496E-002   -7.29921260E-002   -3.00000000E-003   -3.22465655E-001   -2.76736113E-001    1.29276607E-001    9.20205705E-002   -5.03862656E-001    1.30256736E+000
   -2.33858268E-002   -7.29921260E-002   -3.00000000E-003   -3.24673740E-001   -2.77708683E-001    1.24042247E-001    8.68883571E-002   -5.00316275E-001    1.31817623E+000
   -2.19685039E-002   -7.29921260E-002   -3.00000000E-003   -3.26717021E-001   -2.78659399E-001    1.18625271E-001    8.17497034E-002   -4.96642212E-001    1.33266494E+000
   -2.05511811E-002   -7.29921260E-002   -3.00000000E-003   -3.28594949E-001   -2.79587217E-001    1.13034652E-001    7.66058125E-002   -4.92838323E-001    1.34600879E+000
   -1.91338583E-002   -7.29921260E-002   -3.00000000E-003   -3.30307943E-001   -2.80489945E-001    1.07279661E-001    7.14585120E-002   -4.88903461E-001    1.35818885E+000
   -1.77165354E-002   -7.29921260E-002   -3.00000000E-003   -3.31856171E-001   -2.81366352E-001    1.01369637E-001    6.63047137E-002   -4.84835621E-001    1.36918687E+000
   -1.62992126E-002   -7.29921260E-002   -3.00000000E-003   -3.33239931E-001   -2.82215691E-001    9.53136512E-002    6.11466026E-002   -4.80634577E-001    1.37898925E+000
   -1.48818898E-002   -7.29921260E-002   -3.00000000E-003   -3.34460378E-001   -2.83035872E-001    8.91223091E-002    5.59853657E-002   -4.76302321E-001    1.38758896E+000
   -1.34645669E-002   -7.29921260E-002   -3.00000000E-003   -3.35517526E-001   -2.83824591E-001    8.28060588E-002    5.08174468E-002   -4.71837607E-001    1.39497574E+000
   -1.20472441E-002   -7.29921260E-002   -3.00000000E-003   -3.36412985E-001   -2.84582147E-001    7.63743212E-002    4.56472711E-002   -4.67244350E-001    1.40115057E+000
   -1.06299213E-002   -7.29921260E-002   -3.00000000E-003   -3.37146582E-001   -2.85306120E-001    6.98402853E-002    4.04699264E-002   -4.62523856E-001    1.40611104E+000
   -9.21259843E-003   -7.29921260E-002   -3.00000000E-003   -3.37719790E-001   -2.85995440E-001    6.32128914E-002    3.52866313E-002   -4.57679825E-001    1.40986234E+000
   -7.79527559E-003   -7.29921260E-002   -3.00000000E-003   -3.38133008E-001   -2.86650129E-001    5.65053771E-002    3.00949378E-002   -4.52718101E-001    1.41241443E+000
   -6.37795276E-003   -7.29921260E-002   -3.00000000E-003   -3.38386940E-001   -2.87268578E-001    4.97284452E-002    2.48956594E-002   -4.47643362E-001    1.41377670E+000
   -4.96062992E-003   -7.29921260E-002   -3.00000000E-003   -3.38482158E-001   -2.87849392E-001    4.28940310E-002    1.96861458E-002   -4.42461281E-001    1.41396276E+000
   -3.54330709E-003   -7.29921260E-002   -3.00000000E-003   -3.38419059E-001   -2.88392096E-001    3.60152633E-002    1.44662089E-002   -4.37179608E-001    1.41299055E+000
   -2.12598425E-003   -7.29921260E-002   -3.00000000E-003   -3.38198398E-001   -2.88896076E-001    2.91033394E-002    9.23520639E-003   -4.31806291E-001    1.41088016E+000
   -7.08661417E-004   -7.29921260E-002   -3.00000000E-003   -3.37820109E-001   -2.89363436E-001    2.21708747E-002    3.98940150E-003   -4.26351017E-001    1.40765620E+000
    7.08661417E-004   -7.29921260E-002   -3.00000000E-003   -3.37284536E-001   -2.89791162E-001    1.52300167E-002   -1.26954172E-003   -4.20821904E-001    1.40334073E+000
    2.12598425E-003   -7.29921260E-002   -3.00000000E-003   -3.36591777E-001   -2.90179812E-001    8.29378946E-003   -6.54376695E-003   -4.15229648E-001    1.39796190E+000
    3.54330709E-003   -7.29921260E-002   -3.00000000E-003   -3.35741881E-001   -2.90530584E-001    1.37323306E-003   -1.18329520E-002   -4.09585164E-001    1.39154894E+000
    4.96062992E-003   -7.29921260E-002   -3.00000000E-003   -3.34735003E-001   -2.90844716E-001   -5.51954726E-003   -1.71374998E-002   -4.03900434E-001    1.38413410E+000
    6.37795276E-003   -7.29921260E-002   -3.00000000E-003   -3.33570724E-001   -2.91120553E-001   -1.23713456E-002   -2.24607434E-002   -3.98186067E-001    1.37574703E+000
    7.79527559E-003   -7.29921260E-002   -3.00000000E-003   -3.32248783E-001   -2.91359035E-001   -1.91703051E-002   -2.78029432E-002   -3.92453466E-001    1.36641940E+000
    9.21259843E-003   -7.29921260E-002   -3.00000000E-003   -3.30769201E-001   -2.91561238E-001   -2.59057386E-002   -3.31620380E-002   -3.86715829E-001    1.35618698E+000
    1.06299213E-002   -7.29921260E-002   -3.00000000E-003   -3.29131709E-001   -2.91728139E-001   -3.25658518E-002   -3.85393473E-002   -3.80985759E-001    1.34508471E+000
    1.20472441E-002   -7.29921260E-002   -3.00000000E-003   -3.27336208E-001   -2.91859747E-001   -3.91387311E-002   -4.39319931E-002   -3.75274586E-001    1.33314513E+000
    1.34645669E-002   -7.29921260E-002   -3.00000000E-003   -3.25382250E-001   -2.91956722E-001   -4.56142152E-002   -4.93433493E-002   -3.69594814E-001    1.32040371E+000
    1.48818898E-002   -7.29921260E-002   -3.00000000E-003   -3.23269987E-001   -2.92019926E-001   -5.19805384E-002   -5.47709745E-002   -3.63959016E-001    1.30689588E+000
    1.62992126E-002   -7.29921260E-002   -3.00000000E-003   -3.20999147E-001   -2.92049440E-001   -5.82284427E-002   -6.02135461E-002   -3.58378648E-001    1.29265577E+000
    1.77165354E-002   -7.29921260E-002   -3.00000000E-003   -3.18569898E-001   -2.92047171E-001   -6.43475544E-002   -6.56717166E-002   -3.52866267E-001    1.27771985E+000
    1.91338583E-002   -7.29921260E-002   -3.00000000E-003   -3.15982602E-001   -2.92010265E-001   -7.03274008E-002   -7.11397767E-002   -3.47431889E-001    1.26212003E+000
    2.05511811E-002   -7.29921260E-002   -3.00000000E-003   -3.13237101E-001   -2.91941242E-001   -7.61589021E-002   -7.66213462E-002   -3.42086634E-001    1.24589075E+000
    2.19685039E-002   -7.29921260E-002   -3.00000000E-003   -3.10334377E-001   -2.91840561E-001   -8.18333370E-002   -8.21112522E-002   -3.36841222E-001    1.22906639E+000
    2.33858268E-002   -7.29921260E-002   -3.00000000E-003   -3.07274855E-001   -2.91705504E-001   -8.73414938E-002   -8.76073610E-002   -3.31704099E-001    1.21167773E+000
    2.48031496E-002   -7.29921260E-002   -3.00000000E-003   -3.04059453E-001   -2.91537718E-001   -9.26745184E-002   -9.31077979E-002   -3.26685369E-001    1.19375933E+000
    2.62204724E-002   -7.29921260E-002   -3.00000000E-003   -3.00689094E-001   -2.91336038E-001   -9.78255216E-002   -9.86083881E-002   -3.21792500E-001    1.17534165E+000
    2.76377953E-002   -7.29921260E-002   -3.00000000E-003   -2.97164565E-001   -2.91098374E-001   -1.02785902E-001   -1.04107723E-001   -3.17032017E-001    1.15645396E+000
    2.90551181E-002   -7.29921260E-002   -3.00000000E-003   -2.93487495E-001   -2.90822865E-001   -1.07548666E-001   -1.09603946E-001   -3.12409923E-001    1.13712541E+000
    3.04724409E-002   -7.29921260E-002   -3.00000000E-003   -2.89659539E-001   -2.90511074E-001   -1.12107003E-001   -1.15093218E-001   -3.07932227E-001    1.11738680E+000
    3.18897638E-002   -7.29921260E-002   -3.00000000E-003   -2.85682039E-001   -2.90162525E-001   -1.16454231E-001   -1.20571544E-001   -3.03603016E-001    1.09726804E+000
    3.33070866E-002   -7.29921260E-002   -3.00000000E-003   -2.81556418E-001   -2.89776422E-001   -1.20583886E-001   -1.26031695E-001   -2.99427074E-001    1.07680256E+000
    3.47244094E-002   -7.29921260E-002   -3.00000000E-003   -2.77282046E-001   -2.89345191E-001   -1.24489593E-001   -1.31467225E-001   -2.95406800E-001    1.05601820E+000
    3.61417323E-002   -7.29921260E-002   -3.00000000E-003   -2.72857627E-001   -2.88856648E-001   -1.28168619E-001   -1.36877722E-001   -2.91540956E-001    1.03493011E+000
    3.75590551E-002   -7.29921260E-002   -3.00000000E-003   -2.68283055E-001   -2.88304508E-001   -1.31622756E-001   -1.42277921E-001   -2.87825623E-001    1.01354231E+000
    3.89763780E-002   -7.29921260E-002   -3.00000000E-003   -2.63563862E-001   -2.87705548E-001   -1.34855935E-001   -1.47689886E-001   -2.84256103E-001    9.91865902E-001
    4.03937008E-002   -7.29921260E-002   -3.00000000E-003   -2.58714292E-001   -2.87114460E-001   -1.37869141E-001   -1.53118921E-001   -2.80836843E-001    9.69970509E-001
    4.18110236E-002   -7.29921260E-002   -3.00000000E-003   -2.53752461E-001   -2.86602691E-001   -1.40643953E-001   -1.58503347E-001   -2.77588454E-001    9.48026235E-001
    4.32283465E-002   -7.29921260E-002   -3.00000000E-003   -2.48675805E-001   -2.86182945E-001   -1.43139279E-001   -1.63705558E-001   -2.74534468E-001    9.26250153E-001
    4.46456693E-002   -7.29921260E-002   -3.00000000E-003   -2.43429345E-001   -2.85742028E-001   -1.45304135E-001   -1.68570919E-001   -2.71675367E-001    9.04751493E-001
    4.60629921E-002   -7.29921260E-002   -3.00000000E-003   -2.37872947E-001   -2.85016886E-001   -1.47121950E-001   -1.73031093E-001   -2.68960138E-001    8.83313941E-001
    4.74803150E-002   -7.29921260E-002   -3.00000000E-003   -2.31738048E-001   -2.83564954E-001   -1.48702830E-001   -1.77238647E-001   -2.66257706E-001    8.61045876E-001
    4.88976378E-002   -7.29921260E-002   -3.00000000E-003   -2.24621110E-001   -2.80859596E-001   -1.50587397E-001   -1.82162654E-001   -2.63313385E-001    8.35628197E-001
    5.03149606E-002   -7.29921260E-002   -3.00000000E-003   -2.16862857E-001   -2.79045758E-001   -1.54234426E-001   -1.89965969E-001   -2.59947898E-001    8.05355962E-001
    5.17322835E-002   -7.29921260E-002   -3.00000000E-003   -2.10286830E-001   -2.82862115E-001   -1.59603729E-001   -1.96155972E-001   -2.55991181E-001    7.78498033E-001
    5.31496063E-002   -7.29921260E-002   -3.00000000E-003   -4.86818332E-001   -3.82370081E-001    2.44001929E-001   -4.59911074E-002   -2.68314558E-001    7.88541820E-001
    5.45669291E-002   -7.29921260E-002   -3.00000000E-003   -4.70075704E-001   -3.78631652E-001    2.35734002E-001   -4.19680515E-002   -2.54098216E-001    7.48973688E-001
    5.59842520E-002   -7.29921260E-002   -3.00000000E-003   -4.56372980E-001   -3.70826706E-001    2.27371149E-001   -4.74366004E-002   -2.43126375E-001    7.14099971E-001
    5.74015748E-002   -7.29921260E-002   -3.00000000E-003   -4.43497294E-001   -3.61697155E-001    2.17587644E-001   -5.61850985E-002   -2.33812078E-001    6.80696696E-001
    5.88188976E-002   -7.29921260E-002   -3.00000000E-003   -4.30427805E-001   -3.51527092E-001    2.06629602E-001   -6.61040383E-002   -2.25304738E-001    6.47472824E-001
    6.02362205E-002   -7.29921260E-002   -3.00000000E-003   -4.16569992E-001   -3.40687415E-001    1.95215104E-001   -7.60294099E-002   -2.17170680E-001    6.14474521E-001
    6.16535433E-002   -7.29921260E-002   -3.00000000E-003   -4.01915596E-001   -3.29646962E-001    1.84184339E-001   -8.54966313E-002   -2.09245301E-001    5.82416202E-001
    6.30708661E-002   -7.29921260E-002   -3.00000000E-003   -3.86903583E-001   -3.18706686E-001    1.74042445E-001   -9.44209479E-002   -2.01536263E-001    5.51899051E-001
    6.44881890E-002   -7.29921260E-002   -3.00000000E-003   -3.71999562E-001   -3.08016961E-001    1.64850537E-001   -1.02811876E-001   -1.94103270E-001    5.23089263E-001
    6.59055118E-002   -7.29921260E-002   -3.00000000E-003   -3.57475228E-001   -2.97650424E-001    1.56446136E-001   -1.10693373E-001   -1.86989149E-001    4.95862347E-001
    6.73228346E-002   -7.29921260E-002   -3.00000000E-003   -3.43425760E-001   -2.87635602E-001    1.48638570E-001   -1.18084777E-001   -1.80214892E-001    4.70008866E-001
    6.87401575E-002   -7.29921260E-002   -3.00000000E-003   -3.29856042E-001   -2.77975252E-001    1.41281251E-001   -1.24993405E-001   -1.73780386E-001    4.45331777E-001
    7.01574803E-002   -7.29921260E-002   -3.00000000E-003   -3.16736734E-001   -2.68665457E-001    1.34276891E-001   -1.31418633E-001   -1.67676224E-001    4.21679885E-001
    7.15748031E-002   -7.29921260E-002   -3.00000000E-003   -3.04034276E-001   -2.59702287E-001    1.27563592E-001   -1.37357669E-001   -1.61887596E-001    3.98945108E-001
    7.29921260E-002   -7.29921260E-002   -3.00000000E-003   -2.91720410E-001   -2.51086485E-001    1.21101018E-001   -1.42812764E-001   -1.56397382E-001    3.77057112E-001
    7.44094488E-002   -7.29921260E-002   -3.00000000E-003   -2.79774404E-001   -2.42818871E-001    1.14861798E-001   -1.47788502E-001   -1.51186959E-001    3.55964037E-001
    7.58267717E-002   -7.29921260E-002   -3.00000000E-003   -2.68179894E-001   -2.34899858E-001    1.08825886E-001   -1.52293929E-001   -1.46237729E-001    3.35630870E-001
    7.72440945E-002   -7.29921260E-002   -3.00000000E-003   -2.56924973E-001   -2.27330796E-001    1.02977452E-001   -1.56340928E-001   -1.41531655E-001    3.16030716E-001
    7.86614173E-002   -7.29921260E-002   -3.00000000E-003   -2.45998388E-001   -2.20112962E-001    9.73037723E-002   -1.59941693E-001   -1.37050567E-001    2.97139007E-001
    8.00787402E-002   -7.29921260E-002   -3.00000000E-003   -2.35395764E-001   -2.13248935E-001    9.17934148E-002   -1.63110199E-001   -1.32777591E-001    2.78937214E-001
    8.14960630E-002   -7.29921260E-002   -3.00000000E-003   -2.25112690E-001   -2.06739426E-001    8.64358928E-002   -1.65861508E-001   -1.28691968E-001    2.61404955E-001
    8.29133858E-002   -7.29921260E-002   -3.00000000E-003   -2.15140604E-001   -2.00590215E-001    8.12222451E-002   -1.68210016E-001   -1.24777011E-001    2.44520795E-001
    8.43307087E-002   -7.29921260E-002   -3.00000000E-003   -2.05475788E-001   -1.94804853E-001    7.61443969E-002   -1.70171622E-001   -1.21014650E-001    2.28266222E-001
    8.57480315E-002   -7.29921260E-002   -3.00000000E-003   -1.96112881E-001   -1.89387966E-001    7.11952640E-002   -1.71763736E-001   -1.17386892E-001    2.12622191E-001
    8.71653543E-002   -7.29921260E-002   -3.00000000E-003   -1.87044434E-001   -1.84345720E-001    6.63697053E-002   -1.73003153E-001   -1.13877125E-001    1.97567917E-001
    8.85826772E-002   -7.29921260E-002   -3.00000000E-003   -1.78265733E-001   -1.79683570E-001    6.16617635E-002   -1.73909258E-001   -1.10469335E-001    1.83085079E-001
    9.00000000E-002   -7.29921260E-002   -3.00000000E-003   -1.69769492E-001   -1.75408138E-001    5.70675084E-002   -1.74502396E-001   -1.07147002E-001    1.69153552E-001
   -9.00000000E-002   -7.15748031E-002   -3.00000000E-003   -1.79943176E-001    2.03558695E-001    4.34157116E-001    1.55999366E-001   -3.05999466E-001    6.37199417E-002
   -8.85826772E-002   -7.15748031E-002   -3.00000000E-003   -1.75027390E-001    1.99270757E-001    4.39618841E-001    1.65222089E-001   -3.13850910E-001    8.00347488E-002
   -8.71653543E-002   -7.15748031E-002   -3.00000000E-003   -1.69433120E-001    1.93622361E-001    4.45266574E-001    1.74109088E-001   -3.21839069E-001    9.69116666E-002
   -8.57480315E-002   -7.15748031E-002   -3.00000000E-003   -1.63156759E-001    1.86605870E-001    4.51117383E-001    1.82607843E-001   -3.29974772E-001    1.14420935E-001
   -8.43307087E-002   -7.15748031E-002   -3.00000000E-003   -1.56203559E-001    1.78224870E-001    4.57187393E-001    1.90667024E-001   -3.38270568E-001    1.32633058E-001
   -8.29133858E-002   -7.15748031E-002   -3.00000000E-003   -1.48575303E-001    1.68483714E-001    4.63496624E-001    1.98235770E-001   -3.46735628E-001    1.51618885E-001
   -8.14960630E-002   -7.15748031E-002   -3.00000000E-003   -1.40276999E-001    1.57393641E-001    4.70063936E-001    2.05262008E-001   -3.55379050E-001    1.71448751E-001
   -8.00787402E-002   -7.15748031E-002   -3.00000000E-003   -1.31315491E-001    1.44970304E-001    4.76910707E-001    2.11696066E-001   -3.64208699E-001    1.92191806E-001
   -7.86614173E-002   -7.15748031E-002   -3.00000000E-003   -1.21700377E-001    1.31233969E-001    4.84058261E-001    2.17486338E-001   -3.73229680E-001    2.13912729E-001
   -7.72440945E-002   -7.15748031E-002   -3.00000000E-003   -1.11445854E-001    1.16211994E-001    4.91529265E-001    2.22582961E-001   -3.82446932E-001    2.36675512E-001
   -7.58267717E-002   -7.15748031E-002   -3.00000000E-003   -1.00563535E-001    9.99337687E-002    4.99348400E-001    2.26937714E-001   -3.91863162E-001    2.60539653E-001
   -7.44094488E-002   -7.15748031E-002   -3.00000000E-003   -8.90669109E-002    8.24309624E-002    5.07541548E-001    2.30500595E-001   -4.01476827E-001    2.85556625E-001
   -7.29921260E-002   -7.15748031E-002   -3.00000000E-003   -7.69664678E-002    6.37366006E-002    5.16137285E-001    2.33224885E-001   -4.11286279E-001    3.11776126E-001
   -7.15748031E-002   -7.15748031E-002   -3.00000000E-003   -6.42784729E-002    4.38847552E-002    5.25169949E-001    2.35059404E-001   -4.21287510E-001    3.39243649E-001
   -7.01574803E-002   -7.15748031E-002   -3.00000000E-003   -5.10170695E-002    2.29065456E-002    5.34676128E-001    2.35944945E-001   -4.31471746E-001    3.67990396E-001
   -6.87401575E-002   -7.15748031E-002   -3.00000000E-003   -3.72119570E-002    8.46033596E-004    5.44700871E-001    2.35806472E-001   -4.41828881E-001    3.98051055E-001
   -6.73228346E-002   -7.15748031E-002   -3.00000000E-003   -2.29045827E-002   -2.22310315E-002    5.55283715E-001    2.34557158E-001   -4.52340000E-001    4.29445305E-001
   -6.59055118E-002   -7.15748031E-002   -3.00000000E-003   -8.15839573E-003   -4.61970977E-002    5.66436299E-001    2.32116655E-001   -4.62986437E-001    4.62183154E-001
   -6.44881890E-002   -7.15748031E-002   -3.00000000E-003    6.97300334E-003   -7.08615308E-002    5.78105527E-001    2.28486762E-001   -4.73767725E-001    4.96271109E-001
   -6.30708661E-002   -7.15748031E-002   -3.00000000E-003    2.25225723E-002   -9.60414992E-002    5.90147127E-001    2.23864039E-001   -4.84741216E-001    5.31740137E-001
   -6.16535433E-002   -7.15748031E-002   -3.00000000E-003    3.87585561E-002   -1.21795754E-001    6.02376146E-001    2.18697754E-001   -4.96080342E-001    5.68705678E-001
   -6.02362205E-002   -7.15748031E-002   -3.00000000E-003    5.63800831E-002   -1.48835504E-001    6.14763861E-001    2.13565696E-001   -5.08144331E-001    6.07482535E-001
   -5.88188976E-002   -7.15748031E-002   -3.00000000E-003    7.68538687E-002   -1.79275406E-001    6.27988119E-001    2.08657431E-001   -5.21572544E-001    6.48810635E-001
   -5.74015748E-002   -7.15748031E-002   -3.00000000E-003    1.02783048E-001   -2.18526640E-001    6.45830537E-001    2.01085497E-001   -5.37323429E-001    6.94233402E-001
   -5.59842520E-002   -7.15748031E-002   -3.00000000E-003    1.27694164E-001   -2.68023315E-001    6.81486031E-001    1.70312247E-001   -5.53420754E-001    7.43510567E-001
   -5.45669291E-002   -7.15748031E-002   -3.00000000E-003    1.35514326E-001   -2.93192854E-001    7.18475273E-001    1.20215200E-001   -5.59631151E-001    7.83713682E-001
   -5.31496063E-002   -7.15748031E-002   -3.00000000E-003   -2.52931223E-001   -2.49113897E-001    1.88638000E-001    1.91987260E-001   -5.36936533E-001    7.89978591E-001
   -5.17322835E-002   -7.15748031E-002   -3.00000000E-003   -2.56307292E-001   -2.50342639E-001    1.90141396E-001    1.87442802E-001   -5.35763352E-001    8.19409483E-001
   -5.03149606E-002   -7.15748031E-002   -3.00000000E-003   -2.59986741E-001   -2.51329982E-001    1.90253364E-001    1.82436946E-001   -5.34201313E-001    8.48766949E-001
   -4.88976378E-002   -7.15748031E-002   -3.00000000E-003   -2.63997782E-001   -2.52473448E-001    1.89393812E-001    1.77208474E-001   -5.32553266E-001    8.78123816E-001
   -4.74803150E-002   -7.15748031E-002   -3.00000000E-003   -2.68375303E-001   -2.53819771E-001    1.87980448E-001    1.72030553E-001   -5.30834649E-001    9.07291412E-001
   -4.60629921E-002   -7.15748031E-002   -3.00000000E-003   -2.72944703E-001   -2.55208485E-001    1.86344619E-001    1.67012252E-001   -5.28961206E-001    9.35992783E-001
   -4.46456693E-002   -7.15748031E-002   -3.00000000E-003   -2.77463575E-001   -2.56521271E-001    1.84561414E-001    1.62092913E-001   -5.26882747E-001    9.64067032E-001
   -4.32283465E-002   -7.15748031E-002   -3.00000000E-003   -2.81815568E-001   -2.57739811E-001    1.82559392E-001    1.57189298E-001   -5.24613107E-001    9.91485394E-001
   -4.18110236E-002   -7.15748031E-002   -3.00000000E-003   -2.85991007E-001   -2.58894377E-001    1.80273679E-001    1.52254762E-001   -5.22187482E-001    1.01825478E+000
   -4.03937008E-002   -7.15748031E-002   -3.00000000E-003   -2.90013704E-001   -2.60014015E-001    1.77685274E-001    1.47282599E-001   -5.19630402E-001    1.04436361E+000
   -3.89763780E-002   -7.15748031E-002   -3.00000000E-003   -2.93901670E-001   -2.61115491E-001    1.74805760E-001    1.42278616E-001   -5.16952016E-001    1.06978091E+000
   -3.75590551E-002   -7.15748031E-002   -3.00000000E-003   -2.97656990E-001   -2.62201476E-001    1.71654795E-001    1.37253715E-001   -5.14153783E-001    1.09446392E+000
   -3.61417323E-002   -7.15748031E-002   -3.00000000E-003   -3.01273080E-001   -2.63271155E-001    1.68247914E-001    1.32212240E-001   -5.11237141E-001    1.11837226E+000
   -3.47244094E-002   -7.15748031E-002   -3.00000000E-003   -3.04740840E-001   -2.64324288E-001    1.64593313E-001    1.27151898E-001   -5.08203225E-001    1.14146478E+000
   -3.33070866E-002   -7.15748031E-002   -3.00000000E-003   -3.08054811E-001   -2.65360393E-001    1.60695918E-001    1.22076709E-001   -5.05055201E-001    1.16370441E+000
   -3.18897638E-002   -7.15748031E-002   -3.00000000E-003   -3.11212453E-001   -2.66380797E-001    1.56562021E-001    1.16984905E-001   -5.01796349E-001    1.18505639E+000
   -3.04724409E-002   -7.15748031E-002   -3.00000000E-003   -3.14213090E-001   -2.67385895E-001    1.52197915E-001    1.11879048E-001   -4.98428514E-001    1.20548739E+000
   -2.90551181E-002   -7.15748031E-002   -3.00000000E-003   -3.17055191E-001   -2.68375661E-001    1.47610949E-001    1.06762777E-001   -4.94952731E-001    1.22496411E+000
   -2.76377953E-002   -7.15748031E-002   -3.00000000E-003   -3.19737637E-001   -2.69348868E-001    1.42809397E-001    1.01637056E-001   -4.91368568E-001    1.24345423E+000
   -2.62204724E-002   -7.15748031E-002   -3.00000000E-003   -3.22258893E-001   -2.70305650E-001    1.37800425E-001    9.65036011E-002   -4.87675884E-001    1.26092771E+000
   -2.48031496E-002   -7.15748031E-002   -3.00000000E-003   -3.24617655E-001   -2.71245399E-001    1.32592046E-001    9.13622924E-002   -4.83873985E-001    1.27735551E+000
   -2.33858268E-002   -7.15748031E-002   -3.00000000E-003   -3.26813331E-001   -2.72166685E-001    1.27193872E-001    8.62130537E-002   -4.79962462E-001    1.29271159E+000
   -2.19685039E-002   -7.15748031E-002   -3.00000000E-003   -3.28845833E-001   -2.73068125E-001    1.21612720E-001    8.10596434E-002   -4.75941157E-001    1.30697246E+000
   -2.05511811E-002   -7.15748031E-002   -3.00000000E-003   -3.30715162E-001   -2.73949364E-001    1.15858233E-001    7.59032351E-002   -4.71810373E-001    1.32011842E+000
   -1.91338583E-002   -7.15748031E-002   -3.00000000E-003   -3.32420744E-001   -2.74808360E-001    1.09940126E-001    7.07428748E-002   -4.67569023E-001    1.33212900E+000
   -1.77165354E-002   -7.15748031E-002   -3.00000000E-003   -3.33963345E-001   -2.75644528E-001    1.03865978E-001    6.55788211E-002   -4.63217479E-001    1.34298986E+000
   -1.62992126E-002   -7.15748031E-002   -3.00000000E-003   -3.35342515E-001   -2.76456119E-001    9.76477205E-002    6.04091438E-002   -4.58755796E-001    1.35268675E+000
   -1.48818898E-002   -7.15748031E-002   -3.00000000E-003   -3.36559492E-001   -2.77241201E-001    9.12944500E-002    5.52383372E-002   -4.54186565E-001    1.36121283E+000
   -1.34645669E-002   -7.15748031E-002   -3.00000000E-003   -3.37614381E-001   -2.78000333E-001    8.48164784E-002    5.00624114E-002   -4.49511501E-001    1.36856264E+000
   -1.20472441E-002   -7.15748031E-002   -3.00000000E-003   -3.38507667E-001   -2.78730404E-001    7.82248088E-002    4.48824496E-002   -4.44731756E-001    1.37473044E+000
   -1.06299213E-002   -7.15748031E-002   -3.00000000E-003   -3.39240047E-001   -2.79430863E-001    7.15304092E-002    3.96987383E-002   -4.39851656E-001    1.37971904E+000
   -9.21259843E-003   -7.15748031E-002   -3.00000000E-003   -3.39812646E-001   -2.80100330E-001    6.47441990E-002    3.45095593E-002   -4.34875213E-001    1.38353291E+000
   -7.79527559E-003   -7.15748031E-002   -3.00000000E-003   -3.40225160E-001   -2.80738750E-001    5.78786084E-002    2.93124173E-002   -4.29806678E-001    1.38617808E+000
   -6.37795276E-003   -7.15748031E-002   -3.00000000E-003   -3.40478448E-001   -2.81344467E-001    5.09444521E-002    2.41068710E-002   -4.24651626E-001    1.38766484E+000
   -4.96062992E-003   -7.15748031E-002   -3.00000000E-003   -3.40573147E-001   -2.81917023E-001    4.39537073E-002    1.88936849E-002   -4.19416392E-001    1.38800680E+000
   -3.54330709E-003   -7.15748031E-002   -3.00000000E-003   -3.40509629E-001   -2.82455865E-001    3.69178452E-002    1.36717108E-002   -4.14107920E-001    1.38721989E+000
   -2.12598425E-003   -7.15748031E-002   -3.00000000E-003   -3.40288305E-001   -2.82959850E-001    2.98505747E-002    8.43844902E-003   -4.08733815E-001    1.38532244E+000
   -7.08661417E-004   -7.15748031E-002   -3.00000000E-003   -3.39909292E-001   -2.83429668E-001    2.27630114E-002    3.19209849E-003   -4.03302349E-001    1.38233584E+000
    7.08661417E-004   -7.15748031E-002   -3.00000000E-003   -3.39372880E-001   -2.83865456E-001    1.56674674E-002   -2.06761852E-003   -3.97822841E-001    1.37828392E+000
    2.12598425E-003   -7.15748031E-002   -3.00000000E-003   -3.38679311E-001   -2.84266523E-001    8.57580869E-003   -7.34000107E-003   -3.92304374E-001    1.37319113E+000
    3.54330709E-003   -7.15748031E-002   -3.00000000E-003   -3.37828601E-001   -2.84632715E-001    1.50094851E-003   -1.26268290E-002   -3.86756912E-001    1.36708447E+000
    4.96062992E-003   -7.15748031E-002   -3.00000000E-003   -3.36820809E-001   -2.84964580E-001   -5.54562566E-003   -1.79281133E-002   -3.81190602E-001    1.35999244E+000
    6.37795276E-003   -7.15748031E-002   -3.00000000E-003   -3.35655645E-001   -2.85262614E-001   -1.25510705E-002   -2.32487694E-002   -3.75616101E-001    1.35194472E+000
    7.79527559E-003   -7.15748031E-002   -3.00000000E-003   -3.34333453E-001   -2.85526799E-001   -1.95045081E-002   -2.85850923E-002   -3.70044543E-001    1.34297267E+000
    9.21259843E-003   -7.15748031E-002   -3.00000000E-003   -3.32853976E-001   -2.85758803E-001   -2.63938987E-002   -3.39369079E-002   -3.64487385E-001    1.33310850E+000
    1.06299213E-002   -7.15748031E-002   -3.00000000E-003   -3.31216979E-001   -2.85957222E-001   -3.32072662E-002   -3.93076830E-002   -3.58954994E-001    1.32238341E+000
    1.20472441E-002   -7.15748031E-002   -3.00000000E-003   -3.29422846E-001   -2.86124015E-001   -3.99340192E-002   -4.46925178E-002   -3.53458745E-001    1.31083058E+000
    1.34645669E-002   -7.15748031E-002   -3.00000000E-003   -3.27471170E-001   -2.86257199E-001   -4.65620813E-002   -5.00963222E-002   -3.48009415E-001    1.29848262E+000
    1.48818898E-002   -7.15748031E-002   -3.00000000E-003   -3.25362135E-001   -2.86359467E-001   -5.30811606E-002   -5.55155039E-002   -3.42617972E-001    1.28537260E+000
    1.62992126E-002   -7.15748031E-002   -3.00000000E-003   -3.23095880E-001   -2.86430639E-001   -5.94811158E-002   -6.09490601E-002   -3.37295585E-001    1.27153496E+000
    1.77165354E-002   -7.15748031E-002   -3.00000000E-003   -3.20672719E-001   -2.86470826E-001   -6.57513703E-002   -6.63977077E-002   -3.32052672E-001    1.25700299E+000
    1.91338583E-002   -7.15748031E-002   -3.00000000E-003   -3.18092959E-001   -2.86479713E-001   -7.18816975E-002   -7.18568119E-002   -3.26898194E-001    1.24180752E+000
    2.05511811E-002   -7.15748031E-002   -3.00000000E-003   -3.15357175E-001   -2.86458736E-001   -7.78632746E-002   -7.73285552E-002   -3.21843141E-001    1.22598428E+000
    2.19685039E-002   -7.15748031E-002   -3.00000000E-003   -3.12465809E-001   -2.86405438E-001   -8.36858517E-002   -8.28097596E-002   -3.16894643E-001    1.20956153E+000
    2.33858268E-002   -7.15748031E-002   -3.00000000E-003   -3.09419901E-001   -2.86321373E-001   -8.93409459E-002   -8.82980973E-002   -3.12062211E-001    1.19257341E+000
    2.48031496E-002   -7.15748031E-002   -3.00000000E-003   -3.06220415E-001   -2.86204262E-001   -9.48192115E-002   -9.37911140E-002   -3.07353432E-001    1.17505110E+000
    2.62204724E-002   -7.15748031E-002   -3.00000000E-003   -3.02868290E-001   -2.86053076E-001   -1.00112863E-001   -9.92864961E-002   -3.02774303E-001    1.15702319E+000
    2.76377953E-002   -7.15748031E-002   -3.00000000E-003   -2.99364720E-001   -2.85869908E-001   -1.05214458E-001   -1.04782317E-001   -2.98331714E-001    1.13852126E+000
    2.90551181E-002   -7.15748031E-002   -3.00000000E-003   -2.95711481E-001   -2.85650662E-001   -1.10115180E-001   -1.10275425E-001   -2.94030285E-001    1.11957313E+000
    3.04724409E-002   -7.15748031E-002   -3.00000000E-003   -2.91909939E-001   -2.85395151E-001   -1.14808567E-001   -1.15762918E-001   -2.89874256E-001    1.10020764E+000
    3.18897638E-002   -7.15748031E-002   -3.00000000E-003   -2.87961719E-001   -2.85103071E-001   -1.19287335E-001   -1.21240260E-001   -2.85867835E-001    1.08045514E+000
    3.33070866E-002   -7.15748031E-002   -3.00000000E-003   -2.83868203E-001   -2.84771045E-001   -1.23544886E-001   -1.26704960E-001   -2.82013415E-001    1.06034377E+000
    3.47244094E-002   -7.15748031E-002   -3.00000000E-003   -2.79630346E-001   -2.84397792E-001   -1.27575999E-001   -1.32153941E-001   -2.78312414E-001    1.03989920E+000
    3.61417323E-002   -7.15748031E-002   -3.00000000E-003   -2.75248844E-001   -2.83977117E-001   -1.31375790E-001   -1.37585681E-001   -2.74763826E-001    1.01914186E+000
    3.75590551E-002   -7.15748031E-002   -3.00000000E-003   -2.70726066E-001   -2.83510753E-001   -1.34942555E-001   -1.43004141E-001   -2.71366505E-001    9.98093930E-001
    3.89763780E-002   -7.15748031E-002   -3.00000000E-003   -2.66066520E-001   -2.83010871E-001   -1.38273345E-001   -1.48412697E-001   -2.68119189E-001    9.76786420E-001
    4.03937008E-002   -7.15748031E-002   -3.00000000E-003   -2.61276141E-001   -2.82500233E-001   -1.41362429E-001   -1.53798531E-001   -2.65023922E-001    9.55276157E-001
    4.18110236E-002   -7.15748031E-002   -3.00000000E-003   -2.56357440E-001   -2.81998860E-001   -1.44197456E-001   -1.59124481E-001   -2.62086820E-001    9.33649652E-001
    4.32283465E-002   -7.15748031E-002   -3.00000000E-003   -2.51298944E-001   -2.81490630E-001   -1.46758892E-001   -1.64328014E-001   -2.59310407E-001    9.11981518E-001
    4.46456693E-002   -7.15748031E-002   -3.00000000E-003   -2.46060230E-001   -2.80902990E-001   -1.49037959E-001   -1.69359236E-001   -2.56682426E-001    8.90254437E-001
    4.60629921E-002   -7.15748031E-002   -3.00000000E-003   -2.40567328E-001   -2.80108638E-001   -1.51064189E-001   -1.74243648E-001   -2.54163715E-001    8.68252451E-001
    4.74803150E-002   -7.15748031E-002   -3.00000000E-003   -2.34729694E-001   -2.78989055E-001   -1.52958817E-001   -1.79175292E-001   -2.51686081E-001    8.45484214E-001
    4.88976378E-002   -7.15748031E-002   -3.00000000E-003   -2.28540812E-001   -2.77708003E-001   -1.54996142E-001   -1.84581982E-001   -2.49181416E-001    8.21384174E-001
    5.03149606E-002   -7.15748031E-002   -3.00000000E-003   -2.22302864E-001   -2.77230056E-001   -1.57479345E-001   -1.90653389E-001   -2.46676945E-001    7.96479405E-001
    5.17322835E-002   -7.15748031E-002   -3.00000000E-003   -2.16477967E-001   -2.78653367E-001   -1.60281088E-001   -1.96218945E-001   -2.44259392E-001    7.73242568E-001
    5.31496063E-002   -7.15748031E-002   -3.00000000E-003   -2.11025377E-001   -2.81835078E-001   -1.63054055E-001   -1.99629617E-001   -2.41414149E-001    7.53118507E-001
    5.45669291E-002   -7.15748031E-002   -3.00000000E-003   -4.83443157E-001   -3.65369047E-001    2.34753648E-001   -6.91248526E-002   -2.51957857E-001    7.62855343E-001
    5.59842520E-002   -7.15748031E-002   -3.00000000E-003   -4.68885181E-001   -3.67961811E-001    2.21916003E-001   -6.40244867E-002   -2.41478072E-001    7.27675681E-001
    5.74015748E-002   -7.15748031E-002   -3.00000000E-003   -4.57205729E-001   -3.62349497E-001    2.10316289E-001   -7.01205340E-002   -2.31803285E-001    6.91448877E-001
    5.88188976E-002   -7.15748031E-002   -3.00000000E-003   -4.45150027E-001   -3.52910461E-001    1.97574067E-001   -7.93556619E-002   -2.23273159E-001    6.54900541E-001
    6.02362205E-002   -7.15748031E-002   -3.00000000E-003   -4.31169848E-001   -3.41680150E-001    1.84288190E-001   -8.84990001E-002   -2.15093281E-001    6.18099453E-001
    6.16535433E-002   -7.15748031E-002   -3.00000000E-003   -4.15366406E-001   -3.30178114E-001    1.72098971E-001   -9.70116321E-002   -2.06992449E-001    5.82839991E-001
    6.30708661E-002   -7.15748031E-002   -3.00000000E-003   -3.98994483E-001   -3.18839925E-001    1.61750882E-001   -1.05109318E-001   -1.99075927E-001    5.50258498E-001
    6.44881890E-002   -7.15748031E-002   -3.00000000E-003   -3.83001133E-001   -3.07779424E-001    1.52931543E-001   -1.12828077E-001   -1.91486646E-001    5.20274518E-001
    6.59055118E-002   -7.15748031E-002   -3.00000000E-003   -3.67704247E-001   -2.97062714E-001    1.45118371E-001   -1.20159827E-001   -1.84287335E-001    4.92383073E-001
    6.73228346E-002   -7.15748031E-002   -3.00000000E-003   -3.53109925E-001   -2.86706039E-001    1.37936025E-001   -1.27095282E-001   -1.77486202E-001    4.66114248E-001
    6.87401575E-002   -7.15748031E-002   -3.00000000E-003   -3.39134145E-001   -2.76698562E-001    1.31170593E-001   -1.33609329E-001   -1.71063322E-001    4.41130140E-001
    7.01574803E-002   -7.15748031E-002   -3.00000000E-003   -3.25688608E-001   -2.67032682E-001    1.24709047E-001   -1.39672207E-001   -1.64992806E-001    4.17211727E-001
    7.15748031E-002   -7.15748031E-002   -3.00000000E-003   -3.12705832E-001   -2.57709263E-001    1.18491783E-001   -1.45260507E-001   -1.59247640E-001    3.94222688E-001
    7.29921260E-002   -7.15748031E-002   -3.00000000E-003   -3.00142082E-001   -2.48734655E-001    1.12483756E-001   -1.50364886E-001   -1.53799787E-001    3.72083365E-001
    7.44094488E-002   -7.15748031E-002   -3.00000000E-003   -2.87965069E-001   -2.40118186E-001    1.06665829E-001   -1.54985665E-001   -1.48626680E-001    3.50742309E-001
    7.58267717E-002   -7.15748031E-002   -3.00000000E-003   -2.76154248E-001   -2.31863853E-001    1.01022041E-001   -1.59131528E-001   -1.43704891E-001    3.30167008E-001
    7.72440945E-002   -7.15748031E-002   -3.00000000E-003   -2.64695038E-001   -2.23975722E-001    9.55400495E-002   -1.62815412E-001   -1.39014063E-001    3.10333573E-001
    7.86614173E-002   -7.15748031E-002   -3.00000000E-003   -2.53575500E-001   -2.16454341E-001    9.02098471E-002   -1.66050287E-001   -1.34534416E-001    2.91219925E-001
    8.00787402E-002   -7.15748031E-002   -3.00000000E-003   -2.42786654E-001   -2.09304116E-001    8.50216041E-002   -1.68851487E-001   -1.30246963E-001    2.72807672E-001
    8.14960630E-002   -7.15748031E-002   -3.00000000E-003   -2.32326141E-001   -2.02526080E-001    7.99666942E-002   -1.71233242E-001   -1.26132664E-001    2.55078010E-001
    8.29133858E-002   -7.15748031E-002   -3.00000000E-003   -2.22184903E-001   -1.96125004E-001    7.50369221E-002   -1.73210551E-001   -1.22173176E-001    2.38009813E-001
    8.43307087E-002   -7.15748031E-002   -3.00000000E-003   -2.12356335E-001   -1.90106455E-001    7.02250523E-002   -1.74798551E-001   -1.18351528E-001    2.21583058E-001
    8.57480315E-002   -7.15748031E-002   -3.00000000E-003   -2.02833988E-001   -1.84476946E-001    6.55251363E-002   -1.76014093E-001   -1.14651108E-001    2.05778471E-001
    8.71653543E-002   -7.15748031E-002   -3.00000000E-003   -1.93611149E-001   -1.79242569E-001    6.09324982E-002   -1.76874803E-001   -1.11055006E-001    1.90575224E-001
    8.85826772E-002   -7.15748031E-002   -3.00000000E-003   -1.84681417E-001   -1.74409713E-001    5.64422264E-002   -1.77399297E-001   -1.07548016E-001    1.75953940E-001
    9.00000000E-002   -7.15748031E-002   -3.00000000E-003   -1.76036799E-001   -1.69986728E-001    5.20506836E-002   -1.77608650E-001   -1.04115121E-001    1.61894183E-001
   -9.00000000E-002   -7.01574803E-002   -3.00000000E-003   -1.76822183E-001    2.19051901E-001    4.30354504E-001    1.67973911E-001   -3.06908786E-001    4.74979850E-002
   -8.85826772E-002   -7.01574803E-002   -3.00000000E-003   -1.71764924E-001    2.14575043E-001    4.35458823E-001    1.78005464E-001   -3.15097876E-001    6.43639764E-002
   -8.71653543E-002   -7.01574803E-002   -3.00000000E-003   -1.66013282E-001    2.08685430E-001    4.40735610E-001    1.87698045E-001   -3.23403993E-001    8.17669589E-002
   -8.57480315E-002   -7.01574803E-002   -3.00000000E-003   -1.59563111E-001    2.01375388E-001    4.46201945E-001    1.97000601E-001   -3.31837828E-001    9.97764369E-002
   -8.43307087E-002   -7.01574803E-002   -3.00000000E-003   -1.52418304E-001    1.92648806E-001    4.51872839E-001    2.05858087E-001   -3.40409170E-001    1.18461649E-001
   -8.29133858E-002   -7.01574803E-002   -3.00000000E-003   -1.44580191E-001    1.82510648E-001    4.57767352E-001    2.14219724E-001   -3.49127172E-001    1.37893576E-001
   -8.14960630E-002   -7.01574803E-002   -3.00000000E-003   -1.36052261E-001    1.70971700E-001    4.63905115E-001    2.22031885E-001   -3.57999407E-001    1.58143036E-001
   -8.00787402E-002   -7.01574803E-002   -3.00000000E-003   -1.26840386E-001    1.58048248E-001    4.70306373E-001    2.29243671E-001   -3.67033132E-001    1.79280016E-001
   -7.86614173E-002   -7.01574803E-002   -3.00000000E-003   -1.16953392E-001    1.43760783E-001    4.76992142E-001    2.35803244E-001   -3.76234085E-001    2.01371577E-001
   -7.72440945E-002   -7.01574803E-002   -3.00000000E-003   -1.06403456E-001    1.28137554E-001    4.83984786E-001    2.41658313E-001   -3.85605922E-001    2.24483169E-001
   -7.58267717E-002   -7.01574803E-002   -3.00000000E-003   -9.52010053E-002    1.11208937E-001    4.91308569E-001    2.46760357E-001   -3.95153909E-001    2.48679673E-001
   -7.44094488E-002   -7.01574803E-002   -3.00000000E-003   -8.33573231E-002    9.30083769E-002    4.98987371E-001    2.51060062E-001   -4.04878990E-001    2.74015990E-001
   -7.29921260E-002   -7.01574803E-002   -3.00000000E-003   -7.08805562E-002    7.35690373E-002    5.07050268E-001    2.54512476E-001   -4.14782889E-001    3.00549133E-001
   -7.15748031E-002   -7.01574803E-002   -3.00000000E-003   -5.77772589E-002    5.29199791E-002    5.15531083E-001    2.57071427E-001   -4.24868229E-001    3.28332267E-001
   -7.01574803E-002   -7.01574803E-002   -3.00000000E-003   -4.40544260E-002    3.10760545E-002    5.24475049E-001    2.58678900E-001   -4.35136297E-001    3.57412209E-001
   -6.87401575E-002   -7.01574803E-002   -3.00000000E-003   -2.97256137E-002    8.04749729E-003    5.33946145E-001    2.59245779E-001   -4.45585015E-001    3.87837122E-001
   -6.73228346E-002   -7.01574803E-002   -3.00000000E-003   -1.48426157E-002   -1.61291477E-002    5.44025956E-001    2.58622889E-001   -4.56201823E-001    4.19646546E-001
   -6.59055118E-002   -7.01574803E-002   -3.00000000E-003    4.81163869E-004   -4.13138984E-002    5.54776589E-001    2.56608814E-001   -4.66961540E-001    4.52865919E-001
   -6.44881890E-002   -7.01574803E-002   -3.00000000E-003    1.60650202E-002   -6.71529567E-002    5.66148296E-001    2.53062143E-001   -4.77847255E-001    4.87500817E-001
   -6.30708661E-002   -7.01574803E-002   -3.00000000E-003    3.17729233E-002   -9.30939640E-002    5.77856429E-001    2.48191430E-001   -4.88927890E-001    5.23566409E-001
   -6.16535433E-002   -7.01574803E-002   -3.00000000E-003    4.78059628E-002   -1.18751337E-001    5.89366901E-001    2.42837558E-001   -5.00487060E-001    5.61181726E-001
   -6.02362205E-002   -7.01574803E-002   -3.00000000E-003    6.50583339E-002   -1.44558511E-001    6.00070268E-001    2.38476078E-001   -5.13202342E-001    6.00780929E-001
   -5.88188976E-002   -7.01574803E-002   -3.00000000E-003    8.58035240E-002   -1.72616115E-001    6.09467316E-001    2.37210674E-001   -5.28453958E-001    6.43487712E-001
   -5.74015748E-002   -7.01574803E-002   -3.00000000E-003    1.17443891E-001   -2.09884485E-001    6.16805604E-001    2.44049524E-001   -5.49234817E-001    6.91976449E-001
   -5.59842520E-002   -7.01574803E-002   -3.00000000E-003   -2.35899161E-001   -2.41294705E-001    1.93134178E-001    1.96841117E-001   -5.26781236E-001    7.05330214E-001
   -5.45669291E-002   -7.01574803E-002   -3.00000000E-003   -2.47206574E-001   -2.42550534E-001    1.93411676E-001    1.94470126E-001   -5.27442280E-001    7.40906517E-001
   -5.31496063E-002   -7.01574803E-002   -3.00000000E-003   -2.52777412E-001   -2.44923168E-001    1.95365409E-001    1.90515518E-001   -5.26424797E-001    7.70899217E-001
   -5.17322835E-002   -7.01574803E-002   -3.00000000E-003   -2.57432420E-001   -2.46290147E-001    1.96090136E-001    1.86208689E-001   -5.24787734E-001    8.00366777E-001
   -5.03149606E-002   -7.01574803E-002   -3.00000000E-003   -2.61839522E-001   -2.47370816E-001    1.95909759E-001    1.81535415E-001   -5.22876094E-001    8.29606357E-001
   -4.88976378E-002   -7.01574803E-002   -3.00000000E-003   -2.66226892E-001   -2.48443758E-001    1.95043202E-001    1.76638617E-001   -5.20804024E-001    8.58618968E-001
   -4.74803150E-002   -7.01574803E-002   -3.00000000E-003   -2.70675301E-001   -2.49580822E-001    1.93689673E-001    1.71667702E-001   -5.18594527E-001    8.87307528E-001
   -4.60629921E-002   -7.01574803E-002   -3.00000000E-003   -2.75149746E-001   -2.50748831E-001    1.92009559E-001    1.66704388E-001   -5.16229633E-001    9.15538329E-001
   -4.46456693E-002   -7.01574803E-002   -3.00000000E-003   -2.79566106E-001   -2.51898104E-001    1.90072687E-001    1.61760949E-001   -5.13692504E-001    9.43207652E-001
   -4.32283465E-002   -7.01574803E-002   -3.00000000E-003   -2.83861132E-001   -2.53008192E-001    1.87880870E-001    1.56813126E-001   -5.10987059E-001    9.70261858E-001
   -4.18110236E-002   -7.01574803E-002   -3.00000000E-003   -2.88011640E-001   -2.54081050E-001    1.85415149E-001    1.51846054E-001   -5.08128892E-001    9.96672495E-001
   -4.03937008E-002   -7.01574803E-002   -3.00000000E-003   -2.92016760E-001   -2.55128330E-001    1.82665978E-001    1.46848703E-001   -5.05134301E-001    1.02241550E+000
   -3.89763780E-002   -7.01574803E-002   -3.00000000E-003   -2.95881262E-001   -2.56156437E-001    1.79638083E-001    1.41823535E-001   -5.02013190E-001    1.04745831E+000
   -3.75590551E-002   -7.01574803E-002   -3.00000000E-003   -2.99605549E-001   -2.57169804E-001    1.76339745E-001    1.36776563E-001   -4.98772302E-001    1.07176544E+000
   -3.61417323E-002   -7.01574803E-002   -3.00000000E-003   -3.03187111E-001   -2.58169228E-001    1.72782386E-001    1.31709919E-001   -4.95416609E-001    1.09530099E+000
   -3.47244094E-002   -7.01574803E-002   -3.00000000E-003   -3.06622195E-001   -2.59154616E-001    1.68973308E-001    1.26626740E-001   -4.91949851E-001    1.11802907E+000
   -3.33070866E-002   -7.01574803E-002   -3.00000000E-003   -3.09905905E-001   -2.60127153E-001    1.64919692E-001    1.21527055E-001   -4.88376211E-001    1.13991469E+000
   -3.18897638E-002   -7.01574803E-002   -3.00000000E-003   -3.13036113E-001   -2.61087087E-001    1.60627330E-001    1.16413781E-001   -4.84699003E-001    1.16092399E+000
   -3.04724409E-002   -7.01574803E-002   -3.00000000E-003   -3.16010983E-001   -2.62032849E-001    1.56104876E-001    1.11288259E-001   -4.80920696E-001    1.18102366E+000
   -2.90551181E-002   -7.01574803E-002   -3.00000000E-003   -3.18829090E-001   -2.62964915E-001    1.51359127E-001    1.06151408E-001   -4.77044127E-001    1.20018371E+000
   -2.76377953E-002   -7.01574803E-002   -3.00000000E-003   -3.21489247E-001   -2.63883137E-001    1.46397599E-001    1.01007518E-001   -4.73071239E-001    1.21837477E+000
   -2.62204724E-002   -7.01574803E-002   -3.00000000E-003   -3.23990300E-001   -2.64786911E-001    1.41228113E-001    9.58572216E-002   -4.69002967E-001    1.23556849E+000
   -2.48031496E-002   -7.01574803E-002   -3.00000000E-003   -3.26330869E-001   -2.65675266E-001    1.35858712E-001    9.06988677E-002   -4.64839208E-001    1.25173672E+000
   -2.33858268E-002   -7.01574803E-002   -3.00000000E-003   -3.28510638E-001   -2.66547724E-001    1.30298495E-001    8.55362206E-002   -4.60582071E-001    1.26685705E+000
   -2.19685039E-002   -7.01574803E-002   -3.00000000E-003   -3.30528998E-001   -2.67403261E-001    1.24555925E-001    8.03701982E-002   -4.56232732E-001    1.28090756E+000
   -2.05511811E-002   -7.01574803E-002   -3.00000000E-003   -3.32385912E-001   -2.68240342E-001    1.18639681E-001    7.52020338E-002   -4.51791253E-001    1.29386809E+000
   -1.91338583E-002   -7.01574803E-002   -3.00000000E-003   -3.34080896E-001   -2.69058496E-001    1.12559817E-001    7.00297885E-002   -4.47259623E-001    1.30572233E+000
   -1.77165354E-002   -7.01574803E-002   -3.00000000E-003   -3.35614083E-001   -2.69855183E-001    1.06325219E-001    6.48549309E-002   -4.42637204E-001    1.31645324E+000
   -1.62992126E-002   -7.01574803E-002   -3.00000000E-003   -3.36985749E-001   -2.70631037E-001    9.99456952E-002    5.96772635E-002   -4.37927605E-001    1.32605274E+000
   -1.48818898E-002   -7.01574803E-002   -3.00000000E-003   -3.38196133E-001   -2.71384400E-001    9.34316855E-002    5.44981742E-002   -4.33132488E-001    1.33451149E+000
   -1.34645669E-002   -7.01574803E-002   -3.00000000E-003   -3.39245550E-001   -2.72113420E-001    8.67942383E-002    4.93160588E-002   -4.28254361E-001    1.34182371E+000
   -1.20472441E-002   -7.01574803E-002   -3.00000000E-003   -3.40134252E-001   -2.72817725E-001    8.00433513E-002    4.41289941E-002   -4.23295900E-001    1.34798666E+000
   -1.06299213E-002   -7.01574803E-002   -3.00000000E-003   -3.40862763E-001   -2.73495282E-001    7.31904739E-002    3.89397413E-002   -4.18260832E-001    1.35300045E+000
   -9.21259843E-003   -7.01574803E-002   -3.00000000E-003   -3.41431907E-001   -2.74145640E-001    6.62467666E-002    3.37456652E-002   -4.13153960E-001    1.35687025E+000
   -7.79527559E-003   -7.01574803E-002   -3.00000000E-003   -3.41841780E-001   -2.74768388E-001    5.92234521E-002    2.85452533E-002   -4.07980102E-001    1.35960243E+000
   -6.37795276E-003   -7.01574803E-002   -3.00000000E-003   -3.42092785E-001   -2.75362054E-001    5.21328372E-002    2.33375984E-002   -4.02744839E-001    1.36120624E+000
   -4.96062992E-003   -7.01574803E-002   -3.00000000E-003   -3.42185387E-001   -2.75926546E-001    4.49857680E-002    1.81222426E-002   -3.97453946E-001    1.36169354E+000
   -3.54330709E-003   -7.01574803E-002   -3.00000000E-003   -3.42119933E-001   -2.76460819E-001    3.77948049E-002    1.28996427E-002   -3.92114185E-001    1.36107887E+000
   -2.12598425E-003   -7.01574803E-002   -3.00000000E-003   -3.41896835E-001   -2.76964038E-001    3.05724561E-002    7.66617686E-003   -3.86733012E-001    1.35937983E+000
   -7.08661417E-004   -7.01574803E-002   -3.00000000E-003   -3.41516565E-001   -2.77436927E-001    2.33301787E-002    2.42121361E-003   -3.81319272E-001    1.35661830E+000
    7.08661417E-004   -7.01574803E-002   -3.00000000E-003   -3.40978789E-001   -2.77879045E-001    1.60802147E-002   -2.83612406E-003   -3.75879793E-001    1.35281255E+000
    2.12598425E-003   -7.01574803E-002   -3.00000000E-003   -3.40283996E-001   -2.78290033E-001    8.83512146E-003   -8.10536731E-003   -3.70424051E-001    1.34798729E+000
    3.54330709E-003   -7.01574803E-002   -3.00000000E-003   -3.39432464E-001   -2.78670179E-001    1.60616395E-003   -1.33870873E-002   -3.64961545E-001    1.34216868E+000
    4.96062992E-003   -7.01574803E-002   -3.00000000E-003   -3.38423899E-001   -2.79018603E-001   -5.59290051E-003   -1.86855870E-002   -3.59500791E-001    1.33538140E+000
    6.37795276E-003   -7.01574803E-002   -3.00000000E-003   -3.37258740E-001   -2.79336668E-001   -1.27518845E-002   -2.39990611E-002   -3.54052674E-001    1.32765587E+000
    7.79527559E-003   -7.01574803E-002   -3.00000000E-003   -3.35936756E-001   -2.79623916E-001   -1.98576612E-002   -2.93284700E-002   -3.48626245E-001    1.31901893E+000
    9.21259843E-003   -7.01574803E-002   -3.00000000E-003   -3.34458160E-001   -2.79881502E-001   -2.68995088E-002   -3.46740089E-002   -3.43232515E-001    1.30950281E+000
    1.06299213E-002   -7.01574803E-002   -3.00000000E-003   -3.32822776E-001   -2.80108579E-001   -3.38652205E-002   -4.00352189E-002   -3.37880474E-001    1.29913559E+000
    1.20472441E-002   -7.01574803E-002   -3.00000000E-003   -3.31031276E-001   -2.80305886E-001   -4.07429961E-002   -4.54122927E-002   -3.32581099E-001    1.28795052E+000
    1.34645669E-002   -7.01574803E-002   -3.00000000E-003   -3.29083079E-001   -2.80473514E-001   -4.75225604E-002   -5.08059778E-002   -3.27343248E-001    1.27597661E+000
    1.48818898E-002   -7.01574803E-002   -3.00000000E-003   -3.26978857E-001   -2.80612272E-001   -5.41928774E-002   -5.62150031E-002   -3.22177574E-001    1.26324763E+000
    1.62992126E-002   -7.01574803E-002   -3.00000000E-003   -3.24718787E-001   -2.80721627E-001   -6.07431345E-002   -6.16385878E-002   -3.17093352E-001    1.24979455E+000
    1.77165354E-002   -7.01574803E-002   -3.00000000E-003   -3.22303129E-001   -2.80801851E-001   -6.71624118E-002   -6.70776723E-002   -3.12099759E-001    1.23564925E+000
    1.91338583E-002   -7.01574803E-002   -3.00000000E-003   -3.19732881E-001   -2.80852814E-001   -7.34411969E-002   -7.25261861E-002   -3.07205593E-001    1.22084325E+000
    2.05511811E-002   -7.01574803E-002   -3.00000000E-003   -3.17008096E-001   -2.80874160E-001   -7.95698428E-002   -7.79884793E-002   -3.02418784E-001    1.20540724E+000
    2.19685039E-002   -7.01574803E-002   -3.00000000E-003   -3.14129854E-001   -2.80866151E-001   -8.55384741E-002   -8.34605432E-002   -2.97747292E-001    1.18937234E+000
    2.33858268E-002   -7.01574803E-002   -3.00000000E-003   -3.11099214E-001   -2.80827895E-001   -9.13377788E-002   -8.89395527E-002   -2.93198758E-001    1.17277006E+000
    2.48031496E-002   -7.01574803E-002   -3.00000000E-003   -3.07917018E-001   -2.80758485E-001   -9.69591095E-002   -9.44248360E-002   -2.88778976E-001    1.15562915E+000
    2.62204724E-002   -7.01574803E-002   -3.00000000E-003   -3.04584855E-001   -2.80658624E-001   -1.02393896E-001   -9.99144781E-002   -2.84494631E-001    1.13798103E+000
    2.76377953E-002   -7.01574803E-002   -3.00000000E-003   -3.01103865E-001   -2.80526191E-001   -1.07634220E-001   -1.05404648E-001   -2.80350011E-001    1.11985319E+000
    2.90551181E-002   -7.01574803E-002   -3.00000000E-003   -2.97475577E-001   -2.80358878E-001   -1.12671316E-001   -1.10894166E-001   -2.76348814E-001    1.10127293E+000
    3.04724409E-002   -7.01574803E-002   -3.00000000E-003   -2.93701839E-001   -2.80157028E-001   -1.17497761E-001   -1.16379541E-001   -2.72495642E-001    1.08227085E+000
    3.18897638E-002   -7.01574803E-002   -3.00000000E-003   -2.89784324E-001   -2.79919089E-001   -1.22107025E-001   -1.21856394E-001   -2.68792569E-001    1.06287376E+000
    3.33070866E-002   -7.01574803E-002   -3.00000000E-003   -2.85724532E-001   -2.79642653E-001   -1.26491757E-001   -1.27325624E-001   -2.65241108E-001    1.04310851E+000
    3.47244094E-002   -7.01574803E-002   -3.00000000E-003   -2.81524153E-001   -2.79327932E-001   -1.30646898E-001   -1.32781514E-001   -2.61842009E-001    1.02300104E+000
    3.61417323E-002   -7.01574803E-002   -3.00000000E-003   -2.77185405E-001   -2.78971528E-001   -1.34566028E-001   -1.38222051E-001   -2.58595182E-001    1.00257715E+000
    3.75590551E-002   -7.01574803E-002   -3.00000000E-003   -2.72710186E-001   -2.78575494E-001   -1.38245416E-001   -1.43647895E-001   -2.55498395E-001    9.81860835E-001
    3.89763780E-002   -7.01574803E-002   -3.00000000E-003   -2.68101862E-001   -2.78146493E-001   -1.41679882E-001   -1.49052977E-001   -2.52551399E-001    9.60886064E-001
    4.03937008E-002   -7.01574803E-002   -3.00000000E-003   -2.63362669E-001   -2.77692155E-001   -1.44863175E-001   -1.54427652E-001   -2.49753079E-001    9.39693342E-001
    4.18110236E-002   -7.01574803E-002   -3.00000000E-003   -2.58491170E-001   -2.77214639E-001   -1.47788234E-001   -1.59750203E-001   -2.47102523E-001    9.18326598E-001
    4.32283465E-002   -7.01574803E-002   -3.00000000E-003   -2.53477993E-001   -2.76698257E-001   -1.50448762E-001   -1.64992074E-001   -2.44595009E-001    8.96810199E-001
    4.46456693E-002   -7.01574803E-002   -3.00000000E-003   -2.48302554E-001   -2.76108588E-001   -1.52849976E-001   -1.70146074E-001   -2.42217671E-001    8.75114360E-001
    4.60629921E-002   -7.01574803E-002   -3.00000000E-003   -2.42938218E-001   -2.75405090E-001   -1.55023752E-001   -1.75244695E-001   -2.39945967E-001    8.53127984E-001
    4.74803150E-002   -7.01574803E-002   -3.00000000E-003   -2.37374653E-001   -2.74602304E-001   -1.57041420E-001   -1.80388223E-001   -2.37750035E-001    8.30697740E-001
    4.88976378E-002   -7.01574803E-002   -3.00000000E-003   -2.31664904E-001   -2.73884081E-001   -1.59006657E-001   -1.85686387E-001   -2.35613433E-001    8.07822757E-001
    5.03149606E-002   -7.01574803E-002   -3.00000000E-003   -2.25963001E-001   -2.73658681E-001   -1.60974305E-001   -1.91045381E-001   -2.33556651E-001    7.85008278E-001
    5.17322835E-002   -7.01574803E-002   -3.00000000E-003   -2.20436951E-001   -2.74310078E-001   -1.62850840E-001   -1.95961442E-001   -2.31608828E-001    7.63293781E-001
    5.31496063E-002   -7.01574803E-002   -3.00000000E-003   -2.15104677E-001   -2.75906397E-001   -1.64463135E-001   -1.99722091E-001   -2.29685680E-001    7.43594561E-001
    5.45669291E-002   -7.01574803E-002   -3.00000000E-003   -2.09884069E-001   -2.78447509E-001   -1.65699671E-001   -2.01663948E-001   -2.27356235E-001    7.26165806E-001
    5.59842520E-002   -7.01574803E-002   -3.00000000E-003   -2.05319523E-001   -2.81835597E-001   -1.65854700E-001   -2.01638975E-001   -2.23621605E-001    7.10349894E-001
    5.74015748E-002   -7.01574803E-002   -3.00000000E-003   -4.73865157E-001   -3.60929987E-001    2.08167953E-001   -8.93354845E-002   -2.30686758E-001    7.07483522E-001
    5.88188976E-002   -7.01574803E-002   -3.00000000E-003   -4.63137065E-001   -3.53234976E-001    1.90794025E-001   -9.67072191E-002   -2.22656710E-001    6.66639648E-001
    6.02362205E-002   -7.01574803E-002   -3.00000000E-003   -4.48431184E-001   -3.40847472E-001    1.72635812E-001   -1.03057248E-001   -2.14291506E-001    6.22510284E-001
    6.16535433E-002   -7.01574803E-002   -3.00000000E-003   -4.29642099E-001   -3.29348449E-001    1.58064351E-001   -1.09168342E-001   -2.05555214E-001    5.81943621E-001
    6.30708661E-002   -7.01574803E-002   -3.00000000E-003   -4.10772253E-001   -3.17999208E-001    1.47732358E-001   -1.16000344E-001   -1.97034487E-001    5.46903203E-001
    6.44881890E-002   -7.01574803E-002   -3.00000000E-003   -3.93314844E-001   -3.06784747E-001    1.39742223E-001   -1.22930627E-001   -1.89047816E-001    5.15944298E-001
    6.59055118E-002   -7.01574803E-002   -3.00000000E-003   -3.77204752E-001   -2.95863804E-001    1.32848684E-001   -1.29723174E-001   -1.81631046E-001    4.87670454E-001
    6.73228346E-002   -7.01574803E-002   -3.00000000E-003   -3.62125595E-001   -2.85256246E-001    1.26488343E-001   -1.36263902E-001   -1.74730276E-001    4.61214608E-001
    6.87401575E-002   -7.01574803E-002   -3.00000000E-003   -3.47818717E-001   -2.74947767E-001    1.20427682E-001   -1.42456387E-001   -1.68279176E-001    4.36082846E-001
    7.01574803E-002   -7.01574803E-002   -3.00000000E-003   -3.34113086E-001   -2.64939808E-001    1.14576289E-001   -1.48218151E-001   -1.62219360E-001    4.12001147E-001
    7.15748031E-002   -7.01574803E-002   -3.00000000E-003   -3.20903619E-001   -2.55251284E-001    1.08899184E-001   -1.53495378E-001   -1.56502995E-001    3.88821859E-001
    7.29921260E-002   -7.01574803E-002   -3.00000000E-003   -3.08131859E-001   -2.45909715E-001    1.03379682E-001   -1.58269065E-001   -1.51089094E-001    3.66470501E-001
    7.44094488E-002   -7.01574803E-002   -3.00000000E-003   -2.95758648E-001   -2.36934339E-001    9.80097007E-002   -1.62538667E-001   -1.45945744E-001    3.44906173E-001
    7.58267717E-002   -7.01574803E-002   -3.00000000E-003   -2.83761731E-001   -2.28337534E-001    9.27804392E-002   -1.66319279E-001   -1.41044817E-001    3.24106106E-001
    7.72440945E-002   -7.01574803E-002   -3.00000000E-003   -2.72123557E-001   -2.20123692E-001    8.76849659E-002   -1.69629103E-001   -1.36362413E-001    3.04052727E-001
    7.86614173E-002   -7.01574803E-002   -3.00000000E-003   -2.60834273E-001   -2.12296480E-001    8.27162187E-002   -1.72484996E-001   -1.31876733E-001    2.84730046E-001
    8.00787402E-002   -7.01574803E-002   -3.00000000E-003   -2.49882057E-001   -2.04856939E-001    7.78670426E-002   -1.74902632E-001   -1.27568359E-001    2.66119287E-001
    8.14960630E-002   -7.01574803E-002   -3.00000000E-003   -2.39264834E-001   -1.97807215E-001    7.31294142E-002   -1.76898415E-001   -1.23416929E-001    2.48203528E-001
    8.29133858E-002   -7.01574803E-002   -3.00000000E-003   -2.28973117E-001   -1.91151168E-001    6.84975425E-002   -1.78486348E-001   -1.19404351E-001    2.30962441E-001
    8.43307087E-002   -7.01574803E-002   -3.00000000E-003   -2.18998537E-001   -1.84896837E-001    6.39651921E-002   -1.79681251E-001   -1.15514715E-001    2.14374572E-001
    8.57480315E-002   -7.01574803E-002   -3.00000000E-003   -2.09336219E-001   -1.79050407E-001    5.95267849E-002   -1.80501130E-001   -1.11730696E-001    1.98420764E-001
    8.71653543E-002   -7.01574803E-002   -3.00000000E-003   -1.99975339E-001   -1.73621000E-001    5.51784645E-002   -1.80961602E-001   -1.08038028E-001    1.83078660E-001
    8.85826772E-002   -7.01574803E-002   -3.00000000E-003   -1.90910920E-001   -1.68614629E-001    5.09159404E-002   -1.81082556E-001   -1.04420784E-001    1.68328931E-001
    9.00000000E-002   -7.01574803E-002   -3.00000000E-003   -1.82133430E-001   -1.64041663E-001    4.67363891E-002   -1.80885162E-001   -1.00865607E-001    1.54150362E-001
   -9.00000000E-002   -6.87401575E-002   -3.00000000E-003   -1.74089225E-001    2.35475305E-001    4.26053624E-001    1.80357269E-001   -3.07619354E-001    2.97782062E-002
   -8.85826772E-002   -6.87401575E-002   -3.00000000E-003   -1.68904811E-001    2.30809564E-001    4.30778239E-001    1.91239362E-001   -3.16177221E-001    4.72414759E-002
   -8.71653543E-002   -6.87401575E-002   -3.00000000E-003   -1.63011150E-001    2.24677214E-001    4.35661361E-001    2.01780548E-001   -3.24834197E-001    6.52159391E-002
   -8.57480315E-002   -6.87401575E-002   -3.00000000E-003   -1.56401956E-001    2.17071958E-001    4.40719164E-001    2.11928455E-001   -3.33597212E-001    8.37678630E-002
   -8.43307087E-002   -6.87401575E-002   -3.00000000E-003   -1.49081212E-001    2.07996639E-001    4.45967240E-001    2.21626424E-001   -3.42476437E-001    1.02967392E-001
   -8.29133858E-002   -6.87401575E-002   -3.00000000E-003   -1.41049271E-001    1.97456856E-001    4.51423724E-001    2.30821980E-001   -3.51479143E-001    1.22883635E-001
   -8.14960630E-002   -6.87401575E-002   -3.00000000E-003   -1.32307859E-001    1.85463098E-001    4.57107095E-001    2.39462534E-001   -3.60612581E-001    1.43589433E-001
   -8.00787402E-002   -6.87401575E-002   -3.00000000E-003   -1.22862576E-001    1.72032528E-001    4.63037666E-001    2.47494390E-001   -3.69883075E-001    1.65154969E-001
   -7.86614173E-002   -6.87401575E-002   -3.00000000E-003   -1.12721451E-001    1.57185183E-001    4.69236093E-001    2.54864017E-001   -3.79297188E-001    1.87650049E-001
   -7.72440945E-002   -6.87401575E-002   -3.00000000E-003   -1.01893671E-001    1.40951074E-001    4.75724478E-001    2.61518122E-001   -3.88858919E-001    2.11142332E-001
   -7.58267717E-002   -6.87401575E-002   -3.00000000E-003   -9.03901092E-002    1.23362035E-001    4.82525895E-001    2.67405468E-001   -3.98574640E-001    2.35700531E-001
   -7.44094488E-002   -6.87401575E-002   -3.00000000E-003   -7.82200586E-002    1.04454467E-001    4.89662905E-001    2.72478021E-001   -4.08449331E-001    2.61386205E-001
   -7.29921260E-002   -6.87401575E-002   -3.00000000E-003   -6.53885037E-002    8.42663917E-002    4.97161567E-001    2.76693916E-001   -4.18490778E-001    2.88263595E-001
   -7.15748031E-002   -6.87401575E-002   -3.00000000E-003   -5.18917648E-002    6.28268802E-002    5.05051074E-001    2.80020522E-001   -4.28713125E-001    3.16397172E-001
   -7.01574803E-002   -6.87401575E-002   -3.00000000E-003   -3.77150197E-002    4.01297509E-002    5.13377721E-001    2.82420042E-001   -4.39134471E-001    3.45850778E-001
   -6.87401575E-002   -6.87401575E-002   -3.00000000E-003   -2.28355765E-002    1.61231967E-002    5.22227967E-001    2.83814579E-001   -4.49775945E-001    3.76697981E-001
   -6.73228346E-002   -6.87401575E-002   -3.00000000E-003   -7.26683668E-003   -9.27721353E-003    5.31758359E-001    2.83997398E-001   -4.60650819E-001    4.09020869E-001
   -6.59055118E-002   -6.87401575E-002   -3.00000000E-003    8.85271482E-003   -3.60551434E-002    5.42188151E-001    2.82528937E-001   -4.71734450E-001    4.42890038E-001
   -6.44881890E-002   -6.87401575E-002   -3.00000000E-003    2.51205609E-002   -6.37312058E-002    5.53645599E-001    2.78789540E-001   -4.82962059E-001    4.78330133E-001
   -6.30708661E-002   -6.87401575E-002   -3.00000000E-003    4.09663094E-002   -9.10325723E-002    5.65787008E-001    2.72599640E-001   -4.94348529E-001    5.15307879E-001
   -6.16535433E-002   -6.87401575E-002   -3.00000000E-003    5.62972637E-002   -1.16538983E-001    5.77643647E-001    2.65143597E-001   -5.06322917E-001    5.53894109E-001
   -6.02362205E-002   -6.87401575E-002   -3.00000000E-003    7.22304899E-002   -1.40209876E-001    5.88324093E-001    2.58569104E-001   -5.20068418E-001    5.94612314E-001
   -5.88188976E-002   -6.87401575E-002   -3.00000000E-003    9.21505494E-002   -1.64414504E-001    5.98707081E-001    2.53826016E-001   -5.37051973E-001    6.38072601E-001
   -5.74015748E-002   -6.87401575E-002   -3.00000000E-003   -2.38643367E-001   -2.32557655E-001    2.04597658E-001    2.07416451E-001   -5.19766500E-001    6.55531510E-001
   -5.59842520E-002   -6.87401575E-002   -3.00000000E-003   -2.42098026E-001   -2.35624439E-001    2.03050599E-001    1.99967637E-001   -5.19128362E-001    6.88094015E-001
   -5.45669291E-002   -6.87401575E-002   -3.00000000E-003   -2.47988255E-001   -2.38544513E-001    2.02176231E-001    1.94772233E-001   -5.17877280E-001    7.20162193E-001
   -5.31496063E-002   -6.87401575E-002   -3.00000000E-003   -2.53652329E-001   -2.40478807E-001    2.02271128E-001    1.90242623E-001   -5.16247493E-001    7.50657538E-001
   -5.17322835E-002   -6.87401575E-002   -3.00000000E-003   -2.58712605E-001   -2.41854767E-001    2.02210438E-001    1.85724273E-001   -5.14257648E-001    7.80298125E-001
   -5.03149606E-002   -6.87401575E-002   -3.00000000E-003   -2.63441716E-001   -2.42977854E-001    2.01682993E-001    1.81051308E-001   -5.12001417E-001    8.09453523E-001
   -4.88976378E-002   -6.87401575E-002   -3.00000000E-003   -2.68017295E-001   -2.44024078E-001    2.00675281E-001    1.76235192E-001   -5.09543079E-001    8.38211098E-001
   -4.74803150E-002   -6.87401575E-002   -3.00000000E-003   -2.72519613E-001   -2.45064401E-001    1.99253204E-001    1.71333110E-001   -5.06910549E-001    8.66546575E-001
   -4.60629921E-002   -6.87401575E-002   -3.00000000E-003   -2.76960360E-001   -2.46108336E-001    1.97488752E-001    1.66392074E-001   -5.04109805E-001    8.94396157E-001
   -4.46456693E-002   -6.87401575E-002   -3.00000000E-003   -2.81314265E-001   -2.47143384E-001    1.95427898E-001    1.61431874E-001   -5.01142781E-001    9.21694017E-001
   -4.32283465E-002   -6.87401575E-002   -3.00000000E-003   -2.85554092E-001   -2.48159102E-001    1.93086700E-001    1.56452699E-001   -4.98016084E-001    9.48392498E-001
   -4.18110236E-002   -6.87401575E-002   -3.00000000E-003   -2.89661633E-001   -2.49153246E-001    1.90466490E-001    1.51451536E-001   -4.94739789E-001    9.74452862E-001
   -4.03937008E-002   -6.87401575E-002   -3.00000000E-003   -2.93630931E-001   -2.50128701E-001    1.87566874E-001    1.46423941E-001   -4.91326729E-001    9.99844938E-001
   -3.89763780E-002   -6.87401575E-002   -3.00000000E-003   -2.97459929E-001   -2.51089029E-001    1.84391423E-001    1.41370832E-001   -4.87786443E-001    1.02453563E+000
   -3.75590551E-002   -6.87401575E-002   -3.00000000E-003   -3.01148028E-001   -2.52036291E-001    1.80946652E-001    1.36297328E-001   -4.84127870E-001    1.04849237E+000
   -3.61417323E-002   -6.87401575E-002   -3.00000000E-003   -3.04692695E-001   -2.52971983E-001    1.77240694E-001    1.31205813E-001   -4.80357695E-001    1.07168122E+000
   -3.47244094E-002   -6.87401575E-002   -3.00000000E-003   -3.08091285E-001   -2.53895109E-001    1.73281832E-001    1.26096253E-001   -4.76480792E-001    1.09406790E+000
   -3.33070866E-002   -6.87401575E-002   -3.00000000E-003   -3.11341051E-001   -2.54807518E-001    1.69075542E-001    1.20973510E-001   -4.72503653E-001    1.11562172E+000
   -3.18897638E-002   -6.87401575E-002   -3.00000000E-003   -3.14439194E-001   -2.55708747E-001    1.64629746E-001    1.15837395E-001   -4.68429096E-001    1.13630814E+000
   -3.04724409E-002   -6.87401575E-002   -3.00000000E-003   -3.17384318E-001   -2.56598303E-001    1.59951870E-001    1.10690459E-001   -4.64262436E-001    1.15609872E+000
   -2.90551181E-002   -6.87401575E-002   -3.00000000E-003   -3.20174632E-001   -2.57476248E-001    1.55050191E-001    1.05535409E-001   -4.60007158E-001    1.17496345E+000
   -2.76377953E-002   -6.87401575E-002   -3.00000000E-003   -3.22809026E-001   -2.58342298E-001    1.49931422E-001    1.00373421E-001   -4.55665538E-001    1.19287462E+000
   -2.62204724E-002   -6.87401575E-002   -3.00000000E-003   -3.25286259E-001   -2.59195821E-001    1.44604008E-001    9.52065285E-002   -4.51241282E-001    1.20980662E+000
   -2.48031496E-002   -6.87401575E-002   -3.00000000E-003   -3.27605451E-001   -2.60036093E-001    1.39076112E-001    9.00339951E-002   -4.46735441E-001    1.22573390E+000
   -2.33858268E-002   -6.87401575E-002   -3.00000000E-003   -3.29765629E-001   -2.60862241E-001    1.33356802E-001    8.48575693E-002   -4.42150322E-001    1.24063365E+000
   -2.19685039E-002   -6.87401575E-002   -3.00000000E-003   -3.31766616E-001   -2.61673204E-001    1.27454912E-001    7.96798911E-002   -4.37489019E-001    1.25448699E+000
   -2.05511811E-002   -6.87401575E-002   -3.00000000E-003   -3.33607853E-001   -2.62468431E-001    1.21379400E-001    7.45002487E-002   -4.32752959E-001    1.26727498E+000
   -1.91338583E-002   -6.87401575E-002   -3.00000000E-003   -3.35288644E-001   -2.63247160E-001    1.15139984E-001    6.93181112E-002   -4.27943992E-001    1.27898096E+000
   -1.77165354E-002   -6.87401575E-002   -3.00000000E-003   -3.36809716E-001   -2.64007610E-001    1.08746037E-001    6.41353304E-002   -4.23064830E-001    1.28959310E+000
   -1.62992126E-002   -6.87401575E-002   -3.00000000E-003   -3.38170611E-001   -2.64749610E-001    1.02207657E-001    5.89505689E-002   -4.18118050E-001    1.29910054E+000
   -1.48818898E-002   -6.87401575E-002   -3.00000000E-003   -3.39371432E-001   -2.65471982E-001    9.55351481E-002    5.37643526E-002   -4.13106541E-001    1.30749562E+000
   -1.34645669E-002   -6.87401575E-002   -3.00000000E-003   -3.40412643E-001   -2.66172826E-001    8.87390705E-002    4.85767600E-002   -4.08033589E-001    1.31477309E+000
   -1.20472441E-002   -6.87401575E-002   -3.00000000E-003   -3.41294187E-001   -2.66851794E-001    8.18303678E-002    4.33858727E-002   -4.02902396E-001    1.32093028E+000
   -1.06299213E-002   -6.87401575E-002   -3.00000000E-003   -3.42016569E-001   -2.67507514E-001    7.48203131E-002    3.81936762E-002   -3.97717493E-001    1.32596801E+000
   -9.21259843E-003   -6.87401575E-002   -3.00000000E-003   -3.42580242E-001   -2.68139367E-001    6.77199424E-002    3.29963325E-002   -3.92483438E-001    1.32989029E+000
   -7.79527559E-003   -6.87401575E-002   -3.00000000E-003   -3.42985094E-001   -2.68746981E-001    6.05410190E-002    2.77932882E-002   -3.87205407E-001    1.33270293E+000
   -6.37795276E-003   -6.87401575E-002   -3.00000000E-003   -3.43231979E-001   -2.69328810E-001    5.32942580E-002    2.25862136E-002   -3.81888993E-001    1.33441494E+000
   -4.96062992E-003   -6.87401575E-002   -3.00000000E-003   -3.43321124E-001   -2.69884840E-001    4.59920452E-002    1.73713209E-002   -3.76540685E-001    1.33503852E+000
   -3.54330709E-003   -6.87401575E-002   -3.00000000E-003   -3.43252607E-001   -2.70414456E-001    3.86466065E-002    1.21495703E-002   -3.71166459E-001    1.33458600E+000
   -2.12598425E-003   -6.87401575E-002   -3.00000000E-003   -3.43026830E-001   -2.70916349E-001    3.12701430E-002    6.91866229E-003   -3.65773481E-001    1.33307382E+000
   -7.08661417E-004   -6.87401575E-002   -3.00000000E-003   -3.42643913E-001   -2.71391001E-001    2.38744427E-002    1.67649991E-003   -3.60369188E-001    1.33052019E+000
    7.08661417E-004   -6.87401575E-002   -3.00000000E-003   -3.42104591E-001   -2.71838361E-001    1.64709396E-002   -3.57568941E-003   -3.54962401E-001    1.32694736E+000
    2.12598425E-003   -6.87401575E-002   -3.00000000E-003   -3.41408202E-001   -2.72257750E-001    9.07303873E-003   -8.84051947E-003   -3.49559503E-001    1.32237333E+000
    3.54330709E-003   -6.87401575E-002   -3.00000000E-003   -3.40555573E-001   -2.72650109E-001    1.69203364E-003   -1.41172072E-002   -3.44171179E-001    1.31682605E+000
    4.96062992E-003   -6.87401575E-002   -3.00000000E-003   -3.39546587E-001   -2.73013485E-001   -5.65938748E-003   -1.94082395E-002   -3.38804380E-001    1.31032726E+000
    6.37795276E-003   -6.87401575E-002   -3.00000000E-003   -3.38381771E-001   -2.73349276E-001   -1.29702079E-002   -2.47136099E-002   -3.33469558E-001    1.30290630E+000
    7.79527559E-003   -6.87401575E-002   -3.00000000E-003   -3.37060520E-001   -2.73657869E-001   -2.02274377E-002   -3.00349853E-002   -3.28174285E-001    1.29458723E+000
    9.21259843E-003   -6.87401575E-002   -3.00000000E-003   -3.35583319E-001   -2.73938939E-001   -2.74204363E-002   -3.53714126E-002   -3.22928514E-001    1.28540012E+000
    1.06299213E-002   -6.87401575E-002   -3.00000000E-003   -3.33950765E-001   -2.74192472E-001   -3.45363677E-002   -4.07231229E-002   -3.17742114E-001    1.27537532E+000
    1.20472441E-002   -6.87401575E-002   -3.00000000E-003   -3.32162672E-001   -2.74418080E-001   -4.15640955E-002   -4.60897889E-002   -3.12622353E-001    1.26453875E+000
    1.34645669E-002   -6.87401575E-002   -3.00000000E-003   -3.30219352E-001   -2.74617134E-001   -4.84935139E-002   -5.14723592E-002   -3.07579482E-001    1.25292324E+000
    1.48818898E-002   -6.87401575E-002   -3.00000000E-003   -3.28120888E-001   -2.74788989E-001   -5.53124054E-002   -5.68706297E-002   -3.02621087E-001    1.24055647E+000
    1.62992126E-002   -6.87401575E-002   -3.00000000E-003   -3.25868381E-001   -2.74933507E-001   -6.20104916E-002   -6.22836652E-002   -2.97757034E-001    1.22747182E+000
    1.77165354E-002   -6.87401575E-002   -3.00000000E-003   -3.23461991E-001   -2.75050883E-001   -6.85767486E-002   -6.77093964E-002   -2.92994590E-001    1.21369762E+000
    1.91338583E-002   -6.87401575E-002   -3.00000000E-003   -3.20902341E-001   -2.75140383E-001   -7.50021282E-002   -7.31495865E-002   -2.88341281E-001    1.19926444E+000
    2.05511811E-002   -6.87401575E-002   -3.00000000E-003   -3.18190103E-001   -2.75202591E-001   -8.12756668E-002   -7.86004427E-002   -2.83804258E-001    1.18420157E+000
    2.19685039E-002   -6.87401575E-002   -3.00000000E-003   -3.15326655E-001   -2.75236636E-001   -8.73880618E-002   -8.40619848E-002   -2.79391092E-001    1.16854110E+000
    2.33858268E-002   -6.87401575E-002   -3.00000000E-003   -3.12312525E-001   -2.75241648E-001   -9.33292842E-002   -8.95324559E-002   -2.75106685E-001    1.15230956E+000
    2.48031496E-002   -6.87401575E-002   -3.00000000E-003   -3.09149533E-001   -2.75217333E-001   -9.90909213E-002   -9.50086632E-002   -2.70957806E-001    1.13553903E+000
    2.62204724E-002   -6.87401575E-002   -3.00000000E-003   -3.05838599E-001   -2.75162936E-001   -1.04663911E-001   -1.00490614E-001   -2.66948416E-001    1.11825648E+000
    2.76377953E-002   -6.87401575E-002   -3.00000000E-003   -3.02381302E-001   -2.75077014E-001   -1.10040242E-001   -1.05975224E-001   -2.63082272E-001    1.10048950E+000
    2.90551181E-002   -6.87401575E-002   -3.00000000E-003   -2.98779631E-001   -2.74960954E-001   -1.15211761E-001   -1.11459250E-001   -2.59363972E-001    1.08226840E+000
    3.04724409E-002   -6.87401575E-002   -3.00000000E-003   -2.95035115E-001   -2.74809370E-001   -1.20169278E-001   -1.16942006E-001   -2.55795032E-001    1.06361845E+000
    3.18897638E-002   -6.87401575E-002   -3.00000000E-003   -2.91149447E-001   -2.74622989E-001   -1.24906897E-001   -1.22418407E-001   -2.52377180E-001    1.04456667E+000
    3.33070866E-002   -6.87401575E-002   -3.00000000E-003   -2.87124827E-001   -2.74400170E-001   -1.29417064E-001   -1.27888241E-001   -2.49111375E-001    1.02513992E+000
    3.47244094E-002   -6.87401575E-002   -3.00000000E-003   -2.82963231E-001   -2.74140983E-001   -1.33693853E-001   -1.33347996E-001   -2.45997883E-001    1.00536427E+000
    3.61417323E-002   -6.87401575E-002   -3.00000000E-003   -2.78666882E-001   -2.73843027E-001   -1.37730842E-001   -1.38792504E-001   -2.43035373E-001    9.85264769E-001
    3.75590551E-002   -6.87401575E-002   -3.00000000E-003   -2.74237833E-001   -2.73508297E-001   -1.41523083E-001   -1.44222179E-001   -2.40222730E-001    9.64869163E-001
    3.89763780E-002   -6.87401575E-002   -3.00000000E-003   -2.69678676E-001   -2.73138368E-001   -1.45064354E-001   -1.49629222E-001   -2.37557583E-001    9.44205448E-001
    4.03937008E-002   -6.87401575E-002   -3.00000000E-003   -2.64990825E-001   -2.72734667E-001   -1.48349949E-001   -1.55006754E-001   -2.35037230E-001    9.23304836E-001
    4.18110236E-002   -6.87401575E-002   -3.00000000E-003   -2.60173234E-001   -2.72296066E-001   -1.51375189E-001   -1.60342620E-001   -2.32657709E-001    9.02193838E-001
    4.32283465E-002   -6.87401575E-002   -3.00000000E-003   -2.55221469E-001   -2.71813606E-001   -1.54138804E-001   -1.65622991E-001   -2.30412509E-001    8.80886897E-001
    4.46456693E-002   -6.87401575E-002   -3.00000000E-003   -2.50129049E-001   -2.71274116E-001   -1.56646865E-001   -1.70848231E-001   -2.28290784E-001    8.59374568E-001
    4.60629921E-002   -6.87401575E-002   -3.00000000E-003   -2.44892211E-001   -2.70675428E-001   -1.58919577E-001   -1.76035874E-001   -2.26277142E-001    8.37627612E-001
    4.74803150E-002   -6.87401575E-002   -3.00000000E-003   -2.39523623E-001   -2.70056579E-001   -1.60988567E-001   -1.81214748E-001   -2.24357611E-001    8.15644139E-001
    4.88976378E-002   -6.87401575E-002   -3.00000000E-003   -2.34066651E-001   -2.69529491E-001   -1.62884677E-001   -1.86380950E-001   -2.22525307E-001    7.93540208E-001
    5.03149606E-002   -6.87401575E-002   -3.00000000E-003   -2.28596450E-001   -2.69268147E-001   -1.64600852E-001   -1.91408836E-001   -2.20785448E-001    7.71651516E-001
    5.17322835E-002   -6.87401575E-002   -3.00000000E-003   -2.23179924E-001   -2.69410229E-001   -1.66066914E-001   -1.95998478E-001   -2.19140335E-001    7.50498193E-001
    5.31496063E-002   -6.87401575E-002   -3.00000000E-003   -2.17823542E-001   -2.69973441E-001   -1.67165707E-001   -1.99705769E-001   -2.17551767E-001    7.30590493E-001
    5.45669291E-002   -6.87401575E-002   -3.00000000E-003   -2.12466062E-001   -2.70935305E-001   -1.67773967E-001   -2.01948959E-001   -2.15888764E-001    7.12308818E-001
    5.59842520E-002   -6.87401575E-002   -3.00000000E-003   -2.07062029E-001   -2.72553776E-001   -1.67717634E-001   -2.01772671E-001   -2.13817560E-001    6.96037900E-001
    5.74015748E-002   -6.87401575E-002   -3.00000000E-003   -2.01996116E-001   -2.76493967E-001   -1.66279623E-001   -1.97598710E-001   -2.10682619E-001    6.82885846E-001
    5.88188976E-002   -6.87401575E-002   -3.00000000E-003   -4.89195261E-001   -3.51499357E-001    1.90846120E-001   -1.28974663E-001   -2.23370098E-001    6.86118931E-001
    6.02362205E-002   -6.87401575E-002   -3.00000000E-003   -4.72413636E-001   -3.33159839E-001    1.57677765E-001   -1.19305400E-001   -2.15886216E-001    6.25368403E-001
    6.16535433E-002   -6.87401575E-002   -3.00000000E-003   -4.44259612E-001   -3.26518009E-001    1.39863699E-001   -1.20421034E-001   -2.05419426E-001    5.77260363E-001
    6.30708661E-002   -6.87401575E-002   -3.00000000E-003   -4.21339859E-001   -3.16120342E-001    1.31314732E-001   -1.26163898E-001   -1.95530486E-001    5.40592893E-001
    6.44881890E-002   -6.87401575E-002   -3.00000000E-003   -4.02382605E-001   -3.05096121E-001    1.25176363E-001   -1.32539209E-001   -1.86789146E-001    5.09545038E-001
    6.59055118E-002   -6.87401575E-002   -3.00000000E-003   -3.85677850E-001   -2.94167901E-001    1.19686895E-001   -1.39027003E-001   -1.78993799E-001    4.81486281E-001
    6.73228346E-002   -6.87401575E-002   -3.00000000E-003   -3.70317425E-001   -2.83410343E-001    1.14371199E-001   -1.45393716E-001   -1.71919943E-001    4.55215069E-001
    6.87401575E-002   -6.87401575E-002   -3.00000000E-003   -3.55826306E-001   -2.72827460E-001    1.09120949E-001   -1.51443578E-001   -1.65406129E-001    4.30156046E-001
    7.01574803E-002   -6.87401575E-002   -3.00000000E-003   -3.41958621E-001   -2.62457059E-001    1.03934499E-001   -1.57028126E-001   -1.59340488E-001    4.06035174E-001
    7.15748031E-002   -6.87401575E-002   -3.00000000E-003   -3.28589921E-001   -2.52366893E-001    9.88327732E-002   -1.62065006E-001   -1.53643842E-001    3.82732382E-001
    7.29921260E-002   -6.87401575E-002   -3.00000000E-003   -3.15658617E-001   -2.42622455E-001    9.38290310E-002   -1.66536203E-001   -1.48258317E-001    3.60203969E-001
    7.44094488E-002   -6.87401575E-002   -3.00000000E-003   -3.03128546E-001   -2.33264194E-001    8.89297817E-002   -1.70459142E-001   -1.43140121E-001    3.38435929E-001
    7.58267717E-002   -6.87401575E-002   -3.00000000E-003   -2.90977551E-001   -2.24310403E-001    8.41358929E-002   -1.73865787E-001   -1.38255317E-001    3.17424501E-001
    7.72440945E-002   -6.87401575E-002   -3.00000000E-003   -2.79190503E-001   -2.15765162E-001    7.94453287E-002   -1.76787885E-001   -1.33575783E-001    2.97163677E-001
    7.86614173E-002   -6.87401575E-002   -3.00000000E-003   -2.67756455E-001   -2.07626689E-001    7.48544751E-002   -1.79248664E-001   -1.29078219E-001    2.77642530E-001
    8.00787402E-002   -6.87401575E-002   -3.00000000E-003   -2.56664219E-001   -1.99893035E-001    7.03591104E-002   -1.81267124E-001   -1.24741148E-001    2.58845320E-001
    8.14960630E-002   -6.87401575E-002   -3.00000000E-003   -2.45912249E-001   -1.92567460E-001    6.59533180E-002   -1.82859914E-001   -1.20544514E-001    2.40756295E-001
    8.29133858E-002   -6.87401575E-002   -3.00000000E-003   -2.35490169E-001   -1.85654589E-001    6.16323631E-002   -1.84040599E-001   -1.16471107E-001    2.23353854E-001
    8.43307087E-002   -6.87401575E-002   -3.00000000E-003   -2.25391096E-001   -1.79159050E-001    5.73910786E-002   -1.84824141E-001   -1.12502996E-001    2.06617363E-001
    8.57480315E-002   -6.87401575E-002   -3.00000000E-003   -2.15605706E-001   -1.73091886E-001    5.32250530E-002   -1.85227118E-001   -1.08625667E-001    1.90524965E-001
    8.71653543E-002   -6.87401575E-002   -3.00000000E-003   -2.06126070E-001   -1.67461590E-001    4.91309034E-002   -1.85266513E-001   -1.04824105E-001    1.75055004E-001
    8.85826772E-002   -6.87401575E-002   -3.00000000E-003   -1.96943689E-001   -1.62277869E-001    4.51051603E-002   -1.84961304E-001   -1.01085169E-001    1.60187349E-001
    9.00000000E-002   -6.87401575E-002   -3.00000000E-003   -1.88050188E-001   -1.57551097E-001    4.11457396E-002   -1.84333605E-001   -9.73954096E-002    1.45900191E-001
   -9.00000000E-002   -6.73228346E-002   -3.00000000E-003   -1.71767016E-001    2.52872178E-001    4.21289842E-001    1.93114322E-001   -3.08116913E-001    1.05120618E-002
   -8.85826772E-002   -6.73228346E-002   -3.00000000E-003   -1.66469965E-001    2.48017838E-001    4.25613615E-001    2.04889962E-001   -3.17077847E-001    2.86226446E-002
   -8.71653543E-002   -6.73228346E-002   -3.00000000E-003   -1.60448101E-001    2.41641916E-001    4.30082286E-001    2.16323293E-001   -3.26118382E-001    4.72155276E-002
   -8.57480315E-002   -6.73228346E-002   -3.00000000E-003   -1.53696530E-001    2.33738926E-001    4.34710310E-001    2.27358407E-001   -3.35244666E-001    6.63548566E-002
   -8.43307087E-002   -6.73228346E-002   -3.00000000E-003   -1.46216166E-001    2.24311192E-001    4.39513145E-001    2.37940323E-001   -3.44464779E-001    8.61103089E-002
   -8.29133858E-002   -6.73228346E-002   -3.00000000E-003   -1.38006385E-001    2.13364732E-001    4.44508082E-001    2.48014549E-001   -3.53786027E-001    1.06551905E-001
   -8.14960630E-002   -6.73228346E-002   -3.00000000E-003   -1.29069600E-001    2.00910955E-001    4.49713691E-001    2.57526255E-001   -3.63214229E-001    1.27750615E-001
   -8.00787402E-002   -6.73228346E-002   -3.00000000E-003   -1.19408972E-001    1.86965969E-001    4.55149608E-001    2.66421619E-001   -3.72756910E-001    1.49779422E-001
   -7.86614173E-002   -6.73228346E-002   -3.00000000E-003   -1.09031051E-001    1.71550763E-001    4.60836437E-001    2.74644435E-001   -3.82418487E-001    1.72708872E-001
   -7.72440945E-002   -6.73228346E-002   -3.00000000E-003   -9.79421870E-002    1.54692866E-001    4.66796842E-001    2.82139825E-001   -3.92206546E-001    1.96612157E-001
   -7.58267717E-002   -6.73228346E-002   -3.00000000E-003   -8.61552124E-002    1.36427070E-001    4.73052826E-001    2.88850844E-001   -4.02127905E-001    2.21559441E-001
   -7.44094488E-002   -6.73228346E-002   -3.00000000E-003   -7.36792998E-002    1.16797884E-001    4.79626845E-001    2.94725023E-001   -4.12192356E-001    2.47620341E-001
   -7.29921260E-002   -6.73228346E-002   -3.00000000E-003   -6.05205215E-002    9.58563110E-002    4.86538324E-001    2.99724067E-001   -4.22415740E-001    2.74868453E-001
   -7.15748031E-002   -6.73228346E-002   -3.00000000E-003   -4.66667676E-002    7.36469252E-002    4.93802166E-001    3.03835826E-001   -4.32826560E-001    3.03378009E-001
   -7.01574803E-002   -6.73228346E-002   -3.00000000E-003   -3.20762603E-002    5.01631820E-002    5.01445642E-001    3.07077068E-001   -4.43473709E-001    3.33233585E-001
   -6.87401575E-002   -6.73228346E-002   -3.00000000E-003   -1.66502657E-002    2.52782281E-002    5.09548824E-001    3.09459743E-001   -4.54429195E-001    3.64546353E-001
   -6.73228346E-002   -6.73228346E-002   -3.00000000E-003   -2.54169288E-004   -1.34243317E-003    5.18343145E-001    3.10831525E-001   -4.65783554E-001    3.97475058E-001
   -6.59055118E-002   -6.73228346E-002   -3.00000000E-003    1.71426281E-002   -3.02051388E-002    5.28362681E-001    3.10501452E-001   -4.77583466E-001    4.32222871E-001
   -6.44881890E-002   -6.73228346E-002   -3.00000000E-003    3.49579597E-002   -6.12646848E-002    5.40430133E-001    3.06687186E-001   -4.89711220E-001    4.68960767E-001
   -6.30708661E-002   -6.73228346E-002   -3.00000000E-003    5.15708945E-002   -9.20250511E-002    5.54628413E-001    2.97371607E-001   -5.01937740E-001    5.07623776E-001
   -6.16535433E-002   -6.73228346E-002   -3.00000000E-003    6.63728986E-002   -1.18524616E-001    5.69344540E-001    2.83990472E-001   -5.14898845E-001    5.48112943E-001
   -6.02362205E-002   -6.73228346E-002   -3.00000000E-003    8.33373935E-002   -1.42296697E-001    5.85337110E-001    2.68921798E-001   -5.29882174E-001    5.90203306E-001
   -5.88188976E-002   -6.73228346E-002   -3.00000000E-003   -2.37718362E-001   -2.30485160E-001    2.09408060E-001    2.11822346E-001   -5.13105742E-001    6.07711360E-001
   -5.74015748E-002   -6.73228346E-002   -3.00000000E-003   -2.40590068E-001   -2.31516046E-001    2.10055785E-001    2.05945593E-001   -5.12164351E-001    6.38379236E-001
   -5.59842520E-002   -6.73228346E-002   -3.00000000E-003   -2.44750744E-001   -2.32959656E-001    2.09738661E-001    2.00216446E-001   -5.10580898E-001    6.69184566E-001
   -5.45669291E-002   -6.73228346E-002   -3.00000000E-003   -2.49790424E-001   -2.34609885E-001    2.09221105E-001    1.95042908E-001   -5.08738884E-001    6.99901652E-001
   -5.31496063E-002   -6.73228346E-002   -3.00000000E-003   -2.54998340E-001   -2.36077668E-001    2.08805127E-001    1.90239205E-001   -5.06639703E-001    7.30033112E-001
   -5.17322835E-002   -6.73228346E-002   -3.00000000E-003   -2.60014442E-001   -2.37310428E-001    2.08279370E-001    1.85527574E-001   -5.04268945E-001    7.59540956E-001
   -5.03149606E-002   -6.73228346E-002   -3.00000000E-003   -2.64811677E-001   -2.38387136E-001    2.07456608E-001    1.80770758E-001   -5.01650719E-001    7.88525369E-001
   -4.88976378E-002   -6.73228346E-002   -3.00000000E-003   -2.69446250E-001   -2.39387776E-001    2.06270887E-001    1.75935979E-001   -4.98817170E-001    8.17035764E-001
   -4.74803150E-002   -6.73228346E-002   -3.00000000E-003   -2.73961860E-001   -2.40359785E-001    2.04727081E-001    1.71032245E-001   -4.95792225E-001    8.45067895E-001
   -4.60629921E-002   -6.73228346E-002   -3.00000000E-003   -2.78374804E-001   -2.41319201E-001    2.02850477E-001    1.66083311E-001   -4.92589890E-001    8.72585997E-001
   -4.46456693E-002   -6.73228346E-002   -3.00000000E-003   -2.82680515E-001   -2.42268201E-001    2.00666617E-001    1.61100669E-001   -4.89219405E-001    8.99546744E-001
   -4.32283465E-002   -6.73228346E-002   -3.00000000E-003   -2.86867410E-001   -2.43204102E-001    1.98190598E-001    1.56091501E-001   -4.85690779E-001    9.25908065E-001
   -4.18110236E-002   -6.73228346E-002   -3.00000000E-003   -2.90926707E-001   -2.44126081E-001    1.95428566E-001    1.51056610E-001   -4.82015563E-001    9.51636411E-001
   -4.03937008E-002   -6.73228346E-002   -3.00000000E-003   -2.94850958E-001   -2.45033985E-001    1.92386090E-001    1.45997414E-001   -4.78203234E-001    9.76695288E-001
   -3.89763780E-002   -6.73228346E-002   -3.00000000E-003   -2.98637387E-001   -2.45930314E-001    1.89067319E-001    1.40914671E-001   -4.74265444E-001    1.00105499E+000
   -3.75590551E-002   -6.73228346E-002   -3.00000000E-003   -3.02283739E-001   -2.46815532E-001    1.85478577E-001    1.35813021E-001   -4.70210917E-001    1.02468279E+000
   -3.61417323E-002   -6.73228346E-002   -3.00000000E-003   -3.05787509E-001   -2.47690057E-001    1.81627459E-001    1.30693751E-001   -4.66047031E-001    1.04754528E+000
   -3.47244094E-002   -6.73228346E-002   -3.00000000E-003   -3.09146240E-001   -2.48555130E-001    1.77521020E-001    1.25559812E-001   -4.61781804E-001    1.06961251E+000
   -3.33070866E-002   -6.73228346E-002   -3.00000000E-003   -3.12358338E-001   -2.49410005E-001    1.73166018E-001    1.20412480E-001   -4.57421057E-001    1.09085390E+000
   -3.18897638E-002   -6.73228346E-002   -3.00000000E-003   -3.15421092E-001   -2.50256593E-001    1.68568977E-001    1.15254537E-001   -4.52970539E-001    1.11123941E+000
   -3.04724409E-002   -6.73228346E-002   -3.00000000E-003   -3.18332659E-001   -2.51093230E-001    1.63738961E-001    1.10087800E-001   -4.48435287E-001    1.13073958E+000
   -2.90551181E-002   -6.73228346E-002   -3.00000000E-003   -3.21092008E-001   -2.51919749E-001    1.58683522E-001    1.04914796E-001   -4.43820862E-001    1.14932845E+000
   -2.76377953E-002   -6.73228346E-002   -3.00000000E-003   -3.23697296E-001   -2.52736356E-001    1.53410085E-001    9.97359702E-002   -4.39130356E-001    1.16697827E+000
   -2.62204724E-002   -6.73228346E-002   -3.00000000E-003   -3.26147511E-001   -2.53541714E-001    1.47927782E-001    9.45534621E-002   -4.34368112E-001    1.18366508E+000
   -2.48031496E-002   -6.73228346E-002   -3.00000000E-003   -3.28441948E-001   -2.54335733E-001    1.42243891E-001    8.93673503E-002   -4.29537182E-001    1.19936615E+000
   -2.33858268E-002   -6.73228346E-002   -3.00000000E-003   -3.30579624E-001   -2.55117752E-001    1.36367653E-001    8.41800203E-002   -4.24640907E-001    1.21405994E+000
   -2.19685039E-002   -6.73228346E-002   -3.00000000E-003   -3.32559836E-001   -2.55887276E-001    1.30309223E-001    7.89899043E-002   -4.19683426E-001    1.22772936E+000
   -2.05511811E-002   -6.73228346E-002   -3.00000000E-003   -3.34382053E-001   -2.56643461E-001    1.24076398E-001    7.37996345E-002   -4.14667103E-001    1.24035597E+000
   -1.91338583E-002   -6.73228346E-002   -3.00000000E-003   -3.36046310E-001   -2.57384578E-001    1.17679417E-001    6.86104878E-002   -4.09595171E-001    1.25192553E+000
   -1.77165354E-002   -6.73228346E-002   -3.00000000E-003   -3.37551894E-001   -2.58110147E-001    1.11128019E-001    6.34203181E-002   -4.04470164E-001    1.26242469E+000
   -1.62992126E-002   -6.73228346E-002   -3.00000000E-003   -3.38899261E-001   -2.58819437E-001    1.04432686E-001    5.82296549E-002   -3.99296617E-001    1.27184593E+000
   -1.48818898E-002   -6.73228346E-002   -3.00000000E-003   -3.40087881E-001   -2.59512088E-001    9.76033377E-002    5.30384249E-002   -3.94077520E-001    1.28018078E+000
   -1.34645669E-002   -6.73228346E-002   -3.00000000E-003   -3.41117902E-001   -2.60185872E-001    9.06513010E-002    4.78460172E-002   -3.88816791E-001    1.28742435E+000
   -1.20472441E-002   -6.73228346E-002   -3.00000000E-003   -3.41989965E-001   -2.60841016E-001    8.35855653E-002    4.26538540E-002   -3.83519181E-001    1.29357647E+000
   -1.06299213E-002   -6.73228346E-002   -3.00000000E-003   -3.42703918E-001   -2.61475784E-001    7.64197135E-002    3.74593418E-002   -3.78188922E-001    1.29863644E+000
   -9.21259843E-003   -6.73228346E-002   -3.00000000E-003   -3.43260025E-001   -2.62089535E-001    6.91645833E-002    3.22611712E-002   -3.72830818E-001    1.30260768E+000
   -7.79527559E-003   -6.73228346E-002   -3.00000000E-003   -3.43658361E-001   -2.62682426E-001    6.18301111E-002    2.70594752E-002   -3.67450212E-001    1.30549602E+000
   -6.37795276E-003   -6.73228346E-002   -3.00000000E-003   -3.43899280E-001   -2.63252457E-001    5.44292150E-002    2.18530067E-002   -3.62052448E-001    1.30730894E+000
   -4.96062992E-003   -6.73228346E-002   -3.00000000E-003   -3.43983175E-001   -2.63800134E-001    4.69731643E-002    1.66406052E-002   -3.56644498E-001    1.30805898E+000
   -3.54330709E-003   -6.73228346E-002   -3.00000000E-003   -3.43910220E-001   -2.64324261E-001    3.94747012E-002    1.14215980E-002   -3.51232384E-001    1.30775795E+000
   -2.12598425E-003   -6.73228346E-002   -3.00000000E-003   -3.43680813E-001   -2.64824079E-001    3.19449176E-002    6.19499756E-003   -3.45822884E-001    1.30642096E+000
   -7.08661417E-004   -6.73228346E-002   -3.00000000E-003   -3.43294794E-001   -2.65300187E-001    2.43965506E-002    9.58385086E-004   -3.40422906E-001    1.30406449E+000
    7.08661417E-004   -6.73228346E-002   -3.00000000E-003   -3.42752712E-001   -2.65751865E-001    1.68412212E-002   -4.28840464E-003   -3.35040576E-001    1.30070909E+000
    2.12598425E-003   -6.73228346E-002   -3.00000000E-003   -3.42054505E-001   -2.66178433E-001    9.29141822E-003   -9.54637034E-003   -3.29682417E-001    1.29637279E+000
    3.54330709E-003   -6.73228346E-002   -3.00000000E-003   -3.41200892E-001   -2.66580618E-001    1.75966112E-003   -1.48150126E-002   -3.24358623E-001    1.29108193E+000
    4.96062992E-003   -6.73228346E-002   -3.00000000E-003   -3.40191444E-001   -2.66957776E-001   -5.74308695E-003   -2.00976621E-002   -3.19074808E-001    1.28485584E+000
    6.37795276E-003   -6.73228346E-002   -3.00000000E-003   -3.39026722E-001   -2.67309786E-001   -1.32039400E-002   -2.53940543E-002   -3.13840697E-001    1.27772188E+000
    7.79527559E-003   -6.73228346E-002   -3.00000000E-003   -3.37706934E-001   -2.67637053E-001   -2.06111057E-002   -3.07054595E-002   -3.08664279E-001    1.26970547E+000
    9.21259843E-003   -6.73228346E-002   -3.00000000E-003   -3.36231989E-001   -2.67939293E-001   -2.79533949E-002   -3.60312130E-002   -3.03553274E-001    1.26083205E+000
    1.06299213E-002   -6.73228346E-002   -3.00000000E-003   -3.34602333E-001   -2.68216590E-001   -3.52183257E-002   -4.13712877E-002   -2.98516336E-001    1.25112961E+000
    1.20472441E-002   -6.73228346E-002   -3.00000000E-003   -3.32818765E-001   -2.68468641E-001   -4.23946806E-002   -4.67264081E-002   -2.93561891E-001    1.24062721E+000
    1.34645669E-002   -6.73228346E-002   -3.00000000E-003   -3.30881055E-001   -2.68695790E-001   -4.94712915E-002   -5.20976943E-002   -2.88697505E-001    1.22935233E+000
    1.48818898E-002   -6.73228346E-002   -3.00000000E-003   -3.28789889E-001   -2.68898098E-001   -5.64367961E-002   -5.74842541E-002   -2.83931036E-001    1.21733395E+000
    1.62992126E-002   -6.73228346E-002   -3.00000000E-003   -3.26545940E-001   -2.69074869E-001   -6.32811097E-002   -6.28847335E-002   -2.79269795E-001    1.20460082E+000
    1.77165354E-002   -6.73228346E-002   -3.00000000E-003   -3.24149825E-001   -2.69226310E-001   -6.99924645E-002   -6.82976832E-002   -2.74721162E-001    1.19118233E+000
    1.91338583E-002   -6.73228346E-002   -3.00000000E-003   -3.21601876E-001   -2.69351915E-001   -7.65613449E-002   -7.37270190E-002   -2.70291059E-001    1.17710646E+000
    2.05511811E-002   -6.73228346E-002   -3.00000000E-003   -3.18903734E-001   -2.69451646E-001   -8.29773133E-002   -7.91666999E-002   -2.65986749E-001    1.16240378E+000
    2.19685039E-002   -6.73228346E-002   -3.00000000E-003   -3.16056257E-001   -2.69524517E-001   -8.92308148E-002   -8.46163406E-002   -2.61813546E-001    1.14710256E+000
    2.33858268E-002   -6.73228346E-002   -3.00000000E-003   -3.13060422E-001   -2.69570320E-001   -9.53113244E-002   -9.00765944E-002   -2.57776690E-001    1.13123112E+000
    2.48031496E-002   -6.73228346E-002   -3.00000000E-003   -3.09917708E-001   -2.69587492E-001   -1.01210515E-001   -9.55437797E-002   -2.53880079E-001    1.11481669E+000
    2.62204724E-002   -6.73228346E-002   -3.00000000E-003   -3.06629459E-001   -2.69576465E-001   -1.06919488E-001   -1.01016635E-001   -2.50128179E-001    1.09788817E+000
    2.76377953E-002   -6.73228346E-002   -3.00000000E-003   -3.03197361E-001   -2.69535497E-001   -1.12428908E-001   -1.06494234E-001   -2.46523832E-001    1.08047227E+000
    2.90551181E-002   -6.73228346E-002   -3.00000000E-003   -2.99623474E-001   -2.69463532E-001   -1.17731097E-001   -1.11972668E-001   -2.43070190E-001    1.06259771E+000
    3.04724409E-002   -6.73228346E-002   -3.00000000E-003   -2.95909337E-001   -2.69360199E-001   -1.22817743E-001   -1.17450634E-001   -2.39768221E-001    1.04428936E+000
    3.18897638E-002   -6.73228346E-002   -3.00000000E-003   -2.92057138E-001   -2.69222783E-001   -1.27681207E-001   -1.22925010E-001   -2.36619052E-001    1.02557409E+000
    3.33070866E-002   -6.73228346E-002   -3.00000000E-003   -2.88068986E-001   -2.69050814E-001   -1.32314459E-001   -1.28393729E-001   -2.33622883E-001    1.00647804E+000
    3.47244094E-002   -6.73228346E-002   -3.00000000E-003   -2.83946935E-001   -2.68843285E-001   -1.36710691E-001   -1.33853813E-001   -2.30778643E-001    9.87025610E-001
    3.61417323E-002   -6.73228346E-002   -3.00000000E-003   -2.79693822E-001   -2.68600212E-001   -1.40863545E-001   -1.39302642E-001   -2.28085642E-001    9.67244281E-001
    3.75590551E-002   -6.73228346E-002   -3.00000000E-003   -2.75311193E-001   -2.68320757E-001   -1.44767722E-001   -1.44733353E-001   -2.25540951E-001    9.47157928E-001
    3.89763780E-002   -6.73228346E-002   -3.00000000E-003   -2.70801799E-001   -2.68004693E-001   -1.48416500E-001   -1.50145199E-001   -2.23141581E-001    9.26792962E-001
    4.03937008E-002   -6.73228346E-002   -3.00000000E-003   -2.66167330E-001   -2.67651800E-001   -1.51805670E-001   -1.55530110E-001   -2.20883867E-001    9.06175363E-001
    4.18110236E-002   -6.73228346E-002   -3.00000000E-003   -2.61408025E-001   -2.67260908E-001   -1.54931981E-001   -1.60879496E-001   -2.18762782E-001    8.85327578E-001
    4.32283465E-002   -6.73228346E-002   -3.00000000E-003   -2.56523840E-001   -2.66827512E-001   -1.57794490E-001   -1.66188519E-001   -2.16771298E-001    8.64265522E-001
    4.46456693E-002   -6.73228346E-002   -3.00000000E-003   -2.51515438E-001   -2.66348591E-001   -1.60396002E-001   -1.71453004E-001   -2.14900206E-001    8.42998527E-001
    4.60629921E-002   -6.73228346E-002   -3.00000000E-003   -2.46387445E-001   -2.65831845E-001   -1.62744811E-001   -1.76676449E-001   -2.13139143E-001    8.21539494E-001
    4.74803150E-002   -6.73228346E-002   -3.00000000E-003   -2.41153959E-001   -2.65305424E-001   -1.64851833E-001   -1.81854107E-001   -2.11478367E-001    7.99930505E-001
    4.88976378E-002   -6.73228346E-002   -3.00000000E-003   -2.35842314E-001   -2.64822638E-001   -1.66718572E-001   -1.86947929E-001   -2.09911194E-001    7.78280741E-001
    5.03149606E-002   -6.73228346E-002   -3.00000000E-003   -2.30486202E-001   -2.64442313E-001   -1.68324679E-001   -1.91854485E-001   -2.08434289E-001    7.56789777E-001
    5.17322835E-002   -6.73228346E-002   -3.00000000E-003   -2.25105876E-001   -2.64177206E-001   -1.69619075E-001   -1.96375642E-001   -2.07038322E-001    7.35709419E-001
    5.31496063E-002   -6.73228346E-002   -3.00000000E-003   -2.19682618E-001   -2.63934822E-001   -1.70522171E-001   -2.00216877E-001   -2.05694462E-001    7.15254357E-001
    5.45669291E-002   -6.73228346E-002   -3.00000000E-003   -2.14135792E-001   -2.63470792E-001   -1.70937777E-001   -2.02928104E-001   -2.04336009E-001    6.95507864E-001
    5.59842520E-002   -6.73228346E-002   -3.00000000E-003   -2.08295247E-001   -2.62234757E-001   -1.70727764E-001   -2.03610742E-001   -2.02824618E-001    6.76325501E-001
    5.74015748E-002   -6.73228346E-002   -3.00000000E-003   -2.01780578E-001   -2.58477483E-001   -1.69553515E-001   -1.99462757E-001   -2.00867531E-001    6.56962931E-001
    5.88188976E-002   -6.73228346E-002   -3.00000000E-003   -1.93100286E-001   -2.33897581E-001   -1.65999987E-001   -1.75089639E-001   -1.97714303E-001    6.31158569E-001
    6.02362205E-002   -6.73228346E-002   -3.00000000E-003   -4.99758190E-001   -3.25090628E-001    1.19596511E-001   -1.19392933E-001   -2.21141541E-001    6.12697227E-001
    6.16535433E-002   -6.73228346E-002   -3.00000000E-003   -4.54665884E-001   -3.23828441E-001    1.15124404E-001   -1.26322394E-001   -2.07466315E-001    5.65289236E-001
    6.30708661E-002   -6.73228346E-002   -3.00000000E-003   -4.28812908E-001   -3.14004548E-001    1.12450211E-001   -1.33830911E-001   -1.94622026E-001    5.30111145E-001
    6.44881890E-002   -6.73228346E-002   -3.00000000E-003   -4.09453083E-001   -3.03193306E-001    1.09472433E-001   -1.40789336E-001   -1.84630647E-001    5.00661887E-001
    6.59055118E-002   -6.73228346E-002   -3.00000000E-003   -3.92818686E-001   -2.92340913E-001    1.05844027E-001   -1.47638352E-001   -1.76296168E-001    4.73714120E-001
    6.73228346E-002   -6.73228346E-002   -3.00000000E-003   -3.77560256E-001   -2.81451036E-001    1.01730406E-001   -1.54297709E-001   -1.68996762E-001    4.48110991E-001
    6.87401575E-002   -6.73228346E-002   -3.00000000E-003   -3.63099252E-001   -2.70532033E-001    9.73424145E-002   -1.60530288E-001   -1.62405243E-001    4.23379397E-001
    7.01574803E-002   -6.73228346E-002   -3.00000000E-003   -3.49189221E-001   -2.59696270E-001    9.28464309E-002   -1.66132924E-001   -1.56331634E-001    3.99343529E-001
    7.15748031E-002   -6.73228346E-002   -3.00000000E-003   -3.35735852E-001   -2.49103890E-001    8.83412884E-002   -1.71019154E-001   -1.50655649E-001    3.75969045E-001
    7.29921260E-002   -6.73228346E-002   -3.00000000E-003   -3.22697553E-001   -2.38883501E-001    8.38752725E-002   -1.75210061E-001   -1.45299228E-001    3.53282248E-001
    7.44094488E-002   -6.73228346E-002   -3.00000000E-003   -3.10052158E-001   -2.29100277E-001    7.94677118E-002   -1.78776026E-001   -1.40205956E-001    3.31317767E-001
    7.58267717E-002   -6.73228346E-002   -3.00000000E-003   -2.97782811E-001   -2.19769755E-001    7.51270865E-002   -1.81788771E-001   -1.35335112E-001    3.10100664E-001
    7.72440945E-002   -6.73228346E-002   -3.00000000E-003   -2.85876877E-001   -2.10884118E-001    7.08571253E-002   -1.84301927E-001   -1.30655383E-001    2.89639700E-001
    7.86614173E-002   -6.73228346E-002   -3.00000000E-003   -2.74325058E-001   -2.02430076E-001    6.66584967E-002   -1.86348697E-001   -1.26140960E-001    2.69930884E-001
    8.00787402E-002   -6.73228346E-002   -3.00000000E-003   -2.63118761E-001   -1.94400559E-001    6.25302603E-002   -1.87951010E-001   -1.21768201E-001    2.50960775E-001
    8.14960630E-002   -6.73228346E-002   -3.00000000E-003   -2.52253856E-001   -1.86793552E-001    5.84688263E-002   -1.89122311E-001   -1.17518867E-001    2.32710092E-001
    8.29133858E-002   -6.73228346E-002   -3.00000000E-003   -2.41723616E-001   -1.79616377E-001    5.44702079E-002   -1.89877429E-001   -1.13374726E-001    2.15159828E-001
    8.43307087E-002   -6.73228346E-002   -3.00000000E-003   -2.31520010E-001   -1.72875618E-001    5.05305499E-002   -1.90230311E-001   -1.09319057E-001    1.98287094E-001
    8.57480315E-002   -6.73228346E-002   -3.00000000E-003   -2.21632054E-001   -1.66581638E-001    4.66467339E-002   -1.90196304E-001   -1.05337291E-001    1.82068559E-001
    8.71653543E-002   -6.73228346E-002   -3.00000000E-003   -2.12051921E-001   -1.60745988E-001    4.28155688E-002   -1.89792612E-001   -1.01416292E-001    1.66482446E-001
    8.85826772E-002   -6.73228346E-002   -3.00000000E-003   -2.02771220E-001   -1.55378898E-001    3.90342959E-002   -1.89039137E-001   -9.75418379E-002    1.51507572E-001
    9.00000000E-002   -6.73228346E-002   -3.00000000E-003   -1.93778984E-001   -1.50492399E-001    3.53013461E-002   -1.87956905E-001   -9.37032869E-002    1.37121706E-001
   -9.00000000E-002   -6.59055118E-002   -3.00000000E-003   -1.69875223E-001    2.71286356E-001    4.16101836E-001    2.06212474E-001   -3.08392415E-001   -1.03365167E-002
   -8.85826772E-002   -6.59055118E-002   -3.00000000E-003   -1.64480130E-001    2.66243508E-001    4.20005750E-001    2.18926394E-001   -3.17791933E-001    8.47459710E-003
   -8.71653543E-002   -6.59055118E-002   -3.00000000E-003   -1.58346436E-001    2.59622532E-001    4.24039358E-001    2.31295250E-001   -3.27251201E-001    2.77356025E-002
   -8.57480315E-002   -6.59055118E-002   -3.00000000E-003   -1.51468261E-001    2.51418980E-001    4.28216894E-001    2.43263303E-001   -3.36775768E-001    4.75095623E-002
   -8.43307087E-002   -6.59055118E-002   -3.00000000E-003   -1.43845124E-001    2.41635383E-001    4.32553418E-001    2.54772560E-001   -3.46371831E-001    6.78650571E-002
   -8.29133858E-002   -6.59055118E-002   -3.00000000E-003   -1.35475202E-001    2.30277925E-001    4.37065340E-001    2.65768577E-001   -3.56046008E-001    8.88713721E-002
   -8.14960630E-002   -6.59055118E-002   -3.00000000E-003   -1.26360655E-001    2.17358374E-001    4.41771086E-001    2.76195301E-001   -3.65804564E-001    1.10599373E-001
   -8.00787402E-002   -6.59055118E-002   -3.00000000E-003   -1.16501884E-001    2.02892077E-001    4.46689155E-001    2.85998104E-001   -3.75653915E-001    1.33123770E-001
   -7.86614173E-002   -6.59055118E-002   -3.00000000E-003   -1.05903224E-001    1.86898359E-001    4.51841347E-001    2.95119983E-001   -3.85601082E-001    1.56518077E-001
   -7.72440945E-002   -6.59055118E-002   -3.00000000E-003   -9.45705163E-002    1.69403072E-001    4.57251411E-001    3.03501010E-001   -3.95655074E-001    1.80858757E-001
   -7.58267717E-002   -6.59055118E-002   -3.00000000E-003   -8.25156562E-002    1.50439558E-001    4.62944312E-001    3.11076198E-001   -4.05823830E-001    2.06220375E-001
   -7.44094488E-002   -6.59055118E-002   -3.00000000E-003   -6.97518491E-002    1.30058704E-001    4.68943176E-001    3.17780748E-001   -4.16122934E-001    2.32681614E-001
   -7.29921260E-002   -6.59055118E-002   -3.00000000E-003   -5.62931974E-002    1.08336454E-001    4.75261357E-001    3.23563686E-001   -4.26575542E-001    2.60322005E-001
   -7.15748031E-002   -6.59055118E-002   -3.00000000E-003   -4.21370108E-002    8.53687220E-002    4.81893911E-001    3.28421413E-001   -4.37225725E-001    2.89228051E-001
   -7.01574803E-002   -6.59055118E-002   -3.00000000E-003   -2.72283305E-002    6.12157991E-002    4.88813667E-001    3.32453572E-001   -4.48162004E-001    3.19498130E-001
   -6.87401575E-002   -6.59055118E-002   -3.00000000E-003   -1.13838400E-002    3.57651038E-002    4.96013104E-001    3.35884672E-001   -4.59547122E-001    3.51283000E-001
   -6.73228346E-002   -6.59055118E-002   -3.00000000E-003    5.82399207E-003    8.41680652E-003    5.03649063E-001    3.38963400E-001   -4.71646780E-001    3.84840737E-001
   -6.59055118E-002   -6.59055118E-002   -3.00000000E-003    2.51491235E-002   -2.24601340E-002    5.12511469E-001    3.41380505E-001   -4.84833646E-001    4.20665604E-001
   -6.44881890E-002   -6.59055118E-002   -3.00000000E-003    4.70030732E-002   -5.98438978E-002    5.25283567E-001    3.39828687E-001   -4.99298123E-001    4.59566080E-001
   -6.30708661E-002   -6.59055118E-002   -3.00000000E-003    6.72334350E-002   -1.01178780E-001    5.45720118E-001    3.23835595E-001   -5.13838487E-001    5.01786827E-001
   -6.16535433E-002   -6.59055118E-002   -3.00000000E-003    8.39851778E-002   -1.32216368E-001    5.70398123E-001    2.94190564E-001   -5.26836838E-001    5.44485735E-001
   -6.02362205E-002   -6.59055118E-002   -3.00000000E-003   -2.34801058E-001   -2.26878028E-001    2.12817002E-001    2.14432398E-001   -5.06750790E-001    5.59099261E-001
   -5.88188976E-002   -6.59055118E-002   -3.00000000E-003   -2.38017168E-001   -2.27637115E-001    2.14861202E-001    2.10002170E-001   -5.05855628E-001    5.88955217E-001
   -5.74015748E-002   -6.59055118E-002   -3.00000000E-003   -2.41971855E-001   -2.28377868E-001    2.15711587E-001    2.05105079E-001   -5.04239433E-001    6.18987232E-001
   -5.59842520E-002   -6.59055118E-002   -3.00000000E-003   -2.46458681E-001   -2.29350321E-001    2.15789950E-001    2.00056437E-001   -5.02276338E-001    6.49171515E-001
   -5.45669291E-002   -6.59055118E-002   -3.00000000E-003   -2.51304715E-001   -2.30486389E-001    2.15468967E-001    1.95083096E-001   -5.00045661E-001    6.79244769E-001
   -5.31496063E-002   -6.59055118E-002   -3.00000000E-003   -2.56264976E-001   -2.31626746E-001    2.14934209E-001    1.90221875E-001   -4.97558698E-001    7.08953882E-001
   -5.17322835E-002   -6.59055118E-002   -3.00000000E-003   -2.61157070E-001   -2.32691863E-001    2.14181650E-001    1.85405708E-001   -4.94818727E-001    7.38188395E-001
   -5.03149606E-002   -6.59055118E-002   -3.00000000E-003   -2.65914182E-001   -2.33679601E-001    2.13149447E-001    1.80570312E-001   -4.91839459E-001    7.66932142E-001
   -4.88976378E-002   -6.59055118E-002   -3.00000000E-003   -2.70532616E-001   -2.34614963E-001    2.11798442E-001    1.75687838E-001   -4.88641436E-001    7.95184278E-001
   -4.74803150E-002   -6.59055118E-002   -3.00000000E-003   -2.75025255E-001   -2.35520926E-001    2.10119129E-001    1.70753848E-001   -4.85244171E-001    8.22931709E-001
   -4.60629921E-002   -6.59055118E-002   -3.00000000E-003   -2.79399905E-001   -2.36410482E-001    2.08118323E-001    1.65776974E-001   -4.81663378E-001    8.50147283E-001
   -4.46456693E-002   -6.59055118E-002   -3.00000000E-003   -2.83656974E-001   -2.37287937E-001    2.05809209E-001    1.60764782E-001   -4.77912313E-001    8.76796484E-001
   -4.32283465E-002   -6.59055118E-002   -3.00000000E-003   -2.87791913E-001   -2.38154972E-001    2.03201578E-001    1.55724252E-001   -4.74002824E-001    9.02845063E-001
   -4.18110236E-002   -6.59055118E-002   -3.00000000E-003   -2.91798475E-001   -2.39010641E-001    2.00305434E-001    1.50655618E-001   -4.69946752E-001    9.28258062E-001
   -4.03937008E-002   -6.59055118E-002   -3.00000000E-003   -2.95673328E-001   -2.39855834E-001    1.97124707E-001    1.45565471E-001   -4.65755575E-001    9.53004500E-001
   -3.89763780E-002   -6.59055118E-002   -3.00000000E-003   -2.99411838E-001   -2.40691549E-001    1.93666361E-001    1.40451814E-001   -4.61439207E-001    9.77051660E-001
   -3.75590551E-002   -6.59055118E-002   -3.00000000E-003   -3.03011934E-001   -2.41517802E-001    1.89936653E-001    1.35320742E-001   -4.57008210E-001    1.00036939E+000
   -3.61417323E-002   -6.59055118E-002   -3.00000000E-003   -3.06471136E-001   -2.42335331E-001    1.85942517E-001    1.30175043E-001   -4.52471646E-001    1.02292688E+000
   -3.47244094E-002   -6.59055118E-002   -3.00000000E-003   -3.09787149E-001   -2.43145159E-001    1.81691061E-001    1.25015848E-001   -4.47837396E-001    1.04469463E+000
   -3.33070866E-002   -6.59055118E-002   -3.00000000E-003   -3.12958016E-001   -2.43946892E-001    1.77189508E-001    1.19846700E-001   -4.43112993E-001    1.06564316E+000
   -3.18897638E-002   -6.59055118E-002   -3.00000000E-003   -3.15981884E-001   -2.44740938E-001    1.72444634E-001    1.14667669E-001   -4.38305231E-001    1.08574543E+000
   -3.04724409E-002   -6.59055118E-002   -3.00000000E-003   -3.18856931E-001   -2.45526859E-001    1.67465367E-001    1.09481218E-001   -4.33420462E-001    1.10497386E+000
   -2.90551181E-002   -6.59055118E-002   -3.00000000E-003   -3.21581897E-001   -2.46304684E-001    1.62258925E-001    1.04290692E-001   -4.28464751E-001    1.12330332E+000
   -2.76377953E-002   -6.59055118E-002   -3.00000000E-003   -3.24155076E-001   -2.47073637E-001    1.56833802E-001    9.90959595E-002   -4.23442612E-001    1.14070770E+000
   -2.62204724E-002   -6.59055118E-002   -3.00000000E-003   -3.26575387E-001   -2.47833896E-001    1.51198136E-001    9.38978048E-002   -4.18359634E-001    1.15716608E+000
   -2.48031496E-002   -6.59055118E-002   -3.00000000E-003   -3.28841836E-001   -2.48584039E-001    1.45360958E-001    8.86995683E-002   -4.13219886E-001    1.17265490E+000
   -2.33858268E-002   -6.59055118E-002   -3.00000000E-003   -3.30953989E-001   -2.49324142E-001    1.39330668E-001    8.35014652E-002   -4.08028223E-001    1.18715663E+000
   -2.19685039E-002   -6.59055118E-002   -3.00000000E-003   -3.32910463E-001   -2.50053658E-001    1.33117597E-001    7.83016744E-002   -4.02788528E-001    1.20065284E+000
   -2.05511811E-002   -6.59055118E-002   -3.00000000E-003   -3.34710853E-001   -2.50771679E-001    1.26729921E-001    7.31027532E-002   -3.97504563E-001    1.21312692E+000
   -1.91338583E-002   -6.59055118E-002   -3.00000000E-003   -3.36355305E-001   -2.51477568E-001    1.20177663E-001    6.79056532E-002   -3.92181285E-001    1.22456793E+000
   -1.77165354E-002   -6.59055118E-002   -3.00000000E-003   -3.37843082E-001   -2.52169993E-001    1.13470932E-001    6.27113036E-002   -3.86822538E-001    1.23496275E+000
   -1.62992126E-002   -6.59055118E-002   -3.00000000E-003   -3.39173915E-001   -2.52848355E-001    1.06620334E-001    5.75160978E-002   -3.81431517E-001    1.24430209E+000
   -1.48818898E-002   -6.59055118E-002   -3.00000000E-003   -3.40348012E-001   -2.53512497E-001    9.96361062E-002    5.23218625E-002   -3.76014203E-001    1.25258196E+000
   -1.34645669E-002   -6.59055118E-002   -3.00000000E-003   -3.41364690E-001   -2.54160676E-001    9.25291018E-002    4.71272677E-002   -3.70573283E-001    1.25979459E+000
   -1.20472441E-002   -6.59055118E-002   -3.00000000E-003   -3.42224439E-001   -2.54792588E-001    8.53092551E-002    4.19327032E-002   -3.65113962E-001    1.26593970E+000
   -1.06299213E-002   -6.59055118E-002   -3.00000000E-003   -3.42927827E-001   -2.55407497E-001    7.79891826E-002    3.67382375E-002   -3.59642923E-001    1.27102072E+000
   -9.21259843E-003   -6.59055118E-002   -3.00000000E-003   -3.43474180E-001   -2.56003733E-001    7.05794609E-002    3.15424249E-002   -3.54162576E-001    1.27503558E+000
   -7.79527559E-003   -6.59055118E-002   -3.00000000E-003   -3.43864121E-001   -2.56581868E-001    6.30916988E-002    2.63426759E-002   -3.48680801E-001    1.27799461E+000
   -6.37795276E-003   -6.59055118E-002   -3.00000000E-003   -3.44097403E-001   -2.57140616E-001    5.55383346E-002    2.11378579E-002   -3.43202219E-001    1.27990308E+000
   -4.96062992E-003   -6.59055118E-002   -3.00000000E-003   -3.44174633E-001   -2.57679584E-001    4.79294057E-002    1.59296583E-002   -3.37732896E-001    1.28077100E+000
   -3.54330709E-003   -6.59055118E-002   -3.00000000E-003   -3.44096102E-001   -2.58198208E-001    4.02786637E-002    1.07161475E-002   -3.32280305E-001    1.28061253E+000
   -2.12598425E-003   -6.59055118E-002   -3.00000000E-003   -3.43861927E-001   -2.58695662E-001    3.25970250E-002    5.49591724E-003   -3.26850177E-001    1.27944017E+000
   -7.08661417E-004   -6.59055118E-002   -3.00000000E-003   -3.43471777E-001   -2.59171572E-001    2.48977563E-002    2.65745460E-004   -3.21448573E-001    1.27726822E+000
    7.08661417E-004   -6.59055118E-002   -3.00000000E-003   -3.42926381E-001   -2.59626511E-001    1.71918708E-002   -4.97434306E-003   -3.16084306E-001    1.27411818E+000
    2.12598425E-003   -6.59055118E-002   -3.00000000E-003   -3.42226221E-001   -2.60059945E-001    9.49172054E-003   -1.02225308E-002   -3.10764404E-001    1.27000869E+000
    3.54330709E-003   -6.59055118E-002   -3.00000000E-003   -3.41371023E-001   -2.60470886E-001    1.80984279E-003   -1.54822655E-002   -3.05495248E-001    1.26495852E+000
    4.96062992E-003   -6.59055118E-002   -3.00000000E-003   -3.40360943E-001   -2.60859062E-001   -5.84206353E-003   -2.07547214E-002   -3.00283960E-001    1.25898938E+000
    6.37795276E-003   -6.59055118E-002   -3.00000000E-003   -3.39196577E-001   -2.61225542E-001   -1.34515768E-002   -2.60416411E-002   -2.95140039E-001    1.25212851E+000
    7.79527559E-003   -6.59055118E-002   -3.00000000E-003   -3.37878160E-001   -2.61569741E-001   -2.10074866E-002   -3.13398998E-002   -2.90069895E-001    1.24439772E+000
    9.21259843E-003   -6.59055118E-002   -3.00000000E-003   -3.36405800E-001   -2.61891045E-001   -2.84972959E-002   -3.66536488E-002   -2.85081031E-001    1.23582240E+000
    1.06299213E-002   -6.59055118E-002   -3.00000000E-003   -3.34780401E-001   -2.62190075E-001   -3.59088232E-002   -4.19816779E-002   -2.80181987E-001    1.22643079E+000
    1.20472441E-002   -6.59055118E-002   -3.00000000E-003   -3.33001523E-001   -2.62465884E-001   -4.32316107E-002   -4.73249448E-002   -2.75377988E-001    1.21624528E+000
    1.34645669E-002   -6.59055118E-002   -3.00000000E-003   -3.31070374E-001   -2.62718489E-001   -5.04541655E-002   -5.26825925E-002   -2.70677489E-001    1.20529592E+000
    1.48818898E-002   -6.59055118E-002   -3.00000000E-003   -3.28987158E-001   -2.62948280E-001   -5.75641354E-002   -5.80554990E-002   -2.66087235E-001    1.19360945E+000
    1.62992126E-002   -6.59055118E-002   -3.00000000E-003   -3.26752718E-001   -2.63155038E-001   -6.45519240E-002   -6.34431588E-002   -2.61613814E-001    1.18121404E+000
    1.77165354E-002   -6.59055118E-002   -3.00000000E-003   -3.24367956E-001   -2.63337932E-001   -7.14059533E-002   -6.88432969E-002   -2.57263203E-001    1.16813727E+000
    1.91338583E-002   -6.59055118E-002   -3.00000000E-003   -3.21833353E-001   -2.63496338E-001   -7.81158520E-002   -7.42589963E-002   -2.53040930E-001    1.15440614E+000
    2.05511811E-002   -6.59055118E-002   -3.00000000E-003   -3.19150321E-001   -2.63630733E-001   -8.46720164E-002   -7.96862352E-002   -2.48952661E-001    1.14004955E+000
    2.19685039E-002   -6.59055118E-002   -3.00000000E-003   -3.16319791E-001   -2.63739289E-001   -9.10632415E-002   -8.51248505E-002   -2.45002738E-001    1.12509382E+000
    2.33858268E-002   -6.59055118E-002   -3.00000000E-003   -3.13343445E-001   -2.63822786E-001   -9.72812323E-002   -9.05717432E-002   -2.41196468E-001    1.10956920E+000
    2.48031496E-002   -6.59055118E-002   -3.00000000E-003   -3.10222200E-001   -2.63879327E-001   -1.03315291E-001   -9.60283595E-002   -2.37536089E-001    1.09349971E+000
    2.62204724E-002   -6.59055118E-002   -3.00000000E-003   -3.06957899E-001   -2.63908619E-001   -1.09156945E-001   -1.01492692E-001   -2.34025392E-001    1.07691421E+000
    2.76377953E-002   -6.59055118E-002   -3.00000000E-003   -3.03552189E-001   -2.63909077E-001   -1.14797335E-001   -1.06961639E-001   -2.30666156E-001    1.05983789E+000
    2.90551181E-002   -6.59055118E-002   -3.00000000E-003   -3.00007388E-001   -2.63880231E-001   -1.20227581E-001   -1.12433692E-001   -2.27461223E-001    1.04229993E+000
    3.04724409E-002   -6.59055118E-002   -3.00000000E-003   -2.96325103E-001   -2.63820679E-001   -1.25439909E-001   -1.17905266E-001   -2.24410672E-001    1.02432413E+000
    3.18897638E-002   -6.59055118E-002   -3.00000000E-003   -2.92507595E-001   -2.63729942E-001   -1.30426674E-001   -1.23375702E-001   -2.21514346E-001    1.00593591E+000
    3.33070866E-002   -6.59055118E-002   -3.00000000E-003   -2.88557019E-001   -2.63605351E-001   -1.35180120E-001   -1.28842608E-001   -2.18772066E-001    9.87161168E-001
    3.47244094E-002   -6.59055118E-002   -3.00000000E-003   -2.84475742E-001   -2.63447152E-001   -1.39693403E-001   -1.34300751E-001   -2.16182459E-001    9.68024714E-001
    3.61417323E-002   -6.59055118E-002   -3.00000000E-003   -2.80266779E-001   -2.63254523E-001   -1.43959760E-001   -1.39749712E-001   -2.13743814E-001    9.48552646E-001
    3.75590551E-002   -6.59055118E-002   -3.00000000E-003   -2.75931603E-001   -2.63025949E-001   -1.47973440E-001   -1.45183293E-001   -2.11452501E-001    9.28767450E-001
    3.89763780E-002   -6.59055118E-002   -3.00000000E-003   -2.71473030E-001   -2.62760649E-001   -1.51728506E-001   -1.50599329E-001   -2.09304552E-001    9.08693344E-001
    4.03937008E-002   -6.59055118E-002   -3.00000000E-003   -2.66893625E-001   -2.62458008E-001   -1.55220092E-001   -1.55991714E-001   -2.07296102E-001    8.88355407E-001
    4.18110236E-002   -6.59055118E-002   -3.00000000E-003   -2.62194895E-001   -2.62116450E-001   -1.58444822E-001   -1.61354446E-001   -2.05421320E-001    8.67774779E-001
    4.32283465E-002   -6.59055118E-002   -3.00000000E-003   -2.57379086E-001   -2.61735759E-001   -1.61401001E-001   -1.66681985E-001   -2.03673376E-001    8.46971481E-001
    4.46456693E-002   -6.59055118E-002   -3.00000000E-003   -2.52449868E-001   -2.61313679E-001   -1.64087514E-001   -1.71969146E-001   -2.02043738E-001    8.25963904E-001
    4.60629921E-002   -6.59055118E-002   -3.00000000E-003   -2.47413248E-001   -2.60857058E-001   -1.66505858E-001   -1.77211281E-001   -2.00523765E-001    8.04778829E-001
    4.74803150E-002   -6.59055118E-002   -3.00000000E-003   -2.42279935E-001   -2.60379054E-001   -1.68656537E-001   -1.82393117E-001   -1.99104873E-001    7.83461269E-001
    4.88976378E-002   -6.59055118E-002   -3.00000000E-003   -2.37064567E-001   -2.59894965E-001   -1.70531991E-001   -1.87475696E-001   -1.97779275E-001    7.62086241E-001
    5.03149606E-002   -6.59055118E-002   -3.00000000E-003   -2.31779341E-001   -2.59405453E-001   -1.72113520E-001   -1.92387093E-001   -1.96539107E-001    7.40755756E-001
    5.17322835E-002   -6.59055118E-002   -3.00000000E-003   -2.26422440E-001   -2.58858770E-001   -1.73367152E-001   -1.97013745E-001   -1.95372165E-001    7.19563501E-001
    5.31496063E-002   -6.59055118E-002   -3.00000000E-003   -2.20959755E-001   -2.58099760E-001   -1.74250325E-001   -2.01204939E-001   -1.94256094E-001    6.98525140E-001
    5.45669291E-002   -6.59055118E-002   -3.00000000E-003   -2.15303413E-001   -2.56763623E-001   -1.74721526E-001   -2.04789932E-001   -1.93152182E-001    6.77466487E-001
    5.59842520E-002   -6.59055118E-002   -3.00000000E-003   -2.09264865E-001   -2.53998894E-001   -1.74763589E-001   -2.07639849E-001   -1.91999506E-001    6.55796670E-001
    5.74015748E-002   -6.59055118E-002   -3.00000000E-003   -2.02418825E-001   -2.47543896E-001   -1.74468556E-001   -2.10281879E-001   -1.90710510E-001    6.31903010E-001
    5.88188976E-002   -6.59055118E-002   -3.00000000E-003   -1.93747974E-001   -2.32805637E-001   -1.74600492E-001   -2.18596097E-001   -1.89229358E-001    6.02156672E-001
    6.02362205E-002   -6.59055118E-002   -3.00000000E-003   -1.82507283E-001   -2.15979869E-001   -1.79187540E-001   -2.46763764E-001   -1.88583324E-001    5.65458383E-001
    6.16535433E-002   -6.59055118E-002   -3.00000000E-003   -4.52307597E-001   -3.32203372E-001    8.31130636E-002   -1.21709492E-001   -2.13610948E-001    5.40861337E-001
    6.30708661E-002   -6.59055118E-002   -3.00000000E-003   -4.31170021E-001   -3.13984523E-001    9.20764157E-002   -1.37808808E-001   -1.93821636E-001    5.14536173E-001
    6.44881890E-002   -6.59055118E-002   -3.00000000E-003   -4.13923838E-001   -3.02102294E-001    9.32329459E-002   -1.47140168E-001   -1.82225928E-001    4.89159182E-001
    6.59055118E-002   -6.59055118E-002   -3.00000000E-003   -3.98455834E-001   -2.91038758E-001    9.16703363E-002   -1.55315347E-001   -1.73339104E-001    4.64425835E-001
    6.73228346E-002   -6.59055118E-002   -3.00000000E-003   -3.83822350E-001   -2.79844689E-001    8.87532203E-002   -1.62950916E-001   -1.65847451E-001    4.40027696E-001
    6.87401575E-002   -6.59055118E-002   -3.00000000E-003   -3.69633205E-001   -2.68356412E-001    8.51861429E-002   -1.69831686E-001   -1.59212332E-001    4.15869499E-001
    7.01574803E-002   -6.59055118E-002   -3.00000000E-003   -3.55793209E-001   -2.56795550E-001    8.13659471E-002   -1.75693812E-001   -1.53156845E-001    3.92006371E-001
    7.15748031E-002   -6.59055118E-002   -3.00000000E-003   -3.42318885E-001   -2.45493185E-001    7.74708064E-002   -1.80495275E-001   -1.47520136E-001    3.68571198E-001
    7.29921260E-002   -6.59055118E-002   -3.00000000E-003   -3.29224936E-001   -2.34673774E-001    7.35643893E-002   -1.84380762E-001   -1.42203503E-001    3.45712283E-001
    7.44094488E-002   -6.59055118E-002   -3.00000000E-003   -3.16509180E-001   -2.24411584E-001    6.96682207E-002   -1.87538417E-001   -1.37141016E-001    3.23537422E-001
    7.58267717E-002   -6.59055118E-002   -3.00000000E-003   -3.04159514E-001   -2.14688387E-001    6.57965952E-002   -1.90112104E-001   -1.32286191E-001    3.02109741E-001
    7.72440945E-002   -6.59055118E-002   -3.00000000E-003   -2.92167176E-001   -2.05460071E-001    6.19599222E-002   -1.92183765E-001   -1.27604592E-001    2.81453076E-001
    7.86614173E-002   -6.59055118E-002   -3.00000000E-003   -2.80524010E-001   -1.96691235E-001    5.81656742E-002   -1.93793559E-001   -1.23068730E-001    2.61566368E-001
    8.00787402E-002   -6.59055118E-002   -3.00000000E-003   -2.69230104E-001   -1.88362719E-001    5.44149483E-002   -1.94959380E-001   -1.18655629E-001    2.42436150E-001
    8.14960630E-002   -6.59055118E-002   -3.00000000E-003   -2.58277594E-001   -1.80471146E-001    5.07082532E-002   -1.95692117E-001   -1.14345357E-001    2.24040069E-001
    8.29133858E-002   -6.59055118E-002   -3.00000000E-003   -2.47660803E-001   -1.73023273E-001    4.70422431E-002   -1.96002722E-001   -1.10121782E-001    2.06355955E-001
    8.43307087E-002   -6.59055118E-002   -3.00000000E-003   -2.37372947E-001   -1.66029275E-001    4.34139001E-002   -1.95904553E-001   -1.05967865E-001    1.89360013E-001
    8.57480315E-002   -6.59055118E-002   -3.00000000E-003   -2.27404773E-001   -1.59501704E-001    3.98201870E-002   -1.95413433E-001   -1.01870124E-001    1.73028924E-001
    8.71653543E-002   -6.59055118E-002   -3.00000000E-003   -2.17744659E-001   -1.53453100E-001    3.62592784E-002   -1.94544855E-001   -9.78163066E-002    1.57338535E-001
    8.85826772E-002   -6.59055118E-002   -3.00000000E-003   -2.08384703E-001   -1.47895229E-001    3.27286100E-002   -1.93319414E-001   -9.37927472E-002    1.42267531E-001
    9.00000000E-002   -6.59055118E-002   -3.00000000E-003   -1.99312394E-001   -1.42843719E-001    2.92277486E-002   -1.91758211E-001   -8.97918572E-002    1.27793631E-001
   -9.00000000E-002   -6.44881890E-002   -3.00000000E-003   -1.68433933E-001    2.90762689E-001    4.10529386E-001    2.19621851E-001   -3.08440237E-001   -3.27982738E-002
   -8.85826772E-002   -6.44881890E-002   -3.00000000E-003   -1.62956090E-001    2.85530670E-001    4.13995005E-001    2.33318659E-001   -3.18315383E-001   -1.32299381E-002
   -8.71653543E-002   -6.44881890E-002   -3.00000000E-003   -1.56726155E-001    2.78663363E-001    4.17575135E-001    2.46667759E-001   -3.28230644E-001    6.75312212E-003
   -8.57480315E-002   -6.44881890E-002   -3.00000000E-003   -1.49737822E-001    2.70156532E-001    4.21283446E-001    2.59611181E-001   -3.38189804E-001    2.72118158E-002
   -8.43307087E-002   -6.44881890E-002   -3.00000000E-003   -1.41989309E-001    2.60013066E-001    4.25134282E-001    2.72092264E-001   -3.48198301E-001    4.82131717E-002
   -8.29133858E-002   -6.44881890E-002   -3.00000000E-003   -1.33477651E-001    2.48240215E-001    4.29143214E-001    2.84053678E-001   -3.58261727E-001    6.98257095E-002
   -8.14960630E-002   -6.44881890E-002   -3.00000000E-003   -1.24202899E-001    2.34849760E-001    4.33327802E-001    2.95440309E-001   -3.68387344E-001    9.21217657E-002
   -8.00787402E-002   -6.44881890E-002   -3.00000000E-003   -1.14163566E-001    2.19856204E-001    4.37706315E-001    3.06196622E-001   -3.78581958E-001    1.15175057E-001
   -7.86614173E-002   -6.44881890E-002   -3.00000000E-003   -1.03361707E-001    2.03276378E-001    4.42301327E-001    3.16265446E-001   -3.88855663E-001    1.39062856E-001
   -7.72440945E-002   -6.44881890E-002   -3.00000000E-003   -9.17990056E-002    1.85129172E-001    4.47139260E-001    3.25584667E-001   -3.99218593E-001    1.63865544E-001
   -7.58267717E-002   -6.44881890E-002   -3.00000000E-003   -7.94851212E-002    1.65440223E-001    4.52251046E-001    3.34077540E-001   -4.09685233E-001    1.89663554E-001
   -7.44094488E-002   -6.44881890E-002   -3.00000000E-003   -6.64370798E-002    1.44253488E-001    4.57669996E-001    3.41651758E-001   -4.20273201E-001    2.16544245E-001
   -7.29921260E-002   -6.44881890E-002   -3.00000000E-003   -5.26868261E-002    1.21668219E-001    4.63417889E-001    3.48206920E-001   -4.31010451E-001    2.44598143E-001
   -7.15748031E-002   -6.44881890E-002   -3.00000000E-003   -3.82746096E-002    9.78704574E-002    4.69476955E-001    3.53695615E-001   -4.41953083E-001    2.73919914E-001
   -7.01574803E-002   -6.44881890E-002   -3.00000000E-003   -2.31921852E-002    7.31207639E-002    4.75746843E-001    3.58252147E-001   -4.53230448E-001    3.04617009E-001
   -6.87401575E-002   -6.44881890E-002   -3.00000000E-003   -7.25618825E-003    4.75764239E-002    4.82027462E-001    3.62380688E-001   -4.65115863E-001    3.36842242E-001
   -6.73228346E-002   -6.44881890E-002   -3.00000000E-003    1.01900014E-002    2.08309162E-002    4.88085529E-001    3.67117833E-001   -4.78152965E-001    3.70904947E-001
[truncated: 2,418,837 more chars]
