# Supplementary material for: Optimized radiofrequency shimming using low-heating B1+-mapping in the presence of deep brain stimulation implants: Proof of concept
Source: PLoS One. 2024 Dec 18;19(12):e0316002. doi: 10.1371/journal.pone.0316002 (PMC11654958; doi:10.1371/journal.pone.0316002)
Supplement: S3 File — (ZIP) [file pone.0316002.s004.zip › PX4_simplified_NearField1(3).efe]

##File Type: Electric near field
##File Format: 7
##Source: PX4_simplified
##Date: 2021-08-13 12:52:37  
** File exported by Altair Feko - Solver (seq) Version 2019.3.2-682 from 2020-04-01


#Configuration Name: StandardConfiguration1
#Request Name: NearField1
#Frequency:   1.23250000E+008
#Coordinate System: Cartesian
#No. of X Samples: 128
#No. of Y Samples: 128
#No. of Z Samples: 1
#Result Type: Electric Field Values
#No. of Header Lines: 1
#         "X"                "Y"                "Z"              "Re(Ex)"           "Im(Ex)"           "Re(Ey)"           "Im(Ey)"           "Re(Ez)"           "Im(Ez)"    
   -9.00000000E-002   -9.00000000E-002   -3.00000000E-003   -1.87756958E-001   -3.79057794E-001    3.61455498E-001    4.38977586E-001   -1.60360521E-001    2.17762184E-001
   -8.85826772E-002   -9.00000000E-002   -3.00000000E-003   -1.86121229E-001   -3.78230924E-001    3.69420555E-001    4.38724414E-001   -1.66355580E-001    2.13927312E-001
   -8.71653543E-002   -9.00000000E-002   -3.00000000E-003   -1.84198015E-001   -3.77022513E-001    3.77615932E-001    4.38440778E-001   -1.72952442E-001    2.09880877E-001
   -8.57480315E-002   -9.00000000E-002   -3.00000000E-003   -1.81996485E-001   -3.75437958E-001    3.86054564E-001    4.38134803E-001   -1.80202650E-001    2.05599965E-001
   -8.43307087E-002   -9.00000000E-002   -3.00000000E-003   -1.79527908E-001   -3.73485134E-001    3.94749830E-001    4.37814888E-001   -1.88158189E-001    2.01061588E-001
   -8.29133858E-002   -9.00000000E-002   -3.00000000E-003   -1.76803666E-001   -3.71174375E-001    4.03716495E-001    4.37489767E-001   -1.96867634E-001    1.96242814E-001
   -8.14960630E-002   -9.00000000E-002   -3.00000000E-003   -1.73838822E-001   -3.68519028E-001    4.12969651E-001    4.37168381E-001   -2.06378076E-001    1.91120819E-001
   -8.00787402E-002   -9.00000000E-002   -3.00000000E-003   -1.70649395E-001   -3.65534581E-001    4.22526191E-001    4.36861015E-001   -2.16735136E-001    1.85672380E-001
   -7.86614173E-002   -9.00000000E-002   -3.00000000E-003   -1.67253733E-001   -3.62239587E-001    4.32402162E-001    4.36577569E-001   -2.27981040E-001    1.79874691E-001
   -7.72440945E-002   -9.00000000E-002   -3.00000000E-003   -1.63672933E-001   -3.58655029E-001    4.42613366E-001    4.36328296E-001   -2.40156783E-001    1.73704809E-001
   -7.58267717E-002   -9.00000000E-002   -3.00000000E-003   -1.59925814E-001   -3.54804016E-001    4.53179782E-001    4.36122904E-001   -2.53295864E-001    1.67142165E-001
   -7.44094488E-002   -9.00000000E-002   -3.00000000E-003   -1.56033860E-001   -3.50711207E-001    4.64118426E-001    4.35971575E-001   -2.67431526E-001    1.60165162E-001
   -7.29921260E-002   -9.00000000E-002   -3.00000000E-003   -1.52017443E-001   -3.46403210E-001    4.75449750E-001    4.35884384E-001   -2.82590069E-001    1.52754015E-001
   -7.15748031E-002   -9.00000000E-002   -3.00000000E-003   -1.47899415E-001   -3.41908832E-001    4.87193568E-001    4.35872089E-001   -2.98795636E-001    1.44889300E-001
   -7.01574803E-002   -9.00000000E-002   -3.00000000E-003   -1.43700600E-001   -3.37257096E-001    4.99369696E-001    4.35944264E-001   -3.16067203E-001    1.36552152E-001
   -6.87401575E-002   -9.00000000E-002   -3.00000000E-003   -1.39440845E-001   -3.32480531E-001    5.12001845E-001    4.36110656E-001   -3.34417065E-001    1.27727409E-001
   -6.73228346E-002   -9.00000000E-002   -3.00000000E-003   -1.35140682E-001   -3.27610011E-001    5.25108990E-001    4.36380203E-001   -3.53854049E-001    1.18398091E-001
   -6.59055118E-002   -9.00000000E-002   -3.00000000E-003   -1.30819133E-001   -3.22678491E-001    5.38713935E-001    4.36762728E-001   -3.74381102E-001    1.08549659E-001
   -6.44881890E-002   -9.00000000E-002   -3.00000000E-003   -1.26492646E-001   -3.17719965E-001    5.52840093E-001    4.37267574E-001   -3.95996330E-001    9.81690960E-002
   -6.30708661E-002   -9.00000000E-002   -3.00000000E-003   -1.22175576E-001   -3.12768422E-001    5.67510807E-001    4.37903414E-001   -4.18691619E-001    8.72460150E-002
   -6.16535433E-002   -9.00000000E-002   -3.00000000E-003   -1.17883743E-001   -3.07860302E-001    5.82749374E-001    4.38678870E-001   -4.42452756E-001    7.57707086E-002
   -6.02362205E-002   -9.00000000E-002   -3.00000000E-003   -1.13627118E-001   -3.03029137E-001    5.98579096E-001    4.39602765E-001   -4.67259445E-001    6.37359445E-002
   -5.88188976E-002   -9.00000000E-002   -3.00000000E-003   -1.09414248E-001   -2.98310015E-001    6.15024285E-001    4.40683983E-001   -4.93085481E-001    5.11356651E-002
   -5.74015748E-002   -9.00000000E-002   -3.00000000E-003   -1.05249271E-001   -2.93737145E-001    6.32110168E-001    4.41933624E-001   -5.19896779E-001    3.79682504E-002
   -5.59842520E-002   -9.00000000E-002   -3.00000000E-003   -1.01140010E-001   -2.89348517E-001    6.49858026E-001    4.43359728E-001   -5.47653475E-001    2.42325605E-002
   -5.45669291E-002   -9.00000000E-002   -3.00000000E-003   -9.70869330E-002   -2.85178993E-001    6.68291305E-001    4.44974319E-001   -5.76306490E-001    9.93247006E-003
   -5.31496063E-002   -9.00000000E-002   -3.00000000E-003   -9.30877432E-002   -2.81262309E-001    6.87431731E-001    4.46789757E-001   -6.05798151E-001   -4.92473103E-003
   -5.17322835E-002   -9.00000000E-002   -3.00000000E-003   -8.91384845E-002   -2.77631808E-001    7.07299491E-001    4.48821690E-001   -6.36062745E-001   -2.03276824E-002
   -5.03149606E-002   -9.00000000E-002   -3.00000000E-003   -8.52310069E-002   -2.74319846E-001    7.27912799E-001    4.51087277E-001   -6.67023357E-001   -3.62600078E-002
   -4.88976378E-002   -9.00000000E-002   -3.00000000E-003   -8.13555611E-002   -2.71358416E-001    7.49289703E-001    4.53610039E-001   -6.98594831E-001   -5.26995809E-002
   -4.74803150E-002   -9.00000000E-002   -3.00000000E-003   -7.75062232E-002   -2.68778706E-001    7.71445861E-001    4.56417629E-001   -7.30679446E-001   -6.96209099E-002
   -4.60629921E-002   -9.00000000E-002   -3.00000000E-003   -7.36746496E-002   -2.66607940E-001    7.94398596E-001    4.59548900E-001   -7.63165501E-001   -8.69896466E-002
   -4.46456693E-002   -9.00000000E-002   -3.00000000E-003   -6.98624614E-002   -2.64875240E-001    8.18151559E-001    4.63048100E-001   -7.95929546E-001   -1.04766135E-001
   -4.32283465E-002   -9.00000000E-002   -3.00000000E-003   -6.60752774E-002   -2.63606754E-001    8.42698442E-001    4.66967138E-001   -8.28823202E-001   -1.22893938E-001
   -4.18110236E-002   -9.00000000E-002   -3.00000000E-003   -6.23119946E-002   -2.62821096E-001    8.68010851E-001    4.71366402E-001   -8.61681696E-001   -1.41300753E-001
   -4.03937008E-002   -9.00000000E-002   -3.00000000E-003   -5.85590438E-002   -2.62525781E-001    8.94049149E-001    4.76317060E-001   -8.94318665E-001   -1.59892608E-001
   -3.89763780E-002   -9.00000000E-002   -3.00000000E-003   -5.47847340E-002   -2.62708379E-001    9.20792950E-001    4.81923986E-001   -9.26537057E-001   -1.78563829E-001
   -3.75590551E-002   -9.00000000E-002   -3.00000000E-003   -5.09823633E-002   -2.63349162E-001    9.48258996E-001    4.88333280E-001   -9.58131019E-001   -1.97214736E-001
   -3.61417323E-002   -9.00000000E-002   -3.00000000E-003   -4.72290721E-002   -2.64454326E-001    9.76476362E-001    4.95728914E-001   -9.88885234E-001   -2.15764812E-001
   -3.47244094E-002   -9.00000000E-002   -3.00000000E-003   -4.37115185E-002   -2.66058480E-001    1.00539306E+000    5.04298058E-001   -1.01855866E+000   -2.34126219E-001
   -3.33070866E-002   -9.00000000E-002   -3.00000000E-003   -4.06381502E-002   -2.68194062E-001    1.03476084E+000    5.14170732E-001   -1.04685245E+000   -2.52125277E-001
   -3.18897638E-002   -9.00000000E-002   -3.00000000E-003   -3.80191963E-002   -2.70768199E-001    1.06417900E+000    5.25430648E-001   -1.07339932E+000   -2.69434314E-001
   -3.04724409E-002   -9.00000000E-002   -3.00000000E-003   -3.55875949E-002   -2.73490660E-001    1.09338989E+000    5.38266150E-001   -1.09777714E+000   -2.85610477E-001
   -2.90551181E-002   -9.00000000E-002   -3.00000000E-003   -3.30815376E-002   -2.75994950E-001    1.12256698E+000    5.53165310E-001   -1.11958395E+000   -3.00295681E-001
   -2.76377953E-002   -9.00000000E-002   -3.00000000E-003   -3.07760428E-002   -2.78152431E-001    1.15223145E+000    5.70962606E-001   -1.13856375E+000   -3.13470213E-001
   -2.62204724E-002   -9.00000000E-002   -3.00000000E-003   -2.98790512E-002   -2.80506018E-001    1.18254969E+000    5.92514108E-001   -1.15478284E+000   -3.25571171E-001
   -2.48031496E-002   -9.00000000E-002   -3.00000000E-003   -3.17497661E-002   -2.84110065E-001    1.21212337E+000    6.17557181E-001   -1.16845104E+000   -3.36829062E-001
   -2.33858268E-002   -9.00000000E-002   -3.00000000E-003   -3.57058462E-002   -2.88474137E-001    1.23869746E+000    6.44455368E-001   -1.17905147E+000   -3.45988688E-001
   -2.19685039E-002   -9.00000000E-002   -3.00000000E-003   -3.96639737E-002   -2.90963084E-001    1.26200853E+000    6.72907003E-001   -1.18520078E+000   -3.50874959E-001
   -2.05511811E-002   -9.00000000E-002   -3.00000000E-003   -4.29094203E-002   -2.89016416E-001    1.28365284E+000    7.05061381E-001   -1.18533664E+000   -3.49682293E-001
   -1.91338583E-002   -9.00000000E-002   -3.00000000E-003   -4.70945003E-002   -2.81644335E-001    1.30539089E+000    7.45917845E-001   -1.17884223E+000   -3.42330497E-001
   -1.77165354E-002   -9.00000000E-002   -3.00000000E-003   -5.69008670E-002   -2.77504512E-001    1.32699909E+000    8.03515100E-001   -1.17095132E+000   -3.36068056E-001
   -1.62992126E-002   -9.00000000E-002   -3.00000000E-003   -7.37411042E-002   -2.91175681E-001    1.34084638E+000    8.61727232E-001   -1.16707182E+000   -3.35285153E-001
   -1.48818898E-002   -9.00000000E-002   -3.00000000E-003   -8.89665813E-002   -3.03034431E-001    1.34568179E+000    9.06796610E-001   -1.16003037E+000   -3.28951633E-001
   -1.34645669E-002   -9.00000000E-002   -3.00000000E-003   -1.02304045E-001   -3.01630024E-001    1.34655597E+000    9.47334504E-001   -1.14524528E+000   -3.10789827E-001
   -1.20472441E-002   -9.00000000E-002   -3.00000000E-003   -1.19012477E-001   -2.81178481E-001    1.34450004E+000    9.90101785E-001   -1.11903593E+000   -2.73538448E-001
   -1.06299213E-002   -9.00000000E-002   -3.00000000E-003   -1.37837743E-001   -2.18523147E-001    1.32593763E+000    1.07122074E+000   -1.08512175E+000   -2.19340230E-001
   -9.21259843E-003   -9.00000000E-002   -3.00000000E-003   -1.58675179E-001   -2.78390131E-001    1.31715306E+000    1.20254865E+000   -1.09190384E+000   -2.27687626E-001
   -7.79527559E-003   -9.00000000E-002   -3.00000000E-003   -1.74796119E-001   -3.20177777E-001    1.29736434E+000    1.24872370E+000   -1.08966884E+000   -2.23430833E-001
   -6.37795276E-003   -9.00000000E-002   -3.00000000E-003   -1.89870555E-001   -3.30121311E-001    1.27881547E+000    1.28496467E+000   -1.07810388E+000   -2.03294958E-001
   -4.96062992E-003   -9.00000000E-002   -3.00000000E-003   -2.11713641E-001   -3.13193228E-001    1.26251132E+000    1.31970754E+000   -1.05818148E+000   -1.60846044E-001
   -3.54330709E-003   -9.00000000E-002   -3.00000000E-003   -3.13105572E-001   -2.92158888E-001    1.23397303E+000    1.31090610E+000   -1.00777873E+000   -3.02568307E-002
   -2.12598425E-003   -9.00000000E-002   -3.00000000E-003   -2.64880966E-001   -3.15358852E-001    1.18888007E+000    1.59281840E+000   -1.05529311E+000   -1.03002945E-001
   -7.08661417E-004   -9.00000000E-002   -3.00000000E-003   -2.68753130E-001   -3.78895960E-001    1.16795907E+000    1.63200979E+000   -1.06334281E+000   -1.13251587E-001
    7.08661417E-004   -9.00000000E-002   -3.00000000E-003   -2.78019135E-001   -4.01004364E-001    1.15440973E+000    1.67754300E+000   -1.05776605E+000   -9.96854407E-002
    2.12598425E-003   -9.00000000E-002   -3.00000000E-003   -2.97301701E-001   -4.01503757E-001    1.14634360E+000    1.72967264E+000   -1.04457111E+000   -6.24518087E-002
    3.54330709E-003   -9.00000000E-002   -3.00000000E-003   -3.54873058E-001   -3.91021647E-001    1.14867968E+000    1.79985793E+000   -1.02252486E+000    3.54916065E-002
    4.96062992E-003   -9.00000000E-002   -3.00000000E-003   -3.64989338E-001   -4.57728901E-001    1.08363887E+000    1.99194991E+000   -1.06376235E+000   -4.00338885E-002
    6.37795276E-003   -9.00000000E-002   -3.00000000E-003   -3.58244794E-001   -5.18257191E-001    1.06970677E+000    2.04129502E+000   -1.08839288E+000   -1.11467814E-001
    7.79527559E-003   -9.00000000E-002   -3.00000000E-003   -3.62181172E-001   -5.47208213E-001    1.05841400E+000    2.08553764E+000   -1.10005755E+000   -1.54544465E-001
    9.21259843E-003   -9.00000000E-002   -3.00000000E-003   -3.76693253E-001   -5.69929949E-001    1.04587599E+000    2.12285789E+000   -1.10618006E+000   -1.78209667E-001
    1.06299213E-002   -9.00000000E-002   -3.00000000E-003   -4.09722276E-001   -6.03222630E-001    1.02391221E+000    2.14985551E+000   -1.11065187E+000   -1.83548499E-001
    1.20472441E-002   -9.00000000E-002   -3.00000000E-003   -4.25665569E-001   -6.35897679E-001    9.62400558E-001    2.15572138E+000   -1.12727822E+000   -2.52352103E-001
    1.34645669E-002   -9.00000000E-002   -3.00000000E-003   -4.14280241E-001   -6.56490996E-001    9.24622840E-001    2.13804499E+000   -1.13937034E+000   -3.32891103E-001
    1.48818898E-002   -9.00000000E-002   -3.00000000E-003   -4.10933367E-001   -6.67040850E-001    8.96697906E-001    2.11497788E+000   -1.14109134E+000   -3.77133627E-001
    1.62992126E-002   -9.00000000E-002   -3.00000000E-003   -4.14972107E-001   -6.80109267E-001    8.69601245E-001    2.08526028E+000   -1.13766779E+000   -4.01281081E-001
    1.77165354E-002   -9.00000000E-002   -3.00000000E-003   -4.24595218E-001   -6.97076131E-001    8.37556707E-001    2.04080541E+000   -1.13138039E+000   -4.15729816E-001
    1.91338583E-002   -9.00000000E-002   -3.00000000E-003   -4.30659204E-001   -7.04049074E-001    7.96298269E-001    1.97831212E+000   -1.12305057E+000   -4.34911057E-001
    2.05511811E-002   -9.00000000E-002   -3.00000000E-003   -4.26365847E-001   -6.96124156E-001    7.56951716E-001    1.91543413E+000   -1.11251402E+000   -4.58771285E-001
    2.19685039E-002   -9.00000000E-002   -3.00000000E-003   -4.20776371E-001   -6.85881380E-001    7.24543196E-001    1.85624415E+000   -1.09948607E+000   -4.73657540E-001
    2.33858268E-002   -9.00000000E-002   -3.00000000E-003   -4.17667393E-001   -6.78131804E-001    6.95000500E-001    1.79582197E+000   -1.08433964E+000   -4.78561962E-001
    2.48031496E-002   -9.00000000E-002   -3.00000000E-003   -4.16422930E-001   -6.71715752E-001    6.65314235E-001    1.73031073E+000   -1.06738760E+000   -4.76814394E-001
    2.62204724E-002   -9.00000000E-002   -3.00000000E-003   -4.14916415E-001   -6.62609905E-001    6.34406445E-001    1.65939847E+000   -1.04869295E+000   -4.71578211E-001
    2.76377953E-002   -9.00000000E-002   -3.00000000E-003   -4.11390899E-001   -6.48408124E-001    6.03516372E-001    1.58704781E+000   -1.02844453E+000   -4.64244350E-001
    2.90551181E-002   -9.00000000E-002   -3.00000000E-003   -4.06261302E-001   -6.31048429E-001    5.74396463E-001    1.51689860E+000   -1.00709453E+000   -4.54267655E-001
    3.04724409E-002   -9.00000000E-002   -3.00000000E-003   -4.00798264E-001   -6.13259369E-001    5.47283760E-001    1.44921958E+000   -9.85010315E-001   -4.41090592E-001
    3.18897638E-002   -9.00000000E-002   -3.00000000E-003   -3.95556489E-001   -5.95962206E-001    5.21543689E-001    1.38290519E+000   -9.62344025E-001   -4.24979017E-001
    3.33070866E-002   -9.00000000E-002   -3.00000000E-003   -3.90415253E-001   -5.78744820E-001    4.96656541E-001    1.31733704E+000   -9.39139284E-001   -4.06584207E-001
    3.47244094E-002   -9.00000000E-002   -3.00000000E-003   -3.85066117E-001   -5.60978498E-001    4.72502685E-001    1.25277542E+000   -9.15459561E-001   -3.86520514E-001
    3.61417323E-002   -9.00000000E-002   -3.00000000E-003   -3.79357001E-001   -5.42493469E-001    4.49224708E-001    1.18990176E+000   -8.91439509E-001   -3.65207162E-001
    3.75590551E-002   -9.00000000E-002   -3.00000000E-003   -3.73345210E-001   -5.23557454E-001    4.26965079E-001    1.12922026E+000   -8.67246582E-001   -3.42913272E-001
    3.89763780E-002   -9.00000000E-002   -3.00000000E-003   -3.67167936E-001   -5.04529633E-001    4.05736893E-001    1.07086222E+000   -8.43025943E-001   -3.19853940E-001
    4.03937008E-002   -9.00000000E-002   -3.00000000E-003   -3.60907424E-001   -4.85580990E-001    3.85459524E-001    1.01474704E+000   -8.18877931E-001   -2.96247663E-001
    4.18110236E-002   -9.00000000E-002   -3.00000000E-003   -3.54580039E-001   -4.66720347E-001    3.66041339E-001    9.60782631E-001   -7.94870993E-001   -2.72312162E-001
    4.32283465E-002   -9.00000000E-002   -3.00000000E-003   -3.48168314E-001   -4.47898132E-001    3.47422878E-001    9.08944159E-001   -7.71065350E-001   -2.48245890E-001
    4.46456693E-002   -9.00000000E-002   -3.00000000E-003   -3.41655243E-001   -4.29077456E-001    3.29571596E-001    8.59251057E-001   -7.47521210E-001   -2.24229932E-001
    4.60629921E-002   -9.00000000E-002   -3.00000000E-003   -3.35042863E-001   -4.10269544E-001    3.12468899E-001    8.11723496E-001   -7.24299211E-001   -2.00418624E-001
    4.74803150E-002   -9.00000000E-002   -3.00000000E-003   -3.28339607E-001   -3.91498596E-001    2.96091166E-001    7.66351224E-001   -7.01456007E-001   -1.76945211E-001
    4.88976378E-002   -9.00000000E-002   -3.00000000E-003   -3.21557088E-001   -3.72791935E-001    2.80408413E-001    7.23096129E-001   -6.79041974E-001   -1.53929357E-001
    5.03149606E-002   -9.00000000E-002   -3.00000000E-003   -3.14703801E-001   -3.54170636E-001    2.65389060E-001    6.81902311E-001   -6.57098741E-001   -1.31469999E-001
    5.17322835E-002   -9.00000000E-002   -3.00000000E-003   -3.07785754E-001   -3.35643982E-001    2.51000761E-001    6.42709738E-001   -6.35662193E-001   -1.09658637E-001
    5.31496063E-002   -9.00000000E-002   -3.00000000E-003   -3.00809724E-001   -3.17228425E-001    2.37209201E-001    6.05458081E-001   -6.14761785E-001   -8.85735411E-002
    5.45669291E-002   -9.00000000E-002   -3.00000000E-003   -2.93778733E-001   -2.98934997E-001    2.23988274E-001    5.70091181E-001   -5.94423376E-001   -6.82800666E-002
    5.59842520E-002   -9.00000000E-002   -3.00000000E-003   -2.86698289E-001   -2.80781196E-001    2.11312319E-001    5.36552151E-001   -5.74669437E-001   -4.88346174E-002
    5.74015748E-002   -9.00000000E-002   -3.00000000E-003   -2.79572287E-001   -2.62791366E-001    1.99154202E-001    5.04783214E-001   -5.55521733E-001   -3.02815371E-002
    5.88188976E-002   -9.00000000E-002   -3.00000000E-003   -2.72410603E-001   -2.44994618E-001    1.87490815E-001    4.74723695E-001   -5.36994921E-001   -1.26571888E-002
    6.02362205E-002   -9.00000000E-002   -3.00000000E-003   -2.65219439E-001   -2.27424454E-001    1.76297340E-001    4.46312997E-001   -5.19104077E-001    4.00924039E-003
    6.16535433E-002   -9.00000000E-002   -3.00000000E-003   -2.58006393E-001   -2.10111526E-001    1.65551979E-001    4.19489360E-001   -5.01857166E-001    1.96992035E-002
    6.30708661E-002   -9.00000000E-002   -3.00000000E-003   -2.50778851E-001   -1.93091571E-001    1.55232794E-001    3.94191475E-001   -4.85260402E-001    3.44020758E-002
    6.44881890E-002   -9.00000000E-002   -3.00000000E-003   -2.43544851E-001   -1.76400015E-001    1.45317202E-001    3.70357802E-001   -4.69318575E-001    4.81126416E-002
    6.59055118E-002   -9.00000000E-002   -3.00000000E-003   -2.36312674E-001   -1.60073054E-001    1.35789438E-001    3.47932054E-001   -4.54032183E-001    6.08355605E-002
    6.73228346E-002   -9.00000000E-002   -3.00000000E-003   -2.29090455E-001   -1.44152074E-001    1.26628655E-001    3.26855460E-001   -4.39400432E-001    7.25789541E-002
    6.87401575E-002   -9.00000000E-002   -3.00000000E-003   -2.21885225E-001   -1.28674338E-001    1.17818435E-001    3.07070099E-001   -4.25416623E-001    8.33610980E-002
    7.01574803E-002   -9.00000000E-002   -3.00000000E-003   -2.14709630E-001   -1.13683766E-001    1.09343116E-001    2.88520248E-001   -4.12075253E-001    9.32078911E-002
    7.15748031E-002   -9.00000000E-002   -3.00000000E-003   -2.07569011E-001   -9.92145609E-002    1.01186225E-001    2.71150251E-001   -3.99365439E-001    1.02145448E-001
    7.29921260E-002   -9.00000000E-002   -3.00000000E-003   -2.00474479E-001   -8.53071681E-002    9.33348746E-002    2.54906943E-001   -3.87276306E-001    1.10211389E-001
    7.44094488E-002   -9.00000000E-002   -3.00000000E-003   -1.93434301E-001   -7.19997937E-002    8.57742799E-002    2.39737163E-001   -3.75794684E-001    1.17444087E-001
    7.58267717E-002   -9.00000000E-002   -3.00000000E-003   -1.86457233E-001   -5.93281470E-002    7.84921140E-002    2.25587819E-001   -3.64902515E-001    1.23890550E-001
    7.72440945E-002   -9.00000000E-002   -3.00000000E-003   -1.79549559E-001   -4.73208218E-002    7.14757745E-002    2.12406722E-001   -3.54581808E-001    1.29597790E-001
    7.86614173E-002   -9.00000000E-002   -3.00000000E-003   -1.72725124E-001   -3.60151564E-002    6.47155959E-002    2.00144971E-001   -3.44813690E-001    1.34622034E-001
    8.00787402E-002   -9.00000000E-002   -3.00000000E-003   -1.65986922E-001   -2.54322810E-002    5.82009411E-002    1.88752374E-001   -3.35576007E-001    1.39019009E-001
    8.14960630E-002   -9.00000000E-002   -3.00000000E-003   -1.59343702E-001   -1.55979508E-002    5.19212876E-002    1.78180470E-001   -3.26846549E-001    1.42844701E-001
    8.29133858E-002   -9.00000000E-002   -3.00000000E-003   -1.52802571E-001   -6.53246295E-003    4.58684140E-002    1.68381242E-001   -3.18600478E-001    1.46162630E-001
    8.43307087E-002   -9.00000000E-002   -3.00000000E-003   -1.46369778E-001    1.74856616E-003    4.00341470E-002    1.59307860E-001   -3.10813632E-001    1.49033387E-001
    8.57480315E-002   -9.00000000E-002   -3.00000000E-003   -1.40051301E-001    9.23216133E-003    3.44104269E-002    1.50914997E-001   -3.03461390E-001    1.51519003E-001
    8.71653543E-002   -9.00000000E-002   -3.00000000E-003   -1.33850980E-001    1.59136537E-002    2.89906720E-002    1.43157961E-001   -2.96517209E-001    1.53680971E-001
    8.85826772E-002   -9.00000000E-002   -3.00000000E-003   -1.27773386E-001    2.17880006E-002    2.37681663E-002    1.35993632E-001   -2.89956011E-001    1.55579169E-001
    9.00000000E-002   -9.00000000E-002   -3.00000000E-003   -1.21823147E-001    2.68567103E-002    1.87375748E-002    1.29378765E-001   -2.83751154E-001    1.57273311E-001
   -9.00000000E-002   -8.85826772E-002   -3.00000000E-003   -1.81818641E-001   -3.75126336E-001    3.66438822E-001    4.40439993E-001   -1.57597453E-001    2.30235971E-001
   -8.85826772E-002   -8.85826772E-002   -3.00000000E-003   -1.79983569E-001   -3.74185907E-001    3.74458681E-001    4.40134073E-001   -1.63517691E-001    2.26638505E-001
   -8.71653543E-002   -8.85826772E-002   -3.00000000E-003   -1.77848757E-001   -3.72856136E-001    3.82703502E-001    4.39795542E-001   -1.70025238E-001    2.22845089E-001
   -8.57480315E-002   -8.85826772E-002   -3.00000000E-003   -1.75421993E-001   -3.71142261E-001    3.91185204E-001    4.39430950E-001   -1.77170765E-001    2.18834066E-001
   -8.43307087E-002   -8.85826772E-002   -3.00000000E-003   -1.72714494E-001   -3.69051802E-001    3.99917260E-001    4.39049763E-001   -1.85005052E-001    2.14582750E-001
   -8.29133858E-002   -8.85826772E-002   -3.00000000E-003   -1.69736904E-001   -3.66594905E-001    4.08914242E-001    4.38661527E-001   -1.93577019E-001    2.10068637E-001
   -8.14960630E-002   -8.85826772E-002   -3.00000000E-003   -1.66503255E-001   -3.63784531E-001    4.18191520E-001    4.38275106E-001   -2.02932112E-001    2.05270533E-001
   -8.00787402E-002   -8.85826772E-002   -3.00000000E-003   -1.63029051E-001   -3.60635755E-001    4.27764608E-001    4.37901750E-001   -2.13115580E-001    2.00165663E-001
   -7.86614173E-002   -8.85826772E-002   -3.00000000E-003   -1.59333815E-001   -3.57167795E-001    4.37648696E-001    4.37551585E-001   -2.24169204E-001    1.94731948E-001
   -7.72440945E-002   -8.85826772E-002   -3.00000000E-003   -1.55435357E-001   -3.53401013E-001    4.47861233E-001    4.37235445E-001   -2.36131404E-001    1.88948059E-001
   -7.58267717E-002   -8.85826772E-002   -3.00000000E-003   -1.51352373E-001   -3.49358590E-001    4.58421335E-001    4.36963917E-001   -2.49034899E-001    1.82794513E-001
   -7.44094488E-002   -8.85826772E-002   -3.00000000E-003   -1.47106502E-001   -3.45065541E-001    4.69345439E-001    4.36747951E-001   -2.62911193E-001    1.76250918E-001
   -7.29921260E-002   -8.85826772E-002   -3.00000000E-003   -1.42717487E-001   -3.40548587E-001    4.80655047E-001    4.36599343E-001   -2.77785752E-001    1.69299617E-001
   -7.15748031E-002   -8.85826772E-002   -3.00000000E-003   -1.38206565E-001   -3.35836123E-001    4.92368241E-001    4.36528937E-001   -2.93679543E-001    1.61921978E-001
   -7.01574803E-002   -8.85826772E-002   -3.00000000E-003   -1.33593347E-001   -3.30957393E-001    5.04506432E-001    4.36549015E-001   -3.10609546E-001    1.54102303E-001
   -6.87401575E-002   -8.85826772E-002   -3.00000000E-003   -1.28900769E-001   -3.25946486E-001    5.17090090E-001    4.36668952E-001   -3.28585418E-001    1.45825880E-001
   -6.73228346E-002   -8.85826772E-002   -3.00000000E-003   -1.24146036E-001   -3.20833202E-001    5.30140166E-001    4.36900053E-001   -3.47612608E-001    1.37078949E-001
   -6.59055118E-002   -8.85826772E-002   -3.00000000E-003   -1.19347191E-001   -3.15650654E-001    5.43679839E-001    4.37253807E-001   -3.67690429E-001    1.27850220E-001
   -6.44881890E-002   -8.85826772E-002   -3.00000000E-003   -1.14520507E-001   -3.10433649E-001    5.57731541E-001    4.37741667E-001   -3.88814213E-001    1.18129420E-001
   -6.30708661E-002   -8.85826772E-002   -3.00000000E-003   -1.09680955E-001   -3.05216681E-001    5.72318148E-001    4.38371929E-001   -4.10969420E-001    1.07909626E-001
   -6.16535433E-002   -8.85826772E-002   -3.00000000E-003   -1.04844279E-001   -3.00035511E-001    5.87462747E-001    4.39156564E-001   -4.34137616E-001    9.71849639E-002
   -6.02362205E-002   -8.85826772E-002   -3.00000000E-003   -1.00018848E-001   -2.94923548E-001    6.03188895E-001    4.40105852E-001   -4.58292649E-001    8.59529271E-002
   -5.88188976E-002   -8.85826772E-002   -3.00000000E-003   -9.52136557E-002   -2.89915680E-001    6.19520426E-001    4.41230784E-001   -4.83401883E-001    7.42122877E-002
   -5.74015748E-002   -8.85826772E-002   -3.00000000E-003   -9.04329183E-002   -2.85045778E-001    6.36482601E-001    4.42543317E-001   -5.09423850E-001    6.19670128E-002
   -5.59842520E-002   -8.85826772E-002   -3.00000000E-003   -8.56847984E-002   -2.80350785E-001    6.54096942E-001    4.44053297E-001   -5.36310769E-001    4.92218750E-002
   -5.45669291E-002   -8.85826772E-002   -3.00000000E-003   -8.09715234E-002   -2.75865426E-001    6.72387459E-001    4.45775567E-001   -5.64004983E-001    3.59886600E-002
   -5.31496063E-002   -8.85826772E-002   -3.00000000E-003   -7.62919005E-002   -2.71620874E-001    6.91374740E-001    4.47721816E-001   -5.92438088E-001    2.22806838E-002
   -5.17322835E-002   -8.85826772E-002   -3.00000000E-003   -7.16437890E-002   -2.67648279E-001    7.11078456E-001    4.49908556E-001   -6.21533161E-001    8.11945246E-003
   -5.03149606E-002   -8.85826772E-002   -3.00000000E-003   -6.70189183E-002   -2.63976421E-001    7.31515811E-001    4.52352075E-001   -6.51200431E-001   -6.46767968E-003
   -4.88976378E-002   -8.85826772E-002   -3.00000000E-003   -6.24090328E-002   -2.60631766E-001    7.52704625E-001    4.55074542E-001   -6.81341995E-001   -2.14472598E-002
   -4.74803150E-002   -8.85826772E-002   -3.00000000E-003   -5.78045918E-002   -2.57637464E-001    7.74665954E-001    4.58105122E-001   -7.11847538E-001   -3.67780604E-002
   -4.60629921E-002   -8.85826772E-002   -3.00000000E-003   -5.32014600E-002   -2.55013574E-001    7.97425329E-001    4.61481695E-001   -7.42593418E-001   -5.24161397E-002
   -4.46456693E-002   -8.85826772E-002   -3.00000000E-003   -4.86123696E-002   -2.52780679E-001    8.21002051E-001    4.65249467E-001   -7.73438602E-001   -6.83115421E-002
   -4.32283465E-002   -8.85826772E-002   -3.00000000E-003   -4.40690256E-002   -2.50963563E-001    8.45392650E-001    4.69457916E-001   -8.04217223E-001   -8.43953466E-002
   -4.18110236E-002   -8.85826772E-002   -3.00000000E-003   -3.96002781E-002   -2.49576062E-001    8.70549459E-001    4.74150555E-001   -8.34733928E-001   -1.00570491E-001
   -4.03937008E-002   -8.85826772E-002   -3.00000000E-003   -3.51929859E-002   -2.48609912E-001    8.96391305E-001    4.79369952E-001   -8.64766732E-001   -1.16694599E-001
   -3.89763780E-002   -8.85826772E-002   -3.00000000E-003   -3.07638934E-002   -2.48009114E-001    9.22870506E-001    4.85189318E-001   -8.94081404E-001   -1.32598755E-001
   -3.75590551E-002   -8.85826772E-002   -3.00000000E-003   -2.62236615E-002   -2.47689713E-001    9.50055785E-001    4.91753639E-001   -9.22447248E-001   -1.48130241E-001
   -3.61417323E-002   -8.85826772E-002   -3.00000000E-003   -2.16362728E-002   -2.47614148E-001    9.78141708E-001    4.99293956E-001   -9.49642810E-001   -1.63210814E-001
   -3.47244094E-002   -8.85826772E-002   -3.00000000E-003   -1.73860811E-002   -2.47862349E-001    1.00725861E+000    5.08063142E-001   -9.75428690E-001   -1.77828747E-001
   -3.33070866E-002   -8.85826772E-002   -3.00000000E-003   -1.40814989E-002   -2.48631709E-001    1.03706824E+000    5.18144727E-001   -9.99483181E-001   -1.91863450E-001
   -3.18897638E-002   -8.85826772E-002   -3.00000000E-003   -1.18935326E-002   -2.49922093E-001    1.06661546E+000    5.29300415E-001   -1.02133096E+000   -2.04796760E-001
   -3.04724409E-002   -8.85826772E-002   -3.00000000E-003   -1.00359484E-002   -2.51163307E-001    1.09513525E+000    5.41324298E-001   -1.04034959E+000   -2.15710196E-001
   -2.90551181E-002   -8.85826772E-002   -3.00000000E-003   -7.42368758E-003   -2.51449251E-001    1.12297798E+000    5.54606639E-001   -1.05583340E+000   -2.23708304E-001
   -2.76377953E-002   -8.85826772E-002   -3.00000000E-003   -3.83125486E-003   -2.50060466E-001    1.15165958E+000    5.70336549E-001   -1.06708905E+000   -2.28404559E-001
   -2.62204724E-002   -8.85826772E-002   -3.00000000E-003   -1.52240651E-003   -2.47496108E-001    1.18318429E+000    5.90858353E-001   -1.07412511E+000   -2.30946019E-001
   -2.48031496E-002   -8.85826772E-002   -3.00000000E-003   -6.14789443E-003   -2.48556627E-001    1.21530069E+000    6.16891978E-001   -1.07869485E+000   -2.33951684E-001
   -2.33858268E-002   -8.85826772E-002   -3.00000000E-003   -1.59566842E-002   -2.54183362E-001    1.23964239E+000    6.40639930E-001   -1.08047520E+000   -2.34576868E-001
   -2.19685039E-002   -8.85826772E-002   -3.00000000E-003   -2.37439853E-002   -2.56725453E-001    1.25635004E+000    6.59885078E-001   -1.07626335E+000   -2.27548304E-001
   -2.05511811E-002   -8.85826772E-002   -3.00000000E-003   -2.84166389E-002   -2.52173853E-001    1.26864579E+000    6.76549315E-001   -1.06255625E+000   -2.08933964E-001
   -1.91338583E-002   -8.85826772E-002   -3.00000000E-003   -3.29799553E-002   -2.36328040E-001    1.27747007E+000    6.89681349E-001   -1.03259733E+000   -1.70700368E-001
   -1.77165354E-002   -8.85826772E-002   -3.00000000E-003   -3.83453111E-002   -1.79994642E-001    1.28388459E+000    7.45498561E-001   -9.92946005E-001   -1.27937929E-001
   -1.62992126E-002   -8.85826772E-002   -3.00000000E-003   -8.39119544E-002   -2.51233678E-001    1.26474207E+000    7.78793436E-001   -9.98341732E-001   -1.38692312E-001
   -1.48818898E-002   -8.85826772E-002   -3.00000000E-003   -2.99164292E-001   -3.58546353E-001    4.98781315E-002    7.12692611E-002   -1.15257121E+000   -3.10088505E-001
   -1.34645669E-002   -8.85826772E-002   -3.00000000E-003   -2.99773254E-001   -3.57047512E-001    4.84391563E-002    7.10681206E-002   -1.16033326E+000   -3.14395607E-001
   -1.20472441E-002   -8.85826772E-002   -3.00000000E-003   -2.98353523E-001   -3.52713600E-001    4.62195904E-002    7.01839975E-002   -1.16777180E+000   -3.21015359E-001
   -1.06299213E-002   -8.85826772E-002   -3.00000000E-003   -2.93920561E-001   -3.41997415E-001    3.84525621E-002    5.81444499E-002   -1.17683273E+000   -3.38520831E-001
   -9.21259843E-003   -8.85826772E-002   -3.00000000E-003   -2.99027532E-001   -3.51995274E-001    2.98385594E-002    4.77635305E-002   -1.18518494E+000   -3.54504039E-001
   -7.79527559E-003   -8.85826772E-002   -3.00000000E-003   -3.01828925E-001   -3.54524747E-001    2.60990996E-002    4.61140791E-002   -1.19026430E+000   -3.60401985E-001
   -6.37795276E-003   -8.85826772E-002   -3.00000000E-003   -3.02685385E-001   -3.54144874E-001    2.25105411E-002    4.40499803E-002   -1.19399159E+000   -3.64559400E-001
   -4.96062992E-003   -8.85826772E-002   -3.00000000E-003   -3.02080682E-001   -3.51577212E-001    1.83049179E-002    4.12084913E-002   -1.19665076E+000   -3.69346836E-001
   -3.54330709E-003   -8.85826772E-002   -3.00000000E-003   -3.00708445E-001   -3.47083211E-001    1.20891941E-002    3.44196161E-002   -1.19826125E+000   -3.77746926E-001
   -2.12598425E-003   -8.85826772E-002   -3.00000000E-003   -3.01776582E-001   -3.48402358E-001    4.79972834E-003    2.55391624E-002   -1.19915041E+000   -3.86454232E-001
   -7.08661417E-004   -8.85826772E-002   -3.00000000E-003   -3.03313142E-001   -3.49971653E-001   -3.94561914E-004    2.11514369E-002   -1.19924995E+000   -3.89865744E-001
    7.08661417E-004   -8.85826772E-002   -3.00000000E-003   -3.03656614E-001   -3.49707892E-001   -4.84065141E-003    1.77286630E-002   -1.19836592E+000   -3.90965572E-001
    2.12598425E-003   -8.85826772E-002   -3.00000000E-003   -3.02795228E-001   -3.47761108E-001   -9.50928184E-003    1.41972998E-002   -1.19621802E+000   -3.91521902E-001
    3.54330709E-003   -8.85826772E-002   -3.00000000E-003   -3.01256602E-001   -3.44003069E-001   -1.54943976E-002    8.56823059E-003   -1.19203954E+000   -3.93329298E-001
    4.96062992E-003   -8.85826772E-002   -3.00000000E-003   -3.01307868E-001   -3.43276615E-001   -2.24704840E-002    1.35012354E-004   -1.18655908E+000   -3.95481850E-001
    6.37795276E-003   -8.85826772E-002   -3.00000000E-003   -3.02158223E-001   -3.44154972E-001   -2.77572241E-002   -5.34441813E-003   -1.18181655E+000   -3.94013617E-001
    7.79527559E-003   -8.85826772E-002   -3.00000000E-003   -3.01977603E-001   -3.43861296E-001   -3.20365397E-002   -9.42470435E-003   -1.17688065E+000   -3.90621943E-001
    9.21259843E-003   -8.85826772E-002   -3.00000000E-003   -3.00503769E-001   -3.42022217E-001   -3.62336269E-002   -1.30184084E-002   -1.17102130E+000   -3.86254214E-001
    1.06299213E-002   -8.85826772E-002   -3.00000000E-003   -2.97821735E-001   -3.37099553E-001   -4.16699603E-002   -1.75048531E-002   -1.16250615E+000   -3.81564846E-001
    1.20472441E-002   -8.85826772E-002   -3.00000000E-003   -2.96451076E-001   -3.34406741E-001   -4.89805738E-002   -2.91834531E-002   -1.14931122E+000   -3.77011237E-001
    1.34645669E-002   -8.85826772E-002   -3.00000000E-003   -2.97329131E-001   -3.36289274E-001   -5.44389925E-002   -3.60682924E-002   -1.14095862E+000   -3.69803152E-001
    1.48818898E-002   -8.85826772E-002   -3.00000000E-003   -2.96943288E-001   -3.36634530E-001   -5.81642988E-002   -4.07351319E-002   -1.13332120E+000   -3.61404281E-001
    1.62992126E-002   -8.85826772E-002   -3.00000000E-003   -4.37474525E-001   -6.81562768E-001    8.45568786E-001    1.95185448E+000   -1.06620285E+000   -9.10736049E-002
    1.77165354E-002   -8.85826772E-002   -3.00000000E-003   -4.60366087E-001   -7.34687499E-001    8.37605777E-001    1.97469202E+000   -1.07012705E+000   -1.12916895E-001
    1.91338583E-002   -8.85826772E-002   -3.00000000E-003   -4.85310238E-001   -7.56760911E-001    7.81255118E-001    1.91138850E+000   -1.07558606E+000   -1.69394560E-001
    2.05511811E-002   -8.85826772E-002   -3.00000000E-003   -4.62377510E-001   -7.40432266E-001    7.43324603E-001    1.87243482E+000   -1.07580112E+000   -2.53312649E-001
    2.19685039E-002   -8.85826772E-002   -3.00000000E-003   -4.51613816E-001   -7.29810147E-001    7.18337967E-001    1.83103369E+000   -1.06926283E+000   -2.95251765E-001
    2.33858268E-002   -8.85826772E-002   -3.00000000E-003   -4.48365348E-001   -7.27959687E-001    6.94145075E-001    1.78290459E+000   -1.05937097E+000   -3.17038084E-001
    2.48031496E-002   -8.85826772E-002   -3.00000000E-003   -4.49836857E-001   -7.31536214E-001    6.66938492E-001    1.72209736E+000   -1.04722120E+000   -3.28298968E-001
    2.62204724E-002   -8.85826772E-002   -3.00000000E-003   -4.50937227E-001   -7.28944973E-001    6.33935482E-001    1.64637060E+000   -1.03241500E+000   -3.36458641E-001
    2.76377953E-002   -8.85826772E-002   -3.00000000E-003   -4.45688179E-001   -7.11881422E-001    5.99647696E-001    1.56925221E+000   -1.01483156E+000   -3.44203957E-001
    2.90551181E-002   -8.85826772E-002   -3.00000000E-003   -4.37357630E-001   -6.89999007E-001    5.69948612E-001    1.49997273E+000   -9.95719183E-001   -3.47246241E-001
    3.04724409E-002   -8.85826772E-002   -3.00000000E-003   -4.29904496E-001   -6.70192028E-001    5.43662906E-001    1.43503379E+000   -9.75797889E-001   -3.44114648E-001
    3.18897638E-002   -8.85826772E-002   -3.00000000E-003   -4.23789383E-001   -6.52684680E-001    5.18628510E-001    1.37052845E+000   -9.55140334E-001   -3.36121801E-001
    3.33070866E-002   -8.85826772E-002   -3.00000000E-003   -4.18169688E-001   -6.35398817E-001    4.93808732E-001    1.30513449E+000   -9.33640701E-001   -3.24829038E-001
    3.47244094E-002   -8.85826772E-002   -3.00000000E-003   -4.12125139E-001   -6.16521598E-001    4.69255014E-001    1.23985096E+000   -9.11292583E-001   -3.11306872E-001
    3.61417323E-002   -8.85826772E-002   -3.00000000E-003   -4.05362821E-001   -5.95898171E-001    4.45573941E-001    1.17646703E+000   -8.88315509E-001   -2.96045925E-001
    3.75590551E-002   -8.85826772E-002   -3.00000000E-003   -3.98177794E-001   -5.74504539E-001    4.23157545E-001    1.11588847E+000   -8.65016739E-001   -2.79244655E-001
    3.89763780E-002   -8.85826772E-002   -3.00000000E-003   -3.90925580E-001   -5.53185284E-001    4.01963001E-001    1.05799095E+000   -8.41608665E-001   -2.61105426E-001
    4.03937008E-002   -8.85826772E-002   -3.00000000E-003   -3.83737878E-001   -5.32171086E-001    3.81771656E-001    1.00235618E+000   -8.18193797E-001   -2.41908834E-001
    4.18110236E-002   -8.85826772E-002   -3.00000000E-003   -3.76579778E-001   -5.11334409E-001    3.62412010E-001    9.48740705E-001   -7.94820760E-001   -2.21954554E-001
    4.32283465E-002   -8.85826772E-002   -3.00000000E-003   -3.69374315E-001   -4.90506303E-001    3.43817003E-001    8.97141994E-001   -7.71543249E-001   -2.01506225E-001
    4.46456693E-002   -8.85826772E-002   -3.00000000E-003   -3.62077052E-001   -4.69620349E-001    3.25980895E-001    8.47660998E-001   -7.48431994E-001   -1.80788880E-001
    4.60629921E-002   -8.85826772E-002   -3.00000000E-003   -3.54693052E-001   -4.48728012E-001    3.08907344E-001    8.00374099E-001   -7.25566667E-001   -1.59990226E-001
    4.74803150E-002   -8.85826772E-002   -3.00000000E-003   -3.47242295E-001   -4.27902496E-001    2.92582799E-001    7.55280649E-001   -7.03021471E-001   -1.39271246E-001
    4.88976378E-002   -8.85826772E-002   -3.00000000E-003   -3.39747304E-001   -4.07201624E-001    2.76970796E-001    7.12320863E-001   -6.80854421E-001   -1.18773682E-001
    5.03149606E-002   -8.85826772E-002   -3.00000000E-003   -3.32217077E-001   -3.86653917E-001    2.62031417E-001    6.71421359E-001   -6.59115615E-001   -9.86229884E-002
    5.17322835E-002   -8.85826772E-002   -3.00000000E-003   -3.24655223E-001   -3.66264179E-001    2.47726824E-001    6.32511696E-001   -6.37842792E-001   -7.89289185E-002
    5.31496063E-002   -8.85826772E-002   -3.00000000E-003   -3.17064854E-001   -3.46042936E-001    2.34022506E-001    5.95531509E-001   -6.17069247E-001   -5.97890880E-002
    5.45669291E-002   -8.85826772E-002   -3.00000000E-003   -3.09445699E-001   -3.25999091E-001    2.20890869E-001    5.60428820E-001   -5.96824573E-001   -4.12856558E-002
    5.59842520E-002   -8.85826772E-002   -3.00000000E-003   -3.01801442E-001   -3.06151812E-001    2.08305440E-001    5.27151399E-001   -5.77135986E-001   -2.34881944E-002
    5.74015748E-002   -8.85826772E-002   -3.00000000E-003   -2.94135286E-001   -2.86526750E-001    1.96241177E-001    4.95644417E-001   -5.58028507E-001   -6.45405179E-003
    5.88188976E-002   -8.85826772E-002   -3.00000000E-003   -2.86457095E-001   -2.67156028E-001    1.84673469E-001    4.65847950E-001   -5.39520233E-001    9.76937584E-003
    6.02362205E-002   -8.85826772E-002   -3.00000000E-003   -2.78772681E-001   -2.48074822E-001    1.73576479E-001    4.37701050E-001   -5.21629697E-001    2.51437358E-002
    6.16535433E-002   -8.85826772E-002   -3.00000000E-003   -2.71088097E-001   -2.29312918E-001    1.62927275E-001    4.11141526E-001   -5.04366996E-001    3.96413174E-002
    6.30708661E-002   -8.85826772E-002   -3.00000000E-003   -2.63410037E-001   -2.10905729E-001    1.52702875E-001    3.86107997E-001   -4.87740561E-001    5.32441896E-002
    6.44881890E-002   -8.85826772E-002   -3.00000000E-003   -2.55745186E-001   -1.92887464E-001    1.42881830E-001    3.62540340E-001   -4.71756960E-001    6.59402359E-002
    6.59055118E-002   -8.85826772E-002   -3.00000000E-003   -2.48098172E-001   -1.75290723E-001    1.33445002E-001    3.40379962E-001   -4.56418080E-001    7.77276074E-002
    6.73228346E-002   -8.85826772E-002   -3.00000000E-003   -2.40478625E-001   -1.58158881E-001    1.24372282E-001    3.19568733E-001   -4.41723665E-001    8.86104297E-002
    6.87401575E-002   -8.85826772E-002   -3.00000000E-003   -2.32893715E-001   -1.41528382E-001    1.15648525E-001    3.00052358E-001   -4.27670843E-001    9.86024021E-002
    7.01574803E-002   -8.85826772E-002   -3.00000000E-003   -2.25350703E-001   -1.25438805E-001    1.07256112E-001    2.81773731E-001   -4.14252527E-001    1.07723124E-001
    7.15748031E-002   -8.85826772E-002   -3.00000000E-003   -2.17858572E-001   -1.09927751E-001    9.91794268E-002    2.64677650E-001   -4.01461578E-001    1.15997523E-001
    7.29921260E-002   -8.85826772E-002   -3.00000000E-003   -2.10424335E-001   -9.50310950E-002    9.14045666E-002    2.48710983E-001   -3.89285124E-001    1.23457788E-001
    7.44094488E-002   -8.85826772E-002   -3.00000000E-003   -2.03056991E-001   -8.07880262E-002    8.39169646E-002    2.33820196E-001   -3.77711895E-001    1.30140371E-001
    7.58267717E-002   -8.85826772E-002   -3.00000000E-003   -1.95763954E-001   -6.72333314E-002    7.67039034E-002    2.19952620E-001   -3.66724713E-001    1.36089836E-001
    7.72440945E-002   -8.85826772E-002   -3.00000000E-003   -1.88553162E-001   -5.43952435E-002    6.97536841E-002    2.07055567E-001   -3.56306470E-001    1.41351405E-001
    7.86614173E-002   -8.85826772E-002   -3.00000000E-003   -1.81432623E-001   -4.23082601E-002    6.30542712E-002    1.95080210E-001   -3.46438001E-001    1.45977352E-001
    8.00787402E-002   -8.85826772E-002   -3.00000000E-003   -1.74410364E-001   -3.09946205E-002    5.65969315E-002    1.83975490E-001   -3.37097484E-001    1.50021974E-001
    8.14960630E-002   -8.85826772E-002   -3.00000000E-003   -1.67491115E-001   -2.04779005E-002    5.03703279E-002    1.73693465E-001   -3.28263725E-001    1.53539635E-001
    8.29133858E-002   -8.85826772E-002   -3.00000000E-003   -1.60682015E-001   -1.07776385E-002    4.43662726E-002    1.64185563E-001   -3.19911763E-001    1.56591645E-001
    8.43307087E-002   -8.85826772E-002   -3.00000000E-003   -1.53987961E-001   -1.90872046E-003    3.85763320E-002    1.55405254E-001   -3.12018328E-001    1.59236890E-001
    8.57480315E-002   -8.85826772E-002   -3.00000000E-003   -1.47416066E-001    6.11768761E-003    3.29931410E-002    1.47305655E-001   -3.04557539E-001    1.61535314E-001
    8.71653543E-002   -8.85826772E-002   -3.00000000E-003   -1.40968295E-001    1.32965398E-002    2.76096811E-002    1.39842755E-001   -2.97504529E-001    1.63546389E-001
    8.85826772E-002   -8.85826772E-002   -3.00000000E-003   -1.34649505E-001    1.96254712E-002    2.24198637E-002    1.32971963E-001   -2.90833548E-001    1.65328949E-001
    9.00000000E-002   -8.85826772E-002   -3.00000000E-003   -1.28463002E-001    2.51055954E-002    1.74180185E-002    1.26650729E-001   -2.84518918E-001    1.66940150E-001
   -9.00000000E-002   -8.71653543E-002   -3.00000000E-003   -1.75854167E-001   -3.71102071E-001    3.70875160E-001    4.41437476E-001   -1.54682900E-001    2.43023323E-001
   -8.85826772E-002   -8.71653543E-002   -3.00000000E-003   -1.73826283E-001   -3.70048822E-001    3.78930182E-001    4.41071167E-001   -1.60538559E-001    2.39659116E-001
   -8.71653543E-002   -8.71653543E-002   -3.00000000E-003   -1.71486048E-001   -3.68598733E-001    3.87203320E-001    4.40667855E-001   -1.66966221E-001    2.36115372E-001
   -8.57480315E-002   -8.71653543E-002   -3.00000000E-003   -1.68841324E-001   -3.66756368E-001    3.95706929E-001    4.40236302E-001   -1.74016605E-001    2.32370384E-001
   -8.43307087E-002   -8.71653543E-002   -3.00000000E-003   -1.65902605E-001   -3.64528877E-001    4.04454014E-001    4.39785910E-001   -1.81739746E-001    2.28402280E-001
   -8.29133858E-002   -8.71653543E-002   -3.00000000E-003   -1.62679024E-001   -3.61926210E-001    4.13459095E-001    4.39325294E-001   -1.90183284E-001    2.24190178E-001
   -8.14960630E-002   -8.71653543E-002   -3.00000000E-003   -1.59184554E-001   -3.58960727E-001    4.22736438E-001    4.38865204E-001   -1.99392798E-001    2.19712471E-001
   -8.00787402E-002   -8.71653543E-002   -3.00000000E-003   -1.55435816E-001   -3.55647979E-001    4.32300887E-001    4.38417028E-001   -2.09413326E-001    2.14947463E-001
   -7.86614173E-002   -8.71653543E-002   -3.00000000E-003   -1.51448658E-001   -3.52006515E-001    4.42168710E-001    4.37989981E-001   -2.20283815E-001    2.09874383E-001
   -7.72440945E-002   -8.71653543E-002   -3.00000000E-003   -1.47240717E-001   -3.48056136E-001    4.52357599E-001    4.37597830E-001   -2.32042622E-001    2.04473495E-001
   -7.58267717E-002   -8.71653543E-002   -3.00000000E-003   -1.42832382E-001   -3.43820824E-001    4.62883278E-001    4.37250287E-001   -2.44722279E-001    1.98724925E-001
   -7.44094488E-002   -8.71653543E-002   -3.00000000E-003   -1.38241769E-001   -3.39324911E-001    4.73765844E-001    4.36960635E-001   -2.58351768E-001    1.92611460E-001
   -7.29921260E-002   -8.71653543E-002   -3.00000000E-003   -1.33489357E-001   -3.34595161E-001    4.85024053E-001    4.36740747E-001   -2.72955527E-001    1.86115479E-001
   -7.15748031E-002   -8.71653543E-002   -3.00000000E-003   -1.28595808E-001   -3.29659791E-001    4.96676495E-001    4.36602790E-001   -2.88552672E-001    1.79219740E-001
   -7.01574803E-002   -8.71653543E-002   -3.00000000E-003   -1.23579718E-001   -3.24549162E-001    5.08744916E-001    4.36559212E-001   -3.05157759E-001    1.71911531E-001
   -6.87401575E-002   -8.71653543E-002   -3.00000000E-003   -1.18463214E-001   -3.19295774E-001    5.21249028E-001    4.36622232E-001   -3.22778895E-001    1.64177141E-001
   -6.73228346E-002   -8.71653543E-002   -3.00000000E-003   -1.13263659E-001   -3.13931089E-001    5.34209933E-001    4.36804111E-001   -3.41418624E-001    1.56005587E-001
   -6.59055118E-002   -8.71653543E-002   -3.00000000E-003   -1.07998485E-001   -3.08488406E-001    5.47650324E-001    4.37117453E-001   -3.61073559E-001    1.47387524E-001
   -6.44881890E-002   -8.71653543E-002   -3.00000000E-003   -1.02683051E-001   -3.03001037E-001    5.61593176E-001    4.37575447E-001   -3.81734364E-001    1.38317019E-001
   -6.30708661E-002   -8.71653543E-002   -3.00000000E-003   -9.73317895E-002   -2.97504647E-001    5.76059977E-001    4.38188008E-001   -4.03383749E-001    1.28788601E-001
   -6.16535433E-002   -8.71653543E-002   -3.00000000E-003   -9.19609258E-002   -2.92035378E-001    5.91074505E-001    4.38968832E-001   -4.25998543E-001    1.18801032E-001
   -6.02362205E-002   -8.71653543E-002   -3.00000000E-003   -8.65782173E-002   -2.86627012E-001    6.06659770E-001    4.39929121E-001   -4.49547352E-001    1.08355840E-001
   -5.88188976E-002   -8.71653543E-002   -3.00000000E-003   -8.11922066E-002   -2.81313286E-001    6.22839365E-001    4.41081926E-001   -4.73992038E-001    9.74566981E-002
   -5.74015748E-002   -8.71653543E-002   -3.00000000E-003   -7.58068858E-002   -2.76127295E-001    6.39638956E-001    4.42439761E-001   -4.99284810E-001    8.61125742E-002
   -5.59842520E-002   -8.71653543E-002   -3.00000000E-003   -7.04312248E-002   -2.71106006E-001    6.57081143E-001    4.44015489E-001   -5.25371553E-001    7.43350055E-002
   -5.45669291E-002   -8.71653543E-002   -3.00000000E-003   -6.50677049E-002   -2.66282597E-001    6.75189765E-001    4.45821920E-001   -5.52185546E-001    6.21390485E-002
   -5.31496063E-002   -8.71653543E-002   -3.00000000E-003   -5.97184100E-002   -2.61688238E-001    6.93987384E-001    4.47873902E-001   -5.79649915E-001    4.95486201E-002
   -5.17322835E-002   -8.71653543E-002   -3.00000000E-003   -5.43838275E-002   -2.57353477E-001    7.13490044E-001    4.50184779E-001   -6.07676192E-001    3.65911441E-002
   -5.03149606E-002   -8.71653543E-002   -3.00000000E-003   -4.90576810E-002   -2.53304147E-001    7.33712686E-001    4.52769647E-001   -6.36161978E-001    2.33081726E-002
   -4.88976378E-002   -8.71653543E-002   -3.00000000E-003   -4.37268656E-002   -2.49560761E-001    7.54668523E-001    4.55644992E-001   -6.64995444E-001    9.74762275E-003
   -4.74803150E-002   -8.71653543E-002   -3.00000000E-003   -3.83736455E-002   -2.46137484E-001    7.76381567E-001    4.58836693E-001   -6.94054587E-001   -4.03332488E-003
   -4.60629921E-002   -8.71653543E-002   -3.00000000E-003   -3.29845917E-002   -2.43042142E-001    7.98894258E-001    4.62382118E-001   -7.23204357E-001   -1.79783131E-002
   -4.46456693E-002   -8.71653543E-002   -3.00000000E-003   -2.75832838E-002   -2.40288813E-001    8.22260645E-001    4.66334562E-001   -7.52295461E-001   -3.20329240E-002
   -4.32283465E-002   -8.71653543E-002   -3.00000000E-003   -2.22498653E-002   -2.37909802E-001    8.46505381E-001    4.70746833E-001   -7.81143543E-001   -4.61291065E-002
   -4.18110236E-002   -8.71653543E-002   -3.00000000E-003   -1.70916447E-002   -2.35941021E-001    8.71550046E-001    4.75641964E-001   -8.09514441E-001   -6.01517876E-002
   -4.03937008E-002   -8.71653543E-002   -3.00000000E-003   -1.21334252E-002   -2.34379159E-001    8.97201546E-001    4.80999459E-001   -8.37124322E-001   -7.38908376E-002
   -3.89763780E-002   -8.71653543E-002   -3.00000000E-003   -7.18874151E-003   -2.33113360E-001    9.23274150E-001    4.86805054E-001   -8.63670874E-001   -8.70472510E-002
   -3.75590551E-002   -8.71653543E-002   -3.00000000E-003   -1.91934241E-003   -2.31934667E-001    9.49845173E-001    4.93159932E-001   -8.88874288E-001   -9.93273389E-002
   -3.61417323E-002   -8.71653543E-002   -3.00000000E-003    3.83815487E-003   -2.30663054E-001    9.77428837E-001    5.00373777E-001   -9.12491670E-001   -1.10609147E-001
   -3.47244094E-002   -8.71653543E-002   -3.00000000E-003    9.48237168E-003   -2.29381318E-001    1.00679797E+000    5.08954038E-001   -9.34294577E-001   -1.21075500E-001
   -3.33070866E-002   -8.71653543E-002   -3.00000000E-003    1.32182754E-002   -2.28789880E-001    1.03784633E+000    5.19195174E-001   -9.53966234E-001   -1.30995008E-001
   -3.18897638E-002   -8.71653543E-002   -3.00000000E-003    1.38667595E-002   -2.29596166E-001    1.06802388E+000    5.30094506E-001   -9.70857215E-001   -1.39634762E-001
   -3.04724409E-002   -8.71653543E-002   -3.00000000E-003    1.35725078E-002   -2.30674267E-001    1.09479579E+000    5.40182725E-001   -9.83987774E-001   -1.44934562E-001
   -2.90551181E-002   -8.71653543E-002   -3.00000000E-003    1.53185462E-002   -2.30109963E-001    1.11862940E+000    5.49484361E-001   -9.92164986E-001   -1.44881342E-001
   -2.76377953E-002   -8.71653543E-002   -3.00000000E-003    2.07110271E-002   -2.26484332E-001    1.14164774E+000    5.58510619E-001   -9.93281781E-001   -1.37362693E-001
   -2.62204724E-002   -8.71653543E-002   -3.00000000E-003    2.95866927E-002   -2.16628961E-001    1.16840720E+000    5.67847084E-001   -9.83606895E-001   -1.20529425E-001
   -2.48031496E-002   -8.71653543E-002   -3.00000000E-003    1.79614583E-002   -2.13285113E-001    1.20517334E+000    5.97275000E-001   -9.71829978E-001   -1.12750010E-001
   -2.33858268E-002   -8.71653543E-002   -3.00000000E-003   -1.07407516E-002   -2.35577869E-001    1.20419284E+000    5.97244577E-001   -9.63703648E-001   -1.05828474E-001
   -2.19685039E-002   -8.71653543E-002   -3.00000000E-003   -2.98097102E-001   -3.52975338E-001    7.58969289E-002    9.93545047E-002   -1.06364731E+000   -2.04617960E-001
   -2.05511811E-002   -8.71653543E-002   -3.00000000E-003   -2.98564350E-001   -3.50620636E-001    7.51876606E-002    9.87073603E-002   -1.07527791E+000   -2.10278596E-001
   -1.91338583E-002   -8.71653543E-002   -3.00000000E-003   -2.96919656E-001   -3.45346275E-001    7.31235344E-002    9.62485790E-002   -1.08761707E+000   -2.20121291E-001
   -1.77165354E-002   -8.71653543E-002   -3.00000000E-003   -2.95053875E-001   -3.40342797E-001    6.41643891E-002    8.23069817E-002   -1.10370079E+000   -2.41555165E-001
   -1.62992126E-002   -8.71653543E-002   -3.00000000E-003   -3.00779675E-001   -3.48066833E-001    5.78892480E-002    7.55752239E-002   -1.11738560E+000   -2.57938150E-001
   -1.48818898E-002   -8.71653543E-002   -3.00000000E-003   -3.03858999E-001   -3.50072389E-001    5.46860984E-002    7.35036073E-002   -1.12734484E+000   -2.66801213E-001
   -1.34645669E-002   -8.71653543E-002   -3.00000000E-003   -3.05185432E-001   -3.49544060E-001    5.12828164E-002    7.08200148E-002   -1.13600139E+000   -2.74550510E-001
   -1.20472441E-002   -8.71653543E-002   -3.00000000E-003   -3.05338299E-001   -3.47441939E-001    4.69487092E-002    6.67097761E-002   -1.14411424E+000   -2.83594518E-001
   -1.06299213E-002   -8.71653543E-002   -3.00000000E-003   -3.05411157E-001   -3.45603846E-001    4.09482563E-002    5.98767477E-002   -1.15202590E+000   -2.95108828E-001
   -9.21259843E-003   -8.71653543E-002   -3.00000000E-003   -3.06917240E-001   -3.46646967E-001    3.45929754E-002    5.30559745E-002   -1.15909904E+000   -3.06118654E-001
   -7.79527559E-003   -8.71653543E-002   -3.00000000E-003   -3.08598520E-001   -3.47740489E-001    2.92977262E-002    4.84809254E-002   -1.16464745E+000   -3.14067238E-001
   -6.37795276E-003   -8.71653543E-002   -3.00000000E-003   -3.09517614E-001   -3.47536229E-001    2.43927572E-002    4.45396434E-002   -1.16885294E+000   -3.20249738E-001
   -4.96062992E-003   -8.71653543E-002   -3.00000000E-003   -3.09722300E-001   -3.46256658E-001    1.91950344E-002    4.01208082E-002   -1.17193153E+000   -3.26169037E-001
   -3.54330709E-003   -8.71653543E-002   -3.00000000E-003   -3.09727355E-001   -3.44776970E-001    1.33351135E-002    3.45042622E-002   -1.17399837E+000   -3.32538778E-001
   -2.12598425E-003   -8.71653543E-002   -3.00000000E-003   -3.10163443E-001   -3.44335800E-001    7.21477146E-003    2.84525819E-002   -1.17514398E+000   -3.38341450E-001
   -7.08661417E-004   -8.71653543E-002   -3.00000000E-003   -3.10751861E-001   -3.44316697E-001    1.52961736E-003    2.32699625E-002   -1.17536717E+000   -3.42237085E-001
    7.08661417E-004   -8.71653543E-002   -3.00000000E-003   -3.10922054E-001   -3.43747370E-001   -3.81498369E-003    1.86751582E-002   -1.17457283E+000   -3.44504706E-001
    2.12598425E-003   -8.71653543E-002   -3.00000000E-003   -3.10558389E-001   -3.42429422E-001   -9.24926969E-003    1.39685520E-002   -1.17261442E+000   -3.45951425E-001
    3.54330709E-003   -8.71653543E-002   -3.00000000E-003   -3.09987251E-001   -3.40767943E-001   -1.50885112E-002    8.51175599E-003   -1.16939816E+000   -3.47108647E-001
    4.96062992E-003   -8.71653543E-002   -3.00000000E-003   -3.09709965E-001   -3.39708938E-001   -2.10857607E-002    2.52025885E-003   -1.16525019E+000   -3.47563287E-001
    6.37795276E-003   -8.71653543E-002   -3.00000000E-003   -3.09579826E-001   -3.39161514E-001   -2.66476243E-002   -2.96096394E-003   -1.16062377E+000   -3.46486580E-001
    7.79527559E-003   -8.71653543E-002   -3.00000000E-003   -3.09057464E-001   -3.38300068E-001   -3.17687959E-002   -7.83544328E-003   -1.15540639E+000   -3.43961062E-001
    9.21259843E-003   -8.71653543E-002   -3.00000000E-003   -3.07930101E-001   -3.36680189E-001   -3.68524640E-002   -1.26320149E-002   -1.14915275E+000   -3.40421836E-001
    1.06299213E-002   -8.71653543E-002   -3.00000000E-003   -3.06454361E-001   -3.34391558E-001   -4.23393598E-002   -1.82343447E-002   -1.14130815E+000   -3.36218998E-001
    1.20472441E-002   -8.71653543E-002   -3.00000000E-003   -3.05307668E-001   -3.32817065E-001   -4.81353446E-002   -2.49660534E-002   -1.13228489E+000   -3.31307671E-001
    1.34645669E-002   -8.71653543E-002   -3.00000000E-003   -3.04564817E-001   -3.32402470E-001   -5.34145183E-002   -3.10983372E-002   -1.12364769E+000   -3.25321895E-001
    1.48818898E-002   -8.71653543E-002   -3.00000000E-003   -3.03457915E-001   -3.31825389E-001   -5.79443464E-002   -3.61422390E-002   -1.11530202E+000   -3.18397925E-001
    1.62992126E-002   -8.71653543E-002   -3.00000000E-003   -3.01528077E-001   -3.30268215E-001   -6.22037114E-002   -4.05905079E-002   -1.10646601E+000   -3.10645653E-001
    1.77165354E-002   -8.71653543E-002   -3.00000000E-003   -2.98922614E-001   -3.26830596E-001   -6.70403755E-002   -4.54354502E-002   -1.09565821E+000   -3.01812971E-001
    1.91338583E-002   -8.71653543E-002   -3.00000000E-003   -2.96299262E-001   -3.22993925E-001   -7.18444687E-002   -5.44376460E-002   -1.07972214E+000   -2.91034724E-001
    2.05511811E-002   -8.71653543E-002   -3.00000000E-003   -2.94841449E-001   -3.23962675E-001   -7.78897901E-002   -6.27229490E-002   -1.06781020E+000   -2.80271260E-001
    2.19685039E-002   -8.71653543E-002   -3.00000000E-003   -2.93737211E-001   -3.24665845E-001   -8.19142572E-002   -6.79062908E-002   -1.05814022E+000   -2.69513263E-001
    2.33858268E-002   -8.71653543E-002   -3.00000000E-003   -4.71911210E-001   -7.53585255E-001    6.89329556E-001    1.71584023E+000   -1.03370349E+000   -1.22095405E-001
    2.48031496E-002   -8.71653543E-002   -3.00000000E-003   -4.80959847E-001   -7.85975393E-001    6.71881551E-001    1.69541049E+000   -1.02817964E+000   -1.47135611E-001
    2.62204724E-002   -8.71653543E-002   -3.00000000E-003   -4.96107216E-001   -8.08606350E-001    6.33612642E-001    1.61107235E+000   -1.01984339E+000   -1.75583493E-001
    2.76377953E-002   -8.71653543E-002   -3.00000000E-003   -4.81871623E-001   -7.73445240E-001    5.88829104E-001    1.53072822E+000   -1.00391701E+000   -2.15409663E-001
    2.90551181E-002   -8.71653543E-002   -3.00000000E-003   -4.66741787E-001   -7.42955317E-001    5.61705638E-001    1.47260861E+000   -9.86657850E-001   -2.37294105E-001
    3.04724409E-002   -8.71653543E-002   -3.00000000E-003   -4.57367779E-001   -7.22636965E-001    5.38578434E-001    1.41652149E+000   -9.68879550E-001   -2.45660285E-001
    3.18897638E-002   -8.71653543E-002   -3.00000000E-003   -4.51434813E-001   -7.07936867E-001    5.15294586E-001    1.35626606E+000   -9.50342160E-001   -2.46253991E-001
    3.33070866E-002   -8.71653543E-002   -3.00000000E-003   -4.46446987E-001   -6.93029243E-001    4.90410851E-001    1.29045337E+000   -9.30543063E-001   -2.42489132E-001
    3.47244094E-002   -8.71653543E-002   -3.00000000E-003   -4.40009754E-001   -6.73241677E-001    4.64660313E-001    1.22274116E+000   -9.09211583E-001   -2.36198067E-001
    3.61417323E-002   -8.71653543E-002   -3.00000000E-003   -4.31768317E-001   -6.49320455E-001    4.40140038E-001    1.15829328E+000   -8.86853925E-001   -2.27651587E-001
    3.75590551E-002   -8.71653543E-002   -3.00000000E-003   -4.23001175E-001   -6.24651645E-001    4.17670043E-001    1.09835219E+000   -8.64146982E-001   -2.16692381E-001
    3.89763780E-002   -8.71653543E-002   -3.00000000E-003   -4.14546866E-001   -6.00925241E-001    3.96772516E-001    1.04159718E+000   -8.41381461E-001   -2.03557411E-001
    4.03937008E-002   -8.71653543E-002   -3.00000000E-003   -4.06482211E-001   -5.78082801E-001    3.76851374E-001    9.86814630E-001   -8.18585504E-001   -1.88728779E-001
    4.18110236E-002   -8.71653543E-002   -3.00000000E-003   -3.98578796E-001   -5.55508158E-001    3.57614612E-001    9.33614575E-001   -7.95733977E-001   -1.72672418E-001
    4.32283465E-002   -8.71653543E-002   -3.00000000E-003   -3.90619751E-001   -5.32760341E-001    3.39040901E-001    8.82196255E-001   -7.72857174E-001   -1.55752857E-001
    4.46456693E-002   -8.71653543E-002   -3.00000000E-003   -3.82528048E-001   -5.09772532E-001    3.21213555E-001    8.32900731E-001   -7.50048120E-001   -1.38245220E-001
    4.60629921E-002   -8.71653543E-002   -3.00000000E-003   -3.74338371E-001   -4.86724009E-001    3.04190297E-001    7.85908249E-001   -7.27422955E-001   -1.20367737E-001
    4.74803150E-002   -8.71653543E-002   -3.00000000E-003   -3.66113323E-001   -4.63801904E-001    2.87959464E-001    7.41197642E-001   -7.05078520E-001   -1.02307547E-001
    4.88976378E-002   -8.71653543E-002   -3.00000000E-003   -3.57890686E-001   -4.41102889E-001    2.72467730E-001    6.98651550E-001   -6.83083637E-001   -8.42344142E-002
    5.03149606E-002   -8.71653543E-002   -3.00000000E-003   -3.49680111E-001   -4.18643890E-001    2.57656135E-001    6.58149480E-001   -6.61484414E-001   -6.63017742E-002
    5.17322835E-002   -8.71653543E-002   -3.00000000E-003   -3.41474760E-001   -3.96410290E-001    2.43476349E-001    6.19608458E-001   -6.40320187E-001   -4.86418728E-002
    5.31496063E-002   -8.71653543E-002   -3.00000000E-003   -3.33269174E-001   -3.74396833E-001    2.29894186E-001    5.82976005E-001   -6.19625464E-001   -3.13712184E-002
    5.45669291E-002   -8.71653543E-002   -3.00000000E-003   -3.25059785E-001   -3.52608273E-001    2.16884658E-001    5.48211936E-001   -5.99432216E-001   -1.45875712E-002
    5.59842520E-002   -8.71653543E-002   -3.00000000E-003   -3.16849744E-001   -3.31068748E-001    2.04423639E-001    5.15273002E-001   -5.79771731E-001    1.62580722E-003
    5.74015748E-002   -8.71653543E-002   -3.00000000E-003   -3.08643145E-001   -3.09808780E-001    1.92486304E-001    4.84107251E-001   -5.60671376E-001    1.71976034E-002
    5.88188976E-002   -8.71653543E-002   -3.00000000E-003   -3.00447442E-001   -2.88864778E-001    1.81046338E-001    4.54654516E-001   -5.42155312E-001    3.20718054E-002
    6.02362205E-002   -8.71653543E-002   -3.00000000E-003   -2.92269802E-001   -2.68272511E-001    1.70077632E-001    4.26850960E-001   -5.24240829E-001    4.61997723E-002
    6.16535433E-002   -8.71653543E-002   -3.00000000E-003   -2.84115850E-001   -2.48065288E-001    1.59555143E-001    4.00632809E-001   -5.06942112E-001    5.95470897E-002
    6.30708661E-002   -8.71653543E-002   -3.00000000E-003   -2.75988377E-001   -2.28272139E-001    1.49454585E-001    3.75939205E-001   -4.90269117E-001    7.20878489E-002
    6.44881890E-002   -8.71653543E-002   -3.00000000E-003   -2.67894253E-001   -2.08927840E-001    1.39754250E-001    3.52709380E-001   -4.74228482E-001    8.38039334E-002
    6.59055118E-002   -8.71653543E-002   -3.00000000E-003   -2.59836604E-001   -1.90064309E-001    1.30434659E-001    3.30885725E-001   -4.58824293E-001    9.46882661E-002
    6.73228346E-002   -8.71653543E-002   -3.00000000E-003   -2.51823412E-001   -1.71721930E-001    1.21476591E-001    3.10412171E-001   -4.44057377E-001    1.04740324E-001
    6.87401575E-002   -8.71653543E-002   -3.00000000E-003   -2.43860532E-001   -1.53937569E-001    1.12862967E-001    2.91232560E-001   -4.29925021E-001    1.13969551E-001
    7.01574803E-002   -8.71653543E-002   -3.00000000E-003   -2.35953636E-001   -1.36748929E-001    1.04576167E-001    2.73290776E-001   -4.16420772E-001    1.22391763E-001
    7.15748031E-002   -8.71653543E-002   -3.00000000E-003   -2.28113822E-001   -1.20195771E-001    9.66023278E-002    2.56534103E-001   -4.03539965E-001    1.30028893E-001
    7.29921260E-002   -8.71653543E-002   -3.00000000E-003   -2.20343716E-001   -1.04309434E-001    8.89258851E-002    2.40907621E-001   -3.91270545E-001    1.36909135E-001
    7.44094488E-002   -8.71653543E-002   -3.00000000E-003   -2.12653711E-001   -8.91310075E-002    8.15326702E-002    2.26358496E-001   -3.79600421E-001    1.43067462E-001
    7.58267717E-002   -8.71653543E-002   -3.00000000E-003   -2.05050207E-001   -7.46929402E-002    7.44098320E-002    2.12833074E-001   -3.68512364E-001    1.48544555E-001
    7.72440945E-002   -8.71653543E-002   -3.00000000E-003   -1.97540011E-001   -6.10249047E-002    6.75449104E-002    2.00280577E-001   -3.57991615E-001    1.53384747E-001
    7.86614173E-002   -8.71653543E-002   -3.00000000E-003   -1.90129261E-001   -4.81562032E-002    6.09260092E-002    1.88649196E-001   -3.48017710E-001    1.57636797E-001
    8.00787402E-002   -8.71653543E-002   -3.00000000E-003   -1.82825677E-001   -3.61115710E-002    5.45439487E-002    1.77889984E-001   -3.38569935E-001    1.61354245E-001
    8.14960630E-002   -8.71653543E-002   -3.00000000E-003   -1.75633797E-001   -2.49129593E-002    4.83875258E-002    1.67954130E-001   -3.29627831E-001    1.64589328E-001
    8.29133858E-002   -8.71653543E-002   -3.00000000E-003   -1.68560817E-001   -1.45789406E-002    4.24491300E-002    1.58792545E-001   -3.21165922E-001    1.67401445E-001
    8.43307087E-002   -8.71653543E-002   -3.00000000E-003   -1.61610219E-001   -5.12326591E-003    3.67200306E-002    1.50358563E-001   -3.13161131E-001    1.69847542E-001
    8.57480315E-002   -8.71653543E-002   -3.00000000E-003   -1.54788043E-001    3.44410104E-003    3.11926376E-002    1.42605575E-001   -3.05588265E-001    1.71985287E-001
    8.71653543E-002   -8.71653543E-002   -3.00000000E-003   -1.48096689E-001    1.11185874E-002    2.58605721E-002    1.35488080E-001   -2.98422611E-001    1.73873512E-001
    8.85826772E-002   -8.71653543E-002   -3.00000000E-003   -1.41539943E-001    1.78985482E-002    2.07175745E-002    1.28962302E-001   -2.91637892E-001    1.75568137E-001
    9.00000000E-002   -8.71653543E-002   -3.00000000E-003   -1.35120529E-001    2.37876410E-002    1.57581168E-002    1.22984097E-001   -2.85209862E-001    1.77123868E-001
   -9.00000000E-002   -8.57480315E-002   -3.00000000E-003   -1.69883770E-001   -3.66993673E-001    3.74754723E-001    4.41963992E-001   -1.51572381E-001    2.56140142E-001
   -8.85826772E-002   -8.57480315E-002   -3.00000000E-003   -1.67669421E-001   -3.65828520E-001    3.82824724E-001    4.41527880E-001   -1.57373274E-001    2.53004889E-001
   -8.71653543E-002   -8.57480315E-002   -3.00000000E-003   -1.65131333E-001   -3.64259222E-001    3.91105954E-001    4.41051604E-001   -1.63730665E-001    2.49706072E-001
   -8.57480315E-002   -8.57480315E-002   -3.00000000E-003   -1.62276797E-001   -3.62289621E-001    3.99610033E-001    4.40544444E-001   -1.70696497E-001    2.46222210E-001
   -8.43307087E-002   -8.57480315E-002   -3.00000000E-003   -1.59114256E-001   -3.59926280E-001    4.08351014E-001    4.40015481E-001   -1.78318113E-001    2.42533219E-001
   -8.29133858E-002   -8.57480315E-002   -3.00000000E-003   -1.55654324E-001   -3.57178943E-001    4.17340513E-001    4.39473271E-001   -1.86643746E-001    2.38617972E-001
   -8.14960630E-002   -8.57480315E-002   -3.00000000E-003   -1.51908660E-001   -3.54059149E-001    4.26594472E-001    4.38929984E-001   -1.95718022E-001    2.34456311E-001
   -8.00787402E-002   -8.57480315E-002   -3.00000000E-003   -1.47893521E-001   -3.50582382E-001    4.36126438E-001    4.38396391E-001   -2.05584790E-001    2.30027101E-001
   -7.86614173E-002   -8.57480315E-002   -3.00000000E-003   -1.43623973E-001   -3.46766720E-001    4.45952967E-001    4.37883870E-001   -2.16282906E-001    2.25310447E-001
   -7.72440945E-002   -8.57480315E-002   -3.00000000E-003   -1.39117152E-001   -3.42631996E-001    4.56090840E-001    4.37404747E-001   -2.27849723E-001    2.20287414E-001
   -7.58267717E-002   -8.57480315E-002   -3.00000000E-003   -1.34392612E-001   -3.38202302E-001    4.66557433E-001    4.36971606E-001   -2.40317127E-001    2.14940636E-001
   -7.44094488E-002   -8.57480315E-002   -3.00000000E-003   -1.29467699E-001   -3.33501266E-001    4.77370170E-001    4.36596557E-001   -2.53712620E-001    2.09251749E-001
   -7.29921260E-002   -8.57480315E-002   -3.00000000E-003   -1.24362830E-001   -3.28555059E-001    4.88548302E-001    4.36293754E-001   -2.68059466E-001    2.03205265E-001
   -7.15748031E-002   -8.57480315E-002   -3.00000000E-003   -1.19097022E-001   -3.23392424E-001    5.00111301E-001    4.36077120E-001   -2.83376028E-001    1.96786179E-001
   -7.01574803E-002   -8.57480315E-002   -3.00000000E-003   -1.13688443E-001   -3.18043712E-001    5.12079167E-001    4.35958768E-001   -2.99674495E-001    1.89982434E-001
   -6.87401575E-002   -8.57480315E-002   -3.00000000E-003   -1.08160202E-001   -3.12541734E-001    5.24472016E-001    4.35952988E-001   -3.16961496E-001    1.82782407E-001
   -6.73228346E-002   -8.57480315E-002   -3.00000000E-003   -1.02527106E-001   -3.06917576E-001    5.37311684E-001    4.36073469E-001   -3.35237522E-001    1.75177763E-001
   -6.59055118E-002   -8.57480315E-002   -3.00000000E-003   -9.68068521E-002   -3.01204808E-001    5.50620118E-001    4.36334034E-001   -3.54496630E-001    1.67161056E-001
   -6.44881890E-002   -8.57480315E-002   -3.00000000E-003   -9.10142896E-002   -2.95436710E-001    5.64420152E-001    4.36749284E-001   -3.74726635E-001    1.58728789E-001
   -6.30708661E-002   -8.57480315E-002   -3.00000000E-003   -8.51637265E-002   -2.89649605E-001    5.78733312E-001    4.37330775E-001   -3.95907027E-001    1.49879011E-001
   -6.16535433E-002   -8.57480315E-002   -3.00000000E-003   -7.92714254E-002   -2.83879789E-001    5.93582583E-001    4.38093548E-001   -4.18010736E-001    1.40614272E-001
   -6.02362205E-002   -8.57480315E-002   -3.00000000E-003   -7.33439690E-002   -2.78159490E-001    6.08990576E-001    4.39049299E-001   -4.41001806E-001    1.30939069E-001
   -5.88188976E-002   -8.57480315E-002   -3.00000000E-003   -6.73894612E-002   -2.72523122E-001    6.24981015E-001    4.40211973E-001   -4.64837455E-001    1.20861980E-001
   -5.74015748E-002   -8.57480315E-002   -3.00000000E-003   -6.14112679E-002   -2.67004451E-001    6.41580119E-001    4.41596592E-001   -4.89464986E-001    1.10398267E-001
   -5.59842520E-002   -8.57480315E-002   -3.00000000E-003   -5.54176631E-002   -2.61638776E-001    6.58810981E-001    4.43215163E-001   -5.14824025E-001    9.95623543E-002
   -5.45669291E-002   -8.57480315E-002   -3.00000000E-003   -4.94125922E-002   -2.56458717E-001    6.76701131E-001    4.45083105E-001   -5.40842373E-001    8.83770813E-002
   -5.31496063E-002   -8.57480315E-002   -3.00000000E-003   -4.34017804E-002   -2.51496345E-001    6.95275478E-001    4.47215736E-001   -5.67434112E-001    7.68716515E-002
   -5.17322835E-002   -8.57480315E-002   -3.00000000E-003   -3.73931742E-002   -2.46783402E-001    7.14547367E-001    4.49624323E-001   -5.94501669E-001    6.50802189E-002
   -5.03149606E-002   -8.57480315E-002   -3.00000000E-003   -3.13866086E-002   -2.42347186E-001    7.34523961E-001    4.52316772E-001   -6.21925943E-001    5.30582801E-002
   -4.88976378E-002   -8.57480315E-002   -3.00000000E-003   -2.53625367E-002   -2.38203422E-001    7.55202602E-001    4.55299428E-001   -6.49578799E-001    4.08735955E-002
   -4.74803150E-002   -8.57480315E-002   -3.00000000E-003   -1.92806854E-002   -2.34354704E-001    7.76598383E-001    4.58585079E-001   -6.77323126E-001    2.86114699E-002
   -4.60629921E-002   -8.57480315E-002   -3.00000000E-003   -1.30897909E-002   -2.30786822E-001    7.98775962E-001    4.62208692E-001   -7.05019311E-001    1.63480652E-002
   -4.46456693E-002   -8.57480315E-002   -3.00000000E-003   -6.79531256E-003   -2.27494574E-001    8.21863023E-001    4.66240432E-001   -7.32519808E-001    4.13592932E-003
   -4.32283465E-002   -8.57480315E-002   -3.00000000E-003   -5.51406379E-004   -2.24524019E-001    8.45987764E-001    4.70767784E-001   -7.59634169E-001   -7.98941272E-003
   -4.18110236E-002   -8.57480315E-002   -3.00000000E-003    5.32749975E-003   -2.21988314E-001    8.71087309E-001    4.75817759E-001   -7.86081362E-001   -1.99397670E-002
   -4.03937008E-002   -8.57480315E-002   -3.00000000E-003    1.06150540E-002   -2.19979083E-001    8.96714369E-001    4.81252995E-001   -8.11465679E-001   -3.14208190E-002
   -3.89763780E-002   -8.57480315E-002   -3.00000000E-003    1.56273149E-002   -2.18346790E-001    9.22240821E-001    4.86821615E-001   -8.35344505E-001   -4.18657550E-002
   -3.75590551E-002   -8.57480315E-002   -3.00000000E-003    2.12756066E-002   -2.16642306E-001    9.47513198E-001    4.92442181E-001   -8.57342334E-001   -5.06253852E-002
   -3.61417323E-002   -8.57480315E-002   -3.00000000E-003    2.85195774E-002   -2.14351060E-001    9.73384247E-001    4.98405903E-001   -8.77136455E-001   -5.72769952E-002
   -3.47244094E-002   -8.57480315E-002   -3.00000000E-003    3.73274680E-002   -2.11115811E-001    1.00212260E+000    5.05558584E-001   -8.94393837E-001   -6.20821404E-002
   -3.33070866E-002   -8.57480315E-002   -3.00000000E-003    4.32046744E-002   -2.08200984E-001    1.03644412E+000    5.15847847E-001   -9.08845523E-001   -6.68563585E-002
   -3.18897638E-002   -8.57480315E-002   -3.00000000E-003    3.87355426E-002   -2.10694696E-001    1.06879946E+000    5.26667527E-001   -9.19502869E-001   -7.13219940E-002
   -3.04724409E-002   -8.57480315E-002   -3.00000000E-003    3.19576796E-002   -2.15024495E-001    1.08976065E+000    5.30917651E-001   -9.24721434E-001   -6.96110939E-002
   -2.90551181E-002   -8.57480315E-002   -3.00000000E-003    2.89987240E-002   -2.17602244E-001    1.10134114E+000    5.28332878E-001   -9.23898269E-001   -5.95626230E-002
   -2.76377953E-002   -8.57480315E-002   -3.00000000E-003    2.97212071E-002   -2.19857234E-001    1.10227113E+000    5.15377892E-001   -9.18084748E-001   -4.28488738E-002
   -2.62204724E-002   -8.57480315E-002   -3.00000000E-003   -2.88830302E-001   -3.33640751E-001    1.00522024E-001    1.28121751E-001   -9.84751000E-001   -1.12399188E-001
   -2.48031496E-002   -8.57480315E-002   -3.00000000E-003   -2.90207007E-001   -3.34423424E-001    8.36879675E-002    1.00511678E-001   -1.01108817E+000   -1.45802999E-001
   -2.33858268E-002   -8.57480315E-002   -3.00000000E-003   -2.98466359E-001   -3.43577150E-001    8.24792886E-002    1.01114471E-001   -1.02718771E+000   -1.59121698E-001
   -2.19685039E-002   -8.57480315E-002   -3.00000000E-003   -3.01727954E-001   -3.44661503E-001    8.08881861E-002    9.98782189E-002   -1.04016528E+000   -1.67638330E-001
   -2.05511811E-002   -8.57480315E-002   -3.00000000E-003   -3.03388462E-001   -3.43756776E-001    7.82798435E-002    9.70630187E-002   -1.05262590E+000   -1.76599834E-001
   -1.91338583E-002   -8.57480315E-002   -3.00000000E-003   -3.04115511E-001   -3.41834857E-001    7.42913854E-002    9.23647906E-002   -1.06535440E+000   -1.87864260E-001
   -1.77165354E-002   -8.57480315E-002   -3.00000000E-003   -3.05253044E-001   -3.40996401E-001    6.86105035E-002    8.54111673E-002   -1.07850645E+000   -2.01767518E-001
   -1.62992126E-002   -8.57480315E-002   -3.00000000E-003   -3.07711039E-001   -3.42406186E-001    6.29652421E-002    7.91934115E-002   -1.09076239E+000   -2.14914310E-001
   -1.48818898E-002   -8.57480315E-002   -3.00000000E-003   -3.10056530E-001   -3.43478993E-001    5.82094471E-002    7.47010708E-002   -1.10133059E+000   -2.25519206E-001
   -1.34645669E-002   -8.57480315E-002   -3.00000000E-003   -3.11646163E-001   -3.43434630E-001    5.36043406E-002    7.05053004E-002   -1.11061111E+000   -2.34860138E-001
   -1.20472441E-002   -8.57480315E-002   -3.00000000E-003   -3.12644893E-001   -3.42682394E-001    4.85899652E-002    6.57484273E-002   -1.11901460E+000   -2.44181141E-001
   -1.06299213E-002   -8.57480315E-002   -3.00000000E-003   -3.13524169E-001   -3.42020488E-001    4.29898012E-002    6.02143187E-002   -1.12667513E+000   -2.53802058E-001
   -9.21259843E-003   -8.57480315E-002   -3.00000000E-003   -3.14643579E-001   -3.41982232E-001    3.71673080E-002    5.45948753E-002   -1.13342331E+000   -2.62923191E-001
   -7.79527559E-003   -8.57480315E-002   -3.00000000E-003   -3.15794548E-001   -3.42088156E-001    3.15254204E-002    4.95159163E-002   -1.13904584E+000   -2.70758921E-001
   -6.37795276E-003   -8.57480315E-002   -3.00000000E-003   -3.16652542E-001   -3.41794273E-001    2.60093094E-002    4.47525798E-002   -1.14351892E+000   -2.77439639E-001
   -4.96062992E-003   -8.57480315E-002   -3.00000000E-003   -3.17168177E-001   -3.41066733E-001    2.03816981E-002    3.98555469E-002   -1.14691228E+000   -2.83457999E-001
   -3.54330709E-003   -8.57480315E-002   -3.00000000E-003   -3.17514384E-001   -3.40224463E-001    1.45277706E-002    3.46007672E-002   -1.14929405E+000   -2.89029546E-001
   -2.12598425E-003   -8.57480315E-002   -3.00000000E-003   -3.17862077E-001   -3.39580740E-001    8.57037763E-003    2.91955055E-002   -1.15070741E+000   -2.93863732E-001
   -7.08661417E-004   -8.57480315E-002   -3.00000000E-003   -3.18159702E-001   -3.39039468E-001    2.70495688E-003    2.39755270E-002   -1.15115764E+000   -2.97569300E-001
    7.08661417E-004   -8.57480315E-002   -3.00000000E-003   -3.18242065E-001   -3.38314037E-001   -3.05427658E-003    1.89425129E-002   -1.15061112E+000   -3.00133218E-001
    2.12598425E-003   -8.57480315E-002   -3.00000000E-003   -3.18058605E-001   -3.37303408E-001   -8.83417980E-003    1.38622056E-002   -1.14902732E+000   -3.01797969E-001
    3.54330709E-003   -8.57480315E-002   -3.00000000E-003   -3.17718018E-001   -3.36161934E-001   -1.47140034E-002    8.54465846E-003   -1.14642205E+000   -3.02722219E-001
    4.96062992E-003   -8.57480315E-002   -3.00000000E-003   -3.17349999E-001   -3.35131311E-001   -2.06014522E-002    3.06921319E-003   -1.14292199E+000   -3.02787430E-001
    6.37795276E-003   -8.57480315E-002   -3.00000000E-003   -3.16912839E-001   -3.34206920E-001   -2.63298129E-002   -2.30507665E-003   -1.13866282E+000   -3.01772576E-001
    7.79527559E-003   -8.57480315E-002   -3.00000000E-003   -3.16246268E-001   -3.33156933E-001   -3.18769094E-002   -7.51467680E-003   -1.13362410E+000   -2.99654756E-001
    9.21259843E-003   -8.57480315E-002   -3.00000000E-003   -3.15276909E-001   -3.31826581E-001   -3.73715515E-002   -1.27535113E-002   -1.12765825E+000   -2.96577969E-001
    1.06299213E-002   -8.57480315E-002   -3.00000000E-003   -3.14111835E-001   -3.30333379E-001   -4.29364413E-002   -1.82888624E-002   -1.12067376E+000   -2.92678623E-001
    1.20472441E-002   -8.57480315E-002   -3.00000000E-003   -3.12936663E-001   -3.29037669E-001   -4.84976549E-002   -2.40994606E-002   -1.11289610E+000   -2.87967117E-001
    1.34645669E-002   -8.57480315E-002   -3.00000000E-003   -3.11749332E-001   -3.28037035E-001   -5.38221655E-002   -2.97773440E-002   -1.10472840E+000   -2.82382726E-001
    1.48818898E-002   -8.57480315E-002   -3.00000000E-003   -3.10325897E-001   -3.26978376E-001   -5.88230607E-002   -3.51030893E-002   -1.09620912E+000   -2.75934916E-001
    1.62992126E-002   -8.57480315E-002   -3.00000000E-003   -3.08500511E-001   -3.25483767E-001   -6.36638443E-002   -4.02863979E-002   -1.08696518E+000   -2.68646079E-001
    1.77165354E-002   -8.57480315E-002   -3.00000000E-003   -3.06363194E-001   -3.23484163E-001   -6.85712987E-002   -4.58968646E-002   -1.07641721E+000   -2.60472250E-001
    1.91338583E-002   -8.57480315E-002   -3.00000000E-003   -3.04161053E-001   -3.21751896E-001   -7.35654031E-002   -5.23887762E-002   -1.06464888E+000   -2.51471411E-001
    2.05511811E-002   -8.57480315E-002   -3.00000000E-003   -3.02143131E-001   -3.21060777E-001   -7.84403136E-002   -5.87969829E-002   -1.05329904E+000   -2.42093078E-001
    2.19685039E-002   -8.57480315E-002   -3.00000000E-003   -3.00083029E-001   -3.20611943E-001   -8.27200062E-002   -6.42277863E-002   -1.04281384E+000   -2.32576355E-001
    2.33858268E-002   -8.57480315E-002   -3.00000000E-003   -2.97392923E-001   -3.19471890E-001   -8.65156956E-002   -6.88199995E-002   -1.03253524E+000   -2.22755546E-001
    2.48031496E-002   -8.57480315E-002   -3.00000000E-003   -2.93656716E-001   -3.16585318E-001   -9.06765533E-002   -7.30131626E-002   -1.02153982E+000   -2.12187396E-001
    2.62204724E-002   -8.57480315E-002   -3.00000000E-003   -2.92862135E-001   -3.10247328E-001   -9.25272433E-002   -8.02233153E-002   -1.00202786E+000   -1.97756905E-001
    2.76377953E-002   -8.57480315E-002   -3.00000000E-003   -5.09311719E-001   -7.99040342E-001    5.68728997E-001    1.42665752E+000   -9.96074565E-001   -8.41657925E-002
    2.90551181E-002   -8.57480315E-002   -3.00000000E-003   -4.90448478E-001   -7.75456809E-001    5.52406355E-001    1.42070579E+000   -9.81471612E-001   -1.16429044E-001
    3.04724409E-002   -8.57480315E-002   -3.00000000E-003   -4.81387117E-001   -7.64057645E-001    5.34490326E-001    1.39019352E+000   -9.65534206E-001   -1.38052580E-001
    3.18897638E-002   -8.57480315E-002   -3.00000000E-003   -4.78012544E-001   -7.60338397E-001    5.14082090E-001    1.34121256E+000   -9.49310132E-001   -1.49428859E-001
    3.33070866E-002   -8.57480315E-002   -3.00000000E-003   -4.76656328E-001   -7.54885822E-001    4.88232438E-001    1.27333829E+000   -9.31460833E-001   -1.55191426E-001
    3.47244094E-002   -8.57480315E-002   -3.00000000E-003   -4.70086289E-001   -7.33092481E-001    4.58268461E-001    1.19806357E+000   -9.10279247E-001   -1.58948753E-001
    3.61417323E-002   -8.57480315E-002   -3.00000000E-003   -4.58548358E-001   -7.01891606E-001    4.32131836E-001    1.13285404E+000   -8.87518705E-001   -1.59212271E-001
    3.75590551E-002   -8.57480315E-002   -3.00000000E-003   -4.47350310E-001   -6.72653057E-001    4.10281923E-001    1.07591213E+000   -8.64927575E-001   -1.54895598E-001
    3.89763780E-002   -8.57480315E-002   -3.00000000E-003   -4.37686644E-001   -6.46961645E-001    3.90309195E-001    1.02191837E+000   -8.42629689E-001   -1.46955802E-001
    4.03937008E-002   -8.57480315E-002   -3.00000000E-003   -4.29022490E-001   -6.23146359E-001    3.70926486E-001    9.68527432E-001   -8.20352004E-001   -1.36497819E-001
    4.18110236E-002   -8.57480315E-002   -3.00000000E-003   -4.20607477E-001   -5.99390845E-001    3.51792429E-001    9.15580843E-001   -7.97880102E-001   -1.24314368E-001
    4.32283465E-002   -8.57480315E-002   -3.00000000E-003   -4.11960047E-001   -5.74801441E-001    3.33117779E-001    8.64031261E-001   -7.75207184E-001   -1.10900250E-001
    4.46456693E-002   -8.57480315E-002   -3.00000000E-003   -4.03015335E-001   -5.49526828E-001    3.15228559E-001    8.14805334E-001   -7.52496841E-001   -9.65647600E-002
    4.60629921E-002   -8.57480315E-002   -3.00000000E-003   -3.93941748E-001   -5.24141097E-001    2.98270726E-001    7.68206224E-001   -7.29943162E-001   -8.15454981E-002
    4.74803150E-002   -8.57480315E-002   -3.00000000E-003   -3.84894220E-001   -4.99048327E-001    2.82198017E-001    7.24065608E-001   -7.07677112E-001   -6.60612607E-002
    4.88976378E-002   -8.57480315E-002   -3.00000000E-003   -3.75932915E-001   -4.74365858E-001    2.66893979E-001    6.82099874E-001   -6.85762326E-001   -5.03216564E-002
    5.03149606E-002   -8.57480315E-002   -3.00000000E-003   -3.67047452E-001   -4.50045592E-001    2.52262829E-001    6.42112873E-001   -6.64231377E-001   -3.45166991E-002
    5.17322835E-002   -8.57480315E-002   -3.00000000E-003   -3.58206694E-001   -4.26009086E-001    2.38247522E-001    6.04018861E-001   -6.43112650E-001   -1.88039453E-002
    5.31496063E-002   -8.57480315E-002   -3.00000000E-003   -3.49390044E-001   -4.02222481E-001    2.24819003E-001    5.67796407E-001   -6.22438747E-001   -3.32327167E-003
    5.45669291E-002   -8.57480315E-002   -3.00000000E-003   -3.40589369E-001   -3.78691508E-001    2.11961962E-001    5.33435823E-001   -6.02245256E-001    1.18122400E-002
    5.59842520E-002   -8.57480315E-002   -3.00000000E-003   -3.31810583E-001   -3.55454053E-001    1.99657103E-001    5.00908223E-001   -5.82567314E-001    2.65069009E-002
    5.74015748E-002   -8.57480315E-002   -3.00000000E-003   -3.23060526E-001   -3.32555589E-001    1.87879942E-001    4.70163450E-001   -5.63437030E-001    4.06772543E-002
    5.88188976E-002   -8.57480315E-002   -3.00000000E-003   -3.14346852E-001   -3.10038430E-001    1.76602142E-001    4.41136562E-001   -5.44881129E-001    5.42565695E-002
    6.02362205E-002   -8.57480315E-002   -3.00000000E-003   -3.05678282E-001   -2.87940231E-001    1.65794111E-001    4.13757944E-001   -5.26917981E-001    6.71890226E-002
    6.16535433E-002   -8.57480315E-002   -3.00000000E-003   -2.97057224E-001   -2.66290678E-001    1.55428864E-001    3.87960179E-001   -5.09561052E-001    7.94304727E-002
    6.30708661E-002   -8.57480315E-002   -3.00000000E-003   -2.88486071E-001   -2.45118028E-001    1.45481322E-001    3.63680869E-001   -4.92822124E-001    9.09498411E-002
    6.44881890E-002   -8.57480315E-002   -3.00000000E-003   -2.79966654E-001   -2.24451256E-001    1.35929080E-001    3.40861152E-001   -4.76708413E-001    1.01723757E-001
    6.59055118E-002   -8.57480315E-002   -3.00000000E-003   -2.71502551E-001   -2.04323508E-001    1.26752582E-001    3.19444262E-001   -4.61224787E-001    1.11739539E-001
    6.73228346E-002   -8.57480315E-002   -3.00000000E-003   -2.63099492E-001   -1.84772302E-001    1.17933151E-001    2.99375682E-001   -4.46372558E-001    1.20992863E-001
    6.87401575E-002   -8.57480315E-002   -3.00000000E-003   -2.54763103E-001   -1.65835312E-001    1.09453852E-001    2.80600029E-001   -4.32150120E-001    1.29489358E-001
    7.01574803E-002   -8.57480315E-002   -3.00000000E-003   -2.46499254E-001   -1.47550707E-001    1.01297712E-001    2.63063108E-001   -4.18553090E-001    1.37242086E-001
    7.15748031E-002   -8.57480315E-002   -3.00000000E-003   -2.38313017E-001   -1.29953206E-001    9.34483063E-002    2.46709769E-001   -4.05573406E-001    1.44269292E-001
    7.29921260E-002   -8.57480315E-002   -3.00000000E-003   -2.30212186E-001   -1.13079189E-001    8.58923597E-002    2.31487685E-001   -3.93204019E-001    1.50597135E-001
    7.44094488E-002   -8.57480315E-002   -3.00000000E-003   -2.22203676E-001   -9.69654888E-002    7.86147865E-002    2.17343086E-001   -3.81430635E-001    1.56257456E-001
    7.58267717E-002   -8.57480315E-002   -3.00000000E-003   -2.14294372E-001   -8.16466272E-002    7.16023304E-002    2.04222061E-001   -3.70238327E-001    1.61290147E-001
    7.72440945E-002   -8.57480315E-002   -3.00000000E-003   -2.06488453E-001   -6.71480926E-002    6.48423760E-002    1.92073939E-001   -3.59609870E-001    1.65735194E-001
    7.86614173E-002   -8.57480315E-002   -3.00000000E-003   -1.98792369E-001   -5.35002324E-002    5.83227942E-002    1.80846446E-001   -3.49527026E-001    1.69640359E-001
    8.00787402E-002   -8.57480315E-002   -3.00000000E-003   -1.91213465E-001   -4.07263662E-002    5.20348977E-002    1.70490120E-001   -3.39967928E-001    1.73057958E-001
    8.14960630E-002   -8.57480315E-002   -3.00000000E-003   -1.83754603E-001   -2.88477368E-002    4.59669843E-002    1.60956791E-001   -3.30913091E-001    1.76037794E-001
    8.29133858E-002   -8.57480315E-002   -3.00000000E-003   -1.76421965E-001   -1.78819026E-002    4.01109034E-002    1.52196998E-001   -3.22337826E-001    1.78637535E-001
    8.43307087E-002   -8.57480315E-002   -3.00000000E-003   -1.69219868E-001   -7.84164547E-003    3.44588755E-002    1.44163666E-001   -3.14218111E-001    1.80911925E-001
    8.57480315E-002   -8.57480315E-002   -3.00000000E-003   -1.62152529E-001    1.26377892E-003    2.90031168E-002    1.36810050E-001   -3.06529610E-001    1.82917720E-001
    8.71653543E-002   -8.57480315E-002   -3.00000000E-003   -1.55221650E-001    9.43094347E-003    2.37374002E-002    1.30090864E-001   -2.99247060E-001    1.84711752E-001
    8.85826772E-002   -8.57480315E-002   -3.00000000E-003   -1.48430955E-001    1.66589741E-002    1.86554012E-002    1.23961087E-001   -2.92346255E-001    1.86347037E-001
    9.00000000E-002   -8.57480315E-002   -3.00000000E-003   -1.41782299E-001    2.29521723E-002    1.37518626E-002    1.18377355E-001   -2.85801195E-001    1.87876452E-001
   -9.00000000E-002   -8.43307087E-002   -3.00000000E-003   -1.63926246E-001   -3.62810343E-001    3.78071552E-001    4.42016569E-001   -1.48220058E-001    2.69601845E-001
   -8.85826772E-002   -8.43307087E-002   -3.00000000E-003   -1.61533344E-001   -3.61535073E-001    3.86136600E-001    4.41501750E-001   -1.53976487E-001    2.66689910E-001
   -8.71653543E-002   -8.43307087E-002   -3.00000000E-003   -1.58805569E-001   -3.59848075E-001    3.94405306E-001    4.40943470E-001   -1.60274292E-001    2.63630388E-001
   -8.57480315E-002   -8.43307087E-002   -3.00000000E-003   -1.55749029E-001   -3.57752982E-001    4.02889771E-001    4.40350160E-001   -1.67164560E-001    2.60402871E-001
   -8.43307087E-002   -8.43307087E-002   -3.00000000E-003   -1.52372770E-001   -3.55255064E-001    4.11601099E-001    4.39732695E-001   -1.74694949E-001    2.56987315E-001
   -8.29133858E-002   -8.43307087E-002   -3.00000000E-003   -1.48684341E-001   -3.52363642E-001    4.20553515E-001    4.39099828E-001   -1.82912147E-001    2.53364096E-001
   -8.14960630E-002   -8.43307087E-002   -3.00000000E-003   -1.44698421E-001   -3.49090757E-001    4.29760082E-001    4.38463277E-001   -1.91861684E-001    2.49513080E-001
   -8.00787402E-002   -8.43307087E-002   -3.00000000E-003   -1.40426638E-001   -3.45450794E-001    4.39235830E-001    4.37833867E-001   -2.01584489E-001    2.45414464E-001
   -7.86614173E-002   -8.43307087E-002   -3.00000000E-003   -1.35885475E-001   -3.41461232E-001    4.48996269E-001    4.37224715E-001   -2.12121865E-001    2.41048790E-001
   -7.72440945E-002   -8.43307087E-002   -3.00000000E-003   -1.31090590E-001   -3.37142305E-001    4.59058712E-001    4.36648668E-001   -2.23508342E-001    2.36399244E-001
   -7.58267717E-002   -8.43307087E-002   -3.00000000E-003   -1.26060885E-001   -3.32516562E-001    4.69438625E-001    4.36117622E-001   -2.35775422E-001    2.31447254E-001
   -7.44094488E-002   -8.43307087E-002   -3.00000000E-003   -1.20813356E-001   -3.27607687E-001    4.80154336E-001    4.35646402E-001   -2.48950589E-001    2.26177120E-001
   -7.29921260E-002   -8.43307087E-002   -3.00000000E-003   -1.15367427E-001   -3.22442192E-001    4.91224136E-001    4.35249104E-001   -2.63055541E-001    2.20573742E-001
   -7.15748031E-002   -8.43307087E-002   -3.00000000E-003   -1.09741308E-001   -3.17048480E-001    5.02668291E-001    4.34941034E-001   -2.78107970E-001    2.14624271E-001
   -7.01574803E-002   -8.43307087E-002   -3.00000000E-003   -1.03952591E-001   -3.11456746E-001    5.14506080E-001    4.34735468E-001   -2.94118922E-001    2.08317703E-001
   -6.87401575E-002   -8.43307087E-002   -3.00000000E-003   -9.80239941E-002   -3.05699646E-001    5.26757592E-001    4.34647738E-001   -3.11093582E-001    2.01644136E-001
   -6.73228346E-002   -8.43307087E-002   -3.00000000E-003   -9.19694630E-002   -2.99808688E-001    5.39444577E-001    4.34693178E-001   -3.29030870E-001    1.94596933E-001
   -6.59055118E-002   -8.43307087E-002   -3.00000000E-003   -8.58064397E-002   -2.93816996E-001    5.52588766E-001    4.34887040E-001   -3.47923472E-001    1.87170860E-001
   -6.44881890E-002   -8.43307087E-002   -3.00000000E-003   -7.95488253E-002   -2.87758423E-001    5.66213725E-001    4.35245747E-001   -3.67755876E-001    1.79365792E-001
   -6.30708661E-002   -8.43307087E-002   -3.00000000E-003   -7.32121014E-002   -2.81669152E-001    5.80339367E-001    4.35780870E-001   -3.88506017E-001    1.71180496E-001
   -6.16535433E-002   -8.43307087E-002   -3.00000000E-003   -6.68108785E-002   -2.75585339E-001    5.94989051E-001    4.36508595E-001   -4.10143122E-001    1.62621041E-001
   -6.02362205E-002   -8.43307087E-002   -3.00000000E-003   -6.03516736E-002   -2.69539118E-001    6.10185061E-001    4.37443056E-001   -4.32627947E-001    1.53697552E-001
   -5.88188976E-002   -8.43307087E-002   -3.00000000E-003   -5.38434729E-002   -2.63567994E-001    6.25950312E-001    4.38598126E-001   -4.55914180E-001    1.44423231E-001
   -5.74015748E-002   -8.43307087E-002   -3.00000000E-003   -4.72854091E-002   -2.57700986E-001    6.42309555E-001    4.39987770E-001   -4.79943786E-001    1.34817203E-001
   -5.59842520E-002   -8.43307087E-002   -3.00000000E-003   -4.06835105E-002   -2.51973764E-001    6.59290179E-001    4.41626112E-001   -5.04652685E-001    1.24901471E-001
   -5.45669291E-002   -8.43307087E-002   -3.00000000E-003   -3.40421527E-002   -2.46419419E-001    6.76924418E-001    4.43531210E-001   -5.29966535E-001    1.14703050E-001
   -5.31496063E-002   -8.43307087E-002   -3.00000000E-003   -2.73713697E-002   -2.41071151E-001    6.95243292E-001    4.45718425E-001   -5.55792820E-001    1.04252473E-001
   -5.17322835E-002   -8.43307087E-002   -3.00000000E-003   -2.06940540E-002   -2.35965567E-001    7.14266620E-001    4.48199821E-001   -5.82022854E-001    9.35902613E-002
   -5.03149606E-002   -8.43307087E-002   -3.00000000E-003   -1.40309822E-002   -2.31139919E-001    7.33985796E-001    4.50976259E-001   -6.08521540E-001    8.27821854E-002
   -4.88976378E-002   -8.43307087E-002   -3.00000000E-003   -7.36913696E-003   -2.26615294E-001    7.54360078E-001    4.54029431E-001   -6.35132544E-001    7.19267214E-002
   -4.74803150E-002   -8.43307087E-002   -3.00000000E-003   -6.27635295E-004   -2.22379128E-001    7.75355890E-001    4.57339412E-001   -6.61696610E-001    6.11578411E-002
   -4.60629921E-002   -8.43307087E-002   -3.00000000E-003    6.34612062E-003   -2.18373823E-001    7.97032381E-001    4.60916836E-001   -6.88069873E-001    5.06041707E-002
   -4.46456693E-002   -8.43307087E-002   -3.00000000E-003    1.36687527E-002   -2.14532839E-001    8.19641524E-001    4.64853838E-001   -7.14129527E-001    4.03349990E-002
   -4.32283465E-002   -8.43307087E-002   -3.00000000E-003    2.11630445E-002   -2.10881959E-001    8.43615157E-001    4.69339306E-001   -7.39725355E-001    3.02940789E-002
   -4.18110236E-002   -8.43307087E-002   -3.00000000E-003    2.80563066E-002   -2.07690387E-001    8.69180499E-001    4.74543444E-001   -7.64545262E-001    2.03908068E-002
   -4.03937008E-002   -8.43307087E-002   -3.00000000E-003    3.33110743E-002   -2.05449154E-001    8.95455881E-001    4.80182564E-001   -7.87963643E-001    1.09315569E-002
   -3.89763780E-002   -8.43307087E-002   -3.00000000E-003    3.72652567E-002   -2.04105073E-001    9.20517345E-001    4.85340037E-001   -8.09216873E-001    3.05309720E-003
   -3.75590551E-002   -8.43307087E-002   -3.00000000E-003    4.20141079E-002   -2.02727278E-001    9.43423489E-001    4.89424023E-001   -8.27811961E-001   -1.79968794E-003
   -3.61417323E-002   -8.43307087E-002   -3.00000000E-003    4.99121730E-002   -2.00456054E-001    9.64899075E-001    4.92423389E-001   -8.43306481E-001   -2.39436118E-003
   -3.47244094E-002   -8.43307087E-002   -3.00000000E-003    6.37267175E-002   -1.96605971E-001    9.87196107E-001    4.93743072E-001   -8.54620115E-001    2.65589165E-003
   -3.33070866E-002   -8.43307087E-002   -3.00000000E-003    8.58905179E-002   -1.83830623E-001    1.02499425E+000    4.94155785E-001   -8.61068956E-001    9.59715485E-003
   -3.18897638E-002   -8.43307087E-002   -3.00000000E-003    5.35347766E-002   -2.02557187E-001    1.05947654E+000    5.03596722E-001   -8.66024426E-001   -3.38322846E-004
   -3.04724409E-002   -8.43307087E-002   -3.00000000E-003   -2.93385264E-001   -3.40610629E-001    1.04768478E-001    1.28661815E-001   -9.22215008E-001   -6.19780270E-002
   -2.90551181E-002   -8.43307087E-002   -3.00000000E-003   -2.95455164E-001   -3.39142172E-001    1.05045036E-001    1.28005210E-001   -9.36022009E-001   -6.73712532E-002
   -2.76377953E-002   -8.43307087E-002   -3.00000000E-003   -2.96626074E-001   -3.36735194E-001    1.03604580E-001    1.25196480E-001   -9.50593286E-001   -7.57009323E-002
   -2.62204724E-002   -8.43307087E-002   -3.00000000E-003   -2.97050313E-001   -3.33511424E-001    9.98106852E-002    1.19343620E-001   -9.66892137E-001   -8.86517445E-002
   -2.48031496E-002   -8.43307087E-002   -3.00000000E-003   -2.99376964E-001   -3.33629379E-001    9.35392411E-002    1.10354629E-001   -9.84725848E-001   -1.05578452E-001
   -2.33858268E-002   -8.43307087E-002   -3.00000000E-003   -3.03589577E-001   -3.36532389E-001    8.87323517E-002    1.04462657E-001   -1.00092573E+000   -1.19967949E-001
   -2.19685039E-002   -8.43307087E-002   -3.00000000E-003   -3.06900270E-001   -3.37891628E-001    8.50576231E-002    1.00486174E-001   -1.01511105E+000   -1.31344245E-001
   -2.05511811E-002   -8.43307087E-002   -3.00000000E-003   -3.09213745E-001   -3.37928859E-001    8.12234855E-002    9.63681981E-002   -1.02830148E+000   -1.41982857E-001
   -1.91338583E-002   -8.43307087E-002   -3.00000000E-003   -3.10974248E-001   -3.37427260E-001    7.67504146E-002    9.14873043E-002   -1.04104735E+000   -1.53130685E-001
   -1.77165354E-002   -8.43307087E-002   -3.00000000E-003   -3.12721721E-001   -3.37197057E-001    7.16283547E-002    8.59240896E-002   -1.05339498E+000   -1.64865373E-001
   -1.62992126E-002   -8.43307087E-002   -3.00000000E-003   -3.14700741E-001   -3.37513207E-001    6.63099946E-002    8.04207179E-002   -1.06497464E+000   -1.76273193E-001
   -1.48818898E-002   -8.43307087E-002   -3.00000000E-003   -3.16634740E-001   -3.37859497E-001    6.11147916E-002    7.53853590E-002   -1.07547984E+000   -1.86678394E-001
   -1.34645669E-002   -8.43307087E-002   -3.00000000E-003   -3.18253312E-001   -3.37845995E-001    5.59333132E-002    7.05483061E-002   -1.08492098E+000   -1.96237105E-001
   -1.20472441E-002   -8.43307087E-002   -3.00000000E-003   -3.19553359E-001   -3.37524314E-001    5.05632204E-002    6.55649905E-002   -1.09342020E+000   -2.05347390E-001
   -1.06299213E-002   -8.43307087E-002   -3.00000000E-003   -3.20687528E-001   -3.37155211E-001    4.49336821E-002    6.03420540E-002   -1.10103207E+000   -2.14132442E-001
   -9.21259843E-003   -8.43307087E-002   -3.00000000E-003   -3.21772717E-001   -3.36902873E-001    3.91481439E-002    5.50614826E-002   -1.10771100E+000   -2.22363442E-001
   -7.79527559E-003   -8.43307087E-002   -3.00000000E-003   -3.22774191E-001   -3.36671444E-001    3.33375181E-002    4.99112537E-002   -1.11338355E+000   -2.29773947E-001
   -6.37795276E-003   -8.43307087E-002   -3.00000000E-003   -3.23596444E-001   -3.36291374E-001    2.75204448E-002    4.48680790E-002   -1.11802187E+000   -2.36332068E-001
   -4.96062992E-003   -8.43307087E-002   -3.00000000E-003   -3.24208775E-001   -3.35725346E-001    2.16378453E-002    3.97939752E-002   -1.12164336E+000   -2.42157168E-001
   -3.54330709E-003   -8.43307087E-002   -3.00000000E-003   -3.24658926E-001   -3.35064397E-001    1.56584674E-002    3.46088733E-002   -1.12427690E+000   -2.47304972E-001
   -2.12598425E-003   -8.43307087E-002   -3.00000000E-003   -3.24997269E-001   -3.34403011E-001    9.62380920E-003    2.93604776E-002   -1.12594531E+000   -2.51683740E-001
   -7.08661417E-004   -8.43307087E-002   -3.00000000E-003   -3.25214844E-001   -3.33728585E-001    3.59735130E-003    2.41424483E-002   -1.12665741E+000   -2.55163209E-001
    7.08661417E-004   -8.43307087E-002   -3.00000000E-003   -3.25265576E-001   -3.32962445E-001   -2.40216425E-003    1.89656947E-002   -1.12640852E+000   -2.57711316E-001
    2.12598425E-003   -8.43307087E-002   -3.00000000E-003   -3.25132101E-001   -3.32070545E-001   -8.40207016E-003    1.37612173E-002   -1.12519829E+000   -2.59386039E-001
    3.54330709E-003   -8.43307087E-002   -3.00000000E-003   -3.24845654E-001   -3.31099579E-001   -1.44135210E-002    8.47269537E-003   -1.12305119E+000   -2.60230242E-001
    4.96062992E-003   -8.43307087E-002   -3.00000000E-003   -3.24440509E-001   -3.30118592E-001   -2.03984731E-002    3.12038238E-003   -1.12002404E+000   -2.60210198E-001
    6.37795276E-003   -8.43307087E-002   -3.00000000E-003   -3.23901625E-001   -3.29130970E-001   -2.63015170E-002   -2.22631555E-003   -1.11617160E+000   -2.59262515E-001
    7.79527559E-003   -8.43307087E-002   -3.00000000E-003   -3.23180359E-001   -3.28073776E-001   -3.21091823E-002   -7.55025870E-003   -1.11150025E+000   -2.57375800E-001
    9.21259843E-003   -8.43307087E-002   -3.00000000E-003   -3.22255043E-001   -3.26907892E-001   -3.78521361E-002   -1.29129335E-002   -1.10598451E+000   -2.54599546E-001
    1.06299213E-002   -8.43307087E-002   -3.00000000E-003   -3.21160767E-001   -3.25683968E-001   -4.35580131E-002   -1.83880102E-002   -1.09963410E+000   -2.50991094E-001
    1.20472441E-002   -8.43307087E-002   -3.00000000E-003   -3.19948003E-001   -3.24503838E-001   -4.91884866E-002   -2.39515453E-002   -1.09255257E+000   -2.46574626E-001
    1.34645669E-002   -8.43307087E-002   -3.00000000E-003   -3.18607897E-001   -3.23387399E-001   -5.46679388E-002   -2.94892679E-002   -1.08487172E+000   -2.41351552E-001
    1.48818898E-002   -8.43307087E-002   -3.00000000E-003   -3.17068305E-001   -3.22228254E-001   -5.99669351E-002   -3.49384708E-002   -1.07661016E+000   -2.35333289E-001
    1.62992126E-002   -8.43307087E-002   -3.00000000E-003   -3.15278203E-001   -3.20912215E-001   -6.51349138E-002   -4.03862639E-002   -1.06764605E+000   -2.28541637E-001
    1.77165354E-002   -8.43307087E-002   -3.00000000E-003   -3.13271395E-001   -3.19478473E-001   -7.02390825E-002   -4.60138786E-002   -1.05786211E+000   -2.21008346E-001
    1.91338583E-002   -8.43307087E-002   -3.00000000E-003   -3.11140195E-001   -3.18171105E-001   -7.52734658E-002   -5.18655896E-002   -1.04742543E+000   -2.12823754E-001
    2.05511811E-002   -8.43307087E-002   -3.00000000E-003   -3.08935999E-001   -3.17146688E-001   -8.01301008E-002   -5.76613907E-002   -1.03678833E+000   -2.04147934E-001
    2.19685039E-002   -8.43307087E-002   -3.00000000E-003   -3.06559915E-001   -3.16175290E-001   -8.46928835E-002   -6.31201822E-002   -1.02613625E+000   -1.95077076E-001
    2.33858268E-002   -8.43307087E-002   -3.00000000E-003   -3.03839438E-001   -3.14843251E-001   -8.90237399E-002   -6.83026106E-002   -1.01515889E+000   -1.85542543E-001
    2.48031496E-002   -8.43307087E-002   -3.00000000E-003   -3.00799500E-001   -3.12841846E-001   -9.33464498E-002   -7.37116710E-002   -1.00308867E+000   -1.75283989E-001
    2.62204724E-002   -8.43307087E-002   -3.00000000E-003   -2.97619452E-001   -3.10677586E-001   -9.76061276E-002   -8.02777449E-002   -9.89158228E-001   -1.64015751E-001
    2.76377953E-002   -8.43307087E-002   -3.00000000E-003   -2.94448309E-001   -3.09994393E-001   -1.02109657E-001   -8.74073179E-002   -9.75733848E-001   -1.52633527E-001
    2.90551181E-002   -8.43307087E-002   -3.00000000E-003   -2.91800462E-001   -3.10191055E-001   -1.06061440E-001   -9.32617225E-002   -9.64358914E-001   -1.41812299E-001
    3.04724409E-002   -8.43307087E-002   -3.00000000E-003   -2.88733158E-001   -3.09943718E-001   -1.09122460E-001   -9.76937751E-002   -9.54049871E-001   -1.30979074E-001
    3.18897638E-002   -8.43307087E-002   -3.00000000E-003   -5.02647398E-001   -7.95580989E-001    5.23047673E-001    1.30374741E+000   -9.54485107E-001   -3.44077856E-002
    3.33070866E-002   -8.43307087E-002   -3.00000000E-003   -5.14404271E-001   -8.33299456E-001    4.96250506E-001    1.24899658E+000   -9.42157346E-001   -4.90140428E-002
    3.47244094E-002   -8.43307087E-002   -3.00000000E-003   -5.05847668E-001   -7.96430324E-001    4.46015380E-001    1.14960837E+000   -9.16948263E-001   -7.51715590E-002
    3.61417323E-002   -8.43307087E-002   -3.00000000E-003   -4.84240179E-001   -7.48222988E-001    4.20117298E-001    1.09527388E+000   -8.91137207E-001   -8.95213969E-002
    3.75590551E-002   -8.43307087E-002   -3.00000000E-003   -4.70020187E-001   -7.15184371E-001    4.01262304E-001    1.04847201E+000   -8.68012030E-001   -9.29979388E-002
    3.89763780E-002   -8.43307087E-002   -3.00000000E-003   -4.59804187E-001   -6.90029081E-001    3.83259718E-001    1.00012301E+000   -8.46002603E-001   -9.05632900E-002
    4.03937008E-002   -8.43307087E-002   -3.00000000E-003   -4.51348735E-001   -6.67508722E-001    3.64613189E-001    9.48499787E-001   -8.24139856E-001   -8.46318544E-002
    4.18110236E-002   -8.43307087E-002   -3.00000000E-003   -4.42927115E-001   -6.43655301E-001    3.45227353E-001    8.94840832E-001   -8.01806203E-001   -7.64896215E-002
    4.32283465E-002   -8.43307087E-002   -3.00000000E-003   -4.33602650E-001   -6.17016488E-001    3.26012363E-001    8.42244395E-001   -7.78949689E-001   -6.67442306E-002
    4.46456693E-002   -8.43307087E-002   -3.00000000E-003   -4.23570822E-001   -5.88819037E-001    3.07892502E-001    7.92932006E-001   -7.55969530E-001   -5.56642453E-002
    4.60629921E-002   -8.43307087E-002   -3.00000000E-003   -4.13425060E-001   -5.60708944E-001    2.91062827E-001    7.47056835E-001   -7.33232953E-001   -4.34929412E-002
    4.74803150E-002   -8.43307087E-002   -3.00000000E-003   -4.03489566E-001   -5.33388083E-001    2.75276107E-001    7.03870764E-001   -7.10889326E-001   -3.05190574E-002
    4.88976378E-002   -8.43307087E-002   -3.00000000E-003   -3.93800460E-001   -5.06830061E-001    2.60263734E-001    6.62738582E-001   -6.88951993E-001   -1.70259089E-002
    5.03149606E-002   -8.43307087E-002   -3.00000000E-003   -3.84273522E-001   -4.80773750E-001    2.45871458E-001    6.23382008E-001   -6.67406442E-001   -3.25756893E-003
    5.17322835E-002   -8.43307087E-002   -3.00000000E-003   -3.74821295E-001   -4.55009140E-001    2.32049274E-001    5.85777731E-001   -6.46256541E-001    1.05913960E-002
    5.31496063E-002   -8.43307087E-002   -3.00000000E-003   -3.65401192E-001   -4.29468363E-001    2.18795240E-001    5.49995734E-001   -6.25529009E-001    2.43623029E-002
    5.45669291E-002   -8.43307087E-002   -3.00000000E-003   -3.56005107E-001   -4.04183387E-001    2.06114173E-001    5.16087976E-001   -6.05268668E-001    3.79233439E-002
    5.59842520E-002   -8.43307087E-002   -3.00000000E-003   -3.46650150E-001   -3.79231740E-001    1.93996709E-001    4.84044141E-001   -5.85517931E-001    5.11661745E-002
    5.74015748E-002   -8.43307087E-002   -3.00000000E-003   -3.37351669E-001   -3.54685009E-001    1.82415205E-001    4.53806429E-001   -5.66313693E-001    6.39978014E-002
    5.88188976E-002   -8.43307087E-002   -3.00000000E-003   -3.28121473E-001   -3.30594033E-001    1.71335831E-001    4.25294528E-001   -5.47681187E-001    7.63390799E-002
    6.02362205E-002   -8.43307087E-002   -3.00000000E-003   -3.18965724E-001   -3.06996413E-001    1.60723106E-001    3.98425758E-001   -5.29639723E-001    8.81271917E-002
    6.16535433E-002   -8.43307087E-002   -3.00000000E-003   -3.09883378E-001   -2.83914633E-001    1.50546714E-001    3.73126956E-001   -5.12201127E-001    9.93102767E-002
    6.30708661E-002   -8.43307087E-002   -3.00000000E-003   -3.00874318E-001   -2.61370248E-001    1.40780637E-001    3.49336134E-001   -4.95375457E-001    1.09850492E-001
    6.44881890E-002   -8.43307087E-002   -3.00000000E-003   -2.91936404E-001   -2.39388717E-001    1.31403025E-001    3.26996628E-001   -4.79170997E-001    1.19721149E-001
    6.59055118E-002   -8.43307087E-002   -3.00000000E-003   -2.83070681E-001   -2.18000363E-001    1.22394810E-001    3.06055228E-001   -4.63592624E-001    1.28904405E-001
    6.73228346E-002   -8.43307087E-002   -3.00000000E-003   -2.74282897E-001   -1.97243602E-001    1.13738119E-001    2.86458958E-001   -4.48642173E-001    1.37392944E-001
    6.87401575E-002   -8.43307087E-002   -3.00000000E-003   -2.65577214E-001   -1.77155585E-001    1.05416420E-001    2.68154389E-001   -4.34318660E-001    1.45189032E-001
    7.01574803E-002   -8.43307087E-002   -3.00000000E-003   -2.56959572E-001   -1.57775415E-001    9.74132967E-002    2.51087605E-001   -4.20618271E-001    1.52302739E-001
    7.15748031E-002   -8.43307087E-002   -3.00000000E-003   -2.48434645E-001   -1.39137580E-001    8.97126833E-002    2.35204566E-001   -4.07533947E-001    1.58749757E-001
    7.29921260E-002   -8.43307087E-002   -3.00000000E-003   -2.40006890E-001   -1.21276989E-001    8.22985535E-002    2.20450146E-001   -3.95056807E-001    1.64554123E-001
    7.44094488E-002   -8.43307087E-002   -3.00000000E-003   -2.31685542E-001   -1.04230249E-001    7.51581166E-002    2.06772981E-001   -3.83174887E-001    1.69745425E-001
    7.58267717E-002   -8.43307087E-002   -3.00000000E-003   -2.23475124E-001   -8.80314749E-002    6.82765717E-002    1.94118379E-001   -3.71872890E-001    1.74360427E-001
    7.72440945E-002   -8.43307087E-002   -3.00000000E-003   -2.15380013E-001   -7.27061174E-002    6.16418000E-002    1.82434447E-001   -3.61133089E-001    1.78440216E-001
    7.86614173E-002   -8.43307087E-002   -3.00000000E-003   -2.07404246E-001   -5.82816261E-002    5.52408959E-002    1.71670180E-001   -3.50937352E-001    1.82027187E-001
    8.00787402E-002   -8.43307087E-002   -3.00000000E-003   -1.99555057E-001   -4.47818251E-002    4.90652541E-002    1.61775573E-001   -3.41264265E-001    1.85173298E-001
    8.14960630E-002   -8.43307087E-002   -3.00000000E-003   -1.91834891E-001   -3.22260241E-002    4.31034720E-002    1.52701951E-001   -3.32094004E-001    1.87927068E-001
    8.29133858E-002   -8.43307087E-002   -3.00000000E-003   -1.84249078E-001   -2.06312770E-002    3.73474228E-002    1.44399513E-001   -3.23401468E-001    1.90343672E-001
    8.43307087E-002   -8.43307087E-002   -3.00000000E-003   -1.76799940E-001   -1.00097823E-002    3.17884928E-002    1.36821881E-001   -3.15164364E-001    1.92476359E-001
    8.57480315E-002   -8.43307087E-002   -3.00000000E-003   -1.69491975E-001   -3.69537078E-004    2.64200034E-002    1.29921956E-001   -3.07357278E-001    1.94380060E-001
    8.71653543E-002   -8.43307087E-002   -3.00000000E-003   -1.62327725E-001    8.28621373E-003    2.12354659E-002    1.23653447E-001   -2.99955326E-001    1.96109216E-001
    8.85826772E-002   -8.43307087E-002   -3.00000000E-003   -1.55307850E-001    1.59582486E-002    1.62287840E-002    1.17972197E-001   -2.92934334E-001    1.97714905E-001
    9.00000000E-002   -8.43307087E-002   -3.00000000E-003   -1.48434992E-001    2.26509288E-002    1.13952009E-002    1.12832998E-001   -2.86269370E-001    1.99249789E-001
   -9.00000000E-002   -8.29133858E-002   -3.00000000E-003   -1.58001867E-001   -3.58561828E-001    3.80822916E-001    4.41594418E-001   -1.44579297E-001    2.83424879E-001
   -8.85826772E-002   -8.29133858E-002   -3.00000000E-003   -1.55438623E-001   -3.57178180E-001    3.88863057E-001    4.40991576E-001   -1.50301226E-001    2.80729727E-001
   -8.71653543E-002   -8.29133858E-002   -3.00000000E-003   -1.52529325E-001   -3.55375754E-001    3.97099763E-001    4.40341324E-001   -1.56549240E-001    2.77903273E-001
   -8.57480315E-002   -8.29133858E-002   -3.00000000E-003   -1.49281112E-001   -3.53156296E-001    4.05542124E-001    4.39654057E-001   -1.63374764E-001    2.74925328E-001
   -8.43307087E-002   -8.29133858E-002   -3.00000000E-003   -1.45700484E-001   -3.50525866E-001    4.14203020E-001    4.38938174E-001   -1.70823856E-001    2.71777378E-001
   -8.29133858E-002   -8.29133858E-002   -3.00000000E-003   -1.41794819E-001   -3.47492464E-001    4.23095738E-001    4.38204228E-001   -1.78943358E-001    2.68439888E-001
   -8.14960630E-002   -8.29133858E-002   -3.00000000E-003   -1.37577825E-001   -3.44067872E-001    4.32232190E-001    4.37463064E-001   -1.87777446E-001    2.64893223E-001
   -8.00787402E-002   -8.29133858E-002   -3.00000000E-003   -1.33060612E-001   -3.40266193E-001    4.41628504E-001    4.36727441E-001   -1.97367636E-001    2.61119656E-001
   -7.86614173E-002   -8.29133858E-002   -3.00000000E-003   -1.28257815E-001   -3.36102934E-001    4.51298957E-001    4.36010202E-001   -2.07754161E-001    2.57099140E-001
   -7.72440945E-002   -8.29133858E-002   -3.00000000E-003   -1.23187564E-001   -3.31599661E-001    4.61259702E-001    4.35324590E-001   -2.18972306E-001    2.52815822E-001
   -7.58267717E-002   -8.29133858E-002   -3.00000000E-003   -1.17864310E-001   -3.26777103E-001    4.71527222E-001    4.34684104E-001   -2.31052028E-001    2.48252492E-001
   -7.44094488E-002   -8.29133858E-002   -3.00000000E-003   -1.12306707E-001   -3.21659045E-001    4.82118638E-001    4.34103864E-001   -2.44020147E-001    2.43394083E-001
   -7.29921260E-002   -8.29133858E-002   -3.00000000E-003   -1.06531824E-001   -3.16272025E-001    4.93053044E-001    4.33599188E-001   -2.57898692E-001    2.38227075E-001
   -7.15748031E-002   -8.29133858E-002   -3.00000000E-003   -1.00556854E-001   -3.10643518E-001    5.04350103E-001    4.33186106E-001   -2.72703757E-001    2.32739715E-001
   -7.01574803E-002   -8.29133858E-002   -3.00000000E-003   -9.44021720E-002   -3.04804708E-001    5.16028141E-001    4.32879461E-001   -2.88447078E-001    2.26921857E-001
   -6.87401575E-002   -8.29133858E-002   -3.00000000E-003   -8.80859488E-002   -2.98787000E-001    5.28108296E-001    4.32695957E-001   -3.05131940E-001    2.20765613E-001
   -6.73228346E-002   -8.29133858E-002   -3.00000000E-003   -8.16229824E-002   -2.92621867E-001    5.40611714E-001    4.32651836E-001   -3.22756597E-001    2.14266010E-001
   -6.59055118E-002   -8.29133858E-002   -3.00000000E-003   -7.50297734E-002   -2.86342774E-001    5.53560808E-001    4.32764720E-001   -3.41312931E-001    2.07420386E-001
   -6.44881890E-002   -8.29133858E-002   -3.00000000E-003   -6.83206307E-002   -2.79983877E-001    5.66977589E-001    4.33049034E-001   -3.60782838E-001    2.00228176E-001
   -6.30708661E-002   -8.29133858E-002   -3.00000000E-003   -6.15103070E-002   -2.73581724E-001    5.80883968E-001    4.33521420E-001   -3.81143643E-001    1.92692897E-001
   -6.16535433E-002   -8.29133858E-002   -3.00000000E-003   -5.46139195E-002   -2.67172538E-001    5.95301942E-001    4.34197961E-001   -4.02362263E-001    1.84823012E-001
   -6.02362205E-002   -8.29133858E-002   -3.00000000E-003   -4.76385341E-002   -2.60789367E-001    6.10253492E-001    4.35093814E-001   -4.24396251E-001    1.76633302E-001
   -5.88188976E-002   -8.29133858E-002   -3.00000000E-003   -4.05918760E-002   -2.54470306E-001    6.25757862E-001    4.36220788E-001   -4.47195388E-001    1.68139977E-001
   -5.74015748E-002   -8.29133858E-002   -3.00000000E-003   -3.34701957E-002   -2.48243816E-001    6.41839257E-001    4.37593455E-001   -4.70698412E-001    1.59371912E-001
   -5.59842520E-002   -8.29133858E-002   -3.00000000E-003   -2.62723383E-002   -2.42143113E-001    6.58525242E-001    4.39225887E-001   -4.94841409E-001    1.50357183E-001
   -5.45669291E-002   -8.29133858E-002   -3.00000000E-003   -1.89950615E-002   -2.36197693E-001    6.75857553E-001    4.41136444E-001   -5.19547224E-001    1.41129181E-001
   -5.31496063E-002   -8.29133858E-002   -3.00000000E-003   -1.16503838E-002   -2.30441293E-001    6.93887850E-001    4.43347596E-001   -5.44725906E-001    1.31716470E-001
   -5.17322835E-002   -8.29133858E-002   -3.00000000E-003   -4.28586261E-003   -2.24921847E-001    7.12658307E-001    4.45879955E-001   -5.70263615E-001    1.22153407E-001
   -5.03149606E-002   -8.29133858E-002   -3.00000000E-003    3.02122744E-003   -2.19701585E-001    7.32154994E-001    4.48731803E-001   -5.96003353E-001    1.12506727E-001
   -4.88976378E-002   -8.29133858E-002   -3.00000000E-003    1.02286655E-002   -2.14834295E-001    7.52262408E-001    4.51847667E-001   -6.21743526E-001    1.02910510E-001
   -4.74803150E-002   -8.29133858E-002   -3.00000000E-003    1.74474129E-002   -2.10309406E-001    7.72800096E-001    4.55127622E-001   -6.47273292E-001    9.35946479E-002
   -4.60629921E-002   -8.29133858E-002   -3.00000000E-003    2.50304938E-002   -2.06000724E-001    7.93703959E-001    4.58490583E-001   -6.72430975E-001    8.48281429E-002
   -4.46456693E-002   -8.29133858E-002   -3.00000000E-003    3.34678579E-002   -2.01691804E-001    8.15309900E-001    4.61995039E-001   -6.97151379E-001    7.67856079E-002
   -4.32283465E-002   -8.29133858E-002   -3.00000000E-003    4.29656704E-002   -1.97207633E-001    8.38648718E-001    4.65962856E-001   -7.21432108E-001    6.93290058E-002
   -4.18110236E-002   -8.29133858E-002   -3.00000000E-003    5.22157188E-002   -1.92839110E-001    8.65360069E-001    4.71141977E-001   -7.45095205E-001    6.17920205E-002
   -4.03937008E-002   -8.29133858E-002   -3.00000000E-003    5.70887928E-002   -1.90508471E-001    8.94530602E-001    4.77630278E-001   -7.67032215E-001    5.38679334E-002
   -3.89763780E-002   -8.29133858E-002   -3.00000000E-003    5.72240312E-002   -1.91145299E-001    9.19696479E-001    4.82019562E-001   -7.85417106E-001    4.82468371E-002
   -3.75590551E-002   -8.29133858E-002   -3.00000000E-003    5.83166103E-002   -1.92050239E-001    9.38543091E-001    4.82244524E-001   -7.99990176E-001    4.80559046E-002
   -3.61417323E-002   -8.29133858E-002   -3.00000000E-003    6.33009906E-002   -1.92948577E-001    9.52011013E-001    4.77383683E-001   -8.10995396E-001    5.41542328E-002
   -3.47244094E-002   -8.29133858E-002   -3.00000000E-003   -2.84786189E-001   -3.27735786E-001    1.28382317E-001    1.58060719E-001   -8.34806402E-001    2.79956041E-002
   -3.33070866E-002   -8.29133858E-002   -3.00000000E-003   -2.79114417E-001   -3.14669015E-001    1.23103792E-001    1.48117228E-001   -8.56097464E-001    9.75863008E-003
   -3.18897638E-002   -8.29133858E-002   -3.00000000E-003   -2.89015157E-001   -3.26598239E-001    1.11871074E-001    1.30436768E-001   -8.81046549E-001   -1.58912300E-002
   -3.04724409E-002   -8.29133858E-002   -3.00000000E-003   -2.95575497E-001   -3.31436682E-001    1.11008897E-001    1.29395584E-001   -8.98018656E-001   -2.73762326E-002
   -2.90551181E-002   -8.29133858E-002   -3.00000000E-003   -2.99246870E-001   -3.32061436E-001    1.09396987E-001    1.26978762E-001   -9.13401162E-001   -3.67974831E-002
   -2.76377953E-002   -8.29133858E-002   -3.00000000E-003   -3.01814597E-001   -3.31390324E-001    1.06700048E-001    1.23147532E-001   -9.28760376E-001   -4.70715940E-002
   -2.62204724E-002   -8.29133858E-002   -3.00000000E-003   -3.04025038E-001   -3.30523047E-001    1.02800342E-001    1.17864837E-001   -9.44560108E-001   -5.91149901E-002
   -2.48031496E-002   -8.29133858E-002   -3.00000000E-003   -3.06659974E-001   -3.30577297E-001    9.80410184E-002    1.11727791E-001   -9.60524571E-001   -7.23579115E-002
   -2.33858268E-002   -8.29133858E-002   -3.00000000E-003   -3.09754834E-001   -3.31466897E-001    9.33158838E-002    1.06082729E-001   -9.75812180E-001   -8.51316064E-002
   -2.19685039E-002   -8.29133858E-002   -3.00000000E-003   -3.12679651E-001   -3.32196890E-001    8.88606336E-002    1.01141510E-001   -9.90042110E-001   -9.67871815E-002
   -2.05511811E-002   -8.29133858E-002   -3.00000000E-003   -3.15163286E-001   -3.32437694E-001    8.43586737E-002    9.63504818E-002   -1.00338139E+000   -1.07789615E-001
   -1.91338583E-002   -8.29133858E-002   -3.00000000E-003   -3.17298035E-001   -3.32384182E-001    7.95624944E-002    9.13476583E-002   -1.01603722E+000   -1.18641805E-001
   -1.77165354E-002   -8.29133858E-002   -3.00000000E-003   -3.19277054E-001   -3.32327657E-001    7.44385746E-002    8.61140547E-002   -1.02804381E+000   -1.29431829E-001
   -1.62992126E-002   -8.29133858E-002   -3.00000000E-003   -3.21199640E-001   -3.32383804E-001    6.91152759E-002    8.08523297E-002   -1.03928563E+000   -1.39896539E-001
   -1.48818898E-002   -8.29133858E-002   -3.00000000E-003   -3.23013082E-001   -3.32439797E-001    6.37116927E-002    7.57108603E-002   -1.04963652E+000   -1.49778450E-001
   -1.34645669E-002   -8.29133858E-002   -3.00000000E-003   -3.24630044E-001   -3.32362290E-001    5.82283634E-002    7.06480449E-002   -1.05905740E+000   -1.59045355E-001
   -1.20472441E-002   -8.29133858E-002   -3.00000000E-003   -3.26033922E-001   -3.32139983E-001    5.26122807E-002    6.55545743E-002   -1.06756551E+000   -1.67786004E-001
   -1.06299213E-002   -8.29133858E-002   -3.00000000E-003   -3.27267515E-001   -3.31846206E-001    4.68414933E-002    6.03875877E-002   -1.07516985E+000   -1.76029005E-001
   -9.21259843E-003   -8.29133858E-002   -3.00000000E-003   -3.28371461E-001   -3.31536819E-001    4.09472227E-002    5.51906503E-002   -1.08185370E+000   -1.83696153E-001
   -7.79527559E-003   -8.29133858E-002   -3.00000000E-003   -3.29343535E-001   -3.31193895E-001    3.49800045E-002    5.00208177E-002   -1.08758767E+000   -1.90682916E-001
   -6.37795276E-003   -8.29133858E-002   -3.00000000E-003   -3.30158317E-001   -3.30767866E-001    2.89594245E-002    4.48808301E-002   -1.09235462E+000   -1.96946221E-001
   -4.96062992E-003   -8.29133858E-002   -3.00000000E-003   -3.30802962E-001   -3.30241946E-001    2.28800834E-002    3.97293645E-002   -1.09615882E+000   -2.02496609E-001
   -3.54330709E-003   -8.29133858E-002   -3.00000000E-003   -3.31289116E-001   -3.29638634E-001    1.67410974E-002    3.45389638E-002   -1.09900865E+000   -2.07333533E-001
   -2.12598425E-003   -8.29133858E-002   -3.00000000E-003   -3.31631485E-001   -3.28988218E-001    1.05626264E-002    2.93166034E-002   -1.10091715E+000   -2.11417495E-001
   -7.08661417E-004   -8.29133858E-002   -3.00000000E-003   -3.31829224E-001   -3.28292200E-001    4.37094188E-003    2.40879864E-002   -1.10189365E+000   -2.14695880E-001
    7.08661417E-004   -8.29133858E-002   -3.00000000E-003   -3.31869932E-001   -3.27531294E-001   -1.81773294E-003    1.88573700E-002   -1.10194526E+000   -2.17143888E-001
    2.12598425E-003   -8.29133858E-002   -3.00000000E-003   -3.31747554E-001   -3.26696737E-001   -8.00260973E-003    1.36033239E-002   -1.10108314E+000   -2.18767522E-001
    3.54330709E-003   -8.29133858E-002   -3.00000000E-003   -3.31470330E-001   -3.25802670E-001   -1.41754404E-002    8.30967131E-003   -1.09932760E+000   -2.19573490E-001
    4.96062992E-003   -8.29133858E-002   -3.00000000E-003   -3.31046558E-001   -3.24870733E-001   -2.03150599E-002    2.97982929E-003   -1.09671112E+000   -2.19550255E-001
    6.37795276E-003   -8.29133858E-002   -3.00000000E-003   -3.30469359E-001   -3.23905611E-001   -2.63975482E-002   -2.36832430E-003   -1.09326542E+000   -2.18679719E-001
    7.79527559E-003   -8.29133858E-002   -3.00000000E-003   -3.29723864E-001   -3.22892818E-001   -3.24108186E-002   -7.73149400E-003   -1.08900870E+000   -2.16960525E-001
    9.21259843E-003   -8.29133858E-002   -3.00000000E-003   -3.28803024E-001   -3.21826699E-001   -3.83558659E-002   -1.31284415E-002   -1.08395465E+000   -2.14414766E-001
    1.06299213E-002   -8.29133858E-002   -3.00000000E-003   -3.27716341E-001   -3.20727278E-001   -4.42324235E-002   -1.85782183E-002   -1.07812918E+000   -2.11071073E-001
    1.20472441E-002   -8.29133858E-002   -3.00000000E-003   -3.26476249E-001   -3.19625769E-001   -5.00182900E-002   -2.40690536E-002   -1.07158821E+000   -2.06952484E-001
    1.34645669E-002   -8.29133858E-002   -3.00000000E-003   -3.25075868E-001   -3.18526852E-001   -5.56844221E-002   -2.95677800E-002   -1.06438890E+000   -2.02075765E-001
    1.48818898E-002   -8.29133858E-002   -3.00000000E-003   -3.23491342E-001   -3.17400664E-001   -6.12159103E-002   -3.50582942E-002   -1.05655280E+000   -1.96461662E-001
    1.62992126E-002   -8.29133858E-002   -3.00000000E-003   -3.21706845E-001   -3.16220269E-001   -6.66242720E-002   -4.05711803E-002   -1.04806278E+000   -1.90138604E-001
    1.77165354E-002   -8.29133858E-002   -3.00000000E-003   -3.19734723E-001   -3.15012519E-001   -7.19237097E-002   -4.61554592E-002   -1.03892297E+000   -1.83148719E-001
    1.91338583E-002   -8.29133858E-002   -3.00000000E-003   -3.17603827E-001   -3.13851748E-001   -7.71016382E-002   -5.18042996E-002   -1.02923237E+000   -1.75557538E-001
    2.05511811E-002   -8.29133858E-002   -3.00000000E-003   -3.15322754E-001   -3.12767227E-001   -8.21141312E-002   -5.74254245E-002   -1.01914559E+000   -1.67442096E-001
    2.19685039E-002   -8.29133858E-002   -3.00000000E-003   -3.12852654E-001   -3.11674478E-001   -8.69289251E-002   -6.29415378E-002   -1.00872030E+000   -1.58850305E-001
    2.33858268E-002   -8.29133858E-002   -3.00000000E-003   -3.10147082E-001   -3.10436254E-001   -9.15676569E-002   -6.84051972E-002   -9.97827091E-001   -1.49768597E-001
    2.48031496E-002   -8.29133858E-002   -3.00000000E-003   -3.07220172E-001   -3.09026484E-001   -9.60892815E-002   -7.40211410E-002   -9.86238019E-001   -1.40146220E-001
    2.62204724E-002   -8.29133858E-002   -3.00000000E-003   -3.04143628E-001   -3.07703822E-001   -1.00508317E-001   -7.99521534E-002   -9.73996135E-001   -1.30032543E-001
    2.76377953E-002   -8.29133858E-002   -3.00000000E-003   -3.01016115E-001   -3.06821273E-001   -1.04773052E-001   -8.59272245E-002   -9.61769964E-001   -1.19721818E-001
    2.90551181E-002   -8.29133858E-002   -3.00000000E-003   -2.97833861E-001   -3.06224065E-001   -1.08672806E-001   -9.14189101E-002   -9.50087621E-001   -1.09465403E-001
    3.04724409E-002   -8.29133858E-002   -3.00000000E-003   -2.94294777E-001   -3.05328734E-001   -1.12097271E-001   -9.62330263E-002   -9.38786093E-001   -9.92096247E-002
    3.18897638E-002   -8.29133858E-002   -3.00000000E-003   -2.89980769E-001   -3.03314478E-001   -1.15381318E-001   -1.00540222E-001   -9.27276413E-001   -8.86632228E-002
    3.33070866E-002   -8.29133858E-002   -3.00000000E-003   -2.85932926E-001   -2.98408105E-001   -1.19849612E-001   -1.05999363E-001   -9.12567232E-001   -7.66652205E-002
    3.47244094E-002   -8.29133858E-002   -3.00000000E-003   -2.79575991E-001   -2.96400723E-001   -1.24742435E-001   -1.17597356E-001   -8.93155923E-001   -6.22810566E-002
    3.61417323E-002   -8.29133858E-002   -3.00000000E-003   -5.05042748E-001   -7.71612316E-001    4.09721881E-001    1.03991457E+000   -9.00926803E-001   -1.45265517E-002
    3.75590551E-002   -8.29133858E-002   -3.00000000E-003   -4.89714058E-001   -7.46560600E-001    3.93714962E-001    1.01707038E+000   -8.75897840E-001   -2.72259446E-002
    3.89763780E-002   -8.29133858E-002   -3.00000000E-003   -4.80511592E-001   -7.28571076E-001    3.77709961E-001    9.78671693E-001   -8.53313437E-001   -3.18192803E-002
    4.03937008E-002   -8.29133858E-002   -3.00000000E-003   -4.73913265E-001   -7.12407654E-001    3.59421879E-001    9.28702734E-001   -8.31532919E-001   -3.14395550E-002
    4.18110236E-002   -8.29133858E-002   -3.00000000E-003   -4.66489944E-001   -6.90405441E-001    3.38390503E-001    8.71100732E-001   -8.08751786E-001   -2.82378156E-002
    4.32283465E-002   -8.29133858E-002   -3.00000000E-003   -4.56043385E-001   -6.60067300E-001    3.17381851E-001    8.15305910E-001   -7.84739862E-001   -2.28898694E-002
    4.46456693E-002   -8.29133858E-002   -3.00000000E-003   -4.44149488E-001   -6.27153808E-001    2.98849498E-001    7.66275799E-001   -7.60745351E-001   -1.54075021E-002
    4.60629921E-002   -8.29133858E-002   -3.00000000E-003   -4.32581680E-001   -5.95759730E-001    2.82441194E-001    7.22210032E-001   -7.37443471E-001   -6.14840640E-003
    4.74803150E-002   -8.29133858E-002   -3.00000000E-003   -4.21732032E-001   -5.66388706E-001    2.67221445E-001    6.80754835E-001   -7.14840688E-001    4.36690380E-003
    4.88976378E-002   -8.29133858E-002   -3.00000000E-003   -4.11408430E-001   -5.38321678E-001    2.52648227E-001    6.40786783E-001   -6.92770447E-001    1.56972506E-002
    5.03149606E-002   -8.29133858E-002   -3.00000000E-003   -4.01331601E-001   -5.10803924E-001    2.38537376E-001    6.02101520E-001   -6.71109343E-001    2.75123962E-002
    5.17322835E-002   -8.29133858E-002   -3.00000000E-003   -3.91312113E-001   -4.83420241E-001    2.24902837E-001    5.64926495E-001   -6.49820892E-001    3.95750867E-002
    5.31496063E-002   -8.29133858E-002   -3.00000000E-003   -3.81288161E-001   -4.56115119E-001    2.11817176E-001    5.29550526E-001   -6.28935694E-001    5.17060895E-002
    5.45669291E-002   -8.29133858E-002   -3.00000000E-003   -3.71279434E-001   -4.29022603E-001    1.99327879E-001    4.96128982E-001   -6.08517540E-001    6.37618250E-002
    5.59842520E-002   -8.29133858E-002   -3.00000000E-003   -3.61331441E-001   -4.02311804E-001    1.87430595E-001    4.64654340E-001   -5.88621817E-001    7.56204757E-002
    5.74015748E-002   -8.29133858E-002   -3.00000000E-003   -3.51476429E-001   -3.76097970E-001    1.76087294E-001    4.35029460E-001   -5.69288186E-001    8.71755717E-002
    5.88188976E-002   -8.29133858E-002   -3.00000000E-003   -3.41731682E-001   -3.50439358E-001    1.65247578E-001    4.07134872E-001   -5.50539015E-001    9.83372364E-002
    6.02362205E-002   -8.29133858E-002   -3.00000000E-003   -3.32096775E-001   -3.25358142E-001    1.54867846E-001    3.80867171E-001   -5.32386645E-001    1.09034811E-001
    6.16535433E-002   -8.29133858E-002   -3.00000000E-003   -3.22563986E-001   -3.00861733E-001    1.44911832E-001    3.56147406E-001   -5.14840324E-001    1.19207772E-001
    6.30708661E-002   -8.29133858E-002   -3.00000000E-003   -3.13125895E-001   -2.76959914E-001    1.35354386E-001    3.32916869E-001   -4.97906583E-001    1.28813859E-001
    6.44881890E-002   -8.29133858E-002   -3.00000000E-003   -3.03776691E-001   -2.53671625E-001    1.26175903E-001    3.11124952E-001   -4.81590990E-001    1.37819938E-001
    6.59055118E-002   -8.29133858E-002   -3.00000000E-003   -2.94516374E-001   -2.31028774E-001    1.17359382E-001    2.90724548E-001   -4.65901070E-001    1.46208030E-001
    6.73228346E-002   -8.29133858E-002   -3.00000000E-003   -2.85349332E-001   -2.09069783E-001    1.08888537E-001    2.71666372E-001   -4.50838090E-001    1.53966928E-001
    6.87401575E-002   -8.29133858E-002   -3.00000000E-003   -2.76279874E-001   -1.87834371E-001    1.00747566E-001    2.53898450E-001   -4.36401435E-001    1.61096260E-001
    7.01574803E-002   -8.29133858E-002   -3.00000000E-003   -2.67313227E-001   -1.67359476E-001    9.29199940E-002    2.37367694E-001   -4.22587817E-001    1.67602960E-001
    7.15748031E-002   -8.29133858E-002   -3.00000000E-003   -2.58454258E-001   -1.47683314E-001    8.53901200E-002    2.22019411E-001   -4.09390333E-001    1.73501287E-001
    7.29921260E-002   -8.29133858E-002   -3.00000000E-003   -2.49706717E-001   -1.28839216E-001    7.81417744E-002    2.07799243E-001   -3.96800104E-001    1.78812144E-001
    7.44094488E-002   -8.29133858E-002   -3.00000000E-003   -2.41077604E-001   -1.10862903E-001    7.11592501E-002    1.94651955E-001   -3.84803826E-001    1.83564549E-001
    7.58267717E-002   -8.29133858E-002   -3.00000000E-003   -2.32572456E-001   -9.37876105E-002    6.44298727E-002    1.82525620E-001   -3.73387236E-001    1.87792251E-001
    7.72440945E-002   -8.29133858E-002   -3.00000000E-003   -2.24194426E-001   -7.76395649E-002    5.79401716E-002    1.71367187E-001   -3.62532606E-001    1.91535065E-001
    7.86614173E-002   -8.29133858E-002   -3.00000000E-003   -2.15947491E-001   -6.24436420E-002    5.16779160E-002    1.61125652E-001   -3.52221155E-001    1.94835354E-001
    8.00787402E-002   -8.29133858E-002   -3.00000000E-003   -2.07833132E-001   -4.82202521E-002    4.56325981E-002    1.51750798E-001   -3.42431626E-001    1.97739225E-001
    8.14960630E-002   -8.29133858E-002   -3.00000000E-003   -1.99858205E-001   -3.49910838E-002    3.97948893E-002    1.43193682E-001   -3.33143021E-001    2.00297098E-001
    8.29133858E-002   -8.29133858E-002   -3.00000000E-003   -1.92023877E-001   -2.27716526E-002    3.41553429E-002    1.35405973E-001   -3.24331526E-001    2.02561111E-001
    8.43307087E-002   -8.29133858E-002   -3.00000000E-003   -1.84334421E-001   -1.15730898E-002    2.87061434E-002    1.28338978E-001   -3.15974453E-001    2.04583460E-001
    8.57480315E-002   -8.29133858E-002   -3.00000000E-003   -1.76792806E-001   -1.40277016E-003    2.34406192E-002    1.21946328E-001   -3.08046444E-001    2.06416786E-001
    8.71653543E-002   -8.29133858E-002   -3.00000000E-003   -1.69399994E-001    7.73692322E-003    1.83522304E-002    1.16182239E-001   -3.00523062E-001    2.08113551E-001
    8.85826772E-002   -8.29133858E-002   -3.00000000E-003   -1.62156515E-001    1.58474985E-002    1.34352925E-002    1.11001686E-001   -2.93380133E-001    2.09722947E-001
    9.00000000E-002   -8.29133858E-002   -3.00000000E-003   -1.55064622E-001    2.29342513E-002    8.68521839E-003    1.06359549E-001   -2.86592107E-001    2.11294894E-001
   -9.00000000E-002   -8.14960630E-002   -3.00000000E-003   -1.52130010E-001   -3.54258668E-001    3.83009935E-001    4.40700767E-001   -1.40602955E-001    2.97624921E-001
   -8.85826772E-002   -8.14960630E-002   -3.00000000E-003   -1.49404789E-001   -3.52768994E-001    3.91006479E-001    4.40000836E-001   -1.46300359E-001    2.95139415E-001
   -8.71653543E-002   -8.14960630E-002   -3.00000000E-003   -1.46324497E-001   -3.50852770E-001    3.99189505E-001    4.39250266E-001   -1.52509271E-001    2.92538552E-001
   -8.57480315E-002   -8.14960630E-002   -3.00000000E-003   -1.42894017E-001   -3.48511798E-001    4.07569978E-001    4.38458465E-001   -1.59279760E-001    2.89803390E-001
   -8.43307087E-002   -8.14960630E-002   -3.00000000E-003   -1.39118149E-001   -3.45751097E-001    4.16159885E-001    4.37634005E-001   -1.66657284E-001    2.86915649E-001
   -8.29133858E-002   -8.14960630E-002   -3.00000000E-003   -1.35006948E-001   -3.42578531E-001    4.24969959E-001    4.36787601E-001   -1.74688908E-001    2.83856563E-001
   -8.14960630E-002   -8.14960630E-002   -3.00000000E-003   -1.30570148E-001   -3.39004597E-001    4.34014653E-001    4.35931462E-001   -1.83418063E-001    2.80608283E-001
   -8.00787402E-002   -8.14960630E-002   -3.00000000E-003   -1.25819713E-001   -3.35041590E-001    4.43307118E-001    4.35077734E-001   -1.92886265E-001    2.77151548E-001
   -7.86614173E-002   -8.14960630E-002   -3.00000000E-003   -1.20768057E-001   -3.30706302E-001    4.52864015E-001    4.34240764E-001   -2.03133710E-001    2.73469945E-001
   -7.72440945E-002   -8.14960630E-002   -3.00000000E-003   -1.15432867E-001   -3.26018256E-001    4.62698236E-001    4.33433032E-001   -2.14194516E-001    2.69545921E-001
   -7.58267717E-002   -8.14960630E-002   -3.00000000E-003   -1.09830707E-001   -3.20999592E-001    4.72827507E-001    4.32670072E-001   -2.26099102E-001    2.65364143E-001
   -7.44094488E-002   -8.14960630E-002   -3.00000000E-003   -1.03975559E-001   -3.15672018E-001    4.83268680E-001    4.31967150E-001   -2.38874322E-001    2.60910222E-001
   -7.29921260E-002   -8.14960630E-002   -3.00000000E-003   -9.78851986E-002   -3.10061500E-001    4.94040621E-001    4.31341259E-001   -2.52542307E-001    2.56171632E-001
   -7.15748031E-002   -8.14960630E-002   -3.00000000E-003   -9.15754982E-002   -3.04195630E-001    5.05162343E-001    4.30808414E-001   -2.67117385E-001    2.51138244E-001
   -7.01574803E-002   -8.14960630E-002   -3.00000000E-003   -8.50677924E-002   -2.98105701E-001    5.16652254E-001    4.30385594E-001   -2.82612517E-001    2.45800296E-001
   -6.87401575E-002   -8.14960630E-002   -3.00000000E-003   -7.83776587E-002   -2.91821859E-001    5.28531246E-001    4.30090481E-001   -2.99030657E-001    2.40151987E-001
   -6.73228346E-002   -8.14960630E-002   -3.00000000E-003   -7.15193196E-002   -2.85375661E-001    5.40821065E-001    4.29941340E-001   -3.16369443E-001    2.34190614E-001
   -6.59055118E-002   -8.14960630E-002   -3.00000000E-003   -6.45099445E-002   -2.78802335E-001    5.53542986E-001    4.29954245E-001   -3.34620379E-001    2.27912344E-001
   -6.44881890E-002   -8.14960630E-002   -3.00000000E-003   -5.73618927E-002   -2.72134126E-001    5.66720920E-001    4.30148324E-001   -3.53765149E-001    2.21321407E-001
   -6.30708661E-002   -8.14960630E-002   -3.00000000E-003   -5.00902294E-002   -2.65407983E-001    5.80377019E-001    4.30540437E-001   -3.73780368E-001    2.14422318E-001
   -6.16535433E-002   -8.14960630E-002   -3.00000000E-003   -4.27117000E-002   -2.58661328E-001    5.94533487E-001    4.31147801E-001   -3.94631947E-001    2.07225487E-001
   -6.02362205E-002   -8.14960630E-002   -3.00000000E-003   -3.52363731E-002   -2.51931311E-001    6.09211065E-001    4.31985865E-001   -4.16275070E-001    1.99749027E-001
   -5.88188976E-002   -8.14960630E-002   -3.00000000E-003   -2.76701654E-002   -2.45253920E-001    6.24424809E-001    4.33066203E-001   -4.38655090E-001    1.92017430E-001
   -5.74015748E-002   -8.14960630E-002   -3.00000000E-003   -2.00082695E-002   -2.38660696E-001    6.40191038E-001    4.34399381E-001   -4.61709585E-001    1.84067325E-001
   -5.59842520E-002   -8.14960630E-002   -3.00000000E-003   -1.22348928E-002   -2.32180319E-001    6.56531672E-001    4.35993858E-001   -4.85372217E-001    1.75941027E-001
   -5.45669291E-002   -8.14960630E-002   -3.00000000E-003   -4.32367986E-003   -2.25833829E-001    6.73497862E-001    4.37867774E-001   -5.09572932E-001    1.67682404E-001
   -5.31496063E-002   -8.14960630E-002   -3.00000000E-003    3.73330073E-003   -2.19645057E-001    6.91180343E-001    4.40054067E-001   -5.34235999E-001    1.59317027E-001
   -5.17322835E-002   -8.14960630E-002   -3.00000000E-003    1.18653531E-002   -2.13668096E-001    7.09694713E-001    4.42602501E-001   -5.59259632E-001    1.50855066E-001
   -5.03149606E-002   -8.14960630E-002   -3.00000000E-003    1.98769165E-002   -2.08015300E-001    7.29084350E-001    4.45540097E-001   -5.84472789E-001    1.42321762E-001
   -4.88976378E-002   -8.14960630E-002   -3.00000000E-003    2.75243381E-002   -2.02846966E-001    7.49137356E-001    4.48777782E-001   -6.09594036E-001    1.33867458E-001
   -4.74803150E-002   -8.14960630E-002   -3.00000000E-003    3.48369285E-002   -1.98229590E-001    7.69329936E-001    4.52044339E-001   -6.34283669E-001    1.25890018E-001
   -4.60629921E-002   -8.14960630E-002   -3.00000000E-003    4.24575136E-002   -1.93958819E-001    7.89171555E-001    4.55011464E-001   -6.58312322E-001    1.18980943E-001
   -4.46456693E-002   -8.14960630E-002   -3.00000000E-003    5.15881394E-002   -1.89602274E-001    8.08769555E-001    4.57520658E-001   -6.81692671E-001    1.13684585E-001
   -4.32283465E-002   -8.14960630E-002   -3.00000000E-003    6.38270109E-002   -1.84580049E-001    8.29422950E-001    4.59631585E-001   -7.04694588E-001    1.10196661E-001
   -4.18110236E-002   -8.14960630E-002   -3.00000000E-003    8.04117876E-002   -1.77670967E-001    8.56174745E-001    4.62256491E-001   -7.27954983E-001    1.07240582E-001
   -4.03937008E-002   -8.14960630E-002   -3.00000000E-003    8.60919296E-002   -1.73528858E-001    8.97646468E-001    4.72342342E-001   -7.50346145E-001    9.89774769E-002
   -3.89763780E-002   -8.14960630E-002   -3.00000000E-003    7.30237493E-002   -1.84019294E-001    9.20965251E-001    4.70978143E-001   -7.64368891E-001    9.35393401E-002
   -3.75590551E-002   -8.14960630E-002   -3.00000000E-003   -2.85926165E-001   -3.28652929E-001    1.31454171E-001    1.58198402E-001   -7.87689370E-001    6.19684280E-002
   -3.61417323E-002   -8.14960630E-002   -3.00000000E-003   -2.87730582E-001   -3.26168620E-001    1.31778872E-001    1.56304646E-001   -8.02419635E-001    5.67103249E-002
   -3.47244094E-002   -8.14960630E-002   -3.00000000E-003   -2.89082808E-001   -3.23144382E-001    1.30179709E-001    1.52180646E-001   -8.18559452E-001    4.76155974E-002
   -3.33070866E-002   -8.14960630E-002   -3.00000000E-003   -2.90769811E-001   -3.20763609E-001    1.25871637E-001    1.44682760E-001   -8.36953949E-001    3.36717251E-002
   -3.18897638E-002   -8.14960630E-002   -3.00000000E-003   -2.95051908E-001   -3.22426079E-001    1.20593951E-001    1.36484326E-001   -8.56121336E-001    1.79482740E-002
   -3.04724409E-002   -8.14960630E-002   -3.00000000E-003   -2.99957946E-001   -3.24869707E-001    1.16969326E-001    1.31306358E-001   -8.73643916E-001    4.85946693E-003
   -2.90551181E-002   -8.14960630E-002   -3.00000000E-003   -3.03910357E-001   -3.25921998E-001    1.13849851E-001    1.27087774E-001   -8.89864041E-001   -6.44972696E-003
   -2.76377953E-002   -8.14960630E-002   -3.00000000E-003   -3.07115438E-001   -3.26086021E-001    1.10383818E-001    1.22578095E-001   -9.05557192E-001   -1.75358090E-002
   -2.62204724E-002   -8.14960630E-002   -3.00000000E-003   -3.09974590E-001   -3.26000634E-001    1.06340526E-001    1.17508035E-001   -9.21055368E-001   -2.90737522E-002
   -2.48031496E-002   -8.14960630E-002   -3.00000000E-003   -3.12805783E-001   -3.26116878E-001    1.01834027E-001    1.12087750E-001   -9.36292681E-001   -4.09556641E-002
   -2.33858268E-002   -8.14960630E-002   -3.00000000E-003   -3.15670471E-001   -3.26479665E-001    9.71343603E-002    1.06718291E-001   -9.50994318E-001   -5.26711989E-002
   -2.19685039E-002   -8.14960630E-002   -3.00000000E-003   -3.18415467E-001   -3.26838593E-001    9.23792772E-002    1.01558843E-001   -9.64963142E-001   -6.38982537E-002
   -2.05511811E-002   -8.14960630E-002   -3.00000000E-003   -3.20919718E-001   -3.27029715E-001    8.75173415E-002    9.64960600E-002   -9.78177303E-001   -7.46709586E-002
   -1.91338583E-002   -8.14960630E-002   -3.00000000E-003   -3.23183023E-001   -3.27070260E-001    8.24635795E-002    9.13932810E-002   -9.90677791E-001   -8.51314354E-002
   -1.77165354E-002   -8.14960630E-002   -3.00000000E-003   -3.25264476E-001   -3.27051154E-001    7.71949729E-002    8.62161213E-002   -1.00246663E+000   -9.53178854E-002
   -1.62992126E-002   -8.14960630E-002   -3.00000000E-003   -3.27204976E-001   -3.27020824E-001    7.17488966E-002    8.10157517E-002   -1.01349505E+000   -1.05144887E-001
   -1.48818898E-002   -8.14960630E-002   -3.00000000E-003   -3.29000186E-001   -3.26957806E-001    6.61712395E-002    7.58436367E-002   -1.02370306E+000   -1.14505318E-001
   -1.34645669E-002   -8.14960630E-002   -3.00000000E-003   -3.30624830E-001   -3.26821491E-001    6.04776213E-002    7.06972193E-002   -1.03305411E+000   -1.23349831E-001
   -1.20472441E-002   -8.14960630E-002   -3.00000000E-003   -3.32071075E-001   -3.26600303E-001    5.46618396E-002    6.55456817E-002   -1.04153541E+000   -1.31675515E-001
   -1.06299213E-002   -8.14960630E-002   -3.00000000E-003   -3.33350294E-001   -3.26313876E-001    4.87233819E-002    6.03699566E-002   -1.04913760E+000   -1.39471665E-001
   -9.21259843E-003   -8.14960630E-002   -3.00000000E-003   -3.34476652E-001   -3.25979075E-001    4.26769927E-002    5.51802918E-002   -1.05584669E+000   -1.46696538E-001
   -7.79527559E-003   -8.14960630E-002   -3.00000000E-003   -3.35452494E-001   -3.25594009E-001    3.65469647E-002    4.99919497E-002   -1.06164673E+000   -1.53297688E-001
   -6.37795276E-003   -8.14960630E-002   -3.00000000E-003   -3.36272740E-001   -3.25145684E-001    3.03495155E-002    4.48081503E-002   -1.06652882E+000   -1.59239343E-001
   -4.96062992E-003   -8.14960630E-002   -3.00000000E-003   -3.36932466E-001   -3.24627461E-001    2.40932693E-002    3.96158826E-002   -1.07049035E+000   -1.64503460E-001
   -3.54330709E-003   -8.14960630E-002   -3.00000000E-003   -3.37434450E-001   -3.24045294E-001    1.77863928E-002    3.44037055E-002   -1.07353459E+000   -1.69073048E-001
   -2.12598425E-003   -8.14960630E-002   -3.00000000E-003   -3.37782651E-001   -3.23409221E-001    1.14447648E-002    2.91724861E-002   -1.07566793E+000   -1.72922070E-001
   -7.08661417E-004   -8.14960630E-002   -3.00000000E-003   -3.37977912E-001   -3.22722190E-001    5.08468215E-003    2.39276705E-002   -1.07689969E+000   -1.76022263E-001
    7.08661417E-004   -8.14960630E-002   -3.00000000E-003   -3.38015890E-001   -3.21981192E-001   -1.28123399E-003    1.86682573E-002   -1.07723967E+000   -1.78354490E-001
    2.12598425E-003   -8.14960630E-002   -3.00000000E-003   -3.37895533E-001   -3.21185647E-001   -7.64155904E-003    1.33882580E-002   -1.07670135E+000   -1.79912309E-001
    3.54330709E-003   -8.14960630E-002   -3.00000000E-003   -3.37617515E-001   -3.20340542E-001   -1.39851995E-002    8.08114340E-003   -1.07530114E+000   -1.80691145E-001
    4.96062992E-003   -8.14960630E-002   -3.00000000E-003   -3.37183452E-001   -3.19455225E-001   -2.02962484E-002    2.74784408E-003   -1.07306281E+000   -1.80686116E-001
    6.37795276E-003   -8.14960630E-002   -3.00000000E-003   -3.36589759E-001   -3.18533846E-001   -2.65593545E-002   -2.60882737E-003   -1.07001095E+000   -1.79892434E-001
    7.79527559E-003   -8.14960630E-002   -3.00000000E-003   -3.35831276E-001   -3.17575330E-001   -3.27618005E-002   -7.98813786E-003   -1.06616737E+000   -1.78312923E-001
    9.21259843E-003   -8.14960630E-002   -3.00000000E-003   -3.34905073E-001   -3.16582046E-001   -3.88957231E-002   -1.33960571E-002   -1.06155484E+000   -1.75961044E-001
    1.06299213E-002   -8.14960630E-002   -3.00000000E-003   -3.33812038E-001   -3.15563106E-001   -4.49542647E-002   -1.88369197E-002   -1.05620043E+000   -1.72855290E-001
    1.20472441E-002   -8.14960630E-002   -3.00000000E-003   -3.32554228E-001   -3.14530216E-001   -5.09207204E-002   -2.43070123E-002   -1.05014185E+000   -1.69015909E-001
    1.34645669E-002   -8.14960630E-002   -3.00000000E-003   -3.31127435E-001   -3.13486239E-001   -5.67806643E-002   -2.97940384E-002   -1.04341547E+000   -1.64463368E-001
    1.48818898E-002   -8.14960630E-002   -3.00000000E-003   -3.29523035E-001   -3.12425200E-001   -6.25207526E-002   -3.52937335E-002   -1.03604822E+000   -1.59222250E-001
    1.62992126E-002   -8.14960630E-002   -3.00000000E-003   -3.27735575E-001   -3.11343560E-001   -6.81408639E-002   -4.08163950E-002   -1.02805808E+000   -1.53322141E-001
    1.77165354E-002   -8.14960630E-002   -3.00000000E-003   -3.25768649E-001   -3.10254256E-001   -7.36369245E-002   -4.63713235E-002   -1.01947365E+000   -1.46801733E-001
    1.91338583E-002   -8.14960630E-002   -3.00000000E-003   -3.23629756E-001   -3.09180404E-001   -7.89985210E-002   -5.19508197E-002   -1.01035530E+000   -1.39709024E-001
    2.05511811E-002   -8.14960630E-002   -3.00000000E-003   -3.21319125E-001   -3.08125217E-001   -8.42058026E-002   -5.75233527E-002   -1.00076969E+000   -1.32093231E-001
    2.19685039E-002   -8.14960630E-002   -3.00000000E-003   -3.18822430E-001   -3.07059461E-001   -8.92448955E-002   -6.30695176E-002   -9.90746353E-001   -1.23991859E-001
    2.33858268E-002   -8.14960630E-002   -3.00000000E-003   -3.16127740E-001   -3.05946810E-001   -9.41199763E-002   -6.86159235E-002   -9.80256911E-001   -1.15424705E-001
    2.48031496E-002   -8.14960630E-002   -3.00000000E-003   -3.13243481E-001   -3.04802767E-001   -9.88450475E-002   -7.42254342E-002   -9.69271353E-001   -1.06412719E-001
    2.62204724E-002   -8.14960630E-002   -3.00000000E-003   -3.10199570E-001   -3.03719823E-001   -1.03412860E-001   -7.99109602E-002   -9.57879552E-001   -9.70235959E-002
    2.76377953E-002   -8.14960630E-002   -3.00000000E-003   -3.07018597E-001   -3.02774937E-001   -1.07782942E-001   -8.55600750E-002   -9.46315851E-001   -8.73812480E-002
    2.90551181E-002   -8.14960630E-002   -3.00000000E-003   -3.03666077E-001   -3.01879649E-001   -1.11890827E-001   -9.10060611E-002   -9.34745548E-001   -7.75827873E-002
    3.04724409E-002   -8.14960630E-002   -3.00000000E-003   -3.00036267E-001   -3.00774090E-001   -1.15739126E-001   -9.62221606E-002   -9.23052120E-001   -6.76082141E-002
    3.18897638E-002   -8.14960630E-002   -3.00000000E-003   -2.96066719E-001   -2.99162576E-001   -1.19482769E-001   -1.01490616E-001   -9.10758732E-001   -5.72955808E-002
    3.33070866E-002   -8.14960630E-002   -3.00000000E-003   -2.91919602E-001   -2.97161691E-001   -1.23271047E-001   -1.07571161E-001   -8.97120393E-001   -4.63943734E-002
    3.47244094E-002   -8.14960630E-002   -3.00000000E-003   -2.87823205E-001   -2.96177311E-001   -1.27224521E-001   -1.14639363E-001   -8.83152449E-001   -3.52506901E-002
    3.61417323E-002   -8.14960630E-002   -3.00000000E-003   -2.84404237E-001   -2.96588611E-001   -1.30891307E-001   -1.20886638E-001   -8.71199508E-001   -2.46385549E-002
    3.75590551E-002   -8.14960630E-002   -3.00000000E-003   -2.80979698E-001   -2.97060787E-001   -1.33714774E-001   -1.25548829E-001   -8.60887726E-001   -1.41459233E-002
    3.89763780E-002   -8.14960630E-002   -3.00000000E-003   -5.01832904E-001   -7.56739181E-001    3.81872304E-001    9.53020607E-001   -8.70313983E-001    3.81315325E-002
    4.03937008E-002   -8.14960630E-002   -3.00000000E-003   -4.98380360E-001   -7.60714541E-001    3.60059251E-001    9.12179983E-001   -8.47185594E-001    2.86549893E-002
    4.18110236E-002   -8.14960630E-002   -3.00000000E-003   -4.94791157E-001   -7.46148768E-001    3.32115744E-001    8.40731486E-001   -8.22171807E-001    2.29618026E-002
    4.32283465E-002   -8.14960630E-002   -3.00000000E-003   -4.80008164E-001   -7.03639706E-001    3.05648544E-001    7.78110912E-001   -7.93758263E-001    2.12721879E-002
    4.46456693E-002   -8.14960630E-002   -3.00000000E-003   -4.64189097E-001   -6.62362650E-001    2.87431755E-001    7.33224354E-001   -7.67226026E-001    2.43932256E-002
    4.60629921E-002   -8.14960630E-002   -3.00000000E-003   -4.50894898E-001   -6.27829844E-001    2.72399854E-001    6.93819484E-001   -7.42853257E-001    3.06305569E-002
    4.74803150E-002   -8.14960630E-002   -3.00000000E-003   -4.39361638E-001   -5.97438886E-001    2.58237704E-001    6.55330396E-001   -7.19797767E-001    3.87302178E-002
    4.88976378E-002   -8.14960630E-002   -3.00000000E-003   -4.28694313E-001   -5.68778518E-001    2.44245901E-001    6.16755176E-001   -6.97466301E-001    4.79606989E-002
    5.03149606E-002   -8.14960630E-002   -3.00000000E-003   -4.18253694E-001   -5.40293874E-001    2.30368296E-001    5.78498862E-001   -6.75542108E-001    5.78767163E-002
    5.17322835E-002   -8.14960630E-002   -3.00000000E-003   -4.07719795E-001   -5.11379346E-001    2.16827727E-001    5.41457251E-001   -6.53941848E-001    6.82034612E-002
    5.31496063E-002   -8.14960630E-002   -3.00000000E-003   -3.97059944E-001   -4.82181459E-001    2.03859588E-001    5.06357333E-001   -6.32731540E-001    7.87496602E-002
    5.45669291E-002   -8.14960630E-002   -3.00000000E-003   -3.86383893E-001   -4.53129422E-001    1.91570665E-001    4.73465447E-001   -6.12020083E-001    8.93598201E-002
    5.59842520E-002   -8.14960630E-002   -3.00000000E-003   -3.75806940E-001   -4.24573347E-001    1.79941888E-001    4.42694647E-001   -5.91882788E-001    9.98975298E-002
    5.74015748E-002   -8.14960630E-002   -3.00000000E-003   -3.65386536E-001   -3.96676211E-001    1.68894801E-001    4.13831680E-001   -5.72354086E-001    1.10238838E-001
    5.88188976E-002   -8.14960630E-002   -3.00000000E-003   -3.55135359E-001   -3.69472353E-001    1.58347354E-001    3.86681855E-001   -5.53441711E-001    1.20279475E-001
    6.02362205E-002   -8.14960630E-002   -3.00000000E-003   -3.45036977E-001   -3.42941805E-001    1.48239962E-001    3.61112588E-001   -5.35143798E-001    1.29938671E-001
    6.16535433E-002   -8.14960630E-002   -3.00000000E-003   -3.35069618E-001   -3.17060343E-001    1.38534485E-001    3.37047365E-001   -5.17460191E-001    1.39148764E-001
    6.30708661E-002   -8.14960630E-002   -3.00000000E-003   -3.25215763E-001   -2.91820730E-001    1.29209423E-001    3.14440958E-001   -5.00392371E-001    1.47863255E-001
    6.44881890E-002   -8.14960630E-002   -3.00000000E-003   -3.15465489E-001   -2.67237841E-001    1.20250767E-001    2.93258266E-001   -4.83944741E-001    1.56046541E-001
    6.59055118E-002   -8.14960630E-002   -3.00000000E-003   -3.05816864E-001   -2.43344991E-001    1.11646246E-001    2.73461386E-001   -4.68124357E-001    1.63676595E-001
    6.73228346E-002   -8.14960630E-002   -3.00000000E-003   -2.96275484E-001   -2.20185156E-001    1.03382674E-001    2.55005578E-001   -4.52931683E-001    1.70740894E-001
    6.87401575E-002   -8.14960630E-002   -3.00000000E-003   -2.86846684E-001   -1.97802696E-001    9.54447395E-002    2.37840462E-001   -4.38368657E-001    1.77237308E-001
    7.01574803E-002   -8.14960630E-002   -3.00000000E-003   -2.77536377E-001   -1.76237192E-001    8.78157480E-002    2.21912031E-001   -4.24431239E-001    1.83170052E-001
    7.15748031E-002   -8.14960630E-002   -3.00000000E-003   -2.68348503E-001   -1.55524813E-001    8.04796253E-002    2.07164799E-001   -4.11112081E-001    1.88551947E-001
    7.29921260E-002   -8.14960630E-002   -3.00000000E-003   -2.59287048E-001   -1.35701015E-001    7.34188930E-002    1.93542927E-001   -3.98402015E-001    1.93401155E-001
    7.44094488E-002   -8.14960630E-002   -3.00000000E-003   -2.50359077E-001   -1.16801155E-001    6.66176308E-002    1.80990847E-001   -3.86287948E-001    1.97745407E-001
    7.58267717E-002   -8.14960630E-002   -3.00000000E-003   -2.41565203E-001   -9.88535381E-002    6.00610495E-002    1.69454230E-001   -3.74752315E-001    2.01617075E-001
    7.72440945E-002   -8.14960630E-002   -3.00000000E-003   -2.32911266E-001   -8.18867890E-002    5.37368680E-002    1.58882013E-001   -3.63779735E-001    2.05053988E-001
    7.86614173E-002   -8.14960630E-002   -3.00000000E-003   -2.24399073E-001   -6.59236992E-002    4.76320876E-002    1.49222424E-001   -3.53349994E-001    2.08097310E-001
    8.00787402E-002   -8.14960630E-002   -3.00000000E-003   -2.16028189E-001   -5.09827087E-002    4.17364545E-002    1.40425924E-001   -3.43441597E-001    2.10791223E-001
    8.14960630E-002   -8.14960630E-002   -3.00000000E-003   -2.07805806E-001   -3.70860329E-002    3.60402194E-002    1.32442871E-001   -3.34033788E-001    2.13185355E-001
    8.29133858E-002   -8.14960630E-002   -3.00000000E-003   -1.99732374E-001   -2.42474651E-002    3.05345299E-002    1.25224868E-001   -3.25101885E-001    2.15329816E-001
    8.43307087E-002   -8.14960630E-002   -3.00000000E-003   -1.91808689E-001   -1.24770319E-002    2.52114751E-002    1.18724896E-001   -3.16622819E-001    2.17274068E-001
    8.57480315E-002   -8.14960630E-002   -3.00000000E-003   -1.84038646E-001   -1.78204689E-003    2.00639258E-002    1.12894870E-001   -3.08572902E-001    2.19070126E-001
    8.71653543E-002   -8.14960630E-002   -3.00000000E-003   -1.76424060E-001    7.83633691E-003    1.50866570E-002    1.07688185E-001   -3.00926128E-001    2.20768184E-001
    8.85826772E-002   -8.14960630E-002   -3.00000000E-003   -1.68963102E-001    1.63795330E-002    1.02735473E-002    1.03061290E-001   -2.93659600E-001    2.22415267E-001
    9.00000000E-002   -8.14960630E-002   -3.00000000E-003   -1.61657856E-001    2.38537791E-002    5.62040548E-003    9.89678670E-002   -2.86747601E-001    2.24059225E-001
   -9.00000000E-002   -8.00787402E-002   -3.00000000E-003   -1.46330002E-001   -3.49909932E-001    3.84637180E-001    4.39343596E-001   -1.36244924E-001    3.12217508E-001
   -8.85826772E-002   -8.00787402E-002   -3.00000000E-003   -1.43452777E-001   -3.48316939E-001    3.92570455E-001    4.38537547E-001   -1.41928102E-001    3.09933252E-001
   -8.71653543E-002   -8.00787402E-002   -3.00000000E-003   -1.40211089E-001   -3.46290178E-001    4.00681119E-001    4.37676724E-001   -1.48107643E-001    3.07550085E-001
   -8.57480315E-002   -8.00787402E-002   -3.00000000E-003   -1.36608373E-001   -3.43830759E-001    4.08979148E-001    4.36769835E-001   -1.54832629E-001    3.05049433E-001
   -8.43307087E-002   -8.00787402E-002   -3.00000000E-003   -1.32649763E-001   -3.40943053E-001    4.17476642E-001    4.35826445E-001   -1.62148593E-001    3.02414383E-001
   -8.29133858E-002   -8.00787402E-002   -3.00000000E-003   -1.28343679E-001   -3.37633893E-001    4.26183879E-001    4.34857364E-001   -1.70102233E-001    2.99626624E-001
   -8.14960630E-002   -8.00787402E-002   -3.00000000E-003   -1.23699677E-001   -3.33912636E-001    4.35113672E-001    4.33874165E-001   -1.78736548E-001    2.96667911E-001
   -8.00787402E-002   -8.00787402E-002   -3.00000000E-003   -1.18728222E-001   -3.29792275E-001    4.44280764E-001    4.32889882E-001   -1.88093417E-001    2.93521895E-001
   -7.86614173E-002   -8.00787402E-002   -3.00000000E-003   -1.13441302E-001   -3.25286769E-001    4.53698872E-001    4.31919699E-001   -1.98211792E-001    2.90170215E-001
   -7.72440945E-002   -8.00787402E-002   -3.00000000E-003   -1.07855255E-001   -3.20416072E-001    4.63382607E-001    4.30976747E-001   -2.09126988E-001    2.86597647E-001
   -7.58267717E-002   -8.00787402E-002   -3.00000000E-003   -1.01985976E-001   -3.15201000E-001    4.73348696E-001    4.30076885E-001   -2.20868958E-001    2.82789383E-001
   -7.44094488E-002   -8.00787402E-002   -3.00000000E-003   -9.58470736E-002   -3.09663355E-001    4.83613788E-001    4.29236885E-001   -2.33464915E-001    2.78731996E-001
   -7.29921260E-002   -8.00787402E-002   -3.00000000E-003   -8.94552267E-002   -3.03828267E-001    4.94196472E-001    4.28474339E-001   -2.46937104E-001    2.74413669E-001
   -7.15748031E-002   -8.00787402E-002   -3.00000000E-003   -8.28255568E-002   -2.97722716E-001    5.05115448E-001    4.27806398E-001   -2.61300103E-001    2.69825338E-001
   -7.01574803E-002   -8.00787402E-002   -3.00000000E-003   -7.59783875E-002   -2.91377621E-001    5.16389109E-001    4.27251210E-001   -2.76567098E-001    2.64958591E-001
   -6.87401575E-002   -8.00787402E-002   -3.00000000E-003   -6.89285743E-002   -2.84823022E-001    5.28038332E-001    4.26828513E-001   -2.92741885E-001    2.59809333E-001
   -6.73228346E-002   -8.00787402E-002   -3.00000000E-003   -6.16905464E-002   -2.78091834E-001    5.40083673E-001    4.26554609E-001   -3.09822189E-001    2.54373901E-001
   -6.59055118E-002   -8.00787402E-002   -3.00000000E-003   -5.42782455E-002   -2.71216584E-001    5.52548224E-001    4.26449995E-001   -3.27799354E-001    2.48654192E-001
   -6.44881890E-002   -8.00787402E-002   -3.00000000E-003   -4.67041554E-002   -2.64230172E-001    5.65456026E-001    4.26534204E-001   -3.46657360E-001    2.42653611E-001
   -6.30708661E-002   -8.00787402E-002   -3.00000000E-003   -3.89830643E-002   -2.57170402E-001    5.78831454E-001    4.26826080E-001   -3.66373606E-001    2.36378574E-001
   -6.16535433E-002   -8.00787402E-002   -3.00000000E-003   -3.11331359E-002   -2.50074891E-001    5.92699900E-001    4.27345133E-001   -3.86913924E-001    2.29841320E-001
   -6.02362205E-002   -8.00787402E-002   -3.00000000E-003   -2.31701740E-002   -2.42985066E-001    6.07080596E-001    4.28107398E-001   -4.08233047E-001    2.23059533E-001
   -5.88188976E-002   -8.00787402E-002   -3.00000000E-003   -1.51075390E-002   -2.35941031E-001    6.21983922E-001    4.29124296E-001   -4.30272912E-001    2.16066208E-001
   -5.74015748E-002   -8.00787402E-002   -3.00000000E-003   -6.94262123E-003   -2.28980250E-001    6.37407070E-001    4.30397164E-001   -4.52964937E-001    2.08911390E-001
   -5.59842520E-002   -8.00787402E-002   -3.00000000E-003    1.36112155E-003   -2.22128708E-001    6.53348923E-001    4.31920422E-001   -4.76238966E-001    2.01663905E-001
   -5.45669291E-002   -8.00787402E-002   -3.00000000E-003    9.87973854E-003   -2.15390236E-001    6.69849572E-001    4.33696711E-001   -5.00037350E-001    1.94397221E-001
   -5.31496063E-002   -8.00787402E-002   -3.00000000E-003    1.87009805E-002   -2.08755865E-001    6.87048465E-001    4.35763467E-001   -5.24321127E-001    1.87149581E-001
   -5.17322835E-002   -8.00787402E-002   -3.00000000E-003    2.78048019E-002   -2.02243234E-001    7.05228459E-001    4.38225874E-001   -5.49052184E-001    1.79882340E-001
   -5.03149606E-002   -8.00787402E-002   -3.00000000E-003    3.68291480E-002   -1.96014164E-001    7.24709371E-001    4.41240183E-001   -5.74098307E-001    1.72482754E-001
   -4.88976378E-002   -8.00787402E-002   -3.00000000E-003    4.49610717E-002   -1.90499950E-001    7.45328713E-001    4.44789743E-001   -5.99058642E-001    1.64980432E-001
   -4.74803150E-002   -8.00787402E-002   -3.00000000E-003    5.17030912E-002   -1.86130102E-001    7.65823963E-001    4.48256926E-001   -6.23261972E-001    1.58034198E-001
   -4.60629921E-002   -8.00787402E-002   -3.00000000E-003    5.81207854E-002   -1.82621403E-001    7.84654249E-001    4.50659215E-001   -6.46281550E-001    1.52948070E-001
   -4.46456693E-002   -8.00787402E-002   -3.00000000E-003    6.63792431E-002   -1.79273341E-001    8.01398079E-001    4.51397201E-001   -6.68301316E-001    1.50993524E-001
   -4.32283465E-002   -8.00787402E-002   -3.00000000E-003    7.92366863E-002   -1.75953225E-001    8.16346664E-001    4.49563730E-001   -6.89748953E-001    1.53393310E-001
   -4.18110236E-002   -8.00787402E-002   -3.00000000E-003    1.03487550E-001   -1.74585995E-001    8.28147350E-001    4.40486662E-001   -7.10652938E-001    1.61956943E-001
   -4.03937008E-002   -8.00787402E-002   -3.00000000E-003   -2.63809307E-001   -2.97220814E-001    1.24690214E-001    1.38639943E-001   -7.31085039E-001    1.09968633E-001
   -3.89763780E-002   -8.00787402E-002   -3.00000000E-003   -2.82499778E-001   -3.19167966E-001    1.35296737E-001    1.56346909E-001   -7.50677135E-001    9.67876785E-002
   -3.75590551E-002   -8.00787402E-002   -3.00000000E-003   -2.87517346E-001   -3.20385708E-001    1.36658118E-001    1.56739955E-001   -7.66168841E-001    8.95392181E-002
   -3.61417323E-002   -8.00787402E-002   -3.00000000E-003   -2.91115737E-001   -3.19895474E-001    1.35861362E-001    1.54144170E-001   -7.81856290E-001    8.13465383E-002
   -3.47244094E-002   -8.00787402E-002   -3.00000000E-003   -2.94153125E-001   -3.18865536E-001    1.33602447E-001    1.49803761E-001   -7.98276126E-001    7.13315658E-002
   -3.33070866E-002   -8.00787402E-002   -3.00000000E-003   -2.97300622E-001   -3.18244083E-001    1.30084203E-001    1.44060923E-001   -8.15505437E-001    5.93808494E-002
   -3.18897638E-002   -8.00787402E-002   -3.00000000E-003   -3.01064827E-001   -3.18717357E-001    1.25998723E-001    1.37952359E-001   -8.32955379E-001    4.65990122E-002
   -3.04724409E-002   -8.00787402E-002   -3.00000000E-003   -3.05099970E-001   -3.19703211E-001    1.22068717E-001    1.32480391E-001   -8.49870143E-001    3.43323952E-002
   -2.90551181E-002   -8.00787402E-002   -3.00000000E-003   -3.08870253E-001   -3.20429669E-001    1.18268783E-001    1.27507095E-001   -8.66070185E-001    2.28064606E-002
   -2.76377953E-002   -8.00787402E-002   -3.00000000E-003   -3.12253455E-001   -3.20778403E-001    1.14311356E-001    1.22579675E-001   -8.81725751E-001    1.16136653E-002
   -2.62204724E-002   -8.00787402E-002   -3.00000000E-003   -3.15355167E-001   -3.20936670E-001    1.10043731E-001    1.17484937E-001   -8.96972227E-001    4.41858086E-004
   -2.48031496E-002   -8.00787402E-002   -3.00000000E-003   -3.18300820E-001   -3.21087505E-001    1.05471256E-001    1.12246292E-001   -9.11799016E-001   -1.07301053E-002
   -2.33858268E-002   -8.00787402E-002   -3.00000000E-003   -3.21135505E-001   -3.21283749E-001    1.00679616E-001    1.06986250E-001   -9.26103134E-001   -2.17420741E-002
   -2.19685039E-002   -8.00787402E-002   -3.00000000E-003   -3.23826858E-001   -3.21466145E-001    9.57329995E-002    1.01780726E-001   -9.39781915E-001   -3.24468272E-002
   -2.05511811E-002   -8.00787402E-002   -3.00000000E-003   -3.26332184E-001   -3.21574177E-001    9.06352085E-002    9.66154681E-002   -9.52787036E-001   -4.28034860E-002
   -1.91338583E-002   -8.00787402E-002   -3.00000000E-003   -3.28641765E-001   -3.21597984E-001    8.53679615E-002    9.14482164E-002   -9.65102110E-001   -5.28276214E-002
   -1.77165354E-002   -8.00787402E-002   -3.00000000E-003   -3.30771366E-001   -3.21560590E-001    7.99244850E-002    8.62595198E-002   -9.76707552E-001   -6.25173625E-002
   -1.62992126E-002   -8.00787402E-002   -3.00000000E-003   -3.32737050E-001   -3.21481063E-001    7.43165250E-002    8.10600804E-002   -9.87571668E-001   -7.18323764E-002
   -1.48818898E-002   -8.00787402E-002   -3.00000000E-003   -3.34542004E-001   -3.21355750E-001    6.85673777E-002    7.58661716E-002   -9.97655076E-001   -8.07170222E-002
   -1.34645669E-002   -8.00787402E-002   -3.00000000E-003   -3.36180551E-001   -3.21174166E-001    6.26904012E-002    7.06792845E-002   -1.00692945E+000   -8.91299465E-002
   -1.20472441E-002   -8.00787402E-002   -3.00000000E-003   -3.37650594E-001   -3.20930303E-001    5.66930697E-002    6.54913540E-002   -1.01537368E+000   -9.70454320E-002
   -1.06299213E-002   -8.00787402E-002   -3.00000000E-003   -3.38955548E-001   -3.20629029E-001    5.05832397E-002    6.02946323E-002   -1.02297187E+000   -1.04439090E-001
   -9.21259843E-003   -8.00787402E-002   -3.00000000E-003   -3.40100694E-001   -3.20275578E-001    4.43712451E-002    5.50897945E-002   -1.02971104E+000   -1.11279439E-001
   -7.79527559E-003   -8.00787402E-002   -3.00000000E-003   -3.41088299E-001   -3.19869827E-001    3.80739380E-002    4.98812695E-002   -1.03557815E+000   -1.17530606E-001
   -6.37795276E-003   -8.00787402E-002   -3.00000000E-003   -3.41918060E-001   -3.19409498E-001    3.17058689E-002    4.46696026E-002   -1.04056627E+000   -1.23163095E-001
   -4.96062992E-003   -8.00787402E-002   -3.00000000E-003   -3.42588536E-001   -3.18892338E-001    2.52780153E-002    3.94495179E-002   -1.04467125E+000   -1.28153437E-001
   -3.54330709E-003   -8.00787402E-002   -3.00000000E-003   -3.43100358E-001   -3.18320429E-001    1.88007799E-002    3.42154766E-002   -1.04789400E+000   -1.32480906E-001
   -2.12598425E-003   -8.00787402E-002   -3.00000000E-003   -3.43455123E-001   -3.17698021E-001    1.22906838E-002    2.89676340E-002   -1.05023853E+000   -1.36124408E-001
   -7.08661417E-004   -8.00787402E-002   -3.00000000E-003   -3.43652875E-001   -3.17027469E-001    5.75959080E-003    2.37046900E-002   -1.05171211E+000   -1.39063685E-001
    7.08661417E-004   -8.00787402E-002   -3.00000000E-003   -3.43692059E-001   -3.16309898E-001   -7.80131851E-004    1.84257821E-002   -1.05232485E+000   -1.41283232E-001
    2.12598425E-003   -8.00787402E-002   -3.00000000E-003   -3.43572183E-001   -3.15546863E-001   -7.31418066E-003    1.31282698E-002   -1.05208871E+000   -1.42773744E-001
    3.54330709E-003   -8.00787402E-002   -3.00000000E-003   -3.43292776E-001   -3.14742282E-001   -1.38330761E-002    7.80712709E-003   -1.05101985E+000   -1.43529394E-001
    4.96062992E-003   -8.00787402E-002   -3.00000000E-003   -3.42853665E-001   -3.13900603E-001   -2.03199574E-002    2.46473024E-003   -1.04913658E+000   -1.43546323E-001
    6.37795276E-003   -8.00787402E-002   -3.00000000E-003   -3.42252438E-001   -3.13025781E-001   -2.67641235E-002   -2.90100561E-003   -1.04646027E+000   -1.42823987E-001
    7.79527559E-003   -8.00787402E-002   -3.00000000E-003   -3.41486771E-001   -3.12120534E-001   -3.31506104E-002   -8.28927227E-003   -1.04301293E+000   -1.41366835E-001
    9.21259843E-003   -8.00787402E-002   -3.00000000E-003   -3.40554808E-001   -3.11188134E-001   -3.94708999E-002   -1.37023021E-002   -1.03881813E+000   -1.39184857E-001
    1.06299213E-002   -8.00787402E-002   -3.00000000E-003   -3.39455281E-001   -3.10234695E-001   -4.57147601E-002   -1.91415287E-002   -1.03390233E+000   -1.36293282E-001
    1.20472441E-002   -8.00787402E-002   -3.00000000E-003   -3.38187517E-001   -3.09265555E-001   -5.18690220E-002   -2.46050635E-002   -1.02829499E+000   -1.32709616E-001
    1.34645669E-002   -8.00787402E-002   -3.00000000E-003   -3.36748909E-001   -3.08284255E-001   -5.79222992E-002   -3.00876108E-002   -1.02202692E+000   -1.28454606E-001
    1.48818898E-002   -8.00787402E-002   -3.00000000E-003   -3.35135597E-001   -3.07291370E-001   -6.38622962E-002   -3.55875640E-002   -1.01512605E+000   -1.23552722E-001
    1.62992126E-002   -8.00787402E-002   -3.00000000E-003   -3.33345241E-001   -3.06288851E-001   -6.96834822E-002   -4.11068996E-002   -1.00761995E+000   -1.18032172E-001
    1.77165354E-002   -8.00787402E-002   -3.00000000E-003   -3.31377919E-001   -3.05283260E-001   -7.53775240E-002   -4.66464678E-002   -9.99541126E-001   -1.11926916E-001
    1.91338583E-002   -8.00787402E-002   -3.00000000E-003   -3.29235045E-001   -3.04282084E-001   -8.09345889E-002   -5.22010674E-002   -9.90931322E-001   -1.05275181E-001
    2.05511811E-002   -8.00787402E-002   -3.00000000E-003   -3.26915512E-001   -3.03285859E-001   -8.63434125E-002   -5.77583049E-002   -9.81830971E-001   -9.81157339E-002
    2.19685039E-002   -8.00787402E-002   -3.00000000E-003   -3.24414640E-001   -3.02286196E-001   -9.15929388E-002   -6.33129169E-002   -9.72269543E-001   -9.04846757E-002
    2.33858268E-002   -8.00787402E-002   -3.00000000E-003   -3.21729287E-001   -3.01275950E-001   -9.66805685E-002   -6.88752742E-002   -9.62259452E-001   -8.24136091E-002
    2.48031496E-002   -8.00787402E-002   -3.00000000E-003   -3.18863606E-001   -3.00266832E-001   -1.01604707E-001   -7.44595995E-002   -9.51822236E-001   -7.39397303E-002
    2.62204724E-002   -8.00787402E-002   -3.00000000E-003   -3.15828105E-001   -2.99287780E-001   -1.06353220E-001   -8.00555587E-002   -9.41023035E-001   -6.51178510E-002
    2.76377953E-002   -8.00787402E-002   -3.00000000E-003   -3.12623532E-001   -2.98349195E-001   -1.10907980E-001   -8.56205968E-002   -9.29956259E-001   -5.60134917E-002
    2.90551181E-002   -8.00787402E-002   -3.00000000E-003   -3.09232491E-001   -2.97404874E-001   -1.15246161E-001   -9.11060896E-002   -9.18676576E-001   -4.66770792E-002
    3.04724409E-002   -8.00787402E-002   -3.00000000E-003   -3.05623714E-001   -2.96360355E-001   -1.19382574E-001   -9.65379111E-002   -9.07120140E-001   -3.71110644E-002
    3.18897638E-002   -8.00787402E-002   -3.00000000E-003   -3.01800284E-001   -2.95169523E-001   -1.23369178E-001   -1.02057637E-001   -8.95123334E-001   -2.72794761E-002
    3.33070866E-002   -8.00787402E-002   -3.00000000E-003   -2.97841002E-001   -2.93998252E-001   -1.27244010E-001   -1.07845078E-001   -8.82635132E-001   -1.71856281E-002
    3.47244094E-002   -8.00787402E-002   -3.00000000E-003   -2.93878824E-001   -2.93222102E-001   -1.30958710E-001   -1.13780286E-001   -8.70103592E-001   -7.00528192E-003
    3.61417323E-002   -8.00787402E-002   -3.00000000E-003   -2.89986624E-001   -2.92913254E-001   -1.34279029E-001   -1.19326690E-001   -8.58184496E-001    3.01966006E-003
    3.75590551E-002   -8.00787402E-002   -3.00000000E-003   -2.85938749E-001   -2.92633858E-001   -1.36936607E-001   -1.24066869E-001   -8.47029193E-001    1.28583355E-002
    3.89763780E-002   -8.00787402E-002   -3.00000000E-003   -2.81253959E-001   -2.91744229E-001   -1.38878005E-001   -1.27784967E-001   -8.36528756E-001    2.26752110E-002
    4.03937008E-002   -8.00787402E-002   -3.00000000E-003   -2.74697781E-001   -2.89018074E-001   -1.40375735E-001   -1.29684524E-001   -8.26825981E-001    3.28581480E-002
    4.18110236E-002   -8.00787402E-002   -3.00000000E-003   -5.56477908E-001   -8.36713955E-001    3.22904805E-001    7.55612079E-001   -8.55879537E-001    8.15127491E-002
    4.32283465E-002   -8.00787402E-002   -3.00000000E-003   -5.02997508E-001   -7.35882615E-001    2.87094861E-001    7.19595800E-001   -8.08021125E-001    6.64808782E-002
    4.46456693E-002   -8.00787402E-002   -3.00000000E-003   -4.81753368E-001   -6.88581932E-001    2.73803017E-001    6.93923964E-001   -7.76505361E-001    6.43511044E-002
    4.60629921E-002   -8.00787402E-002   -3.00000000E-003   -4.67536517E-001   -6.54703211E-001    2.61626216E-001    6.63595484E-001   -7.50290664E-001    6.73393834E-002
    4.74803150E-002   -8.00787402E-002   -3.00000000E-003   -4.56135246E-001   -6.26065000E-001    2.48948329E-001    6.29153197E-001   -7.26434301E-001    7.29443480E-002
    4.88976378E-002   -8.00787402E-002   -3.00000000E-003   -4.45737870E-001   -5.98592048E-001    2.35475781E-001    5.91591814E-001   -7.03598786E-001    8.00316539E-002
    5.03149606E-002   -8.00787402E-002   -3.00000000E-003   -4.35238639E-001   -5.69843379E-001    2.21527639E-001    5.52805407E-001   -6.81121093E-001    8.80114846E-002
    5.17322835E-002   -8.00787402E-002   -3.00000000E-003   -4.24186368E-001   -5.39236197E-001    2.07792552E-001    5.15140909E-001   -6.58868417E-001    9.65808496E-002
    5.31496063E-002   -8.00787402E-002   -3.00000000E-003   -4.12741006E-001   -5.07685461E-001    1.94828124E-001    4.80101707E-001   -6.37031479E-001    1.05552858E-001
    5.45669291E-002   -8.00787402E-002   -3.00000000E-003   -4.01266586E-001   -4.76338562E-001    1.82776459E-001    4.47902386E-001   -6.15815443E-001    1.14761250E-001
    5.59842520E-002   -8.00787402E-002   -3.00000000E-003   -3.90001171E-001   -4.45814851E-001    1.71511057E-001    4.18107596E-001   -5.95308326E-001    1.24035870E-001
    5.74015748E-002   -8.00787402E-002   -3.00000000E-003   -3.79013085E-001   -4.16252005E-001    1.60851468E-001    3.90240715E-001   -5.75509222E-001    1.33224509E-001
    5.88188976E-002   -8.00787402E-002   -3.00000000E-003   -3.68281877E-001   -3.87575869E-001    1.50661676E-001    3.63991970E-001   -5.56384533E-001    1.42200994E-001
    6.02362205E-002   -8.00787402E-002   -3.00000000E-003   -3.57752466E-001   -3.59667723E-001    1.40866952E-001    3.39216091E-001   -5.37903398E-001    1.50872468E-001
    6.16535433E-002   -8.00787402E-002   -3.00000000E-003   -3.47377613E-001   -3.32450461E-001    1.31435101E-001    3.15867709E-001   -5.20049706E-001    1.59165620E-001
    6.30708661E-002   -8.00787402E-002   -3.00000000E-003   -3.37125760E-001   -3.05898283E-001    1.22357500E-001    2.93935708E-001   -5.02817566E-001    1.67029136E-001
    6.44881890E-002   -8.00787402E-002   -3.00000000E-003   -3.26984035E-001   -2.80029201E-001    1.13632710E-001    2.73413403E-001   -4.86210235E-001    1.74426843E-001
    6.59055118E-002   -8.00787402E-002   -3.00000000E-003   -3.16952293E-001   -2.54886764E-001    1.05256447E-001    2.54277600E-001   -4.70235846E-001    1.81334779E-001
    6.73228346E-002   -8.00787402E-002   -3.00000000E-003   -3.07039904E-001   -2.30525144E-001    9.72194142E-002    2.36487191E-001   -4.54894970E-001    1.87740605E-001
    6.87401575E-002   -8.00787402E-002   -3.00000000E-003   -2.97255018E-001   -2.06995284E-001    8.95061686E-002    2.19991795E-001   -4.40190160E-001    1.93637486E-001
    7.01574803E-002   -8.00787402E-002   -3.00000000E-003   -2.87605148E-001   -1.84340272E-001    8.20990958E-002    2.04733921E-001   -4.26117468E-001    1.99030146E-001
    7.15748031E-002   -8.00787402E-002   -3.00000000E-003   -2.78094476E-001   -1.62596877E-001    7.49801446E-002    1.90654991E-001   -4.12668447E-001    2.03928453E-001
    7.29921260E-002   -8.00787402E-002   -3.00000000E-003   -2.68725594E-001   -1.41798579E-001    6.81304069E-002    1.77697322E-001   -3.99832610E-001    2.08348347E-001
    7.44094488E-002   -8.00787402E-002   -3.00000000E-003   -2.59505301E-001   -1.21980482E-001    6.15324873E-002    1.65803635E-001   -3.87595334E-001    2.12317255E-001
    7.58267717E-002   -8.00787402E-002   -3.00000000E-003   -2.50433080E-001   -1.03168888E-001    5.51715851E-002    1.54920541E-001   -3.75939194E-001    2.15864896E-001
    7.72440945E-002   -8.00787402E-002   -3.00000000E-003   -2.41510423E-001   -8.53891507E-002    4.90328710E-002    1.44994577E-001   -3.64845850E-001    2.19027891E-001
    7.86614173E-002   -8.00787402E-002   -3.00000000E-003   -2.32741001E-001   -6.86647538E-002    4.31054302E-002    1.35976380E-001   -3.54296097E-001    2.21846622E-001
    8.00787402E-002   -8.00787402E-002   -3.00000000E-003   -2.24123107E-001   -5.30135487E-002    3.73779208E-002    1.27815751E-001   -3.44268313E-001    2.24363958E-001
    8.14960630E-002   -8.00787402E-002   -3.00000000E-003   -2.15660222E-001   -3.84543035E-002    3.18409165E-002    1.20464542E-001   -3.34739495E-001    2.26626334E-001
    8.29133858E-002   -8.00787402E-002   -3.00000000E-003   -2.07354728E-001   -2.50027079E-002    2.64856487E-002    1.13872800E-001   -3.25686638E-001    2.28684823E-001
    8.43307087E-002   -8.00787402E-002   -3.00000000E-003   -1.99205604E-001   -1.26664550E-002    2.13048517E-002    1.07994140E-001   -3.17085051E-001    2.30585890E-001
    8.57480315E-002   -8.00787402E-002   -3.00000000E-003   -1.91215512E-001   -1.45301214E-003    1.62911944E-002    1.02781297E-001   -3.08911786E-001    2.32379709E-001
    8.71653543E-002   -8.00787402E-002   -3.00000000E-003   -1.83384906E-001    8.63677982E-003    1.14390269E-002    9.81871589E-002   -3.01141647E-001    2.34114434E-001
    8.85826772E-002   -8.00787402E-002   -3.00000000E-003   -1.75713845E-001    1.76063327E-002    6.74393772E-003    9.41663325E-002   -2.93750219E-001    2.35835331E-001
    9.00000000E-002   -8.00787402E-002   -3.00000000E-003   -1.68201642E-001    2.54614327E-002    2.20101834E-003    9.06741580E-002   -2.86713013E-001    2.37587250E-001
   -9.00000000E-002   -7.86614173E-002   -3.00000000E-003   -1.40620240E-001   -3.45525802E-001    3.85713911E-001    4.37533062E-001   -1.31459312E-001    3.27218564E-001
   -8.85826772E-002   -7.86614173E-002   -3.00000000E-003   -1.37601813E-001   -3.43832736E-001    3.93564959E-001    4.36612168E-001   -1.37138567E-001    3.25126358E-001
   -8.71653543E-002   -7.86614173E-002   -3.00000000E-003   -1.34209159E-001   -3.41699181E-001    4.01583755E-001    4.35630963E-001   -1.43298235E-001    3.22951527E-001
   -8.57480315E-002   -7.86614173E-002   -3.00000000E-003   -1.30445858E-001   -3.39125453E-001    4.09779841E-001    4.34598392E-001   -1.49987687E-001    3.20676641E-001
   -8.43307087E-002   -7.86614173E-002   -3.00000000E-003   -1.26316198E-001   -3.36114044E-001    4.18164141E-001    4.33524883E-001   -1.57251670E-001    3.18285110E-001
   -8.29133858E-002   -7.86614173E-002   -3.00000000E-003   -1.21827663E-001   -3.32671825E-001    4.26747142E-001    4.32421234E-001   -1.65136644E-001    3.15759644E-001
   -8.14960630E-002   -7.86614173E-002   -3.00000000E-003   -1.16988549E-001   -3.28807352E-001    4.35541404E-001    4.31299445E-001   -1.73686186E-001    3.13083272E-001
   -8.00787402E-002   -7.86614173E-002   -3.00000000E-003   -1.11809514E-001   -3.24531312E-001    4.44559175E-001    4.30172723E-001   -1.82941803E-001    3.10237589E-001
   -7.86614173E-002   -7.86614173E-002   -3.00000000E-003   -1.06299857E-001   -3.19858717E-001    4.53816826E-001    4.29055886E-001   -1.92941024E-001    3.07209068E-001
   -7.72440945E-002   -7.86614173E-002   -3.00000000E-003   -1.00477521E-001   -3.14807313E-001    4.63325977E-001    4.27963709E-001   -2.03721510E-001    3.03979705E-001
   -7.58267717E-002   -7.86614173E-002   -3.00000000E-003   -9.43556287E-002   -3.09397290E-001    4.73104102E-001    4.26912714E-001   -2.15313035E-001    3.00536596E-001
   -7.44094488E-002   -7.86614173E-002   -3.00000000E-003   -8.79475313E-002   -3.03650140E-001    4.83167801E-001    4.25920157E-001   -2.27743064E-001    2.96867384E-001
   -7.29921260E-002   -7.86614173E-002   -3.00000000E-003   -8.12690078E-002   -2.97590123E-001    4.93535206E-001    4.25004733E-001   -2.41034487E-001    2.92960778E-001
   -7.15748031E-002   -7.86614173E-002   -3.00000000E-003   -7.43344917E-002   -2.91243950E-001    5.04224717E-001    4.24184542E-001   -2.55202617E-001    2.88808564E-001
   -7.01574803E-002   -7.86614173E-002   -3.00000000E-003   -6.71636188E-002   -2.84641572E-001    5.15255008E-001    4.23479785E-001   -2.70261757E-001    2.84404193E-001
   -6.87401575E-002   -7.86614173E-002   -3.00000000E-003   -5.97702273E-002   -2.77813452E-001    5.26645334E-001    4.22908531E-001   -2.86216064E-001    2.79742905E-001
   -6.73228346E-002   -7.86614173E-002   -3.00000000E-003   -5.21675642E-002   -2.70791552E-001    5.38417177E-001    4.22491438E-001   -3.03064778E-001    2.74825404E-001
   -6.59055118E-002   -7.86614173E-002   -3.00000000E-003   -4.43672852E-002   -2.63608175E-001    5.50592868E-001    4.22248467E-001   -3.20801501E-001    2.69654578E-001
   -6.44881890E-002   -7.86614173E-002   -3.00000000E-003   -3.63798116E-002   -2.56296714E-001    5.63198177E-001    4.22199806E-001   -3.39411653E-001    2.64236439E-001
   -6.30708661E-002   -7.86614173E-002   -3.00000000E-003   -2.82178958E-002   -2.48893802E-001    5.76262091E-001    4.22368514E-001   -3.58877952E-001    2.58578540E-001
   -6.16535433E-002   -7.86614173E-002   -3.00000000E-003   -1.99010320E-002   -2.41435653E-001    5.89815165E-001    4.22775528E-001   -3.79170457E-001    2.52690149E-001
   -6.02362205E-002   -7.86614173E-002   -3.00000000E-003   -1.14550014E-002   -2.33970472E-001    6.03885101E-001    4.23442483E-001   -4.00244449E-001    2.46588921E-001
   -5.88188976E-002   -7.86614173E-002   -3.00000000E-003   -2.91285961E-003   -2.26548187E-001    6.18478712E-001    4.24382766E-001   -4.22039316E-001    2.40308929E-001
   -5.74015748E-002   -7.86614173E-002   -3.00000000E-003    5.70554711E-003   -2.19223619E-001    6.33564297E-001    4.25586850E-001   -4.44474458E-001    2.33916999E-001
   -5.59842520E-002   -7.86614173E-002   -3.00000000E-003    1.44422962E-002   -2.12034079E-001    6.49078111E-001    4.27016633E-001   -4.67465177E-001    2.27528587E-001
   -5.45669291E-002   -7.86614173E-002   -3.00000000E-003    2.34517926E-002   -2.04967194E-001    6.64983442E-001    4.28621979E-001   -4.90960199E-001    2.21293656E-001
   -5.31496063E-002   -7.86614173E-002   -3.00000000E-003    3.30176039E-002   -1.97941239E-001    6.81408360E-001    4.30394088E-001   -5.14981752E-001    2.15328460E-001
   -5.17322835E-002   -7.86614173E-002   -3.00000000E-003    4.34235722E-002   -1.90830711E-001    6.98862831E-001    4.32466848E-001   -5.39654113E-001    2.09587282E-001
   -5.03149606E-002   -7.86614173E-002   -3.00000000E-003    5.44307605E-002   -1.83648633E-001    7.18465606E-001    4.35281792E-001   -5.65107908E-001    2.03665549E-001
   -4.88976378E-002   -7.86614173E-002   -3.00000000E-003    6.39337576E-002   -1.77286164E-001    7.41183609E-001    4.39507778E-001   -5.90944135E-001    1.96904129E-001
   -4.74803150E-002   -7.86614173E-002   -3.00000000E-003    6.89552635E-002   -1.73850997E-001    7.64111181E-001    4.43896268E-001   -6.15473917E-001    1.90217208E-001
   -4.60629921E-002   -7.86614173E-002   -3.00000000E-003    7.21360320E-002   -1.72819678E-001    7.82771096E-001    4.44960382E-001   -6.37692956E-001    1.86916413E-001
   -4.46456693E-002   -7.86614173E-002   -3.00000000E-003    7.80478674E-002   -1.72935358E-001    7.97970843E-001    4.40921503E-001   -6.58486641E-001    1.88508558E-001
   -4.32283465E-002   -7.86614173E-002   -3.00000000E-003   -2.74327399E-001   -3.11972338E-001    1.56865305E-001    1.86964760E-001   -6.68589617E-001    1.70781978E-001
   -4.18110236E-002   -7.86614173E-002   -3.00000000E-003   -2.74483698E-001   -3.06842010E-001    1.55089328E-001    1.81109336E-001   -6.85513792E-001    1.61039524E-001
   -4.03937008E-002   -7.86614173E-002   -3.00000000E-003   -2.77064246E-001   -3.05122300E-001    1.48523013E-001    1.68796714E-001   -7.06189400E-001    1.43685804E-001
   -3.89763780E-002   -7.86614173E-002   -3.00000000E-003   -2.84562120E-001   -3.10563025E-001    1.44287992E-001    1.61099502E-001   -7.25991300E-001    1.28124626E-001
   -3.75590551E-002   -7.86614173E-002   -3.00000000E-003   -2.90463019E-001   -3.13230798E-001    1.42533931E-001    1.57435849E-001   -7.43315229E-001    1.16935488E-001
   -3.61417323E-002   -7.86614173E-002   -3.00000000E-003   -2.94961992E-001   -3.13936479E-001    1.40542943E-001    1.53610463E-001   -7.59878459E-001    1.06804096E-001
   -3.47244094E-002   -7.86614173E-002   -3.00000000E-003   -2.98827374E-001   -3.13939379E-001    1.37839898E-001    1.49046344E-001   -7.76437426E-001    9.62980455E-002
   -3.33070866E-002   -7.86614173E-002   -3.00000000E-003   -3.02523944E-001   -3.13923887E-001    1.34451809E-001    1.43840066E-001   -7.93153559E-001    8.50942456E-002
   -3.18897638E-002   -7.86614173E-002   -3.00000000E-003   -3.06287169E-001   -3.14205805E-001    1.30628660E-001    1.38378271E-001   -8.09839374E-001    7.35070696E-002
   -3.04724409E-002   -7.86614173E-002   -3.00000000E-003   -3.10069167E-001   -3.14690983E-001    1.26633175E-001    1.33022209E-001   -8.26211740E-001    6.20110659E-002
   -2.90551181E-002   -7.86614173E-002   -3.00000000E-003   -3.13705564E-001   -3.15140113E-001    1.22535173E-001    1.27838129E-001   -8.42120168E-001    5.08139740E-002
   -2.76377953E-002   -7.86614173E-002   -3.00000000E-003   -3.17110561E-001   -3.15445831E-001    1.18272795E-001    1.22713278E-001   -8.57555449E-001    3.98638950E-002
   -2.62204724E-002   -7.86614173E-002   -3.00000000E-003   -3.20293519E-001   -3.15636660E-001    1.13783535E-001    1.17551765E-001   -8.72538754E-001    2.90642128E-002
   -2.48031496E-002   -7.86614173E-002   -3.00000000E-003   -3.23295550E-001   -3.15775641E-001    1.09057421E-001    1.12336791E-001   -8.87053892E-001    1.83976953E-002
   -2.33858268E-002   -7.86614173E-002   -3.00000000E-003   -3.26139968E-001   -3.15893462E-001    1.04119372E-001    1.07102109E-001   -9.01048458E-001    7.92130248E-003
   -2.19685039E-002   -7.86614173E-002   -3.00000000E-003   -3.28823196E-001   -3.15980798E-001    9.89988853E-002    1.01877079E-001   -9.14460538E-001   -2.29413540E-003
   -2.05511811E-002   -7.86614173E-002   -3.00000000E-003   -3.31332708E-001   -3.16017544E-001    9.37085667E-002    9.66662498E-002   -9.27245398E-001   -1.22051856E-002
   -1.91338583E-002   -7.86614173E-002   -3.00000000E-003   -3.33662992E-001   -3.15996418E-001    8.82509711E-002    9.14585551E-002   -9.39370631E-001   -2.17912968E-002
   -1.77165354E-002   -7.86614173E-002   -3.00000000E-003   -3.35818035E-001   -3.15921604E-001    8.26292870E-002    8.62455664E-002   -9.50808139E-001   -3.10324325E-002
   -1.62992126E-002   -7.86614173E-002   -3.00000000E-003   -3.37803524E-001   -3.15799984E-001    7.68493245E-002    8.10285921E-002   -9.61528989E-001   -3.98978873E-002
   -1.48818898E-002   -7.86614173E-002   -3.00000000E-003   -3.39623398E-001   -3.15631339E-001    7.09278850E-002    7.58127931E-002   -9.71503252E-001   -4.83502185E-002
   -1.34645669E-002   -7.86614173E-002   -3.00000000E-003   -3.41276827E-001   -3.15412997E-001    6.48760000E-002    7.05987996E-002   -9.80704754E-001   -5.63550546E-002
   -1.20472441E-002   -7.86614173E-002   -3.00000000E-003   -3.42763951E-001   -3.15142483E-001    5.87037852E-002    6.53839941E-002   -9.89111286E-001   -6.38829825E-002
   -1.06299213E-002   -7.86614173E-002   -3.00000000E-003   -3.44086798E-001   -3.14820671E-001    5.24220685E-002    6.01653272E-002   -9.96705860E-001   -7.09072215E-002
   -9.21259843E-003   -7.86614173E-002   -3.00000000E-003   -3.45247067E-001   -3.14450321E-001    4.60414967E-002    5.49403892E-002   -1.00347446E+000   -7.73995203E-002
   -7.79527559E-003   -7.86614173E-002   -3.00000000E-003   -3.46247153E-001   -3.14031179E-001    3.95743736E-002    4.97120814E-002   -1.00940703E+000   -8.33311271E-002
   -6.37795276E-003   -7.86614173E-002   -3.00000000E-003   -3.47087259E-001   -3.13563205E-001    3.30364189E-002    4.44784475E-002   -1.01449473E+000   -8.86759829E-002
   -4.96062992E-003   -7.86614173E-002   -3.00000000E-003   -3.47767470E-001   -3.13045736E-001    2.64377629E-002    3.92364044E-002   -1.01873312E+000   -9.34112977E-002
   -3.54330709E-003   -7.86614173E-002   -3.00000000E-003   -3.48287854E-001   -3.12481332E-001    1.97910166E-002    3.39840634E-002   -1.02212267E+000   -9.75168201E-002
   -2.12598425E-003   -7.86614173E-002   -3.00000000E-003   -3.48649285E-001   -3.11872021E-001    1.31089922E-002    2.87184799E-002   -1.02466583E+000   -1.00974342E-001
   -7.08661417E-004   -7.86614173E-002   -3.00000000E-003   -3.48851630E-001   -3.11219221E-001    6.40617981E-003    2.34394592E-002   -1.02636770E+000   -1.03766611E-001
    7.08661417E-004   -7.86614173E-002   -3.00000000E-003   -3.48893866E-001   -3.10525220E-001   -3.07759807E-004    1.81446168E-002   -1.02723744E+000   -1.05880469E-001
    2.12598425E-003   -7.86614173E-002   -3.00000000E-003   -3.48775863E-001   -3.09791859E-001   -7.01605794E-003    1.28326655E-002   -1.02728584E+000   -1.07306924E-001
    3.54330709E-003   -7.86614173E-002   -3.00000000E-003   -3.48496983E-001   -3.09023788E-001   -1.37106109E-002    7.50037466E-003   -1.02652799E+000   -1.08040543E-001
    4.96062992E-003   -7.86614173E-002   -3.00000000E-003   -3.48056500E-001   -3.08222993E-001   -2.03759944E-002    2.14880021E-003   -1.02498000E+000   -1.08078075E-001
    6.37795276E-003   -7.86614173E-002   -3.00000000E-003   -3.47452789E-001   -3.07393188E-001   -2.70006144E-002   -3.22465298E-003   -1.02266003E+000   -1.07420116E-001
    7.79527559E-003   -7.86614173E-002   -3.00000000E-003   -3.46684205E-001   -3.06537768E-001   -3.35701008E-002   -8.61909027E-003   -1.01958922E+000   -1.06071583E-001
    9.21259843E-003   -7.86614173E-002   -3.00000000E-003   -3.45749550E-001   -3.05660240E-001   -4.00755510E-002   -1.40355628E-002   -1.01579061E+000   -1.04041310E-001
    1.06299213E-002   -7.86614173E-002   -3.00000000E-003   -3.44646774E-001   -3.04764273E-001   -4.65060619E-002   -1.94755611E-002   -1.01128747E+000   -1.01341859E-001
    1.20472441E-002   -7.86614173E-002   -3.00000000E-003   -3.43375191E-001   -3.03855396E-001   -5.28494895E-002   -2.49362526E-002   -1.00610876E+000   -9.79902783E-002
    1.34645669E-002   -7.86614173E-002   -3.00000000E-003   -3.41932631E-001   -3.02935975E-001   -5.90953234E-002   -3.04166126E-002   -1.00027949E+000   -9.40056004E-002
    1.48818898E-002   -7.86614173E-002   -3.00000000E-003   -3.40316911E-001   -3.02008063E-001   -6.52306412E-002   -3.59144413E-002   -9.93828581E-001   -8.94104360E-002
    1.62992126E-002   -7.86614173E-002   -3.00000000E-003   -3.38526685E-001   -3.01074692E-001   -7.12487946E-002   -4.14293810E-002   -9.86784629E-001   -8.42311389E-002
    1.77165354E-002   -7.86614173E-002   -3.00000000E-003   -3.36561085E-001   -3.00139401E-001   -7.71395253E-002   -4.69606561E-002   -9.79178623E-001   -7.84974165E-002
    1.91338583E-002   -7.86614173E-002   -3.00000000E-003   -3.34419746E-001   -2.99206897E-001   -8.28948866E-002   -5.25044871E-002   -9.71045897E-001   -7.22427744E-002
    2.05511811E-002   -7.86614173E-002   -3.00000000E-003   -3.32102067E-001   -2.98276800E-001   -8.85042916E-002   -5.80553050E-002   -9.62418317E-001   -6.55003589E-002
    2.19685039E-002   -7.86614173E-002   -3.00000000E-003   -3.29606094E-001   -2.97348098E-001   -9.39572301E-002   -6.36102248E-002   -9.53326091E-001   -5.83046725E-002
    2.33858268E-002   -7.86614173E-002   -3.00000000E-003   -3.26930953E-001   -2.96420773E-001   -9.92488902E-002   -6.91719972E-002   -9.43795475E-001   -5.06896097E-002
    2.48031496E-002   -7.86614173E-002   -3.00000000E-003   -3.24078613E-001   -2.95500597E-001   -1.04371695E-001   -7.47411317E-002   -9.33858849E-001   -4.26931915E-002
    2.62204724E-002   -7.86614173E-002   -3.00000000E-003   -3.21051965E-001   -2.94594521E-001   -1.09314866E-001   -8.03081143E-002   -9.23560534E-001   -3.43590174E-002
    2.76377953E-002   -7.86614173E-002   -3.00000000E-003   -3.17849209E-001   -2.93702034E-001   -1.14070450E-001   -8.58577129E-002   -9.12951341E-001   -2.57324434E-002
    2.90551181E-002   -7.86614173E-002   -3.00000000E-003   -3.14464295E-001   -2.92802118E-001   -1.18625637E-001   -9.13778243E-002   -9.02057933E-001   -1.68502284E-002
    3.04724409E-002   -7.86614173E-002   -3.00000000E-003   -3.10890857E-001   -2.91868632E-001   -1.22987400E-001   -9.68883162E-002   -8.90868747E-001   -7.73309565E-003
    3.18897638E-002   -7.86614173E-002   -3.00000000E-003   -3.07140871E-001   -2.90908797E-001   -1.27166485E-001   -1.02436982E-001   -8.79360327E-001    1.60354784E-003
    3.33070866E-002   -7.86614173E-002   -3.00000000E-003   -3.03250497E-001   -2.90000747E-001   -1.31159737E-001   -1.08049518E-001   -8.67587399E-001    1.11182993E-002
    3.47244094E-002   -7.86614173E-002   -3.00000000E-003   -2.99260019E-001   -2.89243043E-001   -1.34917940E-001   -1.13635347E-001   -8.55744722E-001    2.07224632E-002
    3.61417323E-002   -7.86614173E-002   -3.00000000E-003   -2.95151710E-001   -2.88610087E-001   -1.38343314E-001   -1.18994355E-001   -8.44055795E-001    3.03205119E-002
    3.75590551E-002   -7.86614173E-002   -3.00000000E-003   -2.90792703E-001   -2.87861676E-001   -1.41361386E-001   -1.23968110E-001   -8.32555190E-001    3.98903854E-002
    3.89763780E-002   -7.86614173E-002   -3.00000000E-003   -2.85940794E-001   -2.86549103E-001   -1.44054858E-001   -1.28589252E-001   -8.20982659E-001    4.95105569E-002
    4.03937008E-002   -7.86614173E-002   -3.00000000E-003   -2.80392100E-001   -2.83911562E-001   -1.46888690E-001   -1.33477656E-001   -8.08411373E-001    5.94041878E-002
    4.18110236E-002   -7.86614173E-002   -3.00000000E-003   -2.74511310E-001   -2.80593280E-001   -1.50626747E-001   -1.41421457E-001   -7.93004839E-001    6.99322983E-002
    4.32283465E-002   -7.86614173E-002   -3.00000000E-003   -2.70186331E-001   -2.81609957E-001   -1.55975498E-001   -1.49939718E-001   -7.80568108E-001    8.01945336E-002
    4.46456693E-002   -7.86614173E-002   -3.00000000E-003   -4.96975823E-001   -6.98857088E-001    2.65076952E-001    6.53460443E-001   -7.95844516E-001    1.08669583E-001
    4.60629921E-002   -7.86614173E-002   -3.00000000E-003   -4.82366021E-001   -6.74766744E-001    2.52538340E-001    6.35265994E-001   -7.63050297E-001    1.05988601E-001
    4.74803150E-002   -7.86614173E-002   -3.00000000E-003   -4.72178964E-001   -6.52567690E-001    2.40692978E-001    6.04950935E-001   -7.36632909E-001    1.08106479E-001
    4.88976378E-002   -7.86614173E-002   -3.00000000E-003   -4.63026349E-001   -6.29259016E-001    2.27108792E-001    5.66770186E-001   -7.12488146E-001    1.12557273E-001
    5.03149606E-002   -7.86614173E-002   -3.00000000E-003   -4.52874060E-001   -6.01016177E-001    2.12163553E-001    5.24889016E-001   -6.88729054E-001    1.18270682E-001
    5.17322835E-002   -7.86614173E-002   -3.00000000E-003   -4.41007829E-001   -5.67597672E-001    1.97557830E-001    4.85039931E-001   -6.65039803E-001    1.24873975E-001
    5.31496063E-002   -7.86614173E-002   -3.00000000E-003   -4.28320537E-001   -5.32442860E-001    1.84476796E-001    4.50036897E-001   -6.41988845E-001    1.32202499E-001
    5.45669291E-002   -7.86614173E-002   -3.00000000E-003   -4.15791740E-001   -4.98229315E-001    1.72834867E-001    4.19134729E-001   -6.19944708E-001    1.40026261E-001
    5.59842520E-002   -7.86614173E-002   -3.00000000E-003   -4.03777288E-001   -4.65680451E-001    1.62138101E-001    3.90882413E-001   -5.98911789E-001    1.48090620E-001
    5.74015748E-002   -7.86614173E-002   -3.00000000E-003   -3.92262171E-001   -4.34605401E-001    1.52010025E-001    3.64363663E-001   -5.78764696E-001    1.56185175E-001
    5.88188976E-002   -7.86614173E-002   -3.00000000E-003   -3.81119165E-001   -4.04634220E-001    1.42254250E-001    3.39187142E-001   -5.59379386E-001    1.64150607E-001
    6.02362205E-002   -7.86614173E-002   -3.00000000E-003   -3.70220371E-001   -3.75480010E-001    1.32801032E-001    3.15270340E-001   -5.40674072E-001    1.71879436E-001
    6.16535433E-002   -7.86614173E-002   -3.00000000E-003   -3.59477077E-001   -3.46995396E-001    1.23646007E-001    2.92659960E-001   -5.22608965E-001    1.79292044E-001
    6.30708661E-002   -7.86614173E-002   -3.00000000E-003   -3.48847432E-001   -3.19153619E-001    1.14814031E-001    2.71424692E-001   -5.05172934E-001    1.86339804E-001
    6.44881890E-002   -7.86614173E-002   -3.00000000E-003   -3.38320278E-001   -2.91996062E-001    1.06325533E-001    2.51600416E-001   -4.88370695E-001    1.92986192E-001
    6.59055118E-002   -7.86614173E-002   -3.00000000E-003   -3.27905574E-001   -2.65594043E-001    9.81878688E-002    2.33180245E-001   -4.72211405E-001    1.99205749E-001
    6.73228346E-002   -7.86614173E-002   -3.00000000E-003   -3.17621418E-001   -2.40023144E-001    9.03946542E-002    2.16122096E-001   -4.56699095E-001    2.04987537E-001
    6.87401575E-002   -7.86614173E-002   -3.00000000E-003   -3.07481066E-001   -2.15343272E-001    8.29283964E-002    2.00367443E-001   -4.41835268E-001    2.10320087E-001
    7.01574803E-002   -7.86614173E-002   -3.00000000E-003   -2.97494747E-001   -1.91600892E-001    7.57680759E-002    1.85851678E-001   -4.27614717E-001    2.15206975E-001
    7.15748031E-002   -7.86614173E-002   -3.00000000E-003   -2.87667232E-001   -1.68831795E-001    6.88918153E-002    1.72510099E-001   -4.14027266E-001    2.19654715E-001
    7.29921260E-002   -7.86614173E-002   -3.00000000E-003   -2.77998944E-001   -1.47067297E-001    6.22772964E-002    1.60283568E-001   -4.01060511E-001    2.23678719E-001
    7.44094488E-002   -7.86614173E-002   -3.00000000E-003   -2.68494240E-001   -1.26338706E-001    5.59064085E-002    1.49113269E-001   -3.88696394E-001    2.27305228E-001
    7.58267717E-002   -7.86614173E-002   -3.00000000E-003   -2.59151863E-001   -1.06670673E-001    4.97625960E-002    1.38945150E-001   -3.76917057E-001    2.30561397E-001
    7.72440945E-002   -7.86614173E-002   -3.00000000E-003   -2.49970945E-001   -8.80865588E-002    4.38309798E-002    1.29726555E-001   -3.65702325E-001    2.33483468E-001
    7.86614173E-002   -7.86614173E-002   -3.00000000E-003   -2.40953736E-001   -7.06086084E-002    3.81003889E-002    1.21408750E-001   -3.55032165E-001    2.36110539E-001
    8.00787402E-002   -7.86614173E-002   -3.00000000E-003   -2.32097207E-001   -5.42535953E-002    3.25597275E-002    1.13942164E-001   -3.44884118E-001    2.38484436E-001
    8.14960630E-002   -7.86614173E-002   -3.00000000E-003   -2.23403837E-001   -3.90397677E-002    2.71995775E-002    1.07279024E-001   -3.35234844E-001    2.40650294E-001
    8.29133858E-002   -7.86614173E-002   -3.00000000E-003   -2.14874777E-001   -2.49821469E-002    2.20117025E-002    1.01369461E-001   -3.26060521E-001    2.42657814E-001
    8.43307087E-002   -7.86614173E-002   -3.00000000E-003   -2.06509212E-001   -1.20867993E-002    1.69889025E-002    9.61674531E-002   -3.17336954E-001    2.44551770E-001
    8.57480315E-002   -7.86614173E-002   -3.00000000E-003   -1.98307044E-001   -3.61528855E-004    1.21241867E-002    9.16257337E-002   -3.09040300E-001    2.46380065E-001
    8.71653543E-002   -7.86614173E-002   -3.00000000E-003   -1.90268914E-001    1.01931808E-002    7.41203888E-003    8.76975180E-002   -3.01145948E-001    2.48188764E-001
    8.85826772E-002   -7.86614173E-002   -3.00000000E-003   -1.82394444E-001    1.95811403E-002    2.84829619E-003    8.43369703E-002   -2.93629889E-001    2.50021629E-001
    9.00000000E-002   -7.86614173E-002   -3.00000000E-003   -1.74683080E-001    2.78088136E-002   -1.57135369E-003    8.14980688E-002   -2.86467030E-001    2.51920508E-001
   -9.00000000E-002   -7.72440945E-002   -3.00000000E-003   -1.35019801E-001   -3.41116524E-001    3.86250954E-001    4.35282999E-001   -1.26202492E-001    3.42642188E-001
   -8.85826772E-002   -7.72440945E-002   -3.00000000E-003   -1.31870479E-001   -3.39328380E-001    3.94001711E-001    4.34236738E-001   -1.31887148E-001    3.40731521E-001
   -8.71653543E-002   -7.72440945E-002   -3.00000000E-003   -1.28338181E-001   -3.37092415E-001    4.01910425E-001    4.33125738E-001   -1.38036606E-001    3.38755429E-001
   -8.57480315E-002   -7.72440945E-002   -3.00000000E-003   -1.24424933E-001   -3.34407702E-001    4.09985981E-001    4.31958541E-001   -1.44699329E-001    3.36696574E-001
   -8.43307087E-002   -7.72440945E-002   -3.00000000E-003   -1.20137334E-001   -3.31278112E-001    4.18237765E-001    4.30744873E-001   -1.51921314E-001    3.34539694E-001
   -8.29133858E-002   -7.72440945E-002   -3.00000000E-003   -1.15479122E-001   -3.27707383E-001    4.26676076E-001    4.29494697E-001   -1.59747174E-001    3.32267016E-001
   -8.14960630E-002   -7.72440945E-002   -3.00000000E-003   -1.10459030E-001   -3.23703261E-001    4.35312686E-001    4.28221112E-001   -1.68220737E-001    3.29862479E-001
   -8.00787402E-002   -7.72440945E-002   -3.00000000E-003   -1.05085907E-001   -3.19275822E-001    4.44160566E-001    4.26938804E-001   -1.77384250E-001    3.27309495E-001
   -7.86614173E-002   -7.72440945E-002   -3.00000000E-003   -9.93689679E-002   -3.14438695E-001    4.53233553E-001    4.25661550E-001   -1.87274941E-001    3.24593422E-001
   -7.72440945E-002   -7.72440945E-002   -3.00000000E-003   -9.33243560E-002   -3.09209456E-001    4.62545045E-001    4.24405406E-001   -1.97931237E-001    3.21698779E-001
   -7.58267717E-002   -7.72440945E-002   -3.00000000E-003   -8.69652693E-002   -3.03606892E-001    4.72111332E-001    4.23187198E-001   -2.09383701E-001    3.18612478E-001
   -7.44094488E-002   -7.72440945E-002   -3.00000000E-003   -8.03027283E-002   -2.97651193E-001    4.81948946E-001    4.22025698E-001   -2.21660389E-001    3.15323023E-001
   -7.29921260E-002   -7.72440945E-002   -3.00000000E-003   -7.33534310E-002   -2.91367265E-001    4.92075578E-001    4.20939786E-001   -2.34785619E-001    3.11819442E-001
   -7.15748031E-002   -7.72440945E-002   -3.00000000E-003   -6.61297110E-002   -2.84779962E-001    5.02509698E-001    4.19949046E-001   -2.48775539E-001    3.08094684E-001
   -7.01574803E-002   -7.72440945E-002   -3.00000000E-003   -5.86510207E-002   -2.77918737E-001    5.13269787E-001    4.19074953E-001   -2.63646184E-001    3.04143294E-001
   -6.87401575E-002   -7.72440945E-002   -3.00000000E-003   -5.09307073E-002   -2.70814744E-001    5.24374792E-001    4.18337013E-001   -2.79403179E-001    2.99962810E-001
   -6.73228346E-002   -7.72440945E-002   -3.00000000E-003   -4.29806407E-002   -2.63499283E-001    5.35844304E-001    4.17755354E-001   -2.96047874E-001    2.95554567E-001
   -6.59055118E-002   -7.72440945E-002   -3.00000000E-003   -3.48099322E-002   -2.56004387E-001    5.47699846E-001    4.17350858E-001   -3.13576737E-001    2.90925746E-001
   -6.44881890E-002   -7.72440945E-002   -3.00000000E-003   -2.64243467E-002   -2.48362869E-001    5.59967801E-001    4.17143700E-001   -3.31980128E-001    2.86085882E-001
   -6.30708661E-002   -7.72440945E-002   -3.00000000E-003   -1.78290316E-002   -2.40606945E-001    5.72681342E-001    4.17157633E-001   -3.51248295E-001    2.81044195E-001
   -6.16535433E-002   -7.72440945E-002   -3.00000000E-003   -9.03885036E-003   -2.32772599E-001    5.85886888E-001    4.17419812E-001   -3.71361189E-001    2.75810089E-001
   -6.02362205E-002   -7.72440945E-002   -3.00000000E-003   -8.94246465E-005   -2.24908075E-001    5.99635452E-001    4.17963879E-001   -3.92285978E-001    2.70387922E-001
   -5.88188976E-002   -7.72440945E-002   -3.00000000E-003    8.94642058E-003   -2.17080443E-001    6.13953382E-001    4.18816873E-001   -4.13963819E-001    2.64799247E-001
   -5.74015748E-002   -7.72440945E-002   -3.00000000E-003    1.79751494E-002   -2.09387244E-001    6.28783498E-001    4.19968765E-001   -4.36295044E-001    2.59116528E-001
   -5.59842520E-002   -7.72440945E-002   -3.00000000E-003    2.69799295E-002   -2.01919152E-001    6.43942404E-001    4.21329052E-001   -4.59151938E-001    2.53524441E-001
   -5.45669291E-002   -7.72440945E-002   -3.00000000E-003    3.61760616E-002   -1.94684020E-001    6.59180516E-001    4.22722049E-001   -4.82453926E-001    2.48334231E-001
   -5.31496063E-002   -7.72440945E-002   -3.00000000E-003    4.61480028E-002   -1.87521800E-001    6.74403002E-001    4.23965269E-001   -5.06280882E-001    2.43899660E-001
   -5.17322835E-002   -7.72440945E-002   -3.00000000E-003    5.79005670E-002   -1.80076792E-001    6.90056030E-001    4.24987093E-001   -5.31017712E-001    2.40433418E-001
   -5.03149606E-002   -7.72440945E-002   -3.00000000E-003    7.28683252E-002   -1.71647044E-001    7.08183652E-001    4.26083181E-001   -5.57581405E-001    2.37516340E-001
   -4.88976378E-002   -7.72440945E-002   -3.00000000E-003    8.93879370E-002   -1.61538867E-001    7.36234028E-001    4.30311124E-001   -5.87210036E-001    2.32107494E-001
   -4.74803150E-002   -7.72440945E-002   -3.00000000E-003    8.88412013E-002   -1.61885625E-001    7.69766019E-001    4.38526976E-001   -6.14273503E-001    2.22442127E-001
   -4.60629921E-002   -7.72440945E-002   -3.00000000E-003    8.65607711E-002   -1.69585475E-001    7.89986502E-001    4.31166246E-001   -6.32958271E-001    2.17748135E-001
   -4.46456693E-002   -7.72440945E-002   -3.00000000E-003   -2.74664738E-001   -3.09322310E-001    1.60461070E-001    1.86421471E-001   -6.36237461E-001    1.95471658E-001
   -4.32283465E-002   -7.72440945E-002   -3.00000000E-003   -2.77338660E-001   -3.07063764E-001    1.60287157E-001    1.82877558E-001   -6.51005835E-001    1.89054094E-001
   -4.18110236E-002   -7.72440945E-002   -3.00000000E-003   -2.80199674E-001   -3.05046479E-001    1.58235426E-001    1.77330959E-001   -6.67442840E-001    1.79282089E-001
   -4.03937008E-002   -7.72440945E-002   -3.00000000E-003   -2.84105931E-001   -3.04644859E-001    1.54682982E-001    1.70187887E-001   -6.85308442E-001    1.66833851E-001
   -3.89763780E-002   -7.72440945E-002   -3.00000000E-003   -2.89241053E-001   -3.06104170E-001    1.51188542E-001    1.63698531E-001   -7.03296138E-001    1.54154673E-001
   -3.75590551E-002   -7.72440945E-002   -3.00000000E-003   -2.94379147E-001   -3.07583507E-001    1.48323561E-001    1.58548673E-001   -7.20577956E-001    1.42642886E-001
   -3.61417323E-002   -7.72440945E-002   -3.00000000E-003   -2.98984214E-001   -3.08392997E-001    1.45528184E-001    1.53814919E-001   -7.37322544E-001    1.31863264E-001
   -3.47244094E-002   -7.72440945E-002   -3.00000000E-003   -3.03156332E-001   -3.08754084E-001    1.42418941E-001    1.48942556E-001   -7.53833612E-001    1.21184137E-001
   -3.33070866E-002   -7.72440945E-002   -3.00000000E-003   -3.07090591E-001   -3.08973232E-001    1.38907120E-001    1.43820958E-001   -7.70229665E-001    1.10336484E-001
   -3.18897638E-002   -7.72440945E-002   -3.00000000E-003   -3.10910462E-001   -3.09226719E-001    1.35055480E-001    1.38552237E-001   -7.86462923E-001    9.93639608E-002
   -3.04724409E-002   -7.72440945E-002   -3.00000000E-003   -3.14631762E-001   -3.09529857E-001    1.30960692E-001    1.33270411E-001   -8.02415972E-001    8.84318726E-002
   -2.90551181E-002   -7.72440945E-002   -3.00000000E-003   -3.18209261E-001   -3.09816811E-001    1.26675021E-001    1.28032780E-001   -8.17993727E-001    7.76569993E-002
   -2.76377953E-002   -7.72440945E-002   -3.00000000E-003   -3.21604503E-001   -3.10038576E-001    1.22196140E-001    1.22822240E-001   -8.33151036E-001    6.70674150E-002
   -2.62204724E-002   -7.72440945E-002   -3.00000000E-003   -3.24809798E-001   -3.10189785E-001    1.17508850E-001    1.17607146E-001   -8.47863848E-001    5.66532536E-002
   -2.48031496E-002   -7.72440945E-002   -3.00000000E-003   -3.27835446E-001   -3.10288568E-001    1.12608496E-001    1.12373640E-001   -8.62103961E-001    4.64188336E-002
   -2.33858268E-002   -7.72440945E-002   -3.00000000E-003   -3.30690702E-001   -3.10347826E-001    1.07504719E-001    1.07129856E-001   -8.75831585E-001    3.63951926E-002
   -2.19685039E-002   -7.72440945E-002   -3.00000000E-003   -3.33377843E-001   -3.10369007E-001    1.02213023E-001    1.01886497E-001   -8.89002843E-001    2.66231592E-002
   -2.05511811E-002   -7.72440945E-002   -3.00000000E-003   -3.35893492E-001   -3.10347375E-001    9.67445220E-002    9.66470768E-002   -9.01578159E-001    1.71387057E-002
   -1.91338583E-002   -7.72440945E-002   -3.00000000E-003   -3.38235830E-001   -3.10277653E-001    9.11073175E-002    9.14104651E-002   -9.13521524E-001    7.97000699E-003
   -1.77165354E-002   -7.72440945E-002   -3.00000000E-003   -3.40406045E-001   -3.10161093E-001    8.53086676E-002    8.61728259E-002   -9.24803381E-001   -8.57305753E-004
   -1.62992126E-002   -7.72440945E-002   -3.00000000E-003   -3.42406272E-001   -3.09999855E-001    7.93573995E-002    8.09357210E-002   -9.35394889E-001   -9.31438419E-003
   -1.48818898E-002   -7.72440945E-002   -3.00000000E-003   -3.44239529E-001   -3.09794934E-001    7.32632357E-002    7.56980237E-002   -9.45270706E-001   -1.73715746E-002
   -1.34645669E-002   -7.72440945E-002   -3.00000000E-003   -3.45906071E-001   -3.09543942E-001    6.70380260E-002    7.04615733E-002   -9.54404510E-001   -2.49982095E-002
   -1.20472441E-002   -7.72440945E-002   -3.00000000E-003   -3.47406995E-001   -3.09247552E-001    6.06934652E-002    6.52247321E-002   -9.62776609E-001   -3.21666458E-002
   -1.06299213E-002   -7.72440945E-002   -3.00000000E-003   -3.48743813E-001   -3.08905701E-001    5.42405110E-002    5.99858233E-002   -9.70369452E-001   -3.88508204E-002
   -9.21259843E-003   -7.72440945E-002   -3.00000000E-003   -3.49917045E-001   -3.08519027E-001    4.76901557E-002    5.47427427E-002   -9.77167330E-001   -4.50243812E-002
   -7.79527559E-003   -7.72440945E-002   -3.00000000E-003   -3.50928497E-001   -3.08089459E-001    4.10532354E-002    4.94952274E-002   -9.83162157E-001   -5.06630581E-002
   -6.37795276E-003   -7.72440945E-002   -3.00000000E-003   -3.51778674E-001   -3.07615355E-001    3.43453605E-002    4.42430762E-002   -9.88343917E-001   -5.57425283E-002
   -4.96062992E-003   -7.72440945E-002   -3.00000000E-003   -3.52468221E-001   -3.07098913E-001    2.75754223E-002    3.89835860E-002   -9.92708649E-001   -6.02426617E-002
   -3.54330709E-003   -7.72440945E-002   -3.00000000E-003   -3.52996993E-001   -3.06541129E-001    2.07573307E-002    3.37144583E-002   -9.96255591E-001   -6.41444061E-002
   -2.12598425E-003   -7.72440945E-002   -3.00000000E-003   -3.53365535E-001   -3.05943331E-001    1.39041967E-002    2.84346392E-002   -9.98984811E-001   -6.74309659E-002
   -7.08661417E-004   -7.72440945E-002   -3.00000000E-003   -3.53573442E-001   -3.05308347E-001    7.02731310E-003    2.31408614E-002   -1.00090230E+000   -7.00881668E-002
    7.08661417E-004   -7.72440945E-002   -3.00000000E-003   -3.53620518E-001   -3.04636571E-001    1.40602695E-004    1.78332599E-002   -1.00201452E+000   -7.21038387E-002
    2.12598425E-003   -7.72440945E-002   -3.00000000E-003   -3.53506284E-001   -3.03932060E-001   -6.74316197E-003    1.25104213E-002   -1.00233225E+000   -7.34703397E-002
    3.54330709E-003   -7.72440945E-002   -3.00000000E-003   -3.53230308E-001   -3.03196882E-001   -1.36139170E-002    7.16925049E-003   -1.00186742E+000   -7.41822189E-002
    4.96062992E-003   -7.72440945E-002   -3.00000000E-003   -3.52791472E-001   -3.02434584E-001   -2.04588497E-002    1.80916707E-003   -1.00063629E+000   -7.42375382E-002
    6.37795276E-003   -7.72440945E-002   -3.00000000E-003   -3.52188780E-001   -3.01647103E-001   -2.72632533E-002   -3.57013540E-003   -9.98653700E-001   -7.36367401E-002
    7.79527559E-003   -7.72440945E-002   -3.00000000E-003   -3.51421413E-001   -3.00838271E-001   -3.40152530E-002   -8.96889153E-003   -9.95940705E-001   -7.23850838E-002
    9.21259843E-003   -7.72440945E-002   -3.00000000E-003   -3.50487389E-001   -3.00010842E-001   -4.07054012E-002   -1.43882290E-002   -9.92517405E-001   -7.04902306E-002
    1.06299213E-002   -7.72440945E-002   -3.00000000E-003   -3.49385622E-001   -2.99169255E-001   -4.73221835E-002   -1.98281609E-002   -9.88406858E-001   -6.79641395E-002
    1.20472441E-002   -7.72440945E-002   -3.00000000E-003   -3.48114772E-001   -2.98316252E-001   -5.38549285E-002   -2.52881776E-002   -9.83633917E-001   -6.48214978E-002
    1.34645669E-002   -7.72440945E-002   -3.00000000E-003   -3.46673693E-001   -2.97455304E-001   -6.02907766E-002   -3.07661381E-002   -9.78223488E-001   -6.10808400E-002
    1.48818898E-002   -7.72440945E-002   -3.00000000E-003   -3.45060747E-001   -2.96588461E-001   -6.66196246E-002   -3.62614686E-002   -9.72202873E-001   -5.67625434E-002
    1.62992126E-002   -7.72440945E-002   -3.00000000E-003   -3.43274846E-001   -2.95717988E-001   -7.28319526E-002   -4.17726618E-002   -9.65599205E-001   -5.18903848E-002
    1.77165354E-002   -7.72440945E-002   -3.00000000E-003   -3.41315126E-001   -2.94847717E-001   -7.89185986E-002   -4.72985633E-002   -9.58442176E-001   -4.64917077E-002
    1.91338583E-002   -7.72440945E-002   -3.00000000E-003   -3.39180500E-001   -2.93980332E-001   -8.48711713E-002   -5.28372120E-002   -9.50763653E-001   -4.05955853E-002
    2.05511811E-002   -7.72440945E-002   -3.00000000E-003   -3.36871160E-001   -2.93115714E-001   -9.06786401E-002   -5.83836730E-002   -9.42592191E-001   -3.42325587E-002
    2.19685039E-002   -7.72440945E-002   -3.00000000E-003   -3.34385593E-001   -2.92255168E-001   -9.63313718E-002   -6.39370174E-002   -9.33957906E-001   -2.74341564E-002
    2.33858268E-002   -7.72440945E-002   -3.00000000E-003   -3.31723758E-001   -2.91399722E-001   -1.01822313E-001   -6.94962112E-002   -9.24890149E-001   -2.02332413E-002
    2.48031496E-002   -7.72440945E-002   -3.00000000E-003   -3.28886665E-001   -2.90551859E-001   -1.07142957E-001   -7.50589135E-002   -9.15421501E-001   -1.26651460E-002
    2.62204724E-002   -7.72440945E-002   -3.00000000E-003   -3.25874606E-001   -2.89713774E-001   -1.12284990E-001   -8.06186850E-002   -9.05587830E-001   -4.76685693E-003
    2.76377953E-002   -7.72440945E-002   -3.00000000E-003   -3.22686964E-001   -2.88882835E-001   -1.17240894E-001   -8.61698331E-002   -8.95423866E-001    3.42472104E-003
    2.90551181E-002   -7.72440945E-002   -3.00000000E-003   -3.19322802E-001   -2.88051752E-001   -1.22000610E-001   -9.17088955E-002   -8.84954410E-001    1.18763823E-002
    3.04724409E-002   -7.72440945E-002   -3.00000000E-003   -3.15782388E-001   -2.87215635E-001   -1.26564025E-001   -9.72439641E-002   -8.74194751E-001    2.05594422E-002
    3.18897638E-002   -7.72440945E-002   -3.00000000E-003   -3.12074178E-001   -2.86383683E-001   -1.30926795E-001   -1.02785234E-001   -8.63164536E-001    2.94440723E-002
    3.33070866E-002   -7.72440945E-002   -3.00000000E-003   -3.08211835E-001   -2.85583707E-001   -1.35076993E-001   -1.08326482E-001   -8.51917690E-001    3.84897151E-002
    3.47244094E-002   -7.72440945E-002   -3.00000000E-003   -3.04201869E-001   -2.84834515E-001   -1.38986745E-001   -1.13818922E-001   -8.40544821E-001    4.76435567E-002
    3.61417323E-002   -7.72440945E-002   -3.00000000E-003   -3.00021228E-001   -2.84095370E-001   -1.42618598E-001   -1.19192250E-001   -8.29124377E-001    5.68577874E-002
    3.75590551E-002   -7.72440945E-002   -3.00000000E-003   -2.95606466E-001   -2.83241483E-001   -1.45970914E-001   -1.24423285E-001   -8.17634879E-001    6.61175248E-002
    3.89763780E-002   -7.72440945E-002   -3.00000000E-003   -2.90888991E-001   -2.82102121E-001   -1.49125800E-001   -1.29635121E-001   -8.05896148E-001    7.54511472E-002
    4.03937008E-002   -7.72440945E-002   -3.00000000E-003   -2.85906892E-001   -2.80644437E-001   -1.52275246E-001   -1.35216872E-001   -7.93591637E-001    8.49128496E-002
    4.18110236E-002   -7.72440945E-002   -3.00000000E-003   -2.80969648E-001   -2.79490633E-001   -1.55577329E-001   -1.41580163E-001   -7.80814906E-001    9.44641456E-002
    4.32283465E-002   -7.72440945E-002   -3.00000000E-003   -2.76584751E-001   -2.79567906E-001   -1.58743354E-001   -1.48005356E-001   -7.68842355E-001    1.03855590E-001
    4.46456693E-002   -7.72440945E-002   -3.00000000E-003   -2.72691352E-001   -2.80505741E-001   -1.61097274E-001   -1.53332040E-001   -7.58545673E-001    1.13011476E-001
    4.60629921E-002   -7.72440945E-002   -3.00000000E-003   -5.06493564E-001   -6.81865553E-001    2.64697521E-001    6.01460167E-001   -7.96364579E-001    1.54245755E-001
    4.74803150E-002   -7.72440945E-002   -3.00000000E-003   -4.88967502E-001   -6.77438466E-001    2.36839738E-001    5.85522089E-001   -7.57260544E-001    1.48282547E-001
    4.88976378E-002   -7.72440945E-002   -3.00000000E-003   -4.81966178E-001   -6.64480544E-001    2.20798439E-001    5.44683928E-001   -7.27769247E-001    1.47360320E-001
    5.03149606E-002   -7.72440945E-002   -3.00000000E-003   -4.72753750E-001   -6.37656517E-001    2.02177751E-001    4.92961495E-001   -7.00474758E-001    1.49424227E-001
    5.17322835E-002   -7.72440945E-002   -3.00000000E-003   -4.58597076E-001   -5.96873319E-001    1.85210236E-001    4.48199537E-001   -6.73181467E-001    1.53330701E-001
    5.31496063E-002   -7.72440945E-002   -3.00000000E-003   -4.43508378E-001   -5.55356708E-001    1.72303946E-001    4.14782561E-001   -6.47753385E-001    1.58810608E-001
    5.45669291E-002   -7.72440945E-002   -3.00000000E-003   -4.29607920E-001   -5.17812536E-001    1.61661949E-001    3.86936675E-001   -6.24441554E-001    1.65247457E-001
    5.59842520E-002   -7.72440945E-002   -3.00000000E-003   -4.16903704E-001   -4.83600397E-001    1.51924292E-001    3.61233818E-001   -6.02728253E-001    1.72148023E-001
    5.74015748E-002   -7.72440945E-002   -3.00000000E-003   -4.05017999E-001   -4.51489314E-001    1.42516648E-001    3.36488691E-001   -5.82167795E-001    1.79197091E-001
    5.88188976E-002   -7.72440945E-002   -3.00000000E-003   -3.93611347E-001   -4.20584222E-001    1.33251694E-001    3.12488988E-001   -5.62474520E-001    1.86192262E-001
    6.02362205E-002   -7.72440945E-002   -3.00000000E-003   -3.82444623E-001   -3.90384513E-001    1.24126624E-001    2.89399895E-001   -5.43493875E-001    1.93008760E-001
    6.16535433E-002   -7.72440945E-002   -3.00000000E-003   -3.71386051E-001   -3.60706229E-001    1.15213004E-001    2.67476346E-001   -5.25159658E-001    1.99569127E-001
    6.30708661E-002   -7.72440945E-002   -3.00000000E-003   -3.60392635E-001   -3.31571990E-001    1.06594133E-001    2.46917923E-001   -5.07462513E-001    2.05825808E-001
    6.44881890E-002   -7.72440945E-002   -3.00000000E-003   -3.49473241E-001   -3.03093350E-001    9.83278008E-002    2.27816334E-001   -4.90414111E-001    2.11747677E-001
    6.59055118E-002   -7.72440945E-002   -3.00000000E-003   -3.38664446E-001   -2.75403832E-001    9.04324400E-002    2.10168922E-001   -4.74029338E-001    2.17309993E-001
    6.73228346E-002   -7.72440945E-002   -3.00000000E-003   -3.27998731E-001   -2.48605385E-001    8.29005892E-002    1.93917600E-001   -4.58315309E-001    2.22499831E-001
    6.87401575E-002   -7.72440945E-002   -3.00000000E-003   -3.17499339E-001   -2.22770779E-001    7.57063365E-002    1.78983782E-001   -4.43272186E-001    2.27303186E-001
    7.01574803E-002   -7.72440945E-002   -3.00000000E-003   -3.07178650E-001   -1.97945373E-001    6.88205375E-002    1.65287983E-001   -4.28889894E-001    2.31718239E-001
    7.15748031E-002   -7.72440945E-002   -3.00000000E-003   -2.97039366E-001   -1.74160153E-001    6.22141711E-002    1.52758485E-001   -4.15156146E-001    2.35751073E-001
    7.29921260E-002   -7.72440945E-002   -3.00000000E-003   -2.87080466E-001   -1.51440127E-001    5.58620862E-002    1.41331279E-001   -4.02053263E-001    2.39413846E-001
    7.44094488E-002   -7.72440945E-002   -3.00000000E-003   -2.77301727E-001   -1.29812585E-001    4.97428649E-002    1.30948079E-001   -3.89560196E-001    2.42729911E-001
    7.58267717E-002   -7.72440945E-002   -3.00000000E-003   -2.67700956E-001   -1.09298934E-001    4.38396373E-002    1.21555962E-001   -3.77656885E-001    2.45728538E-001
    7.72440945E-002   -7.72440945E-002   -3.00000000E-003   -2.58274079E-001   -8.99212322E-002    3.81367508E-002    1.13104507E-001   -3.66321499E-001    2.48442702E-001
    7.86614173E-002   -7.72440945E-002   -3.00000000E-003   -2.49018497E-001   -7.16975930E-002    3.26225063E-002    1.05544553E-001   -3.55530649E-001    2.50912334E-001
    8.00787402E-002   -7.72440945E-002   -3.00000000E-003   -2.39933693E-001   -5.46470738E-002    2.72872326E-002    9.88289849E-002   -3.45263135E-001    2.53177457E-001
    8.14960630E-002   -7.72440945E-002   -3.00000000E-003   -2.31019785E-001   -3.87866147E-002    2.21213643E-002    9.29099214E-002   -3.35494483E-001    2.55283023E-001
    8.29133858E-002   -7.72440945E-002   -3.00000000E-003   -2.22276451E-001   -2.41297882E-002    1.71172821E-002    8.77386065E-002   -3.26199563E-001    2.57275459E-001
    8.43307087E-002   -7.72440945E-002   -3.00000000E-003   -2.13703171E-001   -1.06841261E-002    1.22678494E-002    8.32677623E-002   -3.17355048E-001    2.59199730E-001
    8.57480315E-002   -7.72440945E-002   -3.00000000E-003   -2.05298319E-001    1.54559374E-003    7.56691990E-003    7.94515268E-002   -3.08935631E-001    2.61101137E-001
    8.71653543E-002   -7.72440945E-002   -3.00000000E-003   -1.97062083E-001    1.25577436E-002    3.00938510E-003    7.62424455E-002   -3.00917527E-001    2.63024150E-001
    8.85826772E-002   -7.72440945E-002   -3.00000000E-003   -1.88992232E-001    2.23564412E-002   -1.40974972E-003    7.35948228E-002   -2.93277105E-001    2.65009239E-001
    9.00000000E-002   -7.72440945E-002   -3.00000000E-003   -1.81089022E-001    3.09483752E-002   -5.69362928E-003    7.14624581E-002   -2.85989094E-001    2.67096337E-001
   -9.00000000E-002   -7.58267717E-002   -3.00000000E-003   -1.29547047E-001   -3.36693467E-001    3.86263524E-001    4.32608215E-001   -1.20432048E-001    3.58502348E-001
   -8.85826772E-002   -7.58267717E-002   -3.00000000E-003   -1.26277496E-001   -3.34813963E-001    3.93897190E-001    4.31429543E-001   -1.26131781E-001    3.56762293E-001
   -8.71653543E-002   -7.58267717E-002   -3.00000000E-003   -1.22617361E-001   -3.32480392E-001    4.01677823E-001    4.30179423E-001   -1.32280571E-001    3.54973202E-001
   -8.57480315E-002   -7.58267717E-002   -3.00000000E-003   -1.18567590E-001   -3.29691534E-001    4.09614379E-001    4.28866973E-001   -1.38926334E-001    3.53120505E-001
   -8.43307087E-002   -7.58267717E-002   -3.00000000E-003   -1.14133939E-001   -3.26448245E-001    4.17714526E-001    4.27500784E-001   -1.46114730E-001    3.51186974E-001
   -8.29133858E-002   -7.58267717E-002   -3.00000000E-003   -1.09320273E-001   -3.22753829E-001    4.25988120E-001    4.26092693E-001   -1.53890221E-001    3.49156287E-001
   -8.14960630E-002   -7.58267717E-002   -3.00000000E-003   -1.04133149E-001   -3.18615124E-001    4.34446792E-001    4.24655410E-001   -1.62296809E-001    3.47013473E-001
   -8.00787402E-002   -7.58267717E-002   -3.00000000E-003   -9.85808915E-002   -3.14041313E-001    4.43103180E-001    4.23203515E-001   -1.71376886E-001    3.44743150E-001
   -7.86614173E-002   -7.58267717E-002   -3.00000000E-003   -9.26714001E-002   -3.09044467E-001    4.51970451E-001    4.21751599E-001   -1.81168208E-001    3.42331095E-001
   -7.72440945E-002   -7.58267717E-002   -3.00000000E-003   -8.64206091E-002   -3.03641501E-001    4.61061492E-001    4.20315846E-001   -1.91709855E-001    3.39761953E-001
   -7.58267717E-002   -7.58267717E-002   -3.00000000E-003   -7.98391751E-002   -2.97849430E-001    4.70392331E-001    4.18914400E-001   -2.03034073E-001    3.37023644E-001
   -7.44094488E-002   -7.58267717E-002   -3.00000000E-003   -7.29394078E-002   -2.91688864E-001    4.79979500E-001    4.17565989E-001   -2.15169679E-001    3.34105041E-001
   -7.29921260E-002   -7.58267717E-002   -3.00000000E-003   -6.57345017E-002   -2.85181787E-001    4.89840605E-001    4.16291001E-001   -2.28141964E-001    3.30996809E-001
   -7.15748031E-002   -7.58267717E-002   -3.00000000E-003   -5.82392786E-002   -2.78353761E-001    4.99994853E-001    4.15111396E-001   -2.41970408E-001    3.27693173E-001
   -7.01574803E-002   -7.58267717E-002   -3.00000000E-003   -5.04676361E-002   -2.71232540E-001    5.10459279E-001    4.14046536E-001   -2.56671531E-001    3.24185943E-001
   -6.87401575E-002   -7.58267717E-002   -3.00000000E-003   -4.24371338E-002   -2.63850087E-001    5.21252825E-001    4.13119458E-001   -2.72254599E-001    3.20476446E-001
   -6.73228346E-002   -7.58267717E-002   -3.00000000E-003   -3.41594531E-002   -2.56239241E-001    5.32393783E-001    4.12351038E-001   -2.88723019E-001    3.16569740E-001
   -6.59055118E-002   -7.58267717E-002   -3.00000000E-003   -2.56403172E-002   -2.48432197E-001    5.43899433E-001    4.11760312E-001   -3.06076533E-001    3.12477942E-001
   -6.44881890E-002   -7.58267717E-002   -3.00000000E-003   -1.68779544E-002   -2.40460313E-001    5.55791200E-001    4.11365696E-001   -3.24314272E-001    3.08217464E-001
   -6.30708661E-002   -7.58267717E-002   -3.00000000E-003   -7.86093389E-003   -2.32351288E-001    5.68104939E-001    4.11185726E-001   -3.43433985E-001    3.03807356E-001
   -6.16535433E-002   -7.58267717E-002   -3.00000000E-003    1.41801470E-003   -2.24129763E-001    5.80906749E-001    4.11251741E-001   -3.63441267E-001    2.99255853E-001
   -6.02362205E-002   -7.58267717E-002   -3.00000000E-003    1.09345272E-002   -2.15830348E-001    5.94301031E-001    4.11615981E-001   -3.84333880E-001    2.94548751E-001
   -5.88188976E-002   -7.58267717E-002   -3.00000000E-003    2.05684189E-002   -2.07529317E-001    6.08402088E-001    4.12353283E-001   -4.06079966E-001    2.89659570E-001
   -5.74015748E-002   -7.58267717E-002   -3.00000000E-003    3.00548454E-002   -1.99407654E-001    6.23198222E-001    4.13502757E-001   -4.28565106E-001    2.84612751E-001
   -5.59842520E-002   -7.58267717E-002   -3.00000000E-003    3.91369629E-002   -1.91718731E-001    6.38342878E-001    4.14923195E-001   -4.51566087E-001    2.79658427E-001
   -5.45669291E-002   -7.58267717E-002   -3.00000000E-003    4.79660766E-002   -1.84604574E-001    6.53149597E-001    4.16189446E-001   -4.74884460E-001    2.75399434E-001
   -5.31496063E-002   -7.58267717E-002   -3.00000000E-003    5.74291228E-002   -1.77891023E-001    6.67008429E-001    4.16743582E-001   -4.98615901E-001    2.72688966E-001
   -5.17322835E-002   -7.58267717E-002   -3.00000000E-003    6.92197733E-002   -1.71236141E-001    6.79740924E-001    4.15969941E-001   -5.23391660E-001    2.72478885E-001
   -5.03149606E-002   -7.58267717E-002   -3.00000000E-003    8.70575302E-002   -1.64494266E-001    6.91556033E-001    4.12255854E-001   -5.50771772E-001    2.76053454E-001
   -4.88976378E-002   -7.58267717E-002   -3.00000000E-003    1.32291180E-001   -1.59130024E-001    6.98466807E-001    3.91328042E-001   -5.86032291E-001    2.84981415E-001
   -4.74803150E-002   -7.58267717E-002   -3.00000000E-003   -2.64507880E-001   -2.99475695E-001    1.58528574E-001    1.80424274E-001   -5.86103490E-001    2.30279604E-001
   -4.60629921E-002   -7.58267717E-002   -3.00000000E-003   -2.71664371E-001   -3.02402483E-001    1.64287337E-001    1.86047334E-001   -6.00780773E-001    2.24208463E-001
   -4.46456693E-002   -7.58267717E-002   -3.00000000E-003   -2.76490775E-001   -3.02483641E-001    1.65326860E-001    1.84550611E-001   -6.15499110E-001    2.17570623E-001
   -4.32283465E-002   -7.58267717E-002   -3.00000000E-003   -2.80666362E-001   -3.01848143E-001    1.64631325E-001    1.80955144E-001   -6.30914226E-001    2.09538603E-001
   -4.18110236E-002   -7.58267717E-002   -3.00000000E-003   -2.84712686E-001   -3.01212810E-001    1.62695962E-001    1.76021385E-001   -6.47156490E-001    1.99910785E-001
   -4.03937008E-002   -7.58267717E-002   -3.00000000E-003   -2.89039125E-001   -3.01149600E-001    1.59909359E-001    1.70313565E-001   -6.64039088E-001    1.89040779E-001
   -3.89763780E-002   -7.58267717E-002   -3.00000000E-003   -2.93713610E-001   -3.01730117E-001    1.56811080E-001    1.64594853E-001   -6.81092040E-001    1.77772195E-001
   -3.75590551E-002   -7.58267717E-002   -3.00000000E-003   -2.98429908E-001   -3.02494444E-001    1.53696584E-001    1.59247949E-001   -6.97937102E-001    1.66734984E-001
   -3.61417323E-002   -7.58267717E-002   -3.00000000E-003   -3.02931531E-001   -3.03093662E-001    1.50502582E-001    1.54137756E-001   -7.14489959E-001    1.56005999E-001
   -3.47244094E-002   -7.58267717E-002   -3.00000000E-003   -3.07167871E-001   -3.03484510E-001    1.47089865E-001    1.49048281E-001   -7.30804917E-001    1.45418825E-001
   -3.33070866E-002   -7.58267717E-002   -3.00000000E-003   -3.11187671E-001   -3.03754420E-001    1.43390548E-001    1.43881094E-001   -7.46918352E-001    1.34849002E-001
   -3.18897638E-002   -7.58267717E-002   -3.00000000E-003   -3.15042884E-001   -3.03983176E-001    1.39409917E-001    1.38644074E-001   -7.62809375E-001    1.24285738E-001
   -3.04724409E-002   -7.58267717E-002   -3.00000000E-003   -3.18751743E-001   -3.04196952E-001    1.35179355E-001    1.33380211E-001   -7.78418046E-001    1.13786625E-001
   -2.90551181E-002   -7.58267717E-002   -3.00000000E-003   -3.22305472E-001   -3.04384320E-001    1.30729616E-001    1.28120417E-001   -7.93683979E-001    1.03412468E-001
   -2.76377953E-002   -7.58267717E-002   -3.00000000E-003   -3.25689346E-001   -3.04527734E-001    1.26069353E-001    1.22867242E-001   -8.08559034E-001    9.31986525E-002
   -2.62204724E-002   -7.58267717E-002   -3.00000000E-003   -3.28897273E-001   -3.04621667E-001    1.21200065E-001    1.17612479E-001   -8.23006795E-001    8.31627012E-002
   -2.48031496E-002   -7.58267717E-002   -3.00000000E-003   -3.31930293E-001   -3.04668583E-001    1.16125378E-001    1.12353366E-001   -8.36992462E-001    7.33221011E-002
   -2.33858268E-002   -7.58267717E-002   -3.00000000E-003   -3.34791378E-001   -3.04674780E-001    1.10851838E-001    1.07089602E-001   -8.50480211E-001    6.37020755E-002
   -2.19685039E-002   -7.58267717E-002   -3.00000000E-003   -3.37482818E-001   -3.04640979E-001    1.05389133E-001    1.01825774E-001   -8.63432012E-001    5.43327834E-002
   -2.05511811E-002   -7.58267717E-002   -3.00000000E-003   -3.40003399E-001   -3.04566753E-001    9.97472727E-002    9.65634533E-002   -8.75811355E-001    4.52444180E-002
   -1.91338583E-002   -7.58267717E-002   -3.00000000E-003   -3.42353416E-001   -3.04451236E-001    9.39360501E-002    9.13023846E-002   -8.87585051E-001    3.64643219E-002
   -1.77165354E-002   -7.58267717E-002   -3.00000000E-003   -3.44533587E-001   -3.04294064E-001    8.79642871E-002    8.60436533E-002   -8.98723130E-001    2.80193665E-002
   -1.62992126E-002   -7.58267717E-002   -3.00000000E-003   -3.46544739E-001   -3.04095955E-001    8.18403881E-002    8.07856915E-002   -9.09197727E-001    1.99360415E-002
   -1.48818898E-002   -7.58267717E-002   -3.00000000E-003   -3.48388653E-001   -3.03856693E-001    7.55756462E-002    7.55293888E-002   -9.18982948E-001    1.22419702E-002
   -1.34645669E-002   -7.58267717E-002   -3.00000000E-003   -3.50066356E-001   -3.03577493E-001    6.91785937E-002    7.02729997E-002   -9.28057442E-001    4.96308636E-003
   -1.20472441E-002   -7.58267717E-002   -3.00000000E-003   -3.51578550E-001   -3.03256953E-001    6.26630569E-002    6.50172520E-002   -9.36398648E-001   -1.87387786E-003
   -1.06299213E-002   -7.58267717E-002   -3.00000000E-003   -3.52926522E-001   -3.02895227E-001    5.60394632E-002    5.97602332E-002   -9.43990143E-001   -8.24477448E-003
   -9.21259843E-003   -7.58267717E-002   -3.00000000E-003   -3.54110854E-001   -3.02494699E-001    4.93180776E-002    5.45006639E-002   -9.50818719E-001   -1.41262513E-002
   -7.79527559E-003   -7.58267717E-002   -3.00000000E-003   -3.55132626E-001   -3.02054306E-001    4.25121916E-002    4.92374623E-002   -9.56872024E-001   -1.94951436E-002
   -6.37795276E-003   -7.58267717E-002   -3.00000000E-003   -3.55992726E-001   -3.01576997E-001    3.56324326E-002    4.39692175E-002   -9.62144991E-001   -2.43313910E-002
   -4.96062992E-003   -7.58267717E-002   -3.00000000E-003   -3.56691230E-001   -3.01061491E-001    2.86916518E-002    3.86950174E-002   -9.66629292E-001   -2.86148851E-002
   -3.54330709E-003   -7.58267717E-002   -3.00000000E-003   -3.57228320E-001   -3.00509982E-001    2.17022250E-002    3.34121898E-002   -9.70324485E-001   -3.23289820E-002
   -2.12598425E-003   -7.58267717E-002   -3.00000000E-003   -3.57604325E-001   -2.99922809E-001    1.46766568E-002    2.81192652E-002   -9.73229156E-001   -3.54583054E-002
   -7.08661417E-004   -7.58267717E-002   -3.00000000E-003   -3.57819276E-001   -2.99304167E-001    7.62725752E-003    2.28150010E-002   -9.75350619E-001   -3.79907959E-002
    7.08661417E-004   -7.58267717E-002   -3.00000000E-003   -3.57872550E-001   -2.98655202E-001    5.65641621E-004    1.74970832E-002   -9.76693261E-001   -3.99158730E-002
    2.12598425E-003   -7.58267717E-002   -3.00000000E-003   -3.57763787E-001   -2.97977254E-001   -6.49373262E-003    1.21654571E-002   -9.77264952E-001   -4.12258448E-002
    3.54330709E-003   -7.58267717E-002   -3.00000000E-003   -3.57492902E-001   -2.97273386E-001   -1.35412357E-002    6.81710425E-003   -9.77078432E-001   -4.19165894E-002
    4.96062992E-003   -7.58267717E-002   -3.00000000E-003   -3.57058593E-001   -2.96546060E-001   -2.05645263E-002    1.45149689E-003   -9.76145876E-001   -4.19860062E-002
    6.37795276E-003   -7.58267717E-002   -3.00000000E-003   -3.56460151E-001   -2.95799036E-001   -2.75493344E-002   -3.93231129E-003   -9.74484440E-001   -4.14359361E-002
    7.79527559E-003   -7.58267717E-002   -3.00000000E-003   -3.55696880E-001   -2.95033136E-001   -3.44834654E-002   -9.33426325E-003   -9.72109880E-001   -4.02700671E-002
    9.21259843E-003   -7.58267717E-002   -3.00000000E-003   -3.54767145E-001   -2.94253241E-001   -4.13573464E-002   -1.47544435E-002   -9.69042789E-001   -3.84964287E-002
    1.06299213E-002   -7.58267717E-002   -3.00000000E-003   -3.53670228E-001   -2.93461871E-001   -4.81596731E-002   -2.01943095E-002   -9.65305455E-001   -3.61258754E-002
    1.20472441E-002   -7.58267717E-002   -3.00000000E-003   -3.52404570E-001   -2.92661692E-001   -5.48797973E-002   -2.56529628E-002   -9.60918998E-001   -3.31714195E-002
    1.34645669E-002   -7.58267717E-002   -3.00000000E-003   -3.50969692E-001   -2.91855381E-001   -6.15052666E-002   -3.11285024E-002   -9.55907655E-001   -2.96503606E-002
    1.48818898E-002   -7.58267717E-002   -3.00000000E-003   -3.49363805E-001   -2.91045709E-001   -6.80249969E-002   -3.66216862E-002   -9.50297006E-001   -2.55813028E-002
    1.62992126E-002   -7.58267717E-002   -3.00000000E-003   -3.47586412E-001   -2.90234995E-001   -7.44300586E-002   -4.21292649E-002   -9.44113417E-001   -2.09861969E-002
    1.77165354E-002   -7.58267717E-002   -3.00000000E-003   -3.45636747E-001   -2.89425390E-001   -8.07104153E-002   -4.76514545E-002   -9.37384509E-001   -1.58896167E-002
    1.91338583E-002   -7.58267717E-002   -3.00000000E-003   -3.43513533E-001   -2.88618976E-001   -8.68577435E-002   -5.31858261E-002   -9.30138641E-001   -1.03172294E-002
    2.05511811E-002   -7.58267717E-002   -3.00000000E-003   -3.41217142E-001   -2.87817754E-001   -9.28616086E-002   -5.87299163E-002   -9.22405241E-001   -4.29784854E-003
    2.19685039E-002   -7.58267717E-002   -3.00000000E-003   -3.38746732E-001   -2.87021673E-001   -9.87109832E-002   -6.42814136E-002   -9.14212264E-001    2.14005472E-003
    2.33858268E-002   -7.58267717E-002   -3.00000000E-003   -3.36102128E-001   -2.86231856E-001   -1.04398272E-001   -6.98388730E-002   -9.05588357E-001    8.96591672E-003
    2.48031496E-002   -7.58267717E-002   -3.00000000E-003   -3.33284088E-001   -2.85450564E-001   -1.09915828E-001   -7.53990628E-002   -8.96565319E-001    1.61471121E-002
    2.62204724E-002   -7.58267717E-002   -3.00000000E-003   -3.30292289E-001   -2.84678038E-001   -1.15255965E-001   -8.09598605E-002   -8.87174985E-001    2.36512791E-002
    2.76377953E-002   -7.58267717E-002   -3.00000000E-003   -3.27127016E-001   -2.83912464E-001   -1.20408243E-001   -8.65154939E-002   -8.77445719E-001    3.14457212E-002
    2.90551181E-002   -7.58267717E-002   -3.00000000E-003   -3.23788798E-001   -2.83152053E-001   -1.25365430E-001   -9.20651879E-002   -8.67405068E-001    3.94988517E-002
    3.04724409E-002   -7.58267717E-002   -3.00000000E-003   -3.20279722E-001   -2.82396191E-001   -1.30122424E-001   -9.76096859E-002   -8.57078038E-001    4.77803518E-002
    3.18897638E-002   -7.58267717E-002   -3.00000000E-003   -3.16603833E-001   -2.81649357E-001   -1.34670862E-001   -1.03148237E-001   -8.46494122E-001    5.62583883E-002
    3.33070866E-002   -7.58267717E-002   -3.00000000E-003   -3.12765228E-001   -2.80919634E-001   -1.39000472E-001   -1.08671900E-001   -8.35694904E-001    6.48975536E-002
    3.47244094E-002   -7.58267717E-002   -3.00000000E-003   -3.08763257E-001   -2.80204078E-001   -1.43094295E-001   -1.14157947E-001   -8.24729026E-001    7.36601823E-002
    3.61417323E-002   -7.58267717E-002   -3.00000000E-003   -3.04584277E-001   -2.79475423E-001   -1.46941002E-001   -1.19587903E-001   -8.13628317E-001    8.25143583E-002
    3.75590551E-002   -7.58267717E-002   -3.00000000E-003   -3.00207473E-001   -2.78684079E-001   -1.50549984E-001   -1.24973981E-001   -8.02381102E-001    9.14411489E-002
    3.89763780E-002   -7.58267717E-002   -3.00000000E-003   -2.95628980E-001   -2.77795004E-001   -1.53961186E-001   -1.30395457E-001   -7.90926039E-001    1.00436479E-001
    4.03937008E-002   -7.58267717E-002   -3.00000000E-003   -2.90905810E-001   -2.76884368E-001   -1.57230012E-001   -1.35976481E-001   -7.79227689E-001    1.09490051E-001
    4.18110236E-002   -7.58267717E-002   -3.00000000E-003   -2.86179451E-001   -2.76206298E-001   -1.60342952E-001   -1.41734347E-001   -7.67457304E-001    1.18552301E-001
    4.32283465E-002   -7.58267717E-002   -3.00000000E-003   -2.81586094E-001   -2.76003378E-001   -1.63117843E-001   -1.47362509E-001   -7.56045674E-001    1.27531389E-001
    4.46456693E-002   -7.58267717E-002   -3.00000000E-003   -2.77080799E-001   -2.76182017E-001   -1.65248197E-001   -1.52390528E-001   -7.45342303E-001    1.36377816E-001
    4.60629921E-002   -7.58267717E-002   -3.00000000E-003   -2.72419501E-001   -2.76403590E-001   -1.66485851E-001   -1.56459189E-001   -7.35485444E-001    1.45146186E-001
    4.74803150E-002   -7.58267717E-002   -3.00000000E-003   -2.67239408E-001   -2.76312025E-001   -1.66658460E-001   -1.59083235E-001   -7.26880679E-001    1.54035199E-001
    4.88976378E-002   -7.58267717E-002   -3.00000000E-003   -5.08458744E-001   -7.09316418E-001    2.26823020E-001    5.30210836E-001   -7.67428340E-001    1.93932516E-001
    5.03149606E-002   -7.58267717E-002   -3.00000000E-003   -5.00840312E-001   -6.91807911E-001    1.89718988E-001    4.45383533E-001   -7.23389409E-001    1.83638539E-001
    5.17322835E-002   -7.58267717E-002   -3.00000000E-003   -4.76279076E-001   -6.23204726E-001    1.68004571E-001    3.96853587E-001   -6.84166283E-001    1.82301061E-001
    5.31496063E-002   -7.58267717E-002   -3.00000000E-003   -4.57093323E-001   -5.72814592E-001    1.57888691E-001    3.73195174E-001   -6.54411152E-001    1.85593340E-001
    5.45669291E-002   -7.58267717E-002   -3.00000000E-003   -4.42042922E-001   -5.33339213E-001    1.49533028E-001    3.51878653E-001   -6.29402349E-001    1.90602536E-001
    5.59842520E-002   -7.58267717E-002   -3.00000000E-003   -4.29085241E-001   -4.98909555E-001    1.41248228E-001    3.29926064E-001   -6.06889495E-001    1.96353311E-001
    5.74015748E-002   -7.58267717E-002   -3.00000000E-003   -4.17199300E-001   -4.66775266E-001    1.32694256E-001    3.07204815E-001   -5.85857943E-001    2.02379698E-001
    5.88188976E-002   -7.58267717E-002   -3.00000000E-003   -4.05788379E-001   -4.35521881E-001    1.23881955E-001    2.84242649E-001   -5.65793458E-001    2.08420841E-001
    6.02362205E-002   -7.58267717E-002   -3.00000000E-003   -3.94498900E-001   -4.04520781E-001    1.14972246E-001    2.61742405E-001   -5.46454130E-001    2.14331254E-001
    6.16535433E-002   -7.58267717E-002   -3.00000000E-003   -3.83172586E-001   -3.73669415E-001    1.06181700E-001    2.40324959E-001   -5.27756059E-001    2.20040342E-001
    6.30708661E-002   -7.58267717E-002   -3.00000000E-003   -3.71801035E-001   -3.43163372E-001    9.76955156E-002    2.20374445E-001   -5.09705422E-001    2.25514087E-001
    6.44881890E-002   -7.58267717E-002   -3.00000000E-003   -3.60453395E-001   -3.13275896E-001    8.96161019E-002    2.02021471E-001   -4.92333862E-001    2.30728926E-001
    6.59055118E-002   -7.58267717E-002   -3.00000000E-003   -3.49214946E-001   -2.84235330E-001    8.19649757E-002    1.85227833E-001   -4.75666557E-001    2.35659760E-001
    6.73228346E-002   -7.58267717E-002   -3.00000000E-003   -3.38145876E-001   -2.56182148E-001    7.47181471E-002    1.69882184E-001   -4.59712563E-001    2.40288911E-001
    6.87401575E-002   -7.58267717E-002   -3.00000000E-003   -3.27278922E-001   -2.29191040E-001    6.78292994E-002    1.55865589E-001   -4.44465102E-001    2.44598370E-001
    7.01574803E-002   -7.58267717E-002   -3.00000000E-003   -3.16625211E-001   -2.03294473E-001    6.12526399E-002    1.43076603E-001   -4.29908083E-001    2.48578795E-001
    7.15748031E-002   -7.58267717E-002   -3.00000000E-003   -3.06182633E-001   -1.78509276E-001    5.49497809E-002    1.31435028E-001   -4.16019580E-001    2.52230447E-001
    7.29921260E-002   -7.58267717E-002   -3.00000000E-003   -2.95943667E-001   -1.54850943E-001    4.88894610E-002    1.20876012E-001   -4.02777684E-001    2.55566826E-001
    7.44094488E-002   -7.58267717E-002   -3.00000000E-003   -2.85904077E-001   -1.32340425E-001    4.30483857E-002    1.11343524E-001   -3.90155553E-001    2.58608616E-001
    7.58267717E-002   -7.58267717E-002   -3.00000000E-003   -2.76056740E-001   -1.10993753E-001    3.74091073E-002    1.02786955E-001   -3.78129175E-001    2.61382490E-001
    7.72440945E-002   -7.58267717E-002   -3.00000000E-003   -2.66394753E-001   -9.08332677E-002    3.19556311E-002    9.51606298E-002   -3.66674134E-001    2.63923377E-001
    7.86614173E-002   -7.58267717E-002   -3.00000000E-003   -2.56914911E-001   -7.18746267E-002    2.66786386E-002    8.84153683E-002   -3.55765169E-001    2.66270420E-001
    8.00787402E-002   -7.58267717E-002   -3.00000000E-003   -2.47613449E-001   -5.41377573E-002    2.15671347E-002    8.25066731E-002   -3.45380175E-001    2.68462230E-001
    8.14960630E-002   -7.58267717E-002   -3.00000000E-003   -2.38490462E-001   -3.76389247E-002    1.66130684E-002    7.73866885E-002   -3.35493589E-001    2.70543197E-001
    8.29133858E-002   -7.58267717E-002   -3.00000000E-003   -2.29543769E-001   -2.23912348E-002    1.18088436E-002    7.30081229E-002   -3.26080363E-001    2.72558219E-001
    8.43307087E-002   -7.58267717E-002   -3.00000000E-003   -2.20772602E-001   -8.40248637E-003    7.14823700E-003    6.93230678E-002   -3.17116023E-001    2.74552498E-001
    8.57480315E-002   -7.58267717E-002   -3.00000000E-003   -2.12174482E-001    4.32278061E-003    2.62543964E-003    6.62858826E-002   -3.08576157E-001    2.76568187E-001
    8.71653543E-002   -7.58267717E-002   -3.00000000E-003   -2.03749188E-001    1.57841225E-002   -1.76429360E-003    6.38493548E-002   -3.00435635E-001    2.78647196E-001
    8.85826772E-002   -7.58267717E-002   -3.00000000E-003   -1.95492950E-001    2.59851591E-002   -6.02562216E-003    6.19681256E-002   -2.92671848E-001    2.80827113E-001
    9.00000000E-002   -7.58267717E-002   -3.00000000E-003   -1.87407098E-001    3.49322220E-002   -1.01613408E-002    6.05937952E-002   -2.85259487E-001    2.83147278E-001
   -9.00000000E-002   -7.44094488E-002   -3.00000000E-003   -1.24218001E-001   -3.32264820E-001    3.85770245E-001    4.29530553E-001   -1.14108498E-001    3.74811772E-001
   -8.85826772E-002   -7.44094488E-002   -3.00000000E-003   -1.20839833E-001   -3.30300181E-001    3.93270378E-001    4.28210208E-001   -1.19832620E-001    3.73230047E-001
   -8.71653543E-002   -7.44094488E-002   -3.00000000E-003   -1.17064447E-001   -3.27875538E-001    4.00906439E-001    4.26812114E-001   -1.25990243E-001    3.71616783E-001
   -8.57480315E-002   -7.44094488E-002   -3.00000000E-003   -1.12891424E-001   -3.24987643E-001    4.08685634E-001    4.25343556E-001   -1.32627910E-001    3.69956958E-001
   -8.43307087E-002   -7.44094488E-002   -3.00000000E-003   -1.08325897E-001   -3.21636817E-001    4.16615591E-001    4.23814679E-001   -1.39791369E-001    3.68234809E-001
   -8.29133858E-002   -7.44094488E-002   -3.00000000E-003   -1.03370462E-001   -3.17825009E-001    4.24705858E-001    4.22236782E-001   -1.47524932E-001    3.66435350E-001
   -8.14960630E-002   -7.44094488E-002   -3.00000000E-003   -9.80317220E-002   -3.13558529E-001    4.32967183E-001    4.20622589E-001   -1.55872610E-001    3.64544008E-001
   -8.00787402E-002   -7.44094488E-002   -3.00000000E-003   -9.23158871E-002   -3.08844357E-001    4.41411662E-001    4.18987152E-001   -1.64877383E-001    3.62546057E-001
   -7.86614173E-002   -7.44094488E-002   -3.00000000E-003   -8.62302430E-002   -3.03693831E-001    4.50051812E-001    4.17345217E-001   -1.74577797E-001    3.60427825E-001
   -7.72440945E-002   -7.44094488E-002   -3.00000000E-003   -7.97896474E-002   -2.98122602E-001    4.58900422E-001    4.15713778E-001   -1.85013696E-001    3.58175206E-001
   -7.58267717E-002   -7.44094488E-002   -3.00000000E-003   -7.30031023E-002   -2.92145931E-001    4.67972937E-001    4.14111297E-001   -1.96218905E-001    3.55776268E-001
   -7.44094488E-002   -7.44094488E-002   -3.00000000E-003   -6.58819766E-002   -2.85783835E-001    4.77285801E-001    4.12557212E-001   -2.08223993E-001    3.53220824E-001
   -7.29921260E-002   -7.44094488E-002   -3.00000000E-003   -5.84381642E-002   -2.79056635E-001    4.86857446E-001    4.11073699E-001   -2.21056460E-001    3.50501159E-001
   -7.15748031E-002   -7.44094488E-002   -3.00000000E-003   -5.06852971E-002   -2.71988284E-001    4.96706329E-001    4.09681908E-001   -2.34738528E-001    3.47609590E-001
   -7.01574803E-002   -7.44094488E-002   -3.00000000E-003   -4.26378734E-002   -2.64607494E-001    5.06851513E-001    4.08404843E-001   -2.49289975E-001    3.44540771E-001
   -6.87401575E-002   -7.44094488E-002   -3.00000000E-003   -3.43146157E-002   -2.56945760E-001    5.17311928E-001    4.07266229E-001   -2.64723164E-001    3.41296259E-001
   -6.73228346E-002   -7.44094488E-002   -3.00000000E-003   -2.57290128E-002   -2.49037926E-001    5.28103268E-001    4.06288357E-001   -2.81045022E-001    3.37884324E-001
   -6.59055118E-002   -7.44094488E-002   -3.00000000E-003   -1.68886172E-002   -2.40919385E-001    5.39235395E-001    4.05488005E-001   -2.98258546E-001    3.34324600E-001
   -6.44881890E-002   -7.44094488E-002   -3.00000000E-003   -7.78659099E-003   -2.32626962E-001    5.50715276E-001    4.04875746E-001   -3.16369186E-001    3.30648258E-001
   -6.30708661E-002   -7.44094488E-002   -3.00000000E-003    1.61610363E-003   -2.24182007E-001    5.62564441E-001    4.04455448E-001   -3.35388498E-001    3.26897723E-001
   -6.16535433E-002   -7.44094488E-002   -3.00000000E-003    1.13868812E-002   -2.15586136E-001    5.74855374E-001    4.04243512E-001   -3.55357093E-001    3.23101815E-001
   -6.02362205E-002   -7.44094488E-002   -3.00000000E-003    2.15810590E-002   -2.06825809E-001    5.87772104E-001    4.04302221E-001   -3.76344855E-001    3.19233532E-001
   -5.88188976E-002   -7.44094488E-002   -3.00000000E-003    3.21061487E-002   -1.97925753E-001    6.01653769E-001    4.04795381E-001   -3.98424871E-001    3.15167558E-001
   -5.74015748E-002   -7.44094488E-002   -3.00000000E-003    4.24307689E-002   -1.89136507E-001    6.16822370E-001    4.05973305E-001   -4.21543094E-001    3.10723571E-001
   -5.59842520E-002   -7.44094488E-002   -3.00000000E-003    5.15663231E-002   -1.81160856E-001    6.32876856E-001    4.07789803E-001   -4.45310439E-001    3.06077542E-001
   -5.45669291E-002   -7.44094488E-002   -3.00000000E-003    5.92766585E-002   -1.74654653E-001    6.48230597E-001    4.09240408E-001   -4.69189685E-001    3.02392944E-001
   -5.31496063E-002   -7.44094488E-002   -3.00000000E-003    6.71091996E-002   -1.69434297E-001    6.61651036E-001    4.08870676E-001   -4.93359263E-001    3.01492576E-001
   -5.17322835E-002   -7.44094488E-002   -3.00000000E-003    7.77470593E-002   -1.65740299E-001    6.73792141E-001    4.04933622E-001   -5.18837574E-001    3.04990005E-001
   -5.03149606E-002   -7.44094488E-002   -3.00000000E-003   -2.57654156E-001   -2.91177938E-001    1.82497639E-001    2.14733201E-001   -5.22383306E-001    2.93238069E-001
   -4.88976378E-002   -7.44094488E-002   -3.00000000E-003   -2.58253623E-001   -2.86067170E-001    1.79197298E-001    2.05428363E-001   -5.39767246E-001    2.80542817E-001
   -4.74803150E-002   -7.44094488E-002   -3.00000000E-003   -2.64933130E-001   -2.89543276E-001    1.73084234E-001    1.92745733E-001   -5.60074839E-001    2.62286060E-001
   -4.60629921E-002   -7.44094488E-002   -3.00000000E-003   -2.72936616E-001   -2.94389932E-001    1.71731459E-001    1.88063126E-001   -5.77648840E-001    2.49757267E-001
   -4.46456693E-002   -7.44094488E-002   -3.00000000E-003   -2.78862554E-001   -2.96009969E-001    1.71033301E-001    1.84545480E-001   -5.93726116E-001    2.40161830E-001
   -4.32283465E-002   -7.44094488E-002   -3.00000000E-003   -2.83844268E-001   -2.96397985E-001    1.69696432E-001    1.80393220E-001   -6.09649871E-001    2.30869725E-001
   -4.18110236E-002   -7.44094488E-002   -3.00000000E-003   -2.88472551E-001   -2.96457703E-001    1.67638712E-001    1.75570634E-001   -6.25818978E-001    2.21095114E-001
   -4.03937008E-002   -7.44094488E-002   -3.00000000E-003   -2.93042355E-001   -2.96610234E-001    1.65002546E-001    1.70312123E-001   -6.42244807E-001    2.10783953E-001
   -3.89763780E-002   -7.44094488E-002   -3.00000000E-003   -2.97639989E-001   -2.96966365E-001    1.62001534E-001    1.64924866E-001   -6.58761757E-001    2.00202706E-001
   -3.75590551E-002   -7.44094488E-002   -3.00000000E-003   -3.02193788E-001   -2.97418012E-001    1.58782693E-001    1.59605692E-001   -6.75193207E-001    1.89623999E-001
   -3.61417323E-002   -7.44094488E-002   -3.00000000E-003   -3.06604997E-001   -2.97829413E-001    1.55372799E-001    1.54372737E-001   -6.91446150E-001    1.79158173E-001
   -3.47244094E-002   -7.44094488E-002   -3.00000000E-003   -3.10827837E-001   -2.98148045E-001    1.51740486E-001    1.49166483E-001   -7.07495697E-001    1.68794513E-001
   -3.33070866E-002   -7.44094488E-002   -3.00000000E-003   -3.14863391E-001   -2.98385480E-001    1.47856228E-001    1.43939138E-001   -7.23328637E-001    1.58499736E-001
   -3.18897638E-002   -7.44094488E-002   -3.00000000E-003   -3.18727478E-001   -2.98570329E-001    1.43717319E-001    1.38682495E-001   -7.38919942E-001    1.48270291E-001
   -3.04724409E-002   -7.44094488E-002   -3.00000000E-003   -3.22430073E-001   -2.98719190E-001    1.39334241E-001    1.33406495E-001   -7.54227979E-001    1.38131360E-001
   -2.90551181E-002   -7.44094488E-002   -3.00000000E-003   -3.25970396E-001   -2.98833649E-001    1.34722877E-001    1.28124771E-001   -7.69206823E-001    1.28118090E-001
   -2.76377953E-002   -7.44094488E-002   -3.00000000E-003   -3.29344043E-001   -2.98909170E-001    1.29893026E-001    1.22842302E-001   -7.83813770E-001    1.18260226E-001
   -2.62204724E-002   -7.44094488E-002   -3.00000000E-003   -3.32547274E-001   -2.98943112E-001    1.24852222E-001    1.17558294E-001   -7.98009234E-001    1.08581511E-001
   -2.48031496E-002   -7.44094488E-002   -3.00000000E-003   -3.35579818E-001   -2.98937190E-001    1.19607198E-001    1.12273425E-001   -8.11758657E-001    9.91036210E-002
   -2.33858268E-002   -7.44094488E-002   -3.00000000E-003   -3.38442048E-001   -2.98891924E-001    1.14163445E-001    1.06987571E-001   -8.25026252E-001    8.98508215E-002
   -2.19685039E-002   -7.44094488E-002   -3.00000000E-003   -3.41135073E-001   -2.98808258E-001    1.08531277E-001    1.01702968E-001   -8.37776317E-001    8.08490764E-002
   -2.05511811E-002   -7.44094488E-002   -3.00000000E-003   -3.43658764E-001   -2.98687457E-001    1.02718775E-001    9.64196708E-002   -8.49976330E-001    7.21244513E-002
   -1.91338583E-002   -7.44094488E-002   -3.00000000E-003   -3.46013422E-001   -2.98528226E-001    9.67362992E-002    9.11386204E-002   -8.61592987E-001    6.37031419E-002
   -1.77165354E-002   -7.44094488E-002   -3.00000000E-003   -3.48199748E-001   -2.98331933E-001    9.05940542E-002    8.58605917E-002   -8.72598308E-001    5.56101677E-002
   -1.62992126E-002   -7.44094488E-002   -3.00000000E-003   -3.50218364E-001   -2.98099042E-001    8.42992263E-002    8.05839601E-002   -8.82965423E-001    4.78702469E-002
   -1.48818898E-002   -7.44094488E-002   -3.00000000E-003   -3.52070545E-001   -2.97829258E-001    7.78634892E-002    7.53100308E-002   -8.92669681E-001    4.05088711E-002
   -1.34645669E-002   -7.44094488E-002   -3.00000000E-003   -3.53756867E-001   -2.97522672E-001    7.12969022E-002    7.00371313E-002   -9.01689106E-001    3.35501306E-002
   -1.20472441E-002   -7.44094488E-002   -3.00000000E-003   -3.55278165E-001   -2.97179244E-001    6.46109701E-002    6.47645489E-002   -9.10003364E-001    2.70177772E-002
   -1.06299213E-002   -7.44094488E-002   -3.00000000E-003   -3.56635532E-001   -2.96800879E-001    5.78166734E-002    5.94922062E-002   -9.17596904E-001    2.09342044E-002
   -9.21259843E-003   -7.44094488E-002   -3.00000000E-003   -3.57829330E-001   -2.96386381E-001    5.09254489E-002    5.42177797E-002   -9.24454648E-001    1.53213298E-002
   -7.79527559E-003   -7.44094488E-002   -3.00000000E-003   -3.58860624E-001   -2.95938158E-001    4.39493017E-002    4.89415435E-002   -9.30566627E-001    1.01994755E-002
   -6.37795276E-003   -7.44094488E-002   -3.00000000E-003   -3.59729838E-001   -2.95456514E-001    3.68994345E-002    4.36609170E-002   -9.35925124E-001    5.58759486E-003
   -4.96062992E-003   -7.44094488E-002   -3.00000000E-003   -3.60437018E-001   -2.94941448E-001    2.97880601E-002    3.83745002E-002   -9.40522510E-001    1.50348676E-003
   -3.54330709E-003   -7.44094488E-002   -3.00000000E-003   -3.60982583E-001   -2.94396608E-001    2.26270068E-002    3.30805506E-002   -9.44358638E-001   -2.03808653E-003
   -2.12598425E-003   -7.44094488E-002   -3.00000000E-003   -3.61367059E-001   -2.93821235E-001    1.54285751E-002    2.77777405E-002   -9.47431882E-001   -5.02328080E-003
   -7.08661417E-004   -7.44094488E-002   -3.00000000E-003   -3.61589725E-001   -2.93218251E-001    8.20645570E-003    2.24650016E-002   -9.49745686E-001   -7.44047142E-003
    7.08661417E-004   -7.44094488E-002   -3.00000000E-003   -3.61650592E-001   -2.92589410E-001    9.70140282E-004    1.71395121E-002   -9.51305917E-001   -9.28100601E-003
    2.12598425E-003   -7.44094488E-002   -3.00000000E-003   -3.61549017E-001   -2.91937053E-001   -6.26490001E-003    1.18010697E-002   -9.52118784E-001   -1.05380421E-002
    3.54330709E-003   -7.44094488E-002   -3.00000000E-003   -3.61285189E-001   -2.91262430E-001   -1.34895043E-002    6.44734436E-003   -9.52195459E-001   -1.12077265E-002
    4.96062992E-003   -7.44094488E-002   -3.00000000E-003   -3.60857834E-001   -2.90567986E-001   -2.06903788E-002    1.07821266E-003   -9.51546559E-001   -1.12883419E-002
    6.37795276E-003   -7.44094488E-002   -3.00000000E-003   -3.60266621E-001   -2.89857876E-001   -2.78549304E-002   -4.30782139E-003   -9.50189126E-001   -1.07820999E-002
    7.79527559E-003   -7.44094488E-002   -3.00000000E-003   -3.59510568E-001   -2.89133957E-001   -3.49708759E-002   -9.71132411E-003   -9.48137316E-001   -9.69287365E-003
    9.21259843E-003   -7.44094488E-002   -3.00000000E-003   -3.58588615E-001   -2.88398279E-001   -4.20279664E-002   -1.51315888E-002   -9.45409423E-001   -8.02743084E-003
    1.06299213E-002   -7.44094488E-002   -3.00000000E-003   -3.57499743E-001   -2.87653881E-001   -4.90156995E-002   -2.05710749E-002   -9.42025922E-001   -5.79560615E-003
    1.20472441E-002   -7.44094488E-002   -3.00000000E-003   -3.56243444E-001   -2.86903401E-001   -5.59215111E-002   -2.60270319E-002   -9.38007650E-001   -3.01053121E-003
    1.34645669E-002   -7.44094488E-002   -3.00000000E-003   -3.54818564E-001   -2.86148587E-001   -6.27343151E-002   -3.15004051E-002   -9.33376556E-001    3.13371525E-004
    1.48818898E-002   -7.44094488E-002   -3.00000000E-003   -3.53224023E-001   -2.85392817E-001   -6.94432186E-002   -3.69896600E-002   -9.28156552E-001    4.15815220E-003
    1.62992126E-002   -7.44094488E-002   -3.00000000E-003   -3.51459169E-001   -2.84638740E-001   -7.60398374E-002   -4.24947376E-002   -9.22374634E-001    8.50361536E-003
    1.77165354E-002   -7.44094488E-002   -3.00000000E-003   -3.49523430E-001   -2.83886451E-001   -8.25118815E-002   -4.80137419E-002   -9.16053638E-001    1.33283619E-002
    1.91338583E-002   -7.44094488E-002   -3.00000000E-003   -3.47416192E-001   -2.83138735E-001   -8.88527606E-002   -5.35448428E-002   -9.09223001E-001    1.86079340E-002
    2.05511811E-002   -7.44094488E-002   -3.00000000E-003   -3.45137237E-001   -2.82396802E-001   -9.50489509E-002   -5.90859902E-002   -9.01908431E-001    2.43169245E-002
    2.19685039E-002   -7.44094488E-002   -3.00000000E-003   -3.42685685E-001   -2.81661732E-001   -1.01092558E-001   -6.46369542E-002   -8.94137545E-001    3.04289661E-002
    2.33858268E-002   -7.44094488E-002   -3.00000000E-003   -3.40062718E-001   -2.80934604E-001   -1.06974420E-001   -7.01930694E-002   -8.85940031E-001    3.69150059E-002
    2.48031496E-002   -7.44094488E-002   -3.00000000E-003   -3.37267345E-001   -2.80215996E-001   -1.12687304E-001   -7.57540480E-002   -8.77343233E-001    4.37467568E-002
    2.62204724E-002   -7.44094488E-002   -3.00000000E-003   -3.34300433E-001   -2.79506816E-001   -1.18221984E-001   -8.13168533E-002   -8.68378143E-001    5.08937901E-002
    2.76377953E-002   -7.44094488E-002   -3.00000000E-003   -3.31162541E-001   -2.78805571E-001   -1.23567898E-001   -8.68775450E-002   -8.59071577E-001    5.83266043E-002
    2.90551181E-002   -7.44094488E-002   -3.00000000E-003   -3.27853904E-001   -2.78112093E-001   -1.28718570E-001   -9.24348518E-002   -8.49450479E-001    6.60155021E-002
    3.04724409E-002   -7.44094488E-002   -3.00000000E-003   -3.24376951E-001   -2.77426019E-001   -1.33666437E-001   -9.79868189E-002   -8.39543554E-001    7.39308901E-002
    3.18897638E-002   -7.44094488E-002   -3.00000000E-003   -3.20733592E-001   -2.76749909E-001   -1.38402233E-001   -1.03530153E-001   -8.29381777E-001    8.20420442E-002
    3.33070866E-002   -7.44094488E-002   -3.00000000E-003   -3.16924712E-001   -2.76083415E-001   -1.42918854E-001   -1.09059388E-001   -8.18995919E-001    9.03186107E-002
    3.47244094E-002   -7.44094488E-002   -3.00000000E-003   -3.12949570E-001   -2.75421254E-001   -1.47203513E-001   -1.14563743E-001   -8.08420062E-001    9.87292907E-002
    3.61417323E-002   -7.44094488E-002   -3.00000000E-003   -3.08803629E-001   -2.74750887E-001   -1.51251685E-001   -1.20040354E-001   -7.97676353E-001    1.07246262E-001
    3.75590551E-002   -7.44094488E-002   -3.00000000E-003   -3.04483863E-001   -2.74056611E-001   -1.55067706E-001   -1.25501366E-001   -7.86772600E-001    1.15847767E-001
    3.89763780E-002   -7.44094488E-002   -3.00000000E-003   -3.00000373E-001   -2.73343685E-001   -1.58661645E-001   -1.30978191E-001   -7.75709825E-001    1.24514471E-001
    4.03937008E-002   -7.44094488E-002   -3.00000000E-003   -2.95387800E-001   -2.72663484E-001   -1.62038339E-001   -1.36495490E-001   -7.64519573E-001    1.33222445E-001
    4.18110236E-002   -7.44094488E-002   -3.00000000E-003   -2.90698785E-001   -2.72109089E-001   -1.65158474E-001   -1.42011914E-001   -7.53316132E-001    1.41933692E-001
    4.32283465E-002   -7.44094488E-002   -3.00000000E-003   -2.85956841E-001   -2.71734820E-001   -1.67920745E-001   -1.47374232E-001   -7.42280153E-001    1.50602865E-001
    4.46456693E-002   -7.44094488E-002   -3.00000000E-003   -2.81091767E-001   -2.71450229E-001   -1.70186367E-001   -1.52366206E-001   -7.31551646E-001    1.59202579E-001
    4.60629921E-002   -7.44094488E-002   -3.00000000E-003   -2.75897274E-001   -2.70988023E-001   -1.71838668E-001   -1.56798004E-001   -7.21150208E-001    1.67743942E-001
    4.74803150E-002   -7.44094488E-002   -3.00000000E-003   -2.69948689E-001   -2.69816113E-001   -1.72825233E-001   -1.60507624E-001   -7.10953276E-001    1.76279101E-001
    4.88976378E-002   -7.44094488E-002   -3.00000000E-003   -2.62021067E-001   -2.66331904E-001   -1.73392369E-001   -1.63421101E-001   -7.00317553E-001    1.84888225E-001
    5.03149606E-002   -7.44094488E-002   -3.00000000E-003   -2.49525219E-001   -2.57847115E-001   -1.80597009E-001   -1.74789104E-001   -6.82712201E-001    1.92929895E-001
    5.17322835E-002   -7.44094488E-002   -3.00000000E-003   -4.86920522E-001   -6.23635174E-001    1.47123353E-001    3.28662912E-001   -6.99485490E-001    2.13429796E-001
    5.31496063E-002   -7.44094488E-002   -3.00000000E-003   -4.66989287E-001   -5.78796590E-001    1.43317686E-001    3.28625643E-001   -6.62785906E-001    2.13288963E-001
    5.45669291E-002   -7.44094488E-002   -3.00000000E-003   -4.52485860E-001   -5.43146636E-001    1.37822370E-001    3.16374094E-001   -6.35406746E-001    2.16495612E-001
    5.59842520E-002   -7.44094488E-002   -3.00000000E-003   -4.40195388E-001   -5.11342475E-001    1.31004426E-001    2.98500895E-001   -6.11824472E-001    2.20969517E-001
    5.74015748E-002   -7.44094488E-002   -3.00000000E-003   -4.28889520E-001   -4.80739200E-001    1.23135967E-001    2.77419589E-001   -5.90171105E-001    2.25923151E-001
    5.88188976E-002   -7.44094488E-002   -3.00000000E-003   -4.17835307E-001   -4.49882048E-001    1.14502107E-001    2.54852875E-001   -5.69598449E-001    2.30971421E-001
    6.02362205E-002   -7.44094488E-002   -3.00000000E-003   -4.06583716E-001   -4.18243591E-001    1.05497686E-001    2.32347304E-001   -5.49736925E-001    2.35930549E-001
    6.16535433E-002   -7.44094488E-002   -3.00000000E-003   -3.94986299E-001   -3.86057452E-001    9.65726708E-002    2.11081541E-001   -5.30499049E-001    2.40748733E-001
    6.30708661E-002   -7.44094488E-002   -3.00000000E-003   -3.83148790E-001   -3.53936604E-001    8.80689085E-002    1.91646340E-001   -5.11938027E-001    2.45420472E-001
    6.44881890E-002   -7.44094488E-002   -3.00000000E-003   -3.71274685E-001   -3.22454679E-001    8.01275312E-002    1.74119575E-001   -4.94124734E-001    2.49932805E-001
    6.59055118E-002   -7.44094488E-002   -3.00000000E-003   -3.59535646E-001   -2.91969971E-001    7.27363057E-002    1.58322760E-001   -4.77095767E-001    2.54256955E-001
    6.73228346E-002   -7.44094488E-002   -3.00000000E-003   -3.48026284E-001   -2.62638988E-001    6.58174017E-002    1.44027449E-001   -4.60853134E-001    2.58359890E-001
    6.87401575E-002   -7.44094488E-002   -3.00000000E-003   -3.36780033E-001   -2.34504703E-001    5.92822808E-002    1.31050384E-001   -4.45375769E-001    2.62212498E-001
    7.01574803E-002   -7.44094488E-002   -3.00000000E-003   -3.25796676E-001   -2.07563140E-001    5.30611649E-002    1.19265374E-001   -4.30630725E-001    2.65796247E-001
    7.15748031E-002   -7.44094488E-002   -3.00000000E-003   -3.15062413E-001   -1.81807328E-001    4.71010673E-002    1.08589328E-001   -4.16583496E-001    2.69105962E-001
    7.29921260E-002   -7.44094488E-002   -3.00000000E-003   -3.04559622E-001   -1.57235397E-001    4.13663064E-002    9.89638295E-002   -4.03201501E-001    2.72150682E-001
    7.44094488E-002   -7.44094488E-002   -3.00000000E-003   -2.94275010E-001   -1.33861735E-001    3.58316464E-002    9.03410404E-002   -3.90451878E-001    2.74951240E-001
    7.58267717E-002   -7.44094488E-002   -3.00000000E-003   -2.84195926E-001   -1.11698184E-001    3.04805766E-002    8.26782501E-002   -3.78304740E-001    2.77536006E-001
    7.72440945E-002   -7.44094488E-002   -3.00000000E-003   -2.74314432E-001   -9.07668959E-002    2.52991457E-002    7.59310316E-002   -3.66733214E-001    2.79937238E-001
    7.86614173E-002   -7.44094488E-002   -3.00000000E-003   -2.64622593E-001   -7.10845594E-002    2.02780938E-002    7.00559568E-002   -3.55709843E-001    2.82195997E-001
    8.00787402E-002   -7.44094488E-002   -3.00000000E-003   -2.55119754E-001   -5.26706991E-002    1.54089575E-002    6.50070401E-002   -3.45211040E-001    2.84350866E-001
    8.14960630E-002   -7.44094488E-002   -3.00000000E-003   -2.45799215E-001   -3.55431803E-002    1.06830945E-002    6.07408306E-002   -3.35209905E-001    2.86445528E-001
    8.29133858E-002   -7.44094488E-002   -3.00000000E-003   -2.36660560E-001   -1.97129192E-002    6.09492558E-003    5.72086703E-002   -3.25680674E-001    2.88523211E-001
    8.43307087E-002   -7.44094488E-002   -3.00000000E-003   -2.27702754E-001   -5.18960213E-003    1.63786706E-003    5.43628614E-002   -3.16599438E-001    2.90627676E-001
    8.57480315E-002   -7.44094488E-002   -3.00000000E-003   -2.18923172E-001    8.02298209E-003   -2.69301698E-003    5.21575445E-002   -3.07940748E-001    2.92799865E-001
    8.71653543E-002   -7.44094488E-002   -3.00000000E-003   -2.10318108E-001    1.99251368E-002   -6.90159679E-003    5.05470510E-002   -2.99680051E-001    2.95078270E-001
    8.85826772E-002   -7.44094488E-002   -3.00000000E-003   -2.01885860E-001    3.05194304E-002   -1.09926805E-002    4.94841106E-002   -2.91794519E-001    2.97499337E-001
    9.00000000E-002   -7.44094488E-002   -3.00000000E-003   -1.93625677E-001    3.98124207E-002   -1.49684380E-002    4.89206856E-002   -2.84259353E-001    3.00099661E-001
   -9.00000000E-002   -7.29921260E-002   -3.00000000E-003   -1.19048879E-001   -3.27842169E-001    3.84792558E-001    4.26071766E-001   -1.07194774E-001    3.91582601E-001
   -8.85826772E-002   -7.29921260E-002   -3.00000000E-003   -1.15574906E-001   -3.25799150E-001    3.92143904E-001    4.24602333E-001   -1.12953502E-001    3.90145662E-001
   -8.71653543E-002   -7.29921260E-002   -3.00000000E-003   -1.11697482E-001   -3.23289937E-001    3.99618834E-001    4.23046695E-001   -1.19129303E-001    3.88693858E-001
   -8.57480315E-002   -7.29921260E-002   -3.00000000E-003   -1.07414748E-001   -3.20310254E-001    4.07223994E-001    4.21412637E-001   -1.25767348E-001    3.87213900E-001
   -8.43307087E-002   -7.29921260E-002   -3.00000000E-003   -1.02731684E-001   -3.16859495E-001    4.14966322E-001    4.19709334E-001   -1.32914281E-001    3.85690915E-001
   -8.29133858E-002   -7.29921260E-002   -3.00000000E-003   -9.76507401E-002   -3.12938641E-001    4.22855465E-001    4.17949725E-001   -1.40613500E-001    3.84111037E-001
   -8.14960630E-002   -7.29921260E-002   -3.00000000E-003   -9.21756430E-002   -3.08551223E-001    4.30900688E-001    4.16145724E-001   -1.48910119E-001    3.82459527E-001
   -8.00787402E-002   -7.29921260E-002   -3.00000000E-003   -8.63127855E-002   -3.03704208E-001    4.39113672E-001    4.14312280E-001   -1.57846550E-001    3.80723265E-001
   -7.86614173E-002   -7.29921260E-002   -3.00000000E-003   -8.00679236E-002   -2.98406978E-001    4.47506344E-001    4.12464657E-001   -1.67463150E-001    3.78888910E-001
   -7.72440945E-002   -7.29921260E-002   -3.00000000E-003   -7.34543815E-002   -2.92673364E-001    4.56090981E-001    4.10620524E-001   -1.77800963E-001    3.76942974E-001
   -7.58267717E-002   -7.29921260E-002   -3.00000000E-003   -6.64797800E-002   -2.86517638E-001    4.64882630E-001    4.08798778E-001   -1.88895396E-001    3.74875369E-001
   -7.44094488E-002   -7.29921260E-002   -3.00000000E-003   -5.91549407E-002   -2.79958847E-001    4.73898546E-001    4.07020375E-001   -2.00779234E-001    3.72676991E-001
   -7.29921260E-002   -7.29921260E-002   -3.00000000E-003   -5.14891991E-002   -2.73015781E-001    4.83155338E-001    4.05305014E-001   -2.13483465E-001    3.70338517E-001
   -7.15748031E-002   -7.29921260E-002   -3.00000000E-003   -4.34949510E-002   -2.65710850E-001    4.92674392E-001    4.03677749E-001   -2.27034947E-001    3.67855365E-001
   -7.01574803E-002   -7.29921260E-002   -3.00000000E-003   -3.51850040E-002   -2.58071232E-001    5.02477275E-001    4.02162465E-001   -2.41455289E-001    3.65222386E-001
   -6.87401575E-002   -7.29921260E-002   -3.00000000E-003   -2.65814338E-002   -2.50127953E-001    5.12585773E-001    4.00787052E-001   -2.56765272E-001    3.62439755E-001
   -6.73228346E-002   -7.29921260E-002   -3.00000000E-003   -1.77052413E-002   -2.41919368E-001    5.23016284E-001    3.99576889E-001   -2.72975593E-001    3.59517040E-001
   -6.59055118E-002   -7.29921260E-002   -3.00000000E-003   -8.57602653E-003   -2.33493029E-001    5.33768680E-001    3.98548130E-001   -2.90091721E-001    3.56480486E-001
   -6.44881890E-002   -7.29921260E-002   -3.00000000E-003    8.08278038E-004   -2.24897234E-001    5.44821722E-001    3.97697988E-001   -3.08118913E-001    3.53387060E-001
   -6.30708661E-002   -7.29921260E-002   -3.00000000E-003    1.05079743E-002   -2.16164384E-001    5.56145912E-001    3.96997301E-001   -3.27079529E-001    3.50328003E-001
   -6.16535433E-002   -7.29921260E-002   -3.00000000E-003    2.06857404E-002   -2.07276237E-001    5.67758912E-001    3.96402801E-001   -3.47053263E-001    3.47406429E-001
   -6.02362205E-002   -7.29921260E-002   -3.00000000E-003    3.16192704E-002   -1.98129112E-001    5.79865203E-001    3.95910219E-001   -3.68227320E-001    3.44659550E-001
   -5.88188976E-002   -7.29921260E-002   -3.00000000E-003    4.35867194E-002   -1.88518072E-001    5.93139662E-001    3.95708811E-001   -3.90951075E-001    3.41888614E-001
   -5.74015748E-002   -7.29921260E-002   -3.00000000E-003    5.61195767E-002   -1.78400869E-001    6.09081050E-001    3.96553886E-001   -4.15614135E-001    3.38376118E-001
   -5.59842520E-002   -7.29921260E-002   -3.00000000E-003    6.61440900E-002   -1.69477126E-001    6.28483498E-001    3.99527351E-001   -4.41740440E-001    3.33407726E-001
   -5.45669291E-002   -7.29921260E-002   -3.00000000E-003    7.17161932E-002   -1.64940814E-001    6.47108292E-001    4.01699744E-001   -4.67537521E-001    3.29496543E-001
   -5.31496063E-002   -7.29921260E-002   -3.00000000E-003    7.87832624E-002   -1.64396816E-001    6.64157549E-001    3.97582424E-001   -4.92840587E-001    3.30148825E-001
   -5.17322835E-002   -7.29921260E-002   -3.00000000E-003   -2.58309736E-001   -2.90713032E-001    1.85999937E-001    2.15130254E-001   -4.91974929E-001    3.13201214E-001
   -5.03149606E-002   -7.29921260E-002   -3.00000000E-003   -2.60989056E-001   -2.88148271E-001    1.85770039E-001    2.10088149E-001   -5.05870999E-001    3.06483943E-001
   -4.88976378E-002   -7.29921260E-002   -3.00000000E-003   -2.64614899E-001   -2.86538515E-001    1.83720865E-001    2.03256407E-001   -5.21673168E-001    2.96096688E-001
   -4.74803150E-002   -7.29921260E-002   -3.00000000E-003   -2.69910702E-001   -2.87269280E-001    1.80875655E-001    1.95883695E-001   -5.38703064E-001    2.83762196E-001
   -4.60629921E-002   -7.29921260E-002   -3.00000000E-003   -2.75999334E-001   -2.89098817E-001    1.78723059E-001    1.90046632E-001   -5.55508117E-001    2.72205691E-001
   -4.46456693E-002   -7.29921260E-002   -3.00000000E-003   -2.81701981E-001   -2.90371825E-001    1.76997944E-001    1.85209347E-001   -5.71773846E-001    2.61849285E-001
   -4.32283465E-002   -7.29921260E-002   -3.00000000E-003   -2.86894186E-001   -2.91017419E-001    1.75097986E-001    1.80465502E-001   -5.87823349E-001    2.51968564E-001
   -4.18110236E-002   -7.29921260E-002   -3.00000000E-003   -2.91761233E-001   -2.91352484E-001    1.72798651E-001    1.75509672E-001   -6.03887752E-001    2.42063513E-001
   -4.03937008E-002   -7.29921260E-002   -3.00000000E-003   -2.96458828E-001   -2.91614526E-001    1.70087755E-001    1.70342082E-001   -6.20022279E-001    2.31980520E-001
   -3.89763780E-002   -7.29921260E-002   -3.00000000E-003   -3.01056223E-001   -2.91902203E-001    1.67035768E-001    1.65066058E-001   -6.36173331E-001    2.21770132E-001
   -3.75590551E-002   -7.29921260E-002   -3.00000000E-003   -3.05548967E-001   -2.92209182E-001    1.63711186E-001    1.59773633E-001   -6.52256897E-001    2.11538447E-001
   -3.61417323E-002   -7.29921260E-002   -3.00000000E-003   -3.09904237E-001   -2.92493639E-001    1.60143272E-001    1.54496960E-001   -6.68203694E-001    2.01358203E-001
   -3.47244094E-002   -7.29921260E-002   -3.00000000E-003   -3.14097690E-001   -2.92726403E-001    1.56335062E-001    1.49229168E-001   -6.83972129E-001    1.91254320E-001
   -3.33070866E-002   -7.29921260E-002   -3.00000000E-003   -3.18121421E-001   -2.92903315E-001    1.52279940E-001    1.43953189E-001   -6.99528856E-001    1.81232003E-001
   -3.18897638E-002   -7.29921260E-002   -3.00000000E-003   -3.21977484E-001   -2.93032028E-001    1.47978315E-001    1.38664655E-001   -7.14842908E-001    1.71300240E-001
   -3.04724409E-002   -7.29921260E-002   -3.00000000E-003   -3.25669404E-001   -2.93120858E-001    1.43437617E-001    1.33365063E-001   -7.29876701E-001    1.61477716E-001
   -2.90551181E-002   -7.29921260E-002   -3.00000000E-003   -3.29197542E-001   -2.93172908E-001    1.38664698E-001    1.28059383E-001   -7.44592025E-001    1.51788621E-001
   -2.76377953E-002   -7.29921260E-002   -3.00000000E-003   -3.32560017E-001   -2.93187690E-001    1.33670540E-001    1.22751032E-001   -7.58948510E-001    1.42258207E-001
   -2.62204724E-002   -7.29921260E-002   -3.00000000E-003   -3.35755354E-001   -2.93165852E-001    1.28463291E-001    1.17442578E-001   -7.72909202E-001    1.32909573E-001
   -2.48031496E-002   -7.29921260E-002   -3.00000000E-003   -3.38782788E-001   -2.93107131E-001    1.23051100E-001    1.12134579E-001   -7.86438366E-001    1.23765189E-001
   -2.33858268E-002   -7.29921260E-002   -3.00000000E-003   -3.41641959E-001   -2.93012171E-001    1.17440204E-001    1.06827827E-001   -7.99501460E-001    1.14848331E-001
   -2.19685039E-002   -7.29921260E-002   -3.00000000E-003   -3.44333701E-001   -2.92882440E-001    1.11639540E-001    1.01522464E-001   -8.12066461E-001    1.06181973E-001
   -2.05511811E-002   -7.29921260E-002   -3.00000000E-003   -3.46857479E-001   -2.92718172E-001    1.05658871E-001    9.62197606E-002   -8.24100272E-001    9.77908866E-002
   -1.91338583E-002   -7.29921260E-002   -3.00000000E-003   -3.49214125E-001   -2.92519569E-001    9.95072018E-002    9.09207720E-002   -8.35573517E-001    8.96985091E-002
   -1.77165354E-002   -7.29921260E-002   -3.00000000E-003   -3.51403924E-001   -2.92286651E-001    9.31956131E-002    8.56255582E-002   -8.46457111E-001    8.19283642E-002
   -1.62992126E-002   -7.29921260E-002   -3.00000000E-003   -3.53427211E-001   -2.92020703E-001    8.67318772E-002    8.03326962E-002   -8.56725122E-001    7.45036780E-002
   -1.48818898E-002   -7.29921260E-002   -3.00000000E-003   -3.55285098E-001   -2.91721608E-001    8.01271612E-002    7.50436595E-002   -8.66355962E-001    6.74475051E-002
   -1.34645669E-002   -7.29921260E-002   -3.00000000E-003   -3.56977595E-001   -2.91388873E-001    7.33923621E-002    6.97558060E-002   -8.75325570E-001    6.07825714E-002
   -1.20472441E-002   -7.29921260E-002   -3.00000000E-003   -3.58506498E-001   -2.91025232E-001    6.65363915E-002    6.44697259E-002   -8.83617824E-001    5.45294653E-002
   -1.06299213E-002   -7.29921260E-002   -3.00000000E-003   -3.59871543E-001   -2.90629844E-001    5.95734912E-002    5.91847727E-002   -8.91214207E-001    4.87100813E-002
   -9.21259843E-003   -7.29921260E-002   -3.00000000E-003   -3.61073808E-001   -2.90203436E-001    5.25122742E-002    5.38988639E-002   -8.98101704E-001    4.33434132E-002
   -7.79527559E-003   -7.29921260E-002   -3.00000000E-003   -3.62113567E-001   -2.89747844E-001    4.53659903E-002    4.86110960E-002   -9.04270832E-001    3.84482249E-002
   -6.37795276E-003   -7.29921260E-002   -3.00000000E-003   -3.62991364E-001   -2.89263472E-001    3.81459321E-002    4.33204416E-002   -9.09711920E-001    3.40421322E-002
   -4.96062992E-003   -7.29921260E-002   -3.00000000E-003   -3.63707319E-001   -2.88750861E-001    3.08632479E-002    3.80241602E-002   -9.14418762E-001    3.01406002E-002
   -3.54330709E-003   -7.29921260E-002   -3.00000000E-003   -3.64261569E-001   -2.88211253E-001    2.35307692E-002    3.27218325E-002   -9.18388606E-001    2.67580467E-002
   -2.12598425E-003   -7.29921260E-002   -3.00000000E-003   -3.64654811E-001   -2.87646421E-001    1.61605604E-002    2.74121293E-002   -9.21620904E-001    2.39060808E-002
   -7.08661417E-004   -7.29921260E-002   -3.00000000E-003   -3.64886185E-001   -2.87059326E-001    8.76461362E-003    2.20923329E-002   -9.24118936E-001    2.15949304E-002
    7.08661417E-004   -7.29921260E-002   -3.00000000E-003   -3.64955784E-001   -2.86449681E-001    1.35488940E-003    1.67617492E-002   -9.25884933E-001    1.98331180E-002
    2.12598425E-003   -7.29921260E-002   -3.00000000E-003   -3.64863264E-001   -2.85819665E-001   -6.05527488E-003    1.14194104E-002   -9.26926208E-001    1.86263567E-002
    3.54330709E-003   -7.29921260E-002   -3.00000000E-003   -3.64608290E-001   -2.85172510E-001   -1.34558129E-002    6.06285547E-003   -9.27252053E-001    1.79778248E-002
    4.96062992E-003   -7.29921260E-002   -3.00000000E-003   -3.64190336E-001   -2.84511055E-001   -2.08352561E-002    6.91461522E-004   -9.26874911E-001    1.78880212E-002
    6.37795276E-003   -7.29921260E-002   -3.00000000E-003   -3.63608758E-001   -2.83836010E-001   -2.81789181E-002   -4.69538430E-003   -9.25806143E-001    1.83562750E-002
    7.79527559E-003   -7.29921260E-002   -3.00000000E-003   -3.62862842E-001   -2.83149910E-001   -3.54750406E-002   -1.00981010E-002   -9.24059761E-001    1.93784395E-002
    9.21259843E-003   -7.29921260E-002   -3.00000000E-003   -3.61951587E-001   -2.82455493E-001   -4.27144871E-002   -1.55180781E-002   -9.21654215E-001    2.09479119E-002
    1.06299213E-002   -7.29921260E-002   -3.00000000E-003   -3.60874420E-001   -2.81755568E-001   -4.98852873E-002   -2.09552977E-002   -9.18608358E-001    2.30553557E-002
    1.20472441E-002   -7.29921260E-002   -3.00000000E-003   -3.59630665E-001   -2.81051903E-001   -5.69761093E-002   -2.64084778E-002   -9.14940375E-001    2.56891634E-002
    1.34645669E-002   -7.29921260E-002   -3.00000000E-003   -3.58219322E-001   -2.80346779E-001   -6.39757577E-002   -3.18788970E-002   -9.10671953E-001    2.88359294E-002
    1.48818898E-002   -7.29921260E-002   -3.00000000E-003   -3.56639913E-001   -2.79642274E-001   -7.08726233E-002   -3.73647023E-002   -9.05825837E-001    3.24789090E-002
    1.62992126E-002   -7.29921260E-002   -3.00000000E-003   -3.54891591E-001   -2.78940217E-001   -7.76576729E-002   -4.28659462E-002   -9.00425078E-001    3.66005715E-002
    1.77165354E-002   -7.29921260E-002   -3.00000000E-003   -3.52973704E-001   -2.78243242E-001   -8.43203276E-002   -4.83821175E-002   -8.94495690E-001    4.11799986E-002
    1.91338583E-002   -7.29921260E-002   -3.00000000E-003   -3.50886254E-001   -2.77550822E-001   -9.08513048E-002   -5.39099646E-002   -8.88060998E-001    4.61961060E-002
    2.05511811E-002   -7.29921260E-002   -3.00000000E-003   -3.48628397E-001   -2.76865872E-001   -9.72388264E-002   -5.94494047E-002   -8.81147694E-001    5.16253840E-002
    2.19685039E-002   -7.29921260E-002   -3.00000000E-003   -3.46200246E-001   -2.76189825E-001   -1.03474961E-001   -6.49988039E-002   -8.73783115E-001    5.74423635E-002
    2.33858268E-002   -7.29921260E-002   -3.00000000E-003   -3.43602245E-001   -2.75521751E-001   -1.09549607E-001   -7.05550636E-002   -8.65992773E-001    6.36222693E-002
    2.48031496E-002   -7.29921260E-002   -3.00000000E-003   -3.40834029E-001   -2.74863308E-001   -1.15453690E-001   -7.61169003E-002   -8.57806017E-001    7.01375723E-002
    2.62204724E-002   -7.29921260E-002   -3.00000000E-003   -3.37896161E-001   -2.74214904E-001   -1.21180098E-001   -8.16825154E-002   -8.49249691E-001    7.69614914E-002
    2.76377953E-002   -7.29921260E-002   -3.00000000E-003   -3.34788868E-001   -2.73575759E-001   -1.26718177E-001   -8.72484513E-002   -8.40350478E-001    8.40664332E-002
    2.90551181E-002   -7.29921260E-002   -3.00000000E-003   -3.31513636E-001   -2.72945231E-001   -1.32059631E-001   -9.28129460E-002   -8.31135842E-001    9.14246732E-002
    3.04724409E-002   -7.29921260E-002   -3.00000000E-003   -3.28071640E-001   -2.72324564E-001   -1.37196352E-001   -9.83730125E-002   -8.21634673E-001    9.90077915E-002
    3.18897638E-002   -7.29921260E-002   -3.00000000E-003   -3.24463793E-001   -2.71712746E-001   -1.42120403E-001   -1.03925903E-001   -8.11874335E-001    1.06788189E-001
    3.33070866E-002   -7.29921260E-002   -3.00000000E-003   -3.20691404E-001   -2.71109122E-001   -1.46823684E-001   -1.09467936E-001   -8.01884281E-001    1.14737439E-001
    3.47244094E-002   -7.29921260E-002   -3.00000000E-003   -3.16754123E-001   -2.70509451E-001   -1.51296759E-001   -1.14993781E-001   -7.91691527E-001    1.22828316E-001
    3.61417323E-002   -7.29921260E-002   -3.00000000E-003   -3.12651889E-001   -2.69908632E-001   -1.55534901E-001   -1.20503065E-001   -7.81318762E-001    1.31034902E-001
    3.75590551E-002   -7.29921260E-002   -3.00000000E-003   -3.08387337E-001   -2.69304970E-001   -1.59535689E-001   -1.26001182E-001   -7.70786687E-001    1.39333200E-001
    3.89763780E-002   -7.29921260E-002   -3.00000000E-003   -3.03968844E-001   -2.68706575E-001   -1.63297014E-001   -1.31494230E-001   -7.60116986E-001    1.47699488E-001
    4.03937008E-002   -7.29921260E-002   -3.00000000E-003   -2.99412526E-001   -2.68136847E-001   -1.66808535E-001   -1.36979364E-001   -7.49349301E-001    1.56108966E-001
    4.18110236E-002   -7.29921260E-002   -3.00000000E-003   -2.94732836E-001   -2.67624111E-001   -1.70038663E-001   -1.42419266E-001   -7.38554000E-001    1.64531157E-001
    4.32283465E-002   -7.29921260E-002   -3.00000000E-003   -2.89918177E-001   -2.67162030E-001   -1.72938998E-001   -1.47740740E-001   -7.27810940E-001    1.72936658E-001
    4.46456693E-002   -7.29921260E-002   -3.00000000E-003   -2.84904621E-001   -2.66669090E-001   -1.75461624E-001   -1.52858913E-001   -7.17164398E-001    1.81303104E-001
    4.60629921E-002   -7.29921260E-002   -3.00000000E-003   -2.79554882E-001   -2.65960616E-001   -1.77609712E-001   -1.57746848E-001   -7.06566855E-001    1.89621550E-001
    4.74803150E-002   -7.29921260E-002   -3.00000000E-003   -2.73648788E-001   -2.64730780E-001   -1.79540338E-001   -1.62554519E-001   -6.95798329E-001    1.97889140E-001
    4.88976378E-002   -7.29921260E-002   -3.00000000E-003   -2.67006159E-001   -2.62681018E-001   -1.81835648E-001   -1.67990978E-001   -6.84323516E-001    2.06076890E-001
    5.03149606E-002   -7.29921260E-002   -3.00000000E-003   -2.60498415E-001   -2.61098158E-001   -1.85566249E-001   -1.75440710E-001   -6.72037321E-001    2.14121057E-001
    5.17322835E-002   -7.29921260E-002   -3.00000000E-003   -2.55811531E-001   -2.62815254E-001   -1.89817848E-001   -1.82533827E-001   -6.61724597E-001    2.21942314E-001
    5.31496063E-002   -7.29921260E-002   -3.00000000E-003   -4.77234309E-001   -5.71783955E-001    1.39210039E-001    2.87504276E-001   -6.77818020E-001    2.43304666E-001
    5.45669291E-002   -7.29921260E-002   -3.00000000E-003   -4.61944550E-001   -5.47453048E-001    1.29899834E-001    2.83620745E-001   -6.44558676E-001    2.43692701E-001
    5.59842520E-002   -7.29921260E-002   -3.00000000E-003   -4.50742210E-001   -5.21591154E-001    1.22829552E-001    2.68826861E-001   -6.18615193E-001    2.46423284E-001
    5.74015748E-002   -7.29921260E-002   -3.00000000E-003   -4.40534732E-001   -4.94361671E-001    1.14810517E-001    2.48166958E-001   -5.95812909E-001    2.50118996E-001
    5.88188976E-002   -7.29921260E-002   -3.00000000E-003   -4.30236712E-001   -4.64664198E-001    1.05648484E-001    2.24602766E-001   -5.74393503E-001    2.54043529E-001
    6.02362205E-002   -7.29921260E-002   -3.00000000E-003   -4.19140417E-001   -4.32230978E-001    9.58679018E-002    2.00951441E-001   -5.53667646E-001    2.57911354E-001
    6.16535433E-002   -7.29921260E-002   -3.00000000E-003   -4.07108725E-001   -3.98107105E-001    8.63092442E-002    1.79307309E-001   -5.33551555E-001    2.61721840E-001
    6.30708661E-002   -7.29921260E-002   -3.00000000E-003   -3.94542338E-001   -3.63817396E-001    7.75586491E-002    1.60395338E-001   -5.14207930E-001    2.65532982E-001
    6.44881890E-002   -7.29921260E-002   -3.00000000E-003   -3.81930539E-001   -3.30433124E-001    6.97265960E-002    1.43947384E-001   -4.95771461E-001    2.69338456E-001
    6.59055118E-002   -7.29921260E-002   -3.00000000E-003   -3.69572159E-001   -2.98406539E-001    6.26577955E-002    1.29424827E-001   -4.78274959E-001    2.73084907E-001
    6.73228346E-002   -7.29921260E-002   -3.00000000E-003   -3.57574070E-001   -2.67812555E-001    5.61508776E-002    1.16397618E-001   -4.61689763E-001    2.76704414E-001
    6.87401575E-002   -7.29921260E-002   -3.00000000E-003   -3.45942665E-001   -2.38590739E-001    5.00475553E-002    1.04608883E-001   -4.45957033E-001    2.80144975E-001
    7.01574803E-002   -7.29921260E-002   -3.00000000E-003   -3.34644257E-001   -2.10664229E-001    4.42433504E-002    9.39268563E-002   -4.31015631E-001    2.83374742E-001
    7.15748031E-002   -7.29921260E-002   -3.00000000E-003   -3.23639791E-001   -1.83984403E-001    3.86743765E-002    8.42871625E-002   -4.16809106E-001    2.86381052E-001
    7.29921260E-002   -7.29921260E-002   -3.00000000E-003   -3.12895355E-001   -1.58533880E-001    3.33024724E-002    7.56522015E-002   -4.03290731E-001    2.89171769E-001
    7.44094488E-002   -7.29921260E-002   -3.00000000E-003   -3.02386856E-001   -1.34319940E-001    2.81047262E-002    6.79915137E-002   -3.90418158E-001    2.91766090E-001
    7.58267717E-002   -7.29921260E-002   -3.00000000E-003   -2.92096719E-001   -1.11358021E-001    2.30668685E-002    6.12718050E-002   -3.78156039E-001    2.94194094E-001
    7.72440945E-002   -7.29921260E-002   -3.00000000E-003   -2.82012923E-001   -8.96695021E-002    1.81788576E-002    5.54558165E-002   -3.66473332E-001    2.96491235E-001
    7.86614173E-002   -7.29921260E-002   -3.00000000E-003   -2.72125259E-001   -6.92738814E-002    1.34333055E-002    5.05026831E-002   -3.55340444E-001    2.98695746E-001
    8.00787402E-002   -7.29921260E-002   -3.00000000E-003   -2.62430997E-001   -5.01934005E-002    8.82309419E-003    4.63689787E-002   -3.44732808E-001    3.00849279E-001
    8.14960630E-002   -7.29921260E-002   -3.00000000E-003   -2.52928827E-001   -3.24457710E-002    4.34233458E-003    4.30075039E-002   -3.34621328E-001    3.02997185E-001
    8.29133858E-002   -7.29921260E-002   -3.00000000E-003   -2.43611534E-001   -1.60425048E-002   -1.48760945E-005    4.03738881E-002   -3.24980515E-001    3.05178432E-001
    8.43307087E-002   -7.29921260E-002   -3.00000000E-003   -2.34478670E-001   -9.92881926E-004   -4.25388165E-003    3.84204614E-002   -3.15785657E-001    3.07435799E-001
    8.57480315E-002   -7.29921260E-002   -3.00000000E-003   -2.25528065E-001    1.26985846E-002   -8.37912707E-003    3.70999340E-002   -3.07011520E-001    3.09809329E-001
    8.71653543E-002   -7.29921260E-002   -3.00000000E-003   -2.16755141E-001    2.50323091E-002   -1.23939613E-002    3.63670907E-002   -2.98633397E-001    3.12334772E-001
    8.85826772E-002   -7.29921260E-002   -3.00000000E-003   -2.08158516E-001    3.60106610E-002   -1.63027928E-002    3.61739710E-002   -2.90628348E-001    3.15046179E-001
    9.00000000E-002   -7.29921260E-002   -3.00000000E-003   -1.99733991E-001    4.56408992E-002   -2.01078466E-002    3.64738651E-002   -2.82971711E-001    3.17975062E-001
   -9.00000000E-002   -7.15748031E-002   -3.00000000E-003   -1.14055662E-001   -3.23433412E-001    3.83354784E-001    4.22258331E-001   -9.96585917E-002    4.08825845E-001
   -8.85826772E-002   -7.15748031E-002   -3.00000000E-003   -1.10498601E-001   -3.21319543E-001    3.90542592E-001    4.20631463E-001   -1.05461582E-001    4.07518211E-001
   -8.71653543E-002   -7.15748031E-002   -3.00000000E-003   -1.06532587E-001   -3.18734071E-001    3.97841476E-001    4.18910164E-001   -1.11664325E-001    4.06213789E-001
   -8.57480315E-002   -7.15748031E-002   -3.00000000E-003   -1.02154642E-001   -3.15671434E-001    4.05256941E-001    4.17100543E-001   -1.18311491E-001    4.04899722E-001
   -8.43307087E-002   -7.15748031E-002   -3.00000000E-003   -9.73695056E-002   -3.12129157E-001    4.12795545E-001    4.15213377E-001   -1.25449289E-001    4.03562097E-001
   -8.29133858E-002   -7.15748031E-002   -3.00000000E-003   -9.21780408E-002   -3.08107242E-001    4.20466311E-001    4.13259622E-001   -1.33121523E-001    4.02188532E-001
   -8.14960630E-002   -7.15748031E-002   -3.00000000E-003   -8.65834532E-002   -3.03607965E-001    4.28277757E-001    4.11252453E-001   -1.41373302E-001    4.00764963E-001
   -8.00787402E-002   -7.15748031E-002   -3.00000000E-003   -8.05901465E-002   -2.98636467E-001    4.36240753E-001    4.09206671E-001   -1.50248160E-001    3.99279132E-001
   -7.86614173E-002   -7.15748031E-002   -3.00000000E-003   -7.42044414E-002   -2.93200729E-001    4.44366264E-001    4.07137952E-001   -1.59787674E-001    3.97717726E-001
   -7.72440945E-002   -7.15748031E-002   -3.00000000E-003   -6.74363959E-002   -2.87313069E-001    4.52666677E-001    4.05063810E-001   -1.70033353E-001    3.96069618E-001
   -7.58267717E-002   -7.15748031E-002   -3.00000000E-003   -6.02931863E-002   -2.80986937E-001    4.61156331E-001    4.03003937E-001   -1.81023795E-001    3.94325583E-001
   -7.44094488E-002   -7.15748031E-002   -3.00000000E-003   -5.27834848E-002   -2.74239158E-001    4.69850704E-001    4.00977533E-001   -1.92794558E-001    3.92476306E-001
   -7.29921260E-002   -7.15748031E-002   -3.00000000E-003   -4.49130985E-002   -2.67086416E-001    4.78768072E-001    3.99007304E-001   -2.05380202E-001    3.90516788E-001
   -7.15748031E-002   -7.15748031E-002   -3.00000000E-003   -3.66929664E-002   -2.59551549E-001    4.87931665E-001    3.97117037E-001   -2.18812916E-001    3.88443443E-001
   -7.01574803E-002   -7.15748031E-002   -3.00000000E-003   -2.81315358E-002   -2.51654302E-001    4.97366493E-001    3.95333710E-001   -2.33123369E-001    3.86250620E-001
   -6.87401575E-002   -7.15748031E-002   -3.00000000E-003   -1.92519748E-002   -2.43426670E-001    5.07104712E-001    3.93689901E-001   -2.48340309E-001    3.83935635E-001
   -6.73228346E-002   -7.15748031E-002   -3.00000000E-003   -1.00866930E-002   -2.34908934E-001    5.17172467E-001    3.92218408E-001   -2.64483495E-001    3.81502247E-001
   -6.59055118E-002   -7.15748031E-002   -3.00000000E-003   -6.86153370E-004   -2.26164333E-001    5.27570863E-001    3.90946823E-001   -2.81562477E-001    3.78976473E-001
   -6.44881890E-002   -7.15748031E-002   -3.00000000E-003    8.90949756E-003   -2.17280596E-001    5.38243816E-001    3.89864938E-001   -2.99575213E-001    3.76441948E-001
   -6.30708661E-002   -7.15748031E-002   -3.00000000E-003    1.87379731E-002   -2.08342314E-001    5.49058637E-001    3.88889857E-001   -3.18533768E-001    3.74072712E-001
   -6.16535433E-002   -7.15748031E-002   -3.00000000E-003    2.90378026E-002   -1.99363693E-001    5.59854298E-001    3.87847297E-001   -3.38529767E-001    3.72143333E-001
   -6.02362205E-002   -7.15748031E-002   -3.00000000E-003    4.04018084E-002   -1.90197100E-001    5.70605751E-001    3.86495578E-001   -3.59867777E-001    3.70960616E-001
   -5.88188976E-002   -7.15748031E-002   -3.00000000E-003    5.40635594E-002   -1.80361648E-001    5.81858443E-001    3.84575353E-001   -3.83332261E-001    3.70664060E-001
   -5.74015748E-002   -7.15748031E-002   -3.00000000E-003    7.24412198E-002   -1.68252016E-001    5.96767191E-001    3.82279284E-001   -4.10868434E-001    3.70294641E-001
   -5.59842520E-002   -7.15748031E-002   -3.00000000E-003    9.00905577E-002   -1.53184872E-001    6.28489001E-001    3.87750866E-001   -4.44612357E-001    3.63585038E-001
   -5.45669291E-002   -7.15748031E-002   -3.00000000E-003    9.02242255E-002   -1.59224305E-001    6.59316448E-001    3.90448498E-001   -4.71142252E-001    3.53541920E-001
   -5.31496063E-002   -7.15748031E-002   -3.00000000E-003   -2.56122679E-001   -2.86925269E-001    1.88946834E-001    2.15019125E-001   -4.60132401E-001    3.34735175E-001
   -5.17322835E-002   -7.15748031E-002   -3.00000000E-003   -2.59933675E-001   -2.85272047E-001    1.90385869E-001    2.12282616E-001   -4.72730627E-001    3.30002574E-001
   -5.03149606E-002   -7.15748031E-002   -3.00000000E-003   -2.64078053E-001   -2.84017591E-001    1.90219557E-001    2.07935375E-001   -4.86704554E-001    3.22742020E-001
   -4.88976378E-002   -7.15748031E-002   -3.00000000E-003   -2.68634788E-001   -2.83383105E-001    1.88884472E-001    2.02452836E-001   -5.01850282E-001    3.13477148E-001
   -4.74803150E-002   -7.15748031E-002   -3.00000000E-003   -2.73759218E-001   -2.83627048E-001    1.86928816E-001    1.96567027E-001   -5.17734999E-001    3.03071167E-001
   -4.60629921E-002   -7.15748031E-002   -3.00000000E-003   -2.79212905E-001   -2.84410109E-001    1.84866906E-001    1.90977458E-001   -5.33811850E-001    2.92535549E-001
   -4.46456693E-002   -7.15748031E-002   -3.00000000E-003   -2.84602640E-001   -2.85185537E-001    1.82790470E-001    1.85767982E-001   -5.49805755E-001    2.82316078E-001
   -4.32283465E-002   -7.15748031E-002   -3.00000000E-003   -2.89754771E-001   -2.85741078E-001    1.80547967E-001    1.80697174E-001   -5.65713883E-001    2.72342733E-001
   -4.18110236E-002   -7.15748031E-002   -3.00000000E-003   -2.94674907E-001   -2.86114702E-001    1.78017483E-001    1.75587606E-001   -5.81598479E-001    2.62436551E-001
   -4.03937008E-002   -7.15748031E-002   -3.00000000E-003   -2.99414882E-001   -2.86393881E-001    1.75161511E-001    1.70390625E-001   -5.97481331E-001    2.52501106E-001
   -3.89763780E-002   -7.15748031E-002   -3.00000000E-003   -3.04011522E-001   -2.86637550E-001    1.71994753E-001    1.65125998E-001   -6.13338130E-001    2.42530619E-001
   -3.75590551E-002   -7.15748031E-002   -3.00000000E-003   -3.08472844E-001   -2.86860227E-001    1.68545377E-001    1.59831377E-001   -6.29120527E-001    2.32563757E-001
   -3.61417323E-002   -7.15748031E-002   -3.00000000E-003   -3.12790675E-001   -2.87054173E-001    1.64833103E-001    1.54528213E-001   -6.44780662E-001    2.22641091E-001
   -3.47244094E-002   -7.15748031E-002   -3.00000000E-003   -3.16953808E-001   -2.87209073E-001    1.60867517E-001    1.49220402E-001   -6.60275203E-001    2.12789145E-001
   -3.33070866E-002   -7.15748031E-002   -3.00000000E-003   -3.20955762E-001   -2.87320113E-001    1.56651394E-001    1.43907219E-001   -6.75567148E-001    2.03025215E-001
   -3.18897638E-002   -7.15748031E-002   -3.00000000E-003   -3.24794821E-001   -2.87389483E-001    1.52190655E-001    1.38586913E-001   -6.90621292E-001    1.93364892E-001
   -3.04724409E-002   -7.15748031E-002   -3.00000000E-003   -3.28471311E-001   -2.87420168E-001    1.47490880E-001    1.33260407E-001   -7.05402117E-001    1.83826113E-001
   -2.90551181E-002   -7.15748031E-002   -3.00000000E-003   -3.31984572E-001   -2.87414755E-001    1.42559157E-001    1.27930274E-001   -7.19873021E-001    1.74429810E-001
   -2.76377953E-002   -7.15748031E-002   -3.00000000E-003   -3.35334039E-001   -2.87374115E-001    1.37403316E-001    1.22598164E-001   -7.33997154E-001    1.65197344E-001
   -2.62204724E-002   -7.15748031E-002   -3.00000000E-003   -3.38518690E-001   -2.87299102E-001    1.32032390E-001    1.17267288E-001   -7.47739122E-001    1.56150538E-001
   -2.48031496E-002   -7.15748031E-002   -3.00000000E-003   -3.41537709E-001   -2.87190751E-001    1.26454305E-001    1.11937558E-001   -7.61064045E-001    1.47310916E-001
   -2.33858268E-002   -7.15748031E-002   -3.00000000E-003   -3.44390847E-001   -2.87049352E-001    1.20679034E-001    1.06610740E-001   -7.73938795E-001    1.38700303E-001
   -2.19685039E-002   -7.15748031E-002   -3.00000000E-003   -3.47077913E-001   -2.86875145E-001    1.14712914E-001    1.01286768E-001   -7.86331707E-001    1.30340879E-001
   -2.05511811E-002   -7.15748031E-002   -3.00000000E-003   -3.49599502E-001   -2.86669896E-001    1.08565816E-001    9.59675370E-002   -7.98213292E-001    1.22254283E-001
   -1.91338583E-002   -7.15748031E-002   -3.00000000E-003   -3.51955319E-001   -2.86433511E-001    1.02248040E-001    9.06527691E-002   -8.09553344E-001    1.14463092E-001
   -1.77165354E-002   -7.15748031E-002   -3.00000000E-003   -3.54146041E-001   -2.86166801E-001    9.57675589E-002    8.53416262E-002   -8.20325749E-001    1.06988159E-001
   -1.62992126E-002   -7.15748031E-002   -3.00000000E-003   -3.56171743E-001   -2.85870078E-001    8.91372229E-002    8.00348979E-002   -8.30504220E-001    9.98518306E-002
   -1.48818898E-002   -7.15748031E-002   -3.00000000E-003   -3.58033093E-001   -2.85543314E-001    8.23645499E-002    7.47325019E-002   -8.40067647E-001    9.30753271E-002
   -1.34645669E-002   -7.15748031E-002   -3.00000000E-003   -3.59730793E-001   -2.85188952E-001    7.54610985E-002    6.94325875E-002   -8.48995779E-001    8.66783388E-002
   -1.20472441E-002   -7.15748031E-002   -3.00000000E-003   -3.61265038E-001   -2.84805795E-001    6.84380800E-002    6.41355903E-002   -8.57268064E-001    8.06816073E-002
   -1.06299213E-002   -7.15748031E-002   -3.00000000E-003   -3.62636495E-001   -2.84395346E-001    6.13055392E-002    5.88396030E-002   -8.64870147E-001    7.51038914E-002
   -9.21259843E-003   -7.15748031E-002   -3.00000000E-003   -3.63846159E-001   -2.83958008E-001    5.40756180E-002    5.35443998E-002   -8.71788913E-001    6.99626340E-002
   -7.79527559E-003   -7.15748031E-002   -3.00000000E-003   -3.64893542E-001   -2.83495356E-001    4.67602587E-002    4.82480748E-002   -8.78012629E-001    6.52756288E-002
   -6.37795276E-003   -7.15748031E-002   -3.00000000E-003   -3.65779349E-001   -2.83007666E-001    3.93710474E-002    4.29495671E-002   -8.83532860E-001    6.10584387E-002
   -4.96062992E-003   -7.15748031E-002   -3.00000000E-003   -3.66503875E-001   -2.82496420E-001    3.19187487E-002    3.76469208E-002   -8.88343792E-001    5.73251010E-002
   -3.54330709E-003   -7.15748031E-002   -3.00000000E-003   -3.67067095E-001   -2.81963047E-001    2.44142339E-002    3.23380037E-002   -8.92442003E-001    5.40883154E-002
   -2.12598425E-003   -7.15748031E-002   -3.00000000E-003   -3.67469487E-001   -2.81408146E-001    1.68728625E-002    2.70233683E-002   -8.95825971E-001    5.13590924E-002
   -7.08661417E-004   -7.15748031E-002   -3.00000000E-003   -3.67710488E-001   -2.80834427E-001    9.30444462E-003    2.16999951E-002   -8.98497355E-001    4.91468082E-002
    7.08661417E-004   -7.15748031E-002   -3.00000000E-003   -3.67790042E-001   -2.80243191E-001    1.72173422E-003    1.63663161E-002   -9.00460136E-001    4.74579609E-002
    2.12598425E-003   -7.15748031E-002   -3.00000000E-003   -3.67707923E-001   -2.79636152E-001   -5.86410614E-003    1.10212944E-002   -9.01719538E-001    4.62981254E-002
    3.54330709E-003   -7.15748031E-002   -3.00000000E-003   -3.67463874E-001   -2.79015216E-001   -1.34402900E-002    5.66391154E-003   -9.02283491E-001    4.56702637E-002
    4.96062992E-003   -7.15748031E-002   -3.00000000E-003   -3.67057263E-001   -2.78382612E-001   -2.09962355E-002    2.92867758E-004   -9.02162111E-001    4.55749770E-002
    6.37795276E-003   -7.15748031E-002   -3.00000000E-003   -3.66487534E-001   -2.77740382E-001   -2.85173857E-002   -5.09306219E-003   -9.01367233E-001    4.60109062E-002
    7.79527559E-003   -7.15748031E-002   -3.00000000E-003   -3.65754447E-001   -2.77090531E-001   -3.59941319E-002   -1.04947591E-002   -8.99912912E-001    4.69738096E-002
    9.21259843E-003   -7.15748031E-002   -3.00000000E-003   -3.64856956E-001   -2.76436142E-001   -4.34149266E-002   -1.59120264E-002   -8.97815122E-001    4.84576763E-002
    1.06299213E-002   -7.15748031E-002   -3.00000000E-003   -3.63794385E-001   -2.75777974E-001   -5.07674694E-002   -2.13458971E-002   -8.95090090E-001    5.04545763E-002
    1.20472441E-002   -7.15748031E-002   -3.00000000E-003   -3.62566380E-001   -2.75119026E-001   -5.80428252E-002   -2.67961742E-002   -8.91756626E-001    5.29531643E-002
    1.34645669E-002   -7.15748031E-002   -3.00000000E-003   -3.61172164E-001   -2.74459855E-001   -6.52266653E-002   -3.22626584E-002   -8.87834172E-001    5.59414144E-002
    1.48818898E-002   -7.15748031E-002   -3.00000000E-003   -3.59611101E-001   -2.73803609E-001   -7.23096989E-002   -3.77448110E-002   -8.83343742E-001    5.94039806E-002
    1.62992126E-002   -7.15748031E-002   -3.00000000E-003   -3.57882794E-001   -2.73152009E-001   -7.92815799E-002   -4.32419811E-002   -8.78308495E-001    6.33243124E-002
    1.77165354E-002   -7.15748031E-002   -3.00000000E-003   -3.55986635E-001   -2.72506173E-001   -8.61320098E-002   -4.87543195E-002   -8.72751783E-001    6.76837984E-002
    1.91338583E-002   -7.15748031E-002   -3.00000000E-003   -3.53922375E-001   -2.71867335E-001   -9.28513671E-002   -5.42789999E-002   -8.66696017E-001    7.24628171E-002
    2.05511811E-002   -7.15748031E-002   -3.00000000E-003   -3.51689707E-001   -2.71237774E-001   -9.94291465E-002   -5.98167171E-002   -8.60168591E-001    7.76394794E-002
    2.19685039E-002   -7.15748031E-002   -3.00000000E-003   -3.49288529E-001   -2.70616635E-001   -1.05854847E-001   -6.53645990E-002   -8.53191701E-001    8.31914886E-002
    2.33858268E-002   -7.15748031E-002   -3.00000000E-003   -3.46719269E-001   -2.70006023E-001   -1.12119360E-001   -7.09211182E-002   -8.45793246E-001    8.90947199E-002
    2.48031496E-002   -7.15748031E-002   -3.00000000E-003   -3.43981973E-001   -2.69405161E-001   -1.18213772E-001   -7.64844414E-002   -8.37999577E-001    9.53249874E-002
    2.62204724E-002   -7.15748031E-002   -3.00000000E-003   -3.41076967E-001   -2.68814130E-001   -1.24129284E-001   -8.20527224E-002   -8.29835734E-001    1.01857419E-001
    2.76377953E-002   -7.15748031E-002   -3.00000000E-003   -3.38004258E-001   -2.68235141E-001   -1.29857095E-001   -8.76244483E-002   -8.21329821E-001    1.08665885E-001
    2.90551181E-002   -7.15748031E-002   -3.00000000E-003   -3.34765725E-001   -2.67665787E-001   -1.35386907E-001   -9.31957301E-002   -8.12507481E-001    1.15724654E-001
    3.04724409E-002   -7.15748031E-002   -3.00000000E-003   -3.31361936E-001   -2.67106262E-001   -1.40711251E-001   -9.87649533E-002   -8.03395495E-001    1.23008059E-001
    3.18897638E-002   -7.15748031E-002   -3.00000000E-003   -3.27793803E-001   -2.66556322E-001   -1.45822005E-001   -1.04329140E-001   -7.94021957E-001    1.30489564E-001
    3.33070866E-002   -7.15748031E-002   -3.00000000E-003   -3.24062553E-001   -2.66014022E-001   -1.50710483E-001   -1.09885370E-001   -7.84413402E-001    1.38143884E-001
    3.47244094E-002   -7.15748031E-002   -3.00000000E-003   -3.20168967E-001   -2.65479192E-001   -1.55368584E-001   -1.15431604E-001   -7.74595697E-001    1.45944871E-001
    3.61417323E-002   -7.15748031E-002   -3.00000000E-003   -3.16114384E-001   -2.64948131E-001   -1.59789570E-001   -1.20964797E-001   -7.64592673E-001    1.53868393E-001
    3.75590551E-002   -7.15748031E-002   -3.00000000E-003   -3.11901893E-001   -2.64422089E-001   -1.63968585E-001   -1.26486082E-001   -7.54429896E-001    1.61890441E-001
    3.89763780E-002   -7.15748031E-002   -3.00000000E-003   -3.07536865E-001   -2.63905979E-001   -1.67897758E-001   -1.31993414E-001   -7.44134625E-001    1.69987215E-001
    4.03937008E-002   -7.15748031E-002   -3.00000000E-003   -3.03025104E-001   -2.63407718E-001   -1.71565839E-001   -1.37477567E-001   -7.33741175E-001    1.78134149E-001
    4.18110236E-002   -7.15748031E-002   -3.00000000E-003   -2.98366700E-001   -2.62930775E-001   -1.74954483E-001   -1.42917388E-001   -7.23293474E-001    1.86306506E-001
    4.32283465E-002   -7.15748031E-002   -3.00000000E-003   -2.93548342E-001   -2.62456582E-001   -1.78042045E-001   -1.48280028E-001   -7.12830132E-001    1.94479434E-001
    4.46456693E-002   -7.15748031E-002   -3.00000000E-003   -2.88530187E-001   -2.61933448E-001   -1.80825689E-001   -1.53547532E-001   -7.02364010E-001    2.02631766E-001
    4.60629921E-002   -7.15748031E-002   -3.00000000E-003   -2.83254329E-001   -2.61277532E-001   -1.83347181E-001   -1.58754922E-001   -6.91855573E-001    2.10747173E-001
    4.74803150E-002   -7.15748031E-002   -3.00000000E-003   -2.77682112E-001   -2.60419813E-001   -1.85737950E-001   -1.64051896E-001   -6.81202697E-001    2.18808834E-001
    4.88976378E-002   -7.15748031E-002   -3.00000000E-003   -2.71919919E-001   -2.59484666E-001   -1.88234961E-001   -1.69732774E-001   -6.70316263E-001    2.26794824E-001
    5.03149606E-002   -7.15748031E-002   -3.00000000E-003   -2.66395025E-001   -2.59077835E-001   -1.90963658E-001   -1.75924611E-001   -6.59444014E-001    2.34688962E-001
    5.17322835E-002   -7.15748031E-002   -3.00000000E-003   -2.61548175E-001   -2.59878766E-001   -1.93520152E-001   -1.81900961E-001   -6.49341624E-001    2.42495876E-001
    5.31496063E-002   -7.15748031E-002   -3.00000000E-003   -2.57109654E-001   -2.61751870E-001   -1.95484444E-001   -1.86516053E-001   -6.40513374E-001    2.50093598E-001
    5.45669291E-002   -7.15748031E-002   -3.00000000E-003   -4.78260935E-001   -5.46280472E-001    1.36064774E-001    2.52359638E-001   -6.57419604E-001    2.70675227E-001
    5.59842520E-002   -7.15748031E-002   -3.00000000E-003   -4.62920907E-001   -5.30755431E-001    1.20208534E-001    2.41772915E-001   -6.29198501E-001    2.73095323E-001
    5.74015748E-002   -7.15748031E-002   -3.00000000E-003   -4.53261696E-001   -5.09414274E-001    1.09479758E-001    2.20314284E-001   -6.04063501E-001    2.75363025E-001
    5.88188976E-002   -7.15748031E-002   -3.00000000E-003   -4.44053669E-001   -4.81784323E-001    9.82394306E-002    1.93338267E-001   -5.81102675E-001    2.77937506E-001
    6.02362205E-002   -7.15748031E-002   -3.00000000E-003   -4.33087380E-001   -4.47591864E-001    8.61961089E-002    1.66483624E-001   -5.58810234E-001    2.80388916E-001
    6.16535433E-002   -7.15748031E-002   -3.00000000E-003   -4.20004769E-001   -4.09916207E-001    7.50430728E-002    1.43922955E-001   -5.37143087E-001    2.82926313E-001
    6.30708661E-002   -7.15748031E-002   -3.00000000E-003   -4.06060359E-001   -3.72414718E-001    6.57873969E-002    1.26023742E-001   -5.16545933E-001    2.85776777E-001
    6.44881890E-002   -7.15748031E-002   -3.00000000E-003   -3.92332087E-001   -3.36775382E-001    5.81650595E-002    1.11325330E-001   -4.97222793E-001    2.88884876E-001
    6.59055118E-002   -7.15748031E-002   -3.00000000E-003   -3.79200751E-001   -3.03220542E-001    5.16005179E-002    9.85761580E-002   -4.79133942E-001    2.92103755E-001
    6.73228346E-002   -7.15748031E-002   -3.00000000E-003   -3.66682235E-001   -2.71499132E-001    4.56645740E-002    8.71117522E-002   -4.62155029E-001    2.95301020E-001
    6.87401575E-002   -7.15748031E-002   -3.00000000E-003   -3.54684864E-001   -2.41328998E-001    4.01089104E-002    7.66668077E-002   -4.46152405E-001    2.98388156E-001
    7.01574803E-002   -7.15748031E-002   -3.00000000E-003   -3.43106889E-001   -2.12521517E-001    3.48029415E-002    6.71684692E-002   -4.31015592E-001    3.01314076E-001
    7.15748031E-002   -7.15748031E-002   -3.00000000E-003   -3.31868392E-001   -1.84984917E-001    2.96816812E-002    5.86137329E-002   -4.16657643E-001    3.04058869E-001
    7.29921260E-002   -7.15748031E-002   -3.00000000E-003   -3.20915927E-001   -1.58696697E-001    2.47126069E-002    5.10088500E-002   -4.03010896E-001    3.06631725E-001
    7.44094488E-002   -7.15748031E-002   -3.00000000E-003   -3.10211960E-001   -1.33667650E-001    1.98824298E-002    4.43499965E-002   -3.90024407E-001    3.09052830E-001
    7.58267717E-002   -7.15748031E-002   -3.00000000E-003   -2.99734120E-001   -1.09922153E-001    1.51829344E-002    3.86174102E-002   -3.77655430E-001    3.11356305E-001
    7.72440945E-002   -7.15748031E-002   -3.00000000E-003   -2.89467914E-001   -8.74887784E-002    1.06090106E-002    3.37797791E-002   -3.65869405E-001    3.13580988E-001
    7.86614173E-002   -7.15748031E-002   -3.00000000E-003   -2.79403837E-001   -6.63918483E-002    6.15736174E-003    2.97981023E-002   -3.54634598E-001    3.15766493E-001
    8.00787402E-002   -7.15748031E-002   -3.00000000E-003   -2.69534948E-001   -4.66529090E-002    1.82344173E-003    2.66284530E-002   -3.43922994E-001    3.17956737E-001
    8.14960630E-002   -7.15748031E-002   -3.00000000E-003   -2.59862957E-001   -2.82946406E-002   -2.39707391E-003    2.42245541E-002   -3.33707369E-001    3.20196504E-001
    8.29133858E-002   -7.15748031E-002   -3.00000000E-003   -2.50381640E-001   -1.13270929E-002   -6.50857225E-003    2.25406301E-002   -3.23960143E-001    3.22524134E-001
    8.43307087E-002   -7.15748031E-002   -3.00000000E-003   -2.41087490E-001    4.24007438E-003   -1.05158918E-002    2.15301818E-002   -3.14656087E-001    3.24979612E-001
    8.57480315E-002   -7.15748031E-002   -3.00000000E-003   -2.31977036E-001    1.84012170E-002   -1.44227725E-002    2.11472024E-002   -3.05770730E-001    3.27602047E-001
    8.71653543E-002   -7.15748031E-002   -3.00000000E-003   -2.23047944E-001    3.11573535E-002   -1.82319735E-002    2.13435814E-002   -2.97278858E-001    3.30424445E-001
    8.85826772E-002   -7.15748031E-002   -3.00000000E-003   -2.14297376E-001    4.25108845E-002   -2.19471186E-002    2.20721404E-002   -2.89157151E-001    3.33478224E-001
    9.00000000E-002   -7.15748031E-002   -3.00000000E-003   -2.05720223E-001    5.24682937E-002   -2.55705541E-002    2.32859623E-002   -2.81381793E-001    3.36791433E-001
   -9.00000000E-002   -7.01574803E-002   -3.00000000E-003   -1.09251720E-001   -3.19046600E-001    3.81482980E-001    4.18118779E-001   -9.14703601E-002    4.26549670E-001
   -8.85826772E-002   -7.01574803E-002   -3.00000000E-003   -1.05625036E-001   -3.16871222E-001    3.88494066E-001    4.16328147E-001   -9.73277142E-002    4.25354907E-001
   -8.71653543E-002   -7.01574803E-002   -3.00000000E-003   -1.01584491E-001   -3.14218411E-001    3.95602692E-001    4.14432579E-001   -1.03566604E-001    4.24180992E-001
   -8.57480315E-002   -7.01574803E-002   -3.00000000E-003   -9.71267819E-002   -3.11082822E-001    4.02814349E-001    4.12438323E-001   -1.10231095E-001    4.23018038E-001
   -8.43307087E-002   -7.01574803E-002   -3.00000000E-003   -9.22551802E-002   -3.07459210E-001    4.10134304E-001    4.10356186E-001   -1.17367117E-001    4.21851649E-001
   -8.29133858E-002   -7.01574803E-002   -3.00000000E-003   -8.69700984E-002   -3.03346323E-001    4.17570608E-001    4.08196897E-001   -1.25019387E-001    4.20670466E-001
   -8.14960630E-002   -7.01574803E-002   -3.00000000E-003   -8.12732434E-002   -2.98745242E-001    4.25131614E-001    4.05973500E-001   -1.33232465E-001    4.19462103E-001
   -8.00787402E-002   -7.01574803E-002   -3.00000000E-003   -7.51679906E-002   -2.93659234E-001    4.32827092E-001    4.03700802E-001   -1.42051038E-001    4.18214679E-001
   -7.86614173E-002   -7.01574803E-002   -3.00000000E-003   -6.86598339E-002   -2.88094924E-001    4.40667430E-001    4.01394451E-001   -1.51518512E-001    4.16916078E-001
   -7.72440945E-002   -7.01574803E-002   -3.00000000E-003   -6.17568752E-002   -2.82063224E-001    4.48664350E-001    3.99072393E-001   -1.61676820E-001    4.15556555E-001
   -7.58267717E-002   -7.01574803E-002   -3.00000000E-003   -5.44651996E-002   -2.75576928E-001    4.56831755E-001    3.96754556E-001   -1.72567743E-001    4.14129000E-001
   -7.44094488E-002   -7.01574803E-002   -3.00000000E-003   -4.67911442E-002   -2.68649695E-001    4.65182448E-001    3.94459284E-001   -1.84231553E-001    4.12625081E-001
   -7.29921260E-002   -7.01574803E-002   -3.00000000E-003   -3.87383075E-002   -2.61299209E-001    4.73734874E-001    3.92208255E-001   -1.96706280E-001    4.11044044E-001
   -7.15748031E-002   -7.01574803E-002   -3.00000000E-003   -3.03091350E-002   -2.53541897E-001    4.82511621E-001    3.90024428E-001   -2.10032267E-001    4.09386676E-001
   -7.01574803E-002   -7.01574803E-002   -3.00000000E-003   -2.15066290E-002   -2.45396419E-001    4.91545161E-001    3.87934196E-001   -2.24251240E-001    4.07649867E-001
   -6.87401575E-002   -7.01574803E-002   -3.00000000E-003   -1.23403990E-002   -2.36881952E-001    5.00882962E-001    3.85973673E-001   -2.39408064E-001    4.05827260E-001
   -6.73228346E-002   -7.01574803E-002   -3.00000000E-003   -2.85389361E-003   -2.28034702E-001    5.10586394E-001    3.84195125E-001   -2.55544049E-001    4.03906967E-001
   -6.59055118E-002   -7.01574803E-002   -3.00000000E-003    6.85634204E-003   -2.18932811E-001    5.20696250E-001    3.82659258E-001   -2.72683689E-001    4.01889830E-001
   -6.44881890E-002   -7.01574803E-002   -3.00000000E-003    1.66375047E-002   -2.09734866E-001    5.31151917E-001    3.81385223E-001   -2.90816643E-001    3.99856762E-001
   -6.30708661E-002   -7.01574803E-002   -3.00000000E-003    2.63846393E-002   -2.00670238E-001    5.41684202E-001    3.80239726E-001   -3.09910742E-001    3.98084304E-001
   -6.16535433E-002   -7.01574803E-002   -3.00000000E-003    3.62914864E-002   -1.91914439E-001    5.51818957E-001    3.78839745E-001   -3.30006811E-001    3.97142030E-001
   -6.02362205E-002   -7.01574803E-002   -3.00000000E-003    4.71109471E-002   -1.83483403E-001    5.61041694E-001    3.76538757E-001   -3.51443717E-001    3.97887794E-001
   -5.88188976E-002   -7.01574803E-002   -3.00000000E-003    6.06116415E-002   -1.75408915E-001    5.68873537E-001    3.72143641E-001   -3.75224747E-001    4.01568485E-001
   -5.74015748E-002   -7.01574803E-002   -3.00000000E-003    8.22860993E-002   -1.69023661E-001    5.73984388E-001    3.61368913E-001   -4.03856710E-001    4.10447348E-001
   -5.59842520E-002   -7.01574803E-002   -3.00000000E-003   -2.18923575E-001   -2.33643693E-001    1.89726913E-001    2.13967473E-001   -4.04615976E-001    3.82885837E-001
   -5.45669291E-002   -7.01574803E-002   -3.00000000E-003   -2.49028861E-001   -2.76610209E-001    1.91283852E-001    2.13451525E-001   -4.24933391E-001    3.62573502E-001
   -5.31496063E-002   -7.01574803E-002   -3.00000000E-003   -2.56019202E-001   -2.78947821E-001    1.94621097E-001    2.13971722E-001   -4.38370675E-001    3.55616930E-001
   -5.17322835E-002   -7.01574803E-002   -3.00000000E-003   -2.61478211E-001   -2.79200729E-001    1.95623082E-001    2.11206206E-001   -4.51997558E-001    3.48498094E-001
   -5.03149606E-002   -7.01574803E-002   -3.00000000E-003   -2.66549431E-001   -2.79026741E-001    1.95373763E-001    2.07039800E-001   -4.66248460E-001    3.40426408E-001
   -4.88976378E-002   -7.01574803E-002   -3.00000000E-003   -2.71600157E-001   -2.78941299E-001    1.94257748E-001    2.02069216E-001   -4.81136463E-001    3.31376038E-001
   -4.74803150E-002   -7.01574803E-002   -3.00000000E-003   -2.76777684E-001   -2.79147998E-001    1.92579309E-001    1.96733522E-001   -4.96493811E-001    3.21658888E-001
   -4.60629921E-002   -7.01574803E-002   -3.00000000E-003   -2.82038868E-001   -2.79583750E-001    1.90583799E-001    1.91368005E-001   -5.12086548E-001    3.11691210E-001
   -4.46456693E-002   -7.01574803E-002   -3.00000000E-003   -2.87251882E-001   -2.80067686E-001    1.88369927E-001    1.86096175E-001   -5.27747855E-001    3.01739536E-001
   -4.32283465E-002   -7.01574803E-002   -3.00000000E-003   -2.92321650E-001   -2.80480688E-001    1.85926447E-001    1.80885098E-001   -5.43413168E-001    2.91870857E-001
   -4.18110236E-002   -7.01574803E-002   -3.00000000E-003   -2.97219131E-001   -2.80797006E-001    1.83209430E-001    1.75670510E-001   -5.59069096E-001    2.82055082E-001
   -4.03937008E-002   -7.01574803E-002   -3.00000000E-003   -3.01952014E-001   -2.81040093E-001    1.80198365E-001    1.70418381E-001   -5.74706395E-001    2.72257837E-001
   -3.89763780E-002   -7.01574803E-002   -3.00000000E-003   -3.06532608E-001   -2.81233079E-001    1.76894366E-001    1.65127602E-001   -5.90299392E-001    2.62474163E-001
   -3.75590551E-002   -7.01574803E-002   -3.00000000E-003   -3.10966624E-001   -2.81389772E-001    1.73308335E-001    1.59811500E-001   -6.05812386E-001    2.52720968E-001
   -3.61417323E-002   -7.01574803E-002   -3.00000000E-003   -3.15252396E-001   -2.81511902E-001    1.69453428E-001    1.54481440E-001   -6.21206250E-001    2.43022499E-001
   -3.47244094E-002   -7.01574803E-002   -3.00000000E-003   -3.19385557E-001   -2.81597132E-001    1.65336933E-001    1.49142443E-001   -6.36442403E-001    2.33400270E-001
   -3.33070866E-002   -7.01574803E-002   -3.00000000E-003   -3.23361722E-001   -2.81644840E-001    1.60967687E-001    1.43797921E-001   -6.51484056E-001    2.23873431E-001
   -3.18897638E-002   -7.01574803E-002   -3.00000000E-003   -3.27179071E-001   -2.81656143E-001    1.56350324E-001    1.38447785E-001   -6.66295182E-001    2.14459340E-001
   -3.04724409E-002   -7.01574803E-002   -3.00000000E-003   -3.30835831E-001   -2.81630475E-001    1.51493347E-001    1.33094836E-001   -6.80839798E-001    2.05176650E-001
   -2.90551181E-002   -7.01574803E-002   -3.00000000E-003   -3.34331339E-001   -2.81570238E-001    1.46404058E-001    1.27740227E-001   -6.95083607E-001    1.96044177E-001
   -2.76377953E-002   -7.01574803E-002   -3.00000000E-003   -3.37665235E-001   -2.81477493E-001    1.41089604E-001    1.22386850E-001   -7.08992067E-001    1.87081688E-001
   -2.62204724E-002   -7.01574803E-002   -3.00000000E-003   -3.40836409E-001   -2.81353094E-001    1.35557678E-001    1.17034705E-001   -7.22531033E-001    1.78309163E-001
   -2.48031496E-002   -7.01574803E-002   -3.00000000E-003   -3.43844067E-001   -2.81197251E-001    1.29817898E-001    1.11685005E-001   -7.35666095E-001    1.69746684E-001
   -2.33858268E-002   -7.01574803E-002   -3.00000000E-003   -3.46688421E-001   -2.81011786E-001    1.23878781E-001    1.06339716E-001   -7.48366687E-001    1.61414819E-001
   -2.19685039E-002   -7.01574803E-002   -3.00000000E-003   -3.49368709E-001   -2.80796719E-001    1.17749456E-001    1.01000084E-001   -7.60602149E-001    1.53334557E-001
   -2.05511811E-002   -7.01574803E-002   -3.00000000E-003   -3.51885450E-001   -2.80553170E-001    1.11437569E-001    9.56652997E-002   -7.72342915E-001    1.45525502E-001
   -1.91338583E-002   -7.01574803E-002   -3.00000000E-003   -3.54238351E-001   -2.80281963E-001    1.04954856E-001    9.03360917E-002   -7.83561930E-001    1.38008450E-001
   -1.77165354E-002   -7.01574803E-002   -3.00000000E-003   -3.56427403E-001   -2.79982421E-001    9.83096188E-002    8.50120006E-002   -7.94231248E-001    1.30803598E-001
   -1.62992126E-002   -7.01574803E-002   -3.00000000E-003   -3.58453570E-001   -2.79657161E-001    9.15124418E-002    7.96931475E-002   -8.04329252E-001    1.23930184E-001
   -1.48818898E-002   -7.01574803E-002   -3.00000000E-003   -3.60316745E-001   -2.79306304E-001    8.45730902E-002    7.43791753E-002   -8.13833138E-001    1.17408500E-001
   -1.34645669E-002   -7.01574803E-002   -3.00000000E-003   -3.62017424E-001   -2.78929857E-001    7.75033749E-002    6.90702733E-002   -8.22722876E-001    1.11257291E-001
   -1.20472441E-002   -7.01574803E-002   -3.00000000E-003   -3.63555927E-001   -2.78529267E-001    7.03133780E-002    6.37637987E-002   -8.30980446E-001    1.05494283E-001
   -1.06299213E-002   -7.01574803E-002   -3.00000000E-003   -3.64932568E-001   -2.78104690E-001    6.30135115E-002    5.84596953E-002   -8.38589877E-001    1.00137645E-001
   -9.21259843E-003   -7.01574803E-002   -3.00000000E-003   -3.66148142E-001   -2.77657082E-001    5.56163276E-002    5.31573951E-002   -8.45538950E-001    9.52030991E-002
   -7.79527559E-003   -7.01574803E-002   -3.00000000E-003   -3.67202602E-001   -2.77188336E-001    4.81319685E-002    4.78543539E-002   -8.51816769E-001    9.07063670E-002
   -6.37795276E-003   -7.01574803E-002   -3.00000000E-003   -3.68096230E-001   -2.76698306E-001    4.05740358E-002    4.25505820E-002   -8.57414444E-001    8.66621524E-002
   -4.96062992E-003   -7.01574803E-002   -3.00000000E-003   -3.68829148E-001   -2.76188782E-001    3.29519610E-002    3.72428662E-002   -8.62325584E-001    8.30828182E-002
   -3.54330709E-003   -7.01574803E-002   -3.00000000E-003   -3.69401377E-001   -2.75661000E-001    2.52777709E-002    3.19307328E-002   -8.66546054E-001    7.99803536E-002
   -2.12598425E-003   -7.01574803E-002   -3.00000000E-003   -3.69813426E-001   -2.75115810E-001    1.75655346E-002    2.66132682E-002   -8.70074430E-001    7.73642670E-002
   -7.08661417E-004   -7.01574803E-002   -3.00000000E-003   -3.70065033E-001   -2.74555837E-001    9.82508233E-003    2.12878238E-002   -8.72913206E-001    7.52425448E-002
    7.08661417E-004   -7.01574803E-002   -3.00000000E-003   -3.70155576E-001   -2.73981749E-001    2.06928999E-003    1.59529364E-002   -8.75062749E-001    7.36218898E-002
    2.12598425E-003   -7.01574803E-002   -3.00000000E-003   -3.70085182E-001   -2.73395645E-001   -5.68974013E-003    1.06083960E-002   -8.76528835E-001    7.25067939E-002
    3.54330709E-003   -7.01574803E-002   -3.00000000E-003   -3.69853513E-001   -2.72799659E-001   -1.34418639E-002    5.25137115E-003   -8.77319339E-001    7.18994043E-002
    4.96062992E-003   -7.01574803E-002   -3.00000000E-003   -3.69460177E-001   -2.72194681E-001   -2.11722757E-002   -1.17843589E-004   -8.77441814E-001    7.18009555E-002
    6.37795276E-003   -7.01574803E-002   -3.00000000E-003   -3.68904789E-001   -2.71583487E-001   -2.88716696E-002   -5.50169735E-003   -8.76908995E-001    7.22091797E-002
    7.79527559E-003   -7.01574803E-002   -3.00000000E-003   -3.68186867E-001   -2.70967656E-001   -3.65263154E-002   -1.08997962E-002   -8.75731787E-001    7.31205252E-002
    9.21259843E-003   -7.01574803E-002   -3.00000000E-003   -3.67305660E-001   -2.70349870E-001   -4.41264387E-002   -1.63136417E-002   -8.73926503E-001    7.45293177E-002
    1.06299213E-002   -7.01574803E-002   -3.00000000E-003   -3.66260436E-001   -2.69730860E-001   -5.16606822E-002   -2.17435314E-002   -8.71507106E-001    7.64282806E-002
    1.20472441E-002   -7.01574803E-002   -3.00000000E-003   -3.65051448E-001   -2.69113277E-001   -5.91169817E-002   -2.71888735E-002   -8.68492514E-001    7.88065336E-002
    1.34645669E-002   -7.01574803E-002   -3.00000000E-003   -3.63677284E-001   -2.68498363E-001   -6.64842909E-002   -3.26508428E-002   -8.64899556E-001    8.16532538E-002
    1.48818898E-002   -7.01574803E-002   -3.00000000E-003   -3.62137973E-001   -2.67888409E-001   -7.37521430E-002   -3.81286544E-002   -8.60749794E-001    8.49542077E-002
    1.62992126E-002   -7.01574803E-002   -3.00000000E-003   -3.60432995E-001   -2.67284381E-001   -8.09095486E-002   -4.36219398E-002   -8.56063558E-001    8.86942954E-002
    1.77165354E-002   -7.01574803E-002   -3.00000000E-003   -3.58561784E-001   -2.66687761E-001   -8.79454357E-002   -4.91300771E-002   -8.50862990E-001    9.28568156E-002
    1.91338583E-002   -7.01574803E-002   -3.00000000E-003   -3.56524518E-001   -2.66099847E-001   -9.48517296E-002   -5.46514992E-002   -8.45170933E-001    9.74227834E-002
    2.05511811E-002   -7.01574803E-002   -3.00000000E-003   -3.54320466E-001   -2.65521436E-001   -1.01616415E-001   -6.01866333E-002   -8.39010600E-001    1.02373386E-001
    2.19685039E-002   -7.01574803E-002   -3.00000000E-003   -3.51950014E-001   -2.64953611E-001   -1.08229418E-001   -6.57330473E-002   -8.32406193E-001    1.07686823E-001
    2.33858268E-002   -7.01574803E-002   -3.00000000E-003   -3.49413170E-001   -2.64396719E-001   -1.14682115E-001   -7.12894386E-002   -8.25383331E-001    1.13341634E-001
    2.48031496E-002   -7.01574803E-002   -3.00000000E-003   -3.46710135E-001   -2.63850974E-001   -1.20964637E-001   -7.68542888E-002   -8.17966082E-001    1.19315708E-001
    2.62204724E-002   -7.01574803E-002   -3.00000000E-003   -3.43841285E-001   -2.63317774E-001   -1.27067685E-001   -8.24261694E-002   -8.10181506E-001    1.25584967E-001
    2.76377953E-002   -7.01574803E-002   -3.00000000E-003   -3.40807062E-001   -2.62796071E-001   -1.32982839E-001   -8.80029294E-002   -8.02053969E-001    1.32126325E-001
    2.90551181E-002   -7.01574803E-002   -3.00000000E-003   -3.37608523E-001   -2.62284761E-001   -1.38699441E-001   -9.35815676E-002   -7.93608379E-001    1.38915867E-001
    3.04724409E-002   -7.01574803E-002   -3.00000000E-003   -3.34246686E-001   -2.61784430E-001   -1.44208957E-001   -9.91598156E-002   -7.84872608E-001    1.45928867E-001
    3.18897638E-002   -7.01574803E-002   -3.00000000E-003   -3.30722221E-001   -2.61294381E-001   -1.49504613E-001   -1.04735822E-001   -7.75871957E-001    1.53141482E-001
    3.33070866E-002   -7.01574803E-002   -3.00000000E-003   -3.27036451E-001   -2.60813169E-001   -1.54575677E-001   -1.10306913E-001   -7.66632168E-001    1.60529913E-001
    3.47244094E-002   -7.01574803E-002   -3.00000000E-003   -3.23190013E-001   -2.60341248E-001   -1.59416283E-001   -1.15871070E-001   -7.57178715E-001    1.68069853E-001
    3.61417323E-002   -7.01574803E-002   -3.00000000E-003   -3.19185854E-001   -2.59876292E-001   -1.64017331E-001   -1.21424284E-001   -7.47537684E-001    1.75737953E-001
    3.75590551E-002   -7.01574803E-002   -3.00000000E-003   -3.15025281E-001   -2.59418612E-001   -1.68372609E-001   -1.26966240E-001   -7.37732916E-001    1.83511713E-001
    3.89763780E-002   -7.01574803E-002   -3.00000000E-003   -3.10711960E-001   -2.58970810E-001   -1.72473308E-001   -1.32491770E-001   -7.27792966E-001    1.91367569E-001
    4.03937008E-002   -7.01574803E-002   -3.00000000E-003   -3.06247767E-001   -2.58533728E-001   -1.76308898E-001   -1.37993435E-001   -7.17747042E-001    1.99283005E-001
    4.18110236E-002   -7.01574803E-002   -3.00000000E-003   -3.01630704E-001   -2.58104046E-001   -1.79869791E-001   -1.43460807E-001   -7.07625572E-001    2.07235648E-001
    4.32283465E-002   -7.01574803E-002   -3.00000000E-003   -2.96852552E-001   -2.57667916E-001   -1.83149324E-001   -1.48881376E-001   -6.97453245E-001    2.15203081E-001
    4.46456693E-002   -7.01574803E-002   -3.00000000E-003   -2.91897971E-001   -2.57202724E-001   -1.86153891E-001   -1.54258605E-001   -6.87240810E-001    2.23165157E-001
    4.60629921E-002   -7.01574803E-002   -3.00000000E-003   -2.86756897E-001   -2.56685840E-001   -1.88917215E-001   -1.59625222E-001   -6.76978282E-001    2.31103522E-001
    4.74803150E-002   -7.01574803E-002   -3.00000000E-003   -2.81452381E-001   -2.56135391E-001   -1.91501511E-001   -1.65054005E-001   -6.66651076E-001    2.39000876E-001
    4.88976378E-002   -7.01574803E-002   -3.00000000E-003   -2.76084733E-001   -2.55678795E-001   -1.93972194E-001   -1.70618385E-001   -6.56294924E-001    2.46841773E-001
    5.03149606E-002   -7.01574803E-002   -3.00000000E-003   -2.70840809E-001   -2.55574428E-001   -1.96299915E-001   -1.76251815E-001   -6.46085761E-001    2.54617269E-001
    5.17322835E-002   -7.01574803E-002   -3.00000000E-003   -2.65867721E-001   -2.56051233E-001   -1.98285800E-001   -1.81617401E-001   -6.36326817E-001    2.62329180E-001
    5.31496063E-002   -7.01574803E-002   -3.00000000E-003   -2.61116056E-001   -2.57108681E-001   -1.99686613E-001   -1.86219300E-001   -6.27276410E-001    2.69977172E-001
    5.45669291E-002   -7.01574803E-002   -3.00000000E-003   -2.56342715E-001   -2.58597642E-001   -2.00435270E-001   -1.89549871E-001   -6.19058208E-001    2.77470341E-001
    5.59842520E-002   -7.01574803E-002   -3.00000000E-003   -2.51235758E-001   -2.60179082E-001   -2.00727536E-001   -1.91242155E-001   -6.11417154E-001    2.84295699E-001
    5.74015748E-002   -7.01574803E-002   -3.00000000E-003   -4.69977214E-001   -5.28069221E-001    1.11623503E-001    1.94640250E-001   -6.16045177E-001    3.01504060E-001
    5.88188976E-002   -7.01574803E-002   -3.00000000E-003   -4.61718765E-001   -5.05163005E-001    9.45740989E-002    1.60024322E-001   -5.91360694E-001    3.03103840E-001
    6.02362205E-002   -7.01574803E-002   -3.00000000E-003   -4.50569552E-001   -4.65949144E-001    7.63375620E-002    1.25678171E-001   -5.66138179E-001    3.03395044E-001
    6.16535433E-002   -7.01574803E-002   -3.00000000E-003   -4.34304816E-001   -4.20690236E-001    6.16622134E-002    1.02659590E-001   -5.41525588E-001    3.04125707E-001
    6.30708661E-002   -7.01574803E-002   -3.00000000E-003   -4.17536789E-001   -3.78532219E-001    5.19789159E-002    8.77998626E-002   -5.18892772E-001    3.05949586E-001
    6.44881890E-002   -7.01574803E-002   -3.00000000E-003   -4.02172536E-001   -3.40650663E-001    4.50739208E-002    7.62929422E-002   -4.98351262E-001    3.08449853E-001
    6.59055118E-002   -7.01574803E-002   -3.00000000E-003   -3.88173965E-001   -3.05964721E-001    3.94212121E-002    6.60427802E-002   -4.79555589E-001    3.11251223E-001
    6.73228346E-002   -7.01574803E-002   -3.00000000E-003   -3.75182759E-001   -2.73489142E-001    3.43181276E-002    5.64412979E-002   -4.62156638E-001    3.14123151E-001
    6.87401575E-002   -7.01574803E-002   -3.00000000E-003   -3.62897319E-001   -2.42628868E-001    2.94683872E-002    4.74362289E-002   -4.45891806E-001    3.16932868E-001
    7.01574803E-002   -7.01574803E-002   -3.00000000E-003   -3.51113572E-001   -2.13093753E-001    2.47568092E-002    3.91388245E-002   -4.30577310E-001    3.19613414E-001
    7.15748031E-002   -7.01574803E-002   -3.00000000E-003   -3.39701986E-001   -1.84781156E-001    2.01439068E-002    3.16706305E-002   -4.16085994E-001    3.22141815E-001
    7.29921260E-002   -7.01574803E-002   -3.00000000E-003   -3.28587655E-001   -1.57694868E-001    1.56197889E-002    2.51053742E-002   -4.02328796E-001    3.24531503E-001
    7.44094488E-002   -7.01574803E-002   -3.00000000E-003   -3.17724573E-001   -1.31868243E-001    1.11869745E-002    1.94726949E-002   -3.89242204E-001    3.26809763E-001
    7.58267717E-002   -7.01574803E-002   -3.00000000E-003   -3.07087921E-001   -1.07350062E-001    6.84867612E-003    1.47624960E-002   -3.76778184E-001    3.29017970E-001
    7.72440945E-002   -7.01574803E-002   -3.00000000E-003   -2.96661906E-001   -8.41782170E-002    2.60864118E-003    1.09458197E-002   -3.64898200E-001    3.31199437E-001
    7.86614173E-002   -7.01574803E-002   -3.00000000E-003   -2.86439983E-001   -6.23875846E-002   -1.53224748E-003    7.98215870E-003   -3.53569780E-001    3.33400801E-001
    8.00787402E-002   -7.01574803E-002   -3.00000000E-003   -2.76414560E-001   -4.19994068E-002   -5.57444208E-003    5.82673783E-003   -3.42762909E-001    3.35664142E-001
    8.14960630E-002   -7.01574803E-002   -3.00000000E-003   -2.66588116E-001   -2.30390594E-002   -9.52072559E-003    4.43090777E-003   -3.32449337E-001    3.38034467E-001
    8.29133858E-002   -7.01574803E-002   -3.00000000E-003   -2.56956024E-001   -5.51604389E-003   -1.33731509E-002    3.74780664E-003   -3.22601677E-001    3.40552209E-001
    8.43307087E-002   -7.01574803E-002   -3.00000000E-003   -2.47512794E-001    1.05597399E-002   -1.71358448E-002    3.73244365E-003   -3.13194433E-001    3.43253642E-001
    8.57480315E-002   -7.01574803E-002   -3.00000000E-003   -2.38258469E-001    2.51822846E-002   -2.08119052E-002    4.33459632E-003   -3.04202397E-001    3.46176272E-001
    8.71653543E-002   -7.01574803E-002   -3.00000000E-003   -2.29184689E-001    3.83514942E-002   -2.44040089E-002    5.51220318E-003   -2.95601074E-001    3.49349203E-001
    8.85826772E-002   -7.01574803E-002   -3.00000000E-003   -2.20292196E-001    5.00707700E-002   -2.79149892E-002    7.21320508E-003   -2.87366440E-001    3.52801447E-001
    9.00000000E-002   -7.01574803E-002   -3.00000000E-003   -2.11573969E-001    6.03455795E-002   -3.13468320E-002    9.39167457E-003   -2.79475273E-001    3.56557553E-001
   -9.00000000E-002   -6.87401575E-002   -3.00000000E-003   -1.04649872E-001   -3.14691475E-001    3.79206745E-001    4.13682894E-001   -8.26053859E-002    4.44762943E-001
   -8.85826772E-002   -6.87401575E-002   -3.00000000E-003   -1.00967729E-001   -3.12463911E-001    3.86028718E-001    4.11721745E-001   -8.85271714E-002    4.43661846E-001
   -8.71653543E-002   -6.87401575E-002   -3.00000000E-003   -9.68681661E-002   -3.09755370E-001    3.92934431E-001    4.09644279E-001   -9.48119521E-002    4.42601193E-001
   -8.57480315E-002   -6.87401575E-002   -3.00000000E-003   -9.23461706E-002   -3.06556960E-001    3.99928742E-001    4.07457304E-001   -1.01501804E-001    4.41571485E-001
   -8.43307087E-002   -6.87401575E-002   -3.00000000E-003   -8.74048093E-002   -3.02863517E-001    4.07016070E-001    4.05170246E-001   -1.08643486E-001    4.40560517E-001
   -8.29133858E-002   -6.87401575E-002   -3.00000000E-003   -8.20432368E-002   -2.98671058E-001    4.14203668E-001    4.02794364E-001   -1.16281531E-001    4.39557741E-001
   -8.14960630E-002   -6.87401575E-002   -3.00000000E-003   -7.62618814E-002   -2.93979619E-001    4.21498831E-001    4.00341745E-001   -1.24461138E-001    4.38551275E-001
   -8.00787402E-002   -6.87401575E-002   -3.00000000E-003   -7.00635786E-002   -2.88790915E-001    4.28910799E-001    3.97827487E-001   -1.33227673E-001    4.37530613E-001
   -7.86614173E-002   -6.87401575E-002   -3.00000000E-003   -6.34527637E-002   -2.83111133E-001    4.36449305E-001    3.95267400E-001   -1.42626108E-001    4.36485208E-001
   -7.72440945E-002   -6.87401575E-002   -3.00000000E-003   -5.64352733E-002   -2.76946648E-001    4.44125281E-001    3.92679593E-001   -1.52701300E-001    4.35405352E-001
   -7.58267717E-002   -6.87401575E-002   -3.00000000E-003   -4.90169292E-002   -2.70310316E-001    4.51950646E-001    3.90083210E-001   -1.63497573E-001    4.34286019E-001
   -7.44094488E-002   -6.87401575E-002   -3.00000000E-003   -4.12024949E-002   -2.63216630E-001    4.59937254E-001    3.87496748E-001   -1.75058292E-001    4.33123754E-001
   -7.29921260E-002   -6.87401575E-002   -3.00000000E-003   -3.29924597E-002   -2.55682433E-001    4.68099633E-001    3.84939386E-001   -1.87427178E-001    4.31923569E-001
   -7.15748031E-002   -6.87401575E-002   -3.00000000E-003   -2.43803806E-002   -2.47722071E-001    4.76456405E-001    3.82429858E-001   -2.00653712E-001    4.30695931E-001
   -7.01574803E-002   -6.87401575E-002   -3.00000000E-003   -1.53508633E-002   -2.39348432E-001    4.85039571E-001    3.79984820E-001   -2.14794284E-001    4.29449223E-001
   -6.87401575E-002   -6.87401575E-002   -3.00000000E-003   -5.88344340E-003   -2.30560851E-001    4.93916313E-001    3.77636727E-001   -2.29920714E-001    4.28182613E-001
   -6.73228346E-002   -6.87401575E-002   -3.00000000E-003    4.00824501E-003   -2.21362699E-001    5.03211184E-001    3.75453937E-001   -2.46122885E-001    4.26860759E-001
   -6.59055118E-002   -6.87401575E-002   -3.00000000E-003    1.41996005E-002   -2.11807619E-001    5.13098087E-001    3.73570749E-001   -2.63482778E-001    4.25410871E-001
   -6.44881890E-002   -6.87401575E-002   -3.00000000E-003    2.43332330E-002   -2.02142836E-001    5.23659443E-001    3.72145740E-001   -2.82015595E-001    4.23812829E-001
   -6.30708661E-002   -6.87401575E-002   -3.00000000E-003    3.39129587E-002   -1.92929132E-001    5.34535645E-001    3.71076999E-001   -3.01609816E-001    4.22404146E-001
   -6.16535433E-002   -6.87401575E-002   -3.00000000E-003    4.29038800E-002   -1.84782844E-001    5.44808963E-001    3.69602121E-001   -3.22186626E-001    4.22227266E-001
   -6.02362205E-002   -6.87401575E-002   -3.00000000E-003    5.22828252E-002   -1.78126688E-001    5.53692958E-001    3.66337687E-001   -3.44167775E-001    4.24970139E-001
   -5.88188976E-002   -6.87401575E-002   -3.00000000E-003    6.45695839E-002   -1.74695967E-001    5.61843371E-001    3.58474629E-001   -3.68437248E-001    4.32441270E-001
   -5.74015748E-002   -6.87401575E-002   -3.00000000E-003   -2.37390430E-001   -2.65713483E-001    2.08489848E-001    2.40613139E-001   -3.68587394E-001    4.16702307E-001
   -5.59842520E-002   -6.87401575E-002   -3.00000000E-003   -2.40968422E-001   -2.63754126E-001    2.04332470E-001    2.28700961E-001   -3.84620225E-001    4.01956122E-001
   -5.45669291E-002   -6.87401575E-002   -3.00000000E-003   -2.49412406E-001   -2.68817071E-001    2.01547834E-001    2.19603990E-001   -4.01351174E-001    3.86891423E-001
   -5.31496063E-002   -6.87401575E-002   -3.00000000E-003   -2.56906404E-001   -2.72059017E-001    2.01565947E-001    2.15334158E-001   -4.16271605E-001    3.76303254E-001
   -5.17322835E-002   -6.87401575E-002   -3.00000000E-003   -2.63055505E-001   -2.73267987E-001    2.01556184E-001    2.11339672E-001   -4.30622350E-001    3.67309840E-001
   -5.03149606E-002   -6.87401575E-002   -3.00000000E-003   -2.68613064E-001   -2.73716715E-001    2.00960464E-001    2.06866050E-001   -4.45088278E-001    3.58430990E-001
   -4.88976378E-002   -6.87401575E-002   -3.00000000E-003   -2.73942258E-001   -2.73960358E-001    1.99779472E-001    2.01960680E-001   -4.59860127E-001    3.49239891E-001
   -4.74803150E-002   -6.87401575E-002   -3.00000000E-003   -2.79195106E-001   -2.74219416E-001    1.98124581E-001    1.96796686E-001   -4.74922055E-001    3.39728181E-001
   -4.60629921E-002   -6.87401575E-002   -3.00000000E-003   -2.84400564E-001   -2.74536636E-001    1.96107782E-001    1.91532231E-001   -4.90180859E-001    3.30034107E-001
   -4.46456693E-002   -6.87401575E-002   -3.00000000E-003   -2.89523273E-001   -2.74867821E-001    1.93796301E-001    1.86254927E-001   -5.05543408E-001    3.20290076E-001
   -4.32283465E-002   -6.87401575E-002   -3.00000000E-003   -2.94522863E-001   -2.75163758E-001    1.91208277E-001    1.80982403E-001   -5.20949629E-001    3.10562454E-001
   -4.18110236E-002   -6.87401575E-002   -3.00000000E-003   -2.99376072E-001   -2.75402451E-001    1.88337913E-001    1.75701435E-001   -5.36362670E-001    3.00868418E-001
   -4.03937008E-002   -6.87401575E-002   -3.00000000E-003   -3.04077912E-001   -2.75585177E-001    1.85179514E-001    1.70398998E-001   -5.51756999E-001    2.91207390E-001
   -3.89763780E-002   -6.87401575E-002   -3.00000000E-003   -3.08629636E-001   -2.75720944E-001    1.81733386E-001    1.65071296E-001   -5.67102877E-001    2.81583800E-001
   -3.75590551E-002   -6.87401575E-002   -3.00000000E-003   -3.13033027E-001   -2.75816590E-001    1.78006563E-001    1.59725200E-001   -5.82367505E-001    2.72011107E-001
   -3.61417323E-002   -6.87401575E-002   -3.00000000E-003   -3.17287087E-001   -2.75876082E-001    1.74007649E-001    1.54366374E-001   -5.97515288E-001    2.62506826E-001
   -3.47244094E-002   -6.87401575E-002   -3.00000000E-003   -3.21389167E-001   -2.75898959E-001    1.69745194E-001    1.48998375E-001   -6.12509693E-001    2.53088809E-001
   -3.33070866E-002   -6.87401575E-002   -3.00000000E-003   -3.25337242E-001   -2.75887256E-001    1.65225208E-001    1.43625330E-001   -6.27316698E-001    2.43774892E-001
   -3.18897638E-002   -6.87401575E-002   -3.00000000E-003   -3.29128795E-001   -2.75841037E-001    1.60456086E-001    1.38248848E-001   -6.41899235E-001    2.34582610E-001
   -3.04724409E-002   -6.87401575E-002   -3.00000000E-003   -3.32762803E-001   -2.75761578E-001    1.55444444E-001    1.32870139E-001   -6.56224351E-001    2.25529644E-001
   -2.90551181E-002   -6.87401575E-002   -3.00000000E-003   -3.36237897E-001   -2.75649993E-001    1.50199922E-001    1.27493898E-001   -6.70257484E-001    2.16634770E-001
   -2.76377953E-002   -6.87401575E-002   -3.00000000E-003   -3.39553491E-001   -2.75508230E-001    1.44728024E-001    1.22118700E-001   -6.83965295E-001    2.07915408E-001
   -2.62204724E-002   -6.87401575E-002   -3.00000000E-003   -3.42708669E-001   -2.75337103E-001    1.39037851E-001    1.16747330E-001   -6.97315679E-001    1.99390758E-001
   -2.48031496E-002   -6.87401575E-002   -3.00000000E-003   -3.45702911E-001   -2.75137514E-001    1.33138451E-001    1.11380405E-001   -7.10275950E-001    1.91079082E-001
   -2.33858268E-002   -6.87401575E-002   -3.00000000E-003   -3.48535777E-001   -2.74910514E-001    1.27038752E-001    1.06018665E-001   -7.22815193E-001    1.83000014E-001
   -2.19685039E-002   -6.87401575E-002   -3.00000000E-003   -3.51206856E-001   -2.74656213E-001    1.20747018E-001    1.00663549E-001   -7.34904976E-001    1.75172563E-001
   -2.05511811E-002   -6.87401575E-002   -3.00000000E-003   -3.53716477E-001   -2.74376588E-001    1.14273475E-001    9.53156859E-002   -7.46516717E-001    1.67615557E-001
   -1.91338583E-002   -6.87401575E-002   -3.00000000E-003   -3.56063854E-001   -2.74072240E-001    1.07627406E-001    8.99739090E-002   -7.57623223E-001    1.60348088E-001
   -1.77165354E-002   -6.87401575E-002   -3.00000000E-003   -3.58249812E-001   -2.73743326E-001    1.00818320E-001    8.46389489E-002   -7.68200348E-001    1.53388286E-001
   -1.62992126E-002   -6.87401575E-002   -3.00000000E-003   -3.60274383E-001   -2.73391713E-001    9.38570087E-002    7.93102871E-002   -7.78224689E-001    1.46754558E-001
   -1.48818898E-002   -6.87401575E-002   -3.00000000E-003   -3.62137452E-001   -2.73017472E-001    8.67532676E-002    7.39873091E-002   -7.87674951E-001    1.40465210E-001
   -1.34645669E-002   -6.87401575E-002   -3.00000000E-003   -3.63839626E-001   -2.72621126E-001    7.95178144E-002    6.86701030E-002   -7.96531794E-001    1.34537416E-001
   -1.20472441E-002   -6.87401575E-002   -3.00000000E-003   -3.65380949E-001   -2.72203754E-001    7.21619084E-002    6.33566331E-002   -8.04777433E-001    1.28987921E-001
   -1.06299213E-002   -6.87401575E-002   -3.00000000E-003   -3.66761772E-001   -2.71766335E-001    6.46958350E-002    5.80467503E-002   -8.12396840E-001    1.23832929E-001
   -9.21259843E-003   -6.87401575E-002   -3.00000000E-003   -3.67982663E-001   -2.71309686E-001    5.71320608E-002    5.27392983E-002   -8.19377382E-001    1.19086870E-001
   -7.79527559E-003   -6.87401575E-002   -3.00000000E-003   -3.69043171E-001   -2.70835017E-001    4.94816004E-002    4.74322498E-002   -8.25707969E-001    1.14764510E-001
   -6.37795276E-003   -6.87401575E-002   -3.00000000E-003   -3.69944172E-001   -2.70343060E-001    4.17547751E-002    4.21247149E-002   -8.31380177E-001    1.10878463E-001
   -4.96062992E-003   -6.87401575E-002   -3.00000000E-003   -3.70685701E-001   -2.69835628E-001    3.39643567E-002    3.68148790E-002   -8.36388255E-001    1.07440138E-001
   -3.54330709E-003   -6.87401575E-002   -3.00000000E-003   -3.71267275E-001   -2.69313532E-001    2.61210430E-002    3.15010423E-002   -8.40726854E-001    1.04460664E-001
   -2.12598425E-003   -6.87401575E-002   -3.00000000E-003   -3.71689449E-001   -2.68777684E-001    1.82384186E-002    2.61828023E-002   -8.44394141E-001    1.01948657E-001
   -7.08661417E-004   -6.87401575E-002   -3.00000000E-003   -3.71951893E-001   -2.68229989E-001    1.03278451E-002    2.08574984E-002   -8.47390381E-001    9.99112669E-002
    7.08661417E-004   -6.87401575E-002   -3.00000000E-003   -3.72054896E-001   -2.67672638E-001    2.39975500E-003    1.55236809E-002   -8.49719327E-001    9.83536831E-002
    2.12598425E-003   -6.87401575E-002   -3.00000000E-003   -3.71997471E-001   -2.67106305E-001   -5.53176708E-003    1.01810297E-002   -8.51382177E-001    9.72809330E-002
    3.54330709E-003   -6.87401575E-002   -3.00000000E-003   -3.71779692E-001   -2.66533449E-001   -1.34570507E-002    4.82652507E-003   -8.52388451E-001    9.66941240E-002
    4.96062992E-003   -6.87401575E-002   -3.00000000E-003   -3.71401432E-001   -2.65954648E-001   -2.13628035E-002   -5.39711927E-004   -8.52743904E-001    9.65944205E-002
    6.37795276E-003   -6.87401575E-002   -3.00000000E-003   -3.70862682E-001   -2.65372880E-001   -2.92380763E-002   -5.91950234E-003   -8.52460756E-001    9.69794087E-002
    7.79527559E-003   -6.87401575E-002   -3.00000000E-003   -3.70161957E-001   -2.64789449E-001   -3.70700870E-002   -1.13134291E-002   -8.51548118E-001    9.78460574E-002
    9.21259843E-003   -6.87401575E-002   -3.00000000E-003   -3.69299147E-001   -2.64206190E-001   -4.48489060E-002   -1.67226677E-002   -8.50020858E-001    9.91891714E-002
    1.06299213E-002   -6.87401575E-002   -3.00000000E-003   -3.68274444E-001   -2.63624809E-001   -5.25618777E-002   -2.21471546E-002   -8.47894649E-001    1.01000858E-001
    1.20472441E-002   -6.87401575E-002   -3.00000000E-003   -3.67086886E-001   -2.63046472E-001   -6.01984489E-002   -2.75872120E-002   -8.45183138E-001    1.03272520E-001
    1.34645669E-002   -6.87401575E-002   -3.00000000E-003   -3.65736004E-001   -2.62473567E-001   -6.77479016E-002   -3.30439536E-002   -8.41906102E-001    1.05993135E-001
    1.48818898E-002   -6.87401575E-002   -3.00000000E-003   -3.64221221E-001   -2.61906938E-001   -7.51975833E-002   -3.85162126E-002   -8.38080345E-001    1.09150346E-001
    1.62992126E-002   -6.87401575E-002   -3.00000000E-003   -3.62542846E-001   -2.61348339E-001   -8.25383930E-002   -4.40049166E-002   -8.33728047E-001    1.12729561E-001
    1.77165354E-002   -6.87401575E-002   -3.00000000E-003   -3.60700105E-001   -2.60798813E-001   -8.97587060E-002   -4.95080933E-002   -8.28868444E-001    1.16715277E-001
    1.91338583E-002   -6.87401575E-002   -3.00000000E-003   -3.58692837E-001   -2.60259105E-001   -9.68495528E-002   -5.50268269E-002   -8.23523787E-001    1.21091527E-001
    2.05511811E-002   -6.87401575E-002   -3.00000000E-003   -3.56520711E-001   -2.59730587E-001   -1.03799302E-001   -6.05589817E-002   -8.17715631E-001    1.25839054E-001
    2.19685039E-002   -6.87401575E-002   -3.00000000E-003   -3.54184417E-001   -2.59213723E-001   -1.10598208E-001   -6.61039458E-002   -8.11468962E-001    1.30938868E-001
    2.33858268E-002   -6.87401575E-002   -3.00000000E-003   -3.51683262E-001   -2.58708585E-001   -1.17236475E-001   -7.16603163E-002   -8.04805209E-001    1.36371322E-001
    2.48031496E-002   -6.87401575E-002   -3.00000000E-003   -3.49018278E-001   -2.58216184E-001   -1.23704922E-001   -7.72264376E-002   -7.97750799E-001    1.42115029E-001
    2.62204724E-002   -6.87401575E-002   -3.00000000E-003   -3.46189153E-001   -2.57736490E-001   -1.29993438E-001   -8.28010649E-002   -7.90329002E-001    1.48148733E-001
    2.76377953E-002   -6.87401575E-002   -3.00000000E-003   -3.43196673E-001   -2.57268924E-001   -1.36093210E-001   -8.83825230E-002   -7.82564008E-001    1.54450876E-001
    2.90551181E-002   -6.87401575E-002   -3.00000000E-003   -3.40041695E-001   -2.56815184E-001   -1.41995066E-001   -9.39686474E-002   -7.74482840E-001    1.60998287E-001
    3.04724409E-002   -6.87401575E-002   -3.00000000E-003   -3.36725285E-001   -2.56371657E-001   -1.47688153E-001   -9.95563541E-002   -7.66108868E-001    1.67769004E-001
    3.18897638E-002   -6.87401575E-002   -3.00000000E-003   -3.33247762E-001   -2.55939274E-001   -1.53166580E-001   -1.05144226E-001   -7.57467491E-001    1.74740918E-001
    3.33070866E-002   -6.87401575E-002   -3.00000000E-003   -3.29611026E-001   -2.55517203E-001   -1.58419338E-001   -1.10729521E-001   -7.48584033E-001    1.81890917E-001
    3.47244094E-002   -6.87401575E-002   -3.00000000E-003   -3.25815771E-001   -2.55105593E-001   -1.63439430E-001   -1.16310411E-001   -7.39483883E-001    1.89196805E-001
    3.61417323E-002   -6.87401575E-002   -3.00000000E-003   -3.21864249E-001   -2.54702395E-001   -1.68218779E-001   -1.21882546E-001   -7.30191487E-001    1.96636620E-001
    3.75590551E-002   -6.87401575E-002   -3.00000000E-003   -3.17757569E-001   -2.54308266E-001   -1.72749443E-001   -1.27445026E-001   -7.20733121E-001    2.04188602E-001
    3.89763780E-002   -6.87401575E-002   -3.00000000E-003   -3.13498621E-001   -2.53923167E-001   -1.77022050E-001   -1.32991983E-001   -7.11133534E-001    2.11830445E-001
    4.03937008E-002   -6.87401575E-002   -3.00000000E-003   -3.09088382E-001   -2.53545533E-001   -1.81029418E-001   -1.38519185E-001   -7.01419787E-001    2.19541967E-001
    4.18110236E-002   -6.87401575E-002   -3.00000000E-003   -3.04526421E-001   -2.53172929E-001   -1.84763770E-001   -1.44020704E-001   -6.91616411E-001    2.27301519E-001
    4.32283465E-002   -6.87401575E-002   -3.00000000E-003   -2.99810125E-001   -2.52798767E-001   -1.88223025E-001   -1.49491682E-001   -6.81745477E-001    2.35088667E-001
    4.46456693E-002   -6.87401575E-002   -3.00000000E-003   -2.94939107E-001   -2.52416150E-001   -1.91411177E-001   -1.54936553E-001   -6.71822763E-001    2.42883778E-001
    4.60629921E-002   -6.87401575E-002   -3.00000000E-003   -2.89921276E-001   -2.52027616E-001   -1.94344064E-001   -1.60371615E-001   -6.61859162E-001    2.50669610E-001
    4.74803150E-002   -6.87401575E-002   -3.00000000E-003   -2.84787538E-001   -2.51665156E-001   -1.97039719E-001   -1.65816474E-001   -6.51876119E-001    2.58429406E-001
    4.88976378E-002   -6.87401575E-002   -3.00000000E-003   -2.79600291E-001   -2.51405944E-001   -1.99501869E-001   -1.71267052E-001   -6.41927140E-001    2.66149842E-001
    5.03149606E-002   -6.87401575E-002   -3.00000000E-003   -2.74442433E-001   -2.51359925E-001   -2.01681190E-001   -1.76636984E-001   -6.32122104E-001    2.73821421E-001
    5.17322835E-002   -6.87401575E-002   -3.00000000E-003   -2.69365404E-001   -2.51604114E-001   -2.03464579E-001   -1.81729598E-001   -6.22611140E-001    2.81442214E-001
    5.31496063E-002   -6.87401575E-002   -3.00000000E-003   -2.64338959E-001   -2.52118835E-001   -2.04711891E-001   -1.86260625E-001   -6.13531141E-001    2.89014834E-001
    5.45669291E-002   -6.87401575E-002   -3.00000000E-003   -2.59238319E-001   -2.52796417E-001   -2.05318982E-001   -1.89883367E-001   -6.04986444E-001    2.96536687E-001
    5.59842520E-002   -6.87401575E-002   -3.00000000E-003   -2.53821155E-001   -2.53510629E-001   -2.05257146E-001   -1.92091055E-001   -5.97096554E-001    3.03956444E-001
    5.74015748E-002   -6.87401575E-002   -3.00000000E-003   -2.47563241E-001   -2.54214672E-001   -2.04467225E-001   -1.92001338E-001   -5.90061729E-001    3.11072457E-001
    5.88188976E-002   -6.87401575E-002   -3.00000000E-003   -4.88821481E-001   -5.47251360E-001    1.03383412E-001    1.23425385E-001   -6.06896356E-001    3.30048499E-001
    6.02362205E-002   -6.87401575E-002   -3.00000000E-003   -4.78100962E-001   -4.88000047E-001    6.37891904E-002    6.75533261E-002   -5.77150661E-001    3.25973808E-001
    6.16535433E-002   -6.87401575E-002   -3.00000000E-003   -4.49847409E-001   -4.26023460E-001    4.29389085E-002    5.21084908E-002   -5.46751145E-001    3.24473931E-001
    6.30708661E-002   -6.87401575E-002   -3.00000000E-003   -4.27927483E-001   -3.79488460E-001    3.49028477E-002    4.58708267E-002   -5.20965072E-001    3.25677934E-001
    6.44881890E-002   -6.87401575E-002   -3.00000000E-003   -4.10734886E-001   -3.40885166E-001    3.00807031E-002    3.96542535E-002   -4.98897969E-001    3.27869820E-001
    6.59055118E-002   -6.87401575E-002   -3.00000000E-003   -3.96081151E-001   -3.06214772E-001    2.60416797E-002    3.25323502E-002   -4.79353468E-001    3.30456585E-001
    6.73228346E-002   -6.87401575E-002   -3.00000000E-003   -3.82847869E-001   -2.73684743E-001    2.21250880E-002    2.48728903E-002   -4.61569474E-001    3.33144670E-001
    6.87401575E-002   -6.87401575E-002   -3.00000000E-003   -3.70453986E-001   -2.42508385E-001    1.81639601E-002    1.72138214E-002   -4.45091425E-001    3.35775546E-001
    7.01574803E-002   -6.87401575E-002   -3.00000000E-003   -3.58590062E-001   -2.12414661E-001    1.41447598E-002    1.00078405E-002   -4.29642996E-001    3.38275280E-001
    7.15748031E-002   -6.87401575E-002   -3.00000000E-003   -3.47092433E-001   -1.83387718E-001    1.00975966E-002    3.55542604E-003   -4.15052513E-001    3.40630291E-001
    7.29921260E-002   -6.87401575E-002   -3.00000000E-003   -3.35876862E-001   -1.55515079E-001    6.05514178E-003   -1.99430618E-003   -4.01210565E-001    3.42865485E-001
    7.44094488E-002   -6.87401575E-002   -3.00000000E-003   -3.24898824E-001   -1.28892456E-001    2.04541342E-003   -6.59224090E-003   -3.88043507E-001    3.45025198E-001
    7.58267717E-002   -6.87401575E-002   -3.00000000E-003   -3.14135952E-001   -1.03599505E-001   -1.91123402E-003   -1.02490950E-002   -3.75499705E-001    3.47162427E-001
    7.72440945E-002   -6.87401575E-002   -3.00000000E-003   -3.03577280E-001   -7.96936584E-002   -5.80102220E-003   -1.30032345E-002   -3.63538694E-001    3.49330256E-001
    7.86614173E-002   -6.87401575E-002   -3.00000000E-003   -2.93218293E-001   -5.72136402E-002   -9.61639343E-003   -1.49020814E-002   -3.52127092E-001    3.51577842E-001
    8.00787402E-002   -6.87401575E-002   -3.00000000E-003   -2.83054676E-001   -3.61831909E-002   -1.33529227E-002   -1.59961029E-002   -3.41233461E-001    3.53950722E-001
    8.14960630E-002   -6.87401575E-002   -3.00000000E-003   -2.73090615E-001   -1.66285170E-002   -1.70114081E-002   -1.63349109E-002   -3.30830352E-001    3.56495087E-001
    8.29133858E-002   -6.87401575E-002   -3.00000000E-003   -2.63321244E-001    1.44024473E-003   -2.05928346E-002   -1.59659792E-002   -3.20890237E-001    3.59248482E-001
    8.43307087E-002   -6.87401575E-002   -3.00000000E-003   -2.53745815E-001    1.80155060E-002   -2.40992053E-002   -1.49386420E-002   -3.11385901E-001    3.62246497E-001
    8.57480315E-002   -6.87401575E-002   -3.00000000E-003   -2.44358144E-001    3.30906908E-002   -2.75334051E-002   -1.32983116E-002   -3.02292793E-001    3.65521422E-001
    8.71653543E-002   -6.87401575E-002   -3.00000000E-003   -2.35155372E-001    4.66653300E-002   -3.08975848E-002   -1.10924374E-002   -2.93586025E-001    3.69101571E-001
    8.85826772E-002   -6.87401575E-002   -3.00000000E-003   -2.26132690E-001    5.87405212E-002   -3.41945309E-002   -8.36806404E-003   -2.85242917E-001    3.73013456E-001
    9.00000000E-002   -6.87401575E-002   -3.00000000E-003   -2.17286162E-001    6.93231611E-002   -3.74256947E-002   -5.17510346E-003   -2.77239809E-001    3.77277147E-001
   -9.00000000E-002   -6.73228346E-002   -3.00000000E-003   -1.00262241E-001   -3.10374313E-001    3.76555592E-001    4.08983309E-001   -7.30430838E-002    4.63470220E-001
   -8.85826772E-002   -6.73228346E-002   -3.00000000E-003   -9.65392379E-002   -3.08106309E-001    3.83177877E-001    4.06846799E-001   -7.90406796E-002    4.62442354E-001
   -8.71653543E-002   -6.73228346E-002   -3.00000000E-003   -9.23951870E-002   -3.05353377E-001    3.89870038E-001    4.04581247E-001   -8.53802159E-002    4.61476164E-001
   -8.57480315E-002   -6.73228346E-002   -3.00000000E-003   -8.78260242E-002   -3.02104815E-001    3.96635250E-001    4.02193366E-001   -9.21042561E-002    4.60561725E-001
   -8.43307087E-002   -6.73228346E-002   -3.00000000E-003   -8.28321310E-002   -2.98354057E-001    4.03477611E-001    3.99691881E-001   -9.92583663E-002    4.59689414E-001
   -8.29133858E-002   -6.73228346E-002   -3.00000000E-003   -7.74118586E-002   -2.94095881E-001    4.10402952E-001    3.97087627E-001   -1.06888013E-001    4.58849083E-001
   -8.14960630E-002   -6.73228346E-002   -3.00000000E-003   -7.15657925E-002   -2.89328045E-001    4.17418373E-001    3.94392944E-001   -1.15038507E-001    4.58030759E-001
   -8.00787402E-002   -6.73228346E-002   -3.00000000E-003   -6.52944484E-002   -2.84050812E-001    4.24532315E-001    3.91622847E-001   -1.23756817E-001    4.57225296E-001
   -7.86614173E-002   -6.73228346E-002   -3.00000000E-003   -5.86015226E-002   -2.78267664E-001    4.31753087E-001    3.88791751E-001   -1.33089472E-001    4.56422099E-001
   -7.72440945E-002   -6.73228346E-002   -3.00000000E-003   -5.14894070E-002   -2.71983603E-001    4.39092283E-001    3.85919540E-001   -1.43083773E-001    4.55614890E-001
   -7.58267717E-002   -6.73228346E-002   -3.00000000E-003   -4.39665917E-002   -2.65211834E-001    4.46560105E-001    3.83024082E-001   -1.53787434E-001    4.54797862E-001
   -7.44094488E-002   -6.73228346E-002   -3.00000000E-003   -3.60367646E-002   -2.57965635E-001    4.54166733E-001    3.80125798E-001   -1.65248129E-001    4.53974193E-001
   -7.29921260E-002   -6.73228346E-002   -3.00000000E-003   -2.77019186E-002   -2.50266830E-001    4.61920255E-001    3.77239841E-001   -1.77514887E-001    4.53156753E-001
   -7.15748031E-002   -6.73228346E-002   -3.00000000E-003   -1.89477408E-002   -2.42132344E-001    4.69825553E-001    3.74375411E-001   -1.90644256E-001    4.52375156E-001
   -7.01574803E-002   -6.73228346E-002   -3.00000000E-003   -9.73586289E-003   -2.33576313E-001    4.77896905E-001    3.71527683E-001   -2.04709446E-001    4.51668546E-001
   -6.87401575E-002   -6.73228346E-002   -3.00000000E-003    1.74662947E-005   -2.24576218E-001    4.86194889E-001    3.68693373E-001   -2.19818759E-001    4.51074343E-001
   -6.73228346E-002   -6.73228346E-002   -3.00000000E-003    1.04216052E-002   -2.15061960E-001    4.94905418E-001    3.65911580E-001   -2.36147853E-001    4.50568101E-001
   -6.59055118E-002   -6.73228346E-002   -3.00000000E-003    2.14925106E-002   -2.04928742E-001    5.04470858E-001    3.63383397E-001   -2.53944517E-001    4.49966522E-001
   -6.44881890E-002   -6.73228346E-002   -3.00000000E-003    3.26943730E-002   -1.94345555E-001    5.15583621E-001    3.61659080E-001   -2.73427697E-001    4.48890241E-001
   -6.30708661E-002   -6.73228346E-002   -3.00000000E-003    4.25021274E-002   -1.84646377E-001    5.28198218E-001    3.61117090E-001   -2.94436284E-001    4.47418430E-001
   -6.16535433E-002   -6.73228346E-002   -3.00000000E-003    5.03947286E-002   -1.77945824E-001    5.40503738E-001    3.59848709E-001   -3.16580702E-001    4.47577274E-001
   -6.02362205E-002   -6.73228346E-002   -3.00000000E-003    5.98765936E-002   -1.76004549E-001    5.52844516E-001    3.53408405E-001   -3.40051801E-001    4.51814218E-001
   -5.88188976E-002   -6.73228346E-002   -3.00000000E-003   -2.37731088E-001   -2.66674058E-001    2.12340742E-001    2.42795476E-001   -3.39077124E-001    4.35144544E-001
   -5.74015748E-002   -6.73228346E-002   -3.00000000E-003   -2.41160968E-001   -2.64479324E-001    2.12077949E-001    2.36485183E-001   -3.51269648E-001    4.27606598E-001
   -5.59842520E-002   -6.73228346E-002   -3.00000000E-003   -2.45999483E-001   -2.63829854E-001    2.10614948E-001    2.29071053E-001   -3.65264984E-001    4.16960758E-001
   -5.45669291E-002   -6.73228346E-002   -3.00000000E-003   -2.52230535E-001   -2.65140195E-001    2.09177000E-001    2.22206737E-001   -3.80034181E-001    4.05524251E-001
   -5.31496063E-002   -6.73228346E-002   -3.00000000E-003   -2.58687547E-001   -2.66753791E-001    2.08365431E-001    2.16744621E-001   -3.94652696E-001    3.95047807E-001
   -5.17322835E-002   -6.73228346E-002   -3.00000000E-003   -2.64738807E-001   -2.67802877E-001    2.07678888E-001    2.11877738E-001   -4.09094681E-001    3.85413655E-001
   -5.03149606E-002   -6.73228346E-002   -3.00000000E-003   -2.70412006E-001   -2.68395535E-001    2.06722860E-001    2.07019915E-001   -4.23580474E-001    3.76073136E-001
   -4.88976378E-002   -6.73228346E-002   -3.00000000E-003   -2.75846393E-001   -2.68763039E-001    2.05371345E-001    2.02004803E-001   -4.38235493E-001    3.66710020E-001
   -4.74803150E-002   -6.73228346E-002   -3.00000000E-003   -2.81135337E-001   -2.69050505E-001    2.03627411E-001    1.96843410E-001   -4.53081655E-001    3.57231377E-001
   -4.60629921E-002   -6.73228346E-002   -3.00000000E-003   -2.86314360E-001   -2.69312544E-001    2.01529581E-001    1.91594553E-001   -4.68082891E-001    3.47659911E-001
   -4.46456693E-002   -6.73228346E-002   -3.00000000E-003   -2.91382511E-001   -2.69554439E-001    1.99114098E-001    1.86303700E-001   -4.83186593E-001    3.38049411E-001
   -4.32283465E-002   -6.73228346E-002   -3.00000000E-003   -2.96325132E-001   -2.69762525E-001    1.96399596E-001    1.80992687E-001   -4.98344696E-001    3.28444283E-001
   -4.18110236E-002   -6.73228346E-002   -3.00000000E-003   -3.01130581E-001   -2.69926843E-001    1.93391521E-001    1.75664598E-001   -5.13520923E-001    3.18867169E-001
   -4.03937008E-002   -6.73228346E-002   -3.00000000E-003   -3.05791752E-001   -2.70044903E-001    1.90093166E-001    1.70319053E-001   -5.28680375E-001    3.09331502E-001
   -3.89763780E-002   -6.73228346E-002   -3.00000000E-003   -3.10306951E-001   -2.70120744E-001    1.86507139E-001    1.64954775E-001   -5.43793005E-001    2.99848171E-001
   -3.75590551E-002   -6.73228346E-002   -3.00000000E-003   -3.14675193E-001   -2.70157481E-001    1.82639716E-001    1.59576459E-001   -5.58825428E-001    2.90430540E-001
   -3.61417323E-002   -6.73228346E-002   -3.00000000E-003   -3.18894618E-001   -2.70157074E-001    1.78498514E-001    1.54187533E-001   -5.73742740E-001    2.81094319E-001
   -3.47244094E-002   -6.73228346E-002   -3.00000000E-003   -3.22963844E-001   -2.70122663E-001    1.74091023E-001    1.48792167E-001   -5.88511802E-001    2.71855689E-001
   -3.33070866E-002   -6.73228346E-002   -3.00000000E-003   -3.26881044E-001   -2.70054124E-001    1.69424147E-001    1.43392588E-001   -6.03098512E-001    2.62730307E-001
   -3.18897638E-002   -6.73228346E-002   -3.00000000E-003   -3.30644658E-001   -2.69954894E-001    1.64504586E-001    1.37990661E-001   -6.17468825E-001    2.53735061E-001
   -3.04724409E-002   -6.73228346E-002   -3.00000000E-003   -3.34253081E-001   -2.69824786E-001    1.59341575E-001    1.32589448E-001   -6.31588699E-001    2.44887507E-001
   -2.90551181E-002   -6.73228346E-002   -3.00000000E-003   -3.37705304E-001   -2.69664686E-001    1.53943049E-001    1.27191649E-001   -6.45426366E-001    2.36204501E-001
   -2.76377953E-002   -6.73228346E-002   -3.00000000E-003   -3.41000071E-001   -2.69476487E-001    1.48316446E-001    1.21797276E-001   -6.58948361E-001    2.27703234E-001
   -2.62204724E-002   -6.73228346E-002   -3.00000000E-003   -3.44136870E-001   -2.69261098E-001    1.42470673E-001    1.16408516E-001   -6.72123648E-001    2.19401347E-001
   -2.48031496E-002   -6.73228346E-002   -3.00000000E-003   -3.47115111E-001   -2.69019640E-001    1.36413867E-001    1.11025679E-001   -6.84921555E-001    2.11315524E-001
   -2.33858268E-002   -6.73228346E-002   -3.00000000E-003   -3.49934225E-001   -2.68753282E-001    1.30154765E-001    1.05649347E-001   -6.97312033E-001    2.03464345E-001
   -2.19685039E-002   -6.73228346E-002   -3.00000000E-003   -3.52594232E-001   -2.68463594E-001    1.23704751E-001    1.00281367E-001   -7.09267968E-001    1.95865256E-001
   -2.05511811E-002   -6.73228346E-002   -3.00000000E-003   -3.55094304E-001   -2.68150680E-001    1.17071096E-001    9.49211611E-002   -7.20761173E-001    1.88536164E-001
   -1.91338583E-002   -6.73228346E-002   -3.00000000E-003   -3.57434789E-001   -2.67815378E-001    1.10263169E-001    8.95690640E-002   -7.31766245E-001    1.81494117E-001
   -1.77165354E-002   -6.73228346E-002   -3.00000000E-003   -3.59615351E-001   -2.67458690E-001    1.03292267E-001    8.42246618E-002   -7.42258216E-001    1.74756588E-001
   -1.62992126E-002   -6.73228346E-002   -3.00000000E-003   -3.61636540E-001   -2.67081802E-001    9.61687994E-002    7.88881637E-002   -7.52216121E-001    1.68340282E-001
   -1.48818898E-002   -6.73228346E-002   -3.00000000E-003   -3.63497988E-001   -2.66685957E-001    8.89019535E-002    7.35581340E-002   -7.61618396E-001    1.62261764E-001
   -1.34645669E-002   -6.73228346E-002   -3.00000000E-003   -3.65199900E-001   -2.66270563E-001    8.15039832E-002    6.82351261E-002   -7.70446054E-001    1.56537460E-001
   -1.20472441E-002   -6.73228346E-002   -3.00000000E-003   -3.66742975E-001   -2.65838392E-001    7.39826951E-002    6.29165223E-002   -7.78683573E-001    1.51181932E-001
   -1.06299213E-002   -6.73228346E-002   -3.00000000E-003   -3.68126981E-001   -2.65389080E-001    6.63520969E-002    5.76025810E-002   -7.86315068E-001    1.46210286E-001
   -9.21259843E-003   -6.73228346E-002   -3.00000000E-003   -3.69352297E-001   -2.64923901E-001    5.86235472E-002    5.22922322E-002   -7.93327750E-001    1.41636162E-001
   -7.79527559E-003   -6.73228346E-002   -3.00000000E-003   -3.70418651E-001   -2.64444201E-001    5.08061515E-002    4.69825711E-002   -7.99711050E-001    1.37472338E-001
   -6.37795276E-003   -6.73228346E-002   -3.00000000E-003   -3.71326698E-001   -2.63950687E-001    4.29133437E-002    4.16741294E-002   -8.05455666E-001    1.33730959E-001
   -4.96062992E-003   -6.73228346E-002   -3.00000000E-003   -3.72076347E-001   -2.63445161E-001    3.49557086E-002    3.63638482E-002   -8.10556506E-001    1.30422019E-001
   -3.54330709E-003   -6.73228346E-002   -3.00000000E-003   -3.72667422E-001   -2.62928198E-001    2.69450861E-002    3.10507646E-002   -8.15008319E-001    1.27555425E-001
   -2.12598425E-003   -6.73228346E-002   -3.00000000E-003   -3.73100342E-001   -2.62401318E-001    1.88931631E-002    2.57332553E-002   -8.18808712E-001    1.25138867E-001
   -7.08661417E-004   -6.73228346E-002   -3.00000000E-003   -3.73374640E-001   -2.61866083E-001    1.08126999E-002    2.04100937E-002   -8.21956989E-001    1.23178929E-001
    7.08661417E-004   -6.73228346E-002   -3.00000000E-003   -3.73490451E-001   -2.61324103E-001    2.71464764E-003    1.50791163E-002   -8.24455975E-001    1.21680613E-001
    2.12598425E-003   -6.73228346E-002   -3.00000000E-003   -3.73447224E-001   -2.60776255E-001   -5.38882721E-003    9.73952395E-003   -8.26307453E-001    1.20647669E-001
    3.54330709E-003   -6.73228346E-002   -3.00000000E-003   -3.73245272E-001   -2.60225241E-001   -1.34860666E-002    4.38976481E-003   -8.27519821E-001    1.20081208E-001
    4.96062992E-003   -6.73228346E-002   -3.00000000E-003   -3.72883775E-001   -2.59671694E-001   -2.15657788E-002   -9.72127125E-004   -8.28097579E-001    1.19982091E-001
    6.37795276E-003   -6.73228346E-002   -3.00000000E-003   -3.72362873E-001   -2.59117475E-001   -2.96151157E-002   -6.34655743E-003   -8.28051529E-001    1.20348263E-001
    7.79527559E-003   -6.73228346E-002   -3.00000000E-003   -3.71682036E-001   -2.58564751E-001   -3.76224788E-002   -1.17344990E-002   -8.27392200E-001    1.21176179E-001
    9.21259843E-003   -6.73228346E-002   -3.00000000E-003   -3.70840289E-001   -2.58014136E-001   -4.55785359E-002   -1.71383045E-002   -8.26131080E-001    1.22461657E-001
    1.06299213E-002   -6.73228346E-002   -3.00000000E-003   -3.69837819E-001   -2.57467840E-001   -5.34695364E-002   -2.25566012E-002   -8.24282184E-001    1.24197401E-001
    1.20472441E-002   -6.73228346E-002   -3.00000000E-003   -3.68674623E-001   -2.56927254E-001   -6.12851215E-002   -2.79906602E-002   -8.21861684E-001    1.26374356E-001
    1.34645669E-002   -6.73228346E-002   -3.00000000E-003   -3.67349691E-001   -2.56393832E-001   -6.90135611E-002   -3.34409925E-002   -8.18885290E-001    1.28983342E-001
    1.48818898E-002   -6.73228346E-002   -3.00000000E-003   -3.65862841E-001   -2.55868645E-001   -7.66437017E-002   -3.89074828E-002   -8.15370803E-001    1.32012355E-001
    1.62992126E-002   -6.73228346E-002   -3.00000000E-003   -3.64213823E-001   -2.55353130E-001   -8.41664280E-002   -4.43911814E-002   -8.11336840E-001    1.35448549E-001
    1.77165354E-002   -6.73228346E-002   -3.00000000E-003   -3.62402523E-001   -2.54848205E-001   -9.15694564E-002   -4.98895802E-002   -8.06803393E-001    1.39277326E-001
    1.91338583E-002   -6.73228346E-002   -3.00000000E-003   -3.60428293E-001   -2.54354582E-001   -9.88421427E-002   -5.54043136E-002   -8.01790531E-001    1.43484073E-001
    2.05511811E-002   -6.73228346E-002   -3.00000000E-003   -3.58291571E-001   -2.53873639E-001   -1.05975087E-001   -6.09335678E-002   -7.96320711E-001    1.48050500E-001
    2.19685039E-002   -6.73228346E-002   -3.00000000E-003   -3.55992539E-001   -2.53405365E-001   -1.12958002E-001   -6.64767027E-002   -7.90415755E-001    1.52959726E-001
    2.33858268E-002   -6.73228346E-002   -3.00000000E-003   -3.53530808E-001   -2.52950450E-001   -1.19779516E-001   -7.20324949E-002   -7.84098252E-001    1.58192968E-001
    2.48031496E-002   -6.73228346E-002   -3.00000000E-003   -3.50906909E-001   -2.52508722E-001   -1.26431799E-001   -7.75999835E-002   -7.77390737E-001    1.63731415E-001
    2.62204724E-002   -6.73228346E-002   -3.00000000E-003   -3.48120865E-001   -2.52080953E-001   -1.32904412E-001   -8.31776817E-002   -7.70317609E-001    1.69554685E-001
    2.76377953E-002   -6.73228346E-002   -3.00000000E-003   -3.45173549E-001   -2.51666419E-001   -1.39186549E-001   -8.87634734E-002   -7.62902225E-001    1.75642482E-001
    2.90551181E-002   -6.73228346E-002   -3.00000000E-003   -3.42065773E-001   -2.51265034E-001   -1.45270611E-001   -9.43561082E-002   -7.55170037E-001    1.81974204E-001
    3.04724409E-002   -6.73228346E-002   -3.00000000E-003   -3.38797856E-001   -2.50876861E-001   -1.51146515E-001   -9.99533971E-002   -7.47144028E-001    1.88528924E-001
    3.18897638E-002   -6.73228346E-002   -3.00000000E-003   -3.35371122E-001   -2.50500309E-001   -1.56805331E-001   -1.05552723E-001   -7.38849118E-001    1.95285722E-001
    3.33070866E-002   -6.73228346E-002   -3.00000000E-003   -3.31786643E-001   -2.50135324E-001   -1.62238364E-001   -1.11152017E-001   -7.30310077E-001    2.02223468E-001
    3.47244094E-002   -6.73228346E-002   -3.00000000E-003   -3.28045487E-001   -2.49781142E-001   -1.67436464E-001   -1.16748571E-001   -7.21550422E-001    2.09321208E-001
    3.61417323E-002   -6.73228346E-002   -3.00000000E-003   -3.24149826E-001   -2.49437327E-001   -1.72391899E-001   -1.22340177E-001   -7.12596561E-001    2.16558227E-001
    3.75590551E-002   -6.73228346E-002   -3.00000000E-003   -3.20100000E-001   -2.49103469E-001   -1.77097518E-001   -1.27923138E-001   -7.03471342E-001    2.23913655E-001
    3.89763780E-002   -6.73228346E-002   -3.00000000E-003   -3.15899145E-001   -2.48778182E-001   -1.81542092E-001   -1.33493546E-001   -6.94199731E-001    2.31367258E-001
    4.03937008E-002   -6.73228346E-002   -3.00000000E-003   -3.11548622E-001   -2.48460378E-001   -1.85719752E-001   -1.39047840E-001   -6.84806683E-001    2.38899530E-001
    4.18110236E-002   -6.73228346E-002   -3.00000000E-003   -3.07048814E-001   -2.48149175E-001   -1.89624604E-001   -1.44581506E-001   -6.75315654E-001    2.46490214E-001
    4.32283465E-002   -6.73228346E-002   -3.00000000E-003   -3.02401908E-001   -2.47842344E-001   -1.93253036E-001   -1.50093212E-001   -6.65748439E-001    2.54120508E-001
    4.46456693E-002   -6.73228346E-002   -3.00000000E-003   -2.97613301E-001   -2.47539620E-001   -1.96603610E-001   -1.55581479E-001   -6.56124996E-001    2.61771588E-001
    4.60629921E-002   -6.73228346E-002   -3.00000000E-003   -2.92694676E-001   -2.47249818E-001   -1.99677578E-001   -1.61048851E-001   -6.46466774E-001    2.69426537E-001
    4.74803150E-002   -6.73228346E-002   -3.00000000E-003   -2.87669157E-001   -2.46996431E-001   -2.02474515E-001   -1.66492212E-001   -6.36802973E-001    2.77069538E-001
    4.88976378E-002   -6.73228346E-002   -3.00000000E-003   -2.82572175E-001   -2.46817880E-001   -2.04977672E-001   -1.71883485E-001   -6.27179804E-001    2.84686476E-001
    5.03149606E-002   -6.73228346E-002   -3.00000000E-003   -2.77439171E-001   -2.46754818E-001   -2.07143900E-001   -1.77153047E-001   -6.17665787E-001    2.92265507E-001
    5.17322835E-002   -6.73228346E-002   -3.00000000E-003   -2.72283684E-001   -2.46817053E-001   -2.08905164E-001   -1.82177929E-001   -6.08337417E-001    2.99798260E-001
    5.31496063E-002   -6.73228346E-002   -3.00000000E-003   -2.67076446E-001   -2.46948634E-001   -2.10181845E-001   -1.86788450E-001   -5.99256943E-001    3.07275401E-001
    5.45669291E-002   -6.73228346E-002   -3.00000000E-003   -2.61730937E-001   -2.47003115E-001   -2.10919781E-001   -1.90773235E-001   -5.90453836E-001    3.14679911E-001
    5.59842520E-002   -6.73228346E-002   -3.00000000E-003   -2.56092902E-001   -2.46671240E-001   -2.11138298E-001   -1.93825938E-001   -5.81909087E-001    3.21958778E-001
    5.74015748E-002   -6.73228346E-002   -3.00000000E-003   -2.49890984E-001   -2.45130148E-001   -2.11152773E-001   -1.95304349E-001   -5.73486532E-001    3.28902130E-001
    5.88188976E-002   -6.73228346E-002   -3.00000000E-003   -2.44191098E-001   -2.37075933E-001   -2.13656656E-001   -1.93406220E-001   -5.63810086E-001    3.34223297E-001
    6.02362205E-002   -6.73228346E-002   -3.00000000E-003   -5.16474965E-001   -4.78902629E-001    1.90033126E-002   -3.93278360E-002   -5.91968291E-001    3.39421127E-001
    6.16535433E-002   -6.73228346E-002   -3.00000000E-003   -4.60531083E-001   -4.13757610E-001    1.33741219E-002   -4.38796860E-003   -5.52682078E-001    3.42788207E-001
    6.30708661E-002   -6.73228346E-002   -3.00000000E-003   -4.34486681E-001   -3.72067253E-001    1.36423289E-002    3.87821130E-003   -5.22115133E-001    3.44651319E-001
    6.44881890E-002   -6.73228346E-002   -3.00000000E-003   -4.16854696E-001   -3.36751904E-001    1.31449471E-002    3.61462270E-003   -4.98410087E-001    3.47029740E-001
    6.59055118E-002   -6.73228346E-002   -3.00000000E-003   -4.02404183E-001   -3.03993466E-001    1.15778842E-002   -7.00374472E-004   -4.78253284E-001    3.49684560E-001
    6.73228346E-002   -6.73228346E-002   -3.00000000E-003   -3.89438270E-001   -2.72309216E-001    9.20280730E-003   -6.91748747E-003   -4.60229907E-001    3.52369186E-001
    6.87401575E-002   -6.73228346E-002   -3.00000000E-003   -3.77236470E-001   -2.41184026E-001    6.28415305E-003   -1.36686508E-002   -4.43652244E-001    3.54934613E-001
    7.01574803E-002   -6.73228346E-002   -3.00000000E-003   -3.65471345E-001   -2.10624595E-001    3.03307330E-003   -2.00768548E-002   -4.28150714E-001    3.57319063E-001
    7.15748031E-002   -6.73228346E-002   -3.00000000E-003   -3.54000081E-001   -1.80867817E-001   -4.05922030E-004   -2.56676690E-002   -4.13515038E-001    3.59533678E-001
    7.29921260E-002   -6.73228346E-002   -3.00000000E-003   -3.42757218E-001   -1.52167247E-001   -3.93879900E-003   -3.02538147E-002   -3.99624666E-001    3.61631164E-001
    7.44094488E-002   -6.73228346E-002   -3.00000000E-003   -3.31715496E-001   -1.24715488E-001   -7.50573169E-003   -3.38108936E-002   -3.86402628E-001    3.63684750E-001
    7.58267717E-002   -6.73228346E-002   -3.00000000E-003   -3.20863769E-001   -9.86323336E-002   -1.10663268E-002   -3.63816044E-002   -3.73797620E-001    3.65767205E-001
    7.72440945E-002   -6.73228346E-002   -3.00000000E-003   -3.10199677E-001   -7.39877021E-002   -1.45938785E-002   -3.80288219E-002   -3.61770696E-001    3.67942531E-001
    7.86614173E-002   -6.73228346E-002   -3.00000000E-003   -2.99725478E-001   -5.08215542E-002   -1.80723618E-002   -3.88143575E-002   -3.50288684E-001    3.70266892E-001
    8.00787402E-002   -6.73228346E-002   -3.00000000E-003   -2.89443064E-001   -2.91572963E-002   -2.14923436E-002   -3.87973532E-002   -3.39319634E-001    3.72789515E-001
    8.14960630E-002   -6.73228346E-002   -3.00000000E-003   -2.79357291E-001   -9.01540172E-003   -2.48515884E-002   -3.80302836E-002   -3.28835952E-001    3.75549344E-001
    8.29133858E-002   -6.73228346E-002   -3.00000000E-003   -2.69467665E-001    9.59164497E-003   -2.81505874E-002   -3.65623303E-002   -3.18811134E-001    3.78586808E-001
    8.43307087E-002   -6.73228346E-002   -3.00000000E-003   -2.59773118E-001    2.66569684E-002   -3.13903809E-002   -3.44423494E-002   -3.09217745E-001    3.81934773E-001
    8.57480315E-002   -6.73228346E-002   -3.00000000E-003   -2.50267338E-001    4.21759886E-002   -3.45722660E-002   -3.17161992E-002   -3.00030044E-001    3.85620513E-001
    8.71653543E-002   -6.73228346E-002   -3.00000000E-003   -2.40947442E-001    5.61462952E-002   -3.76990370E-002   -2.84311375E-002   -2.91224602E-001    3.89669948E-001
    8.85826772E-002   -6.73228346E-002   -3.00000000E-003   -2.31810092E-001    6.85690641E-002   -4.07727039E-002   -2.46361199E-002   -2.82776679E-001    3.94107003E-001
    9.00000000E-002   -6.73228346E-002   -3.00000000E-003   -2.22848221E-001    7.94507749E-002   -4.37947586E-002   -2.03793668E-002   -2.74664293E-001    3.98945716E-001
   -9.00000000E-002   -6.59055118E-002   -3.00000000E-003   -9.60985367E-002   -3.06101911E-001    3.73562008E-001    4.04055175E-001   -6.27681890E-002    4.82675061E-001
   -8.85826772E-002   -6.59055118E-002   -3.00000000E-003   -9.23494538E-002   -3.03806319E-001    3.79976142E-001    4.01739139E-001   -6.88529868E-002    4.81699019E-001
   -8.71653543E-002   -6.59055118E-002   -3.00000000E-003   -8.81777997E-002   -3.01022761E-001    3.86444744E-001    3.99279360E-001   -7.52575043E-002    4.80805492E-001
   -8.57480315E-002   -6.59055118E-002   -3.00000000E-003   -8.35783981E-002   -2.97738810E-001    3.92970865E-001    3.96683195E-001   -8.20239090E-002    4.79987269E-001
   -8.43307087E-002   -6.59055118E-002   -3.00000000E-003   -7.85502267E-002   -2.93945602E-001    3.99557230E-001    3.93958396E-001   -8.91975440E-002    4.79235248E-001
   -8.29133858E-002   -6.59055118E-002   -3.00000000E-003   -7.30904936E-002   -2.89636515E-001    4.06208676E-001    3.91115368E-001   -9.68238372E-002    4.78541321E-001
   -8.14960630E-002   -6.59055118E-002   -3.00000000E-003   -6.71990633E-002   -2.84807465E-001    4.12931948E-001    3.88166716E-001   -1.04948822E-001    4.77898153E-001
   -8.00787402E-002   -6.59055118E-002   -3.00000000E-003   -6.08749032E-002   -2.79456922E-001    4.19733309E-001    3.85124844E-001   -1.13621366E-001    4.77295331E-001
   -7.86614173E-002   -6.59055118E-002   -3.00000000E-003   -5.41191406E-002   -2.73586097E-001    4.26622256E-001    3.82005932E-001   -1.22889902E-001    4.76726405E-001
   -7.72440945E-002   -6.59055118E-002   -3.00000000E-003   -4.69339856E-002   -2.67197885E-001    4.33610280E-001    3.78829370E-001   -1.32805438E-001    4.76185363E-001
   -7.58267717E-002   -6.59055118E-002   -3.00000000E-003   -3.93274056E-002   -2.60304210E-001    4.40708765E-001    3.75614176E-001   -1.43418595E-001    4.75668045E-001
   -7.44094488E-002   -6.59055118E-002   -3.00000000E-003   -3.13072977E-002   -2.52920377E-001    4.47927468E-001    3.72382462E-001   -1.54783459E-001    4.75179835E-001
   -7.29921260E-002   -6.59055118E-002   -3.00000000E-003   -2.28823123E-002   -2.45073751E-001    4.55267012E-001    3.69150985E-001   -1.66954177E-001    4.74743361E-001
   -7.15748031E-002   -6.59055118E-002   -3.00000000E-003   -1.40465234E-002   -2.36801353E-001    4.62711066E-001    3.65917004E-001   -1.79990375E-001    4.74413934E-001
   -7.01574803E-002   -6.59055118E-002   -3.00000000E-003   -4.75056357E-003   -2.28139979E-001    4.70225144E-001    3.62642179E-001   -1.93972916E-001    4.74293206E-001
   -6.87401575E-002   -6.59055118E-002   -3.00000000E-003    5.15868444E-003   -2.19081897E-001    4.77790042E-001    3.59237474E-001   -2.09042457E-001    4.74526657E-001
   -6.73228346E-002   -6.59055118E-002   -3.00000000E-003    1.60302848E-002   -2.09497616E-001    4.85516912E-001    3.55572279E-001   -2.25477338E-001    4.75243976E-001
   -6.59055118E-002   -6.59055118E-002   -3.00000000E-003    2.84914959E-002   -1.98959860E-001    4.94027890E-001    3.51601742E-001   -2.43858775E-001    4.76338532E-001
   -6.44881890E-002   -6.59055118E-002   -3.00000000E-003    4.29537619E-002   -1.86543361E-001    5.05621807E-001    3.48213016E-001   -2.65253009E-001    4.76764215E-001
   -6.30708661E-002   -6.59055118E-002   -3.00000000E-003    5.52917930E-002   -1.74585961E-001    5.23858825E-001    3.49094933E-001   -2.90095024E-001    4.74306067E-001
   -6.16535433E-002   -6.59055118E-002   -3.00000000E-003    6.29189112E-002   -1.73648867E-001    5.43614203E-001    3.47165015E-001   -3.14864393E-001    4.72361110E-001
   -6.02362205E-002   -6.59055118E-002   -3.00000000E-003   -2.35408375E-001   -2.64430799E-001    2.14705141E-001    2.43457305E-001   -3.09520403E-001    4.53233276E-001
   -5.88188976E-002   -6.59055118E-002   -3.00000000E-003   -2.39174290E-001   -2.62366988E-001    2.16354725E-001    2.39556002E-001   -3.20032681E-001    4.48579777E-001
   -5.74015748E-002   -6.59055118E-002   -3.00000000E-003   -2.43684638E-001   -2.61075929E-001    2.16771274E-001    2.34547469E-001   -3.32069723E-001    4.41249933E-001
   -5.59842520E-002   -6.59055118E-002   -3.00000000E-003   -2.48855942E-001   -2.60685921E-001    2.16322036E-001    2.28785042E-001   -3.45273589E-001    4.32101423E-001
   -5.45669291E-002   -6.59055118E-002   -3.00000000E-003   -2.54585088E-001   -2.61130484E-001    2.15514419E-001    2.22964041E-001   -3.59157591E-001    4.22153020E-001
   -5.31496063E-002   -6.59055118E-002   -3.00000000E-003   -2.60510540E-001   -2.61911070E-001    2.14647927E-001    2.17504315E-001   -3.73300383E-001    4.12220412E-001
   -5.17322835E-002   -6.59055118E-002   -3.00000000E-003   -2.66329532E-001   -2.62610797E-001    2.13681972E-001    2.12328546E-001   -3.87544834E-001    4.02546504E-001
   -5.03149606E-002   -6.59055118E-002   -3.00000000E-003   -2.71946977E-001   -2.63118907E-001    2.12478308E-001    2.07228631E-001   -4.01899774E-001    3.93040886E-001
   -4.88976378E-002   -6.59055118E-002   -3.00000000E-003   -2.77377666E-001   -2.63476491E-001    2.10953423E-001    2.02086685E-001   -4.16398481E-001    3.83577297E-001
   -4.74803150E-002   -6.59055118E-002   -3.00000000E-003   -2.82656261E-001   -2.63744534E-001    2.09083143E-001    1.96870689E-001   -4.31047741E-001    3.74090191E-001
   -4.60629921E-002   -6.59055118E-002   -3.00000000E-003   -2.87803751E-001   -2.63959954E-001    2.06874995E-001    1.91592939E-001   -4.45826379E-001    3.64572216E-001
   -4.46456693E-002   -6.59055118E-002   -3.00000000E-003   -2.92825492E-001   -2.64135826E-001    2.04345591E-001    1.86273830E-001   -4.60699057E-001    3.55044098E-001
   -4.32283465E-002   -6.59055118E-002   -3.00000000E-003   -2.97718043E-001   -2.64273961E-001    2.01506346E-001    1.80927046E-001   -4.75628417E-001    3.45530463E-001
   -4.18110236E-002   -6.59055118E-002   -3.00000000E-003   -3.02474617E-001   -2.64371022E-001    1.98368751E-001    1.75560519E-001   -4.90578311E-001    3.36052439E-001
   -4.03937008E-002   -6.59055118E-002   -3.00000000E-003   -3.07091512E-001   -2.64426964E-001    1.94934751E-001    1.70176718E-001   -5.05515850E-001    3.26625050E-001
   -3.89763780E-002   -6.59055118E-002   -3.00000000E-003   -3.11565306E-001   -2.64443804E-001    1.91211847E-001    1.64777370E-001   -5.20407896E-001    3.17261375E-001
   -3.75590551E-002   -6.59055118E-002   -3.00000000E-003   -3.15894292E-001   -2.64423067E-001    1.87205719E-001    1.59366869E-001   -5.35221947E-001    3.07976227E-001
   -3.61417323E-002   -6.59055118E-002   -3.00000000E-003   -3.20076505E-001   -2.64366956E-001    1.82923529E-001    1.53948995E-001   -5.49924832E-001    2.98784350E-001
   -3.47244094E-002   -6.59055118E-002   -3.00000000E-003   -3.24110675E-001   -2.64278202E-001    1.78373045E-001    1.48526896E-001   -5.64483560E-001    2.89700615E-001
   -3.33070866E-002   -6.59055118E-002   -3.00000000E-003   -3.27994872E-001   -2.64157962E-001    1.73560590E-001    1.43102395E-001   -5.78864746E-001    2.80740724E-001
   -3.18897638E-002   -6.59055118E-002   -3.00000000E-003   -3.31727821E-001   -2.64007954E-001    1.68493934E-001    1.37677667E-001   -5.93036516E-001    2.71919160E-001
   -3.04724409E-002   -6.59055118E-002   -3.00000000E-003   -3.35308197E-001   -2.63829380E-001    1.63182090E-001    1.32255369E-001   -6.06965767E-001    2.63252926E-001
   -2.90551181E-002   -6.59055118E-002   -3.00000000E-003   -3.38735012E-001   -2.63623855E-001    1.57632079E-001    1.26837424E-001   -6.20621099E-001    2.54758045E-001
   -2.76377953E-002   -6.59055118E-002   -3.00000000E-003   -3.42006657E-001   -2.63391431E-001    1.51853603E-001    1.21425840E-001   -6.33970299E-001    2.46450883E-001
   -2.62204724E-002   -6.59055118E-002   -3.00000000E-003   -3.45123061E-001   -2.63135001E-001    1.45853698E-001    1.16020221E-001   -6.46984250E-001    2.38346777E-001
   -2.48031496E-002   -6.59055118E-002   -3.00000000E-003   -3.48082940E-001   -2.62854284E-001    1.39641961E-001    1.10622960E-001   -6.59631786E-001    2.30463491E-001
   -2.33858268E-002   -6.59055118E-002   -3.00000000E-003   -3.50886409E-001   -2.62551241E-001    1.33226850E-001    1.05234331E-001   -6.71885598E-001    2.22816534E-001
   -2.19685039E-002   -6.59055118E-002   -3.00000000E-003   -3.53532783E-001   -2.62227240E-001    1.26619642E-001    9.98549346E-002   -6.83717637E-001    2.15422838E-001
   -2.05511811E-002   -6.59055118E-002   -3.00000000E-003   -3.56021338E-001   -2.61882394E-001    1.19828075E-001    9.44848804E-002   -6.95101214E-001    2.08298826E-001
   -1.91338583E-002   -6.59055118E-002   -3.00000000E-003   -3.58352791E-001   -2.61518533E-001    1.12861226E-001    8.91234923E-002   -7.06013108E-001    2.01459916E-001
   -1.77165354E-002   -6.59055118E-002   -3.00000000E-003   -3.60526506E-001   -2.61136059E-001    1.05730067E-001    8.37718955E-002   -7.16428880E-001    1.94923036E-001
   -1.62992126E-002   -6.59055118E-002   -3.00000000E-003   -3.62542503E-001   -2.60735990E-001    9.84458521E-002    7.84290622E-002   -7.26326364E-001    1.88703168E-001
   -1.48818898E-002   -6.59055118E-002   -3.00000000E-003   -3.64401035E-001   -2.60319709E-001    9.10181297E-002    7.30942032E-002   -7.35687348E-001    1.82815400E-001
   -1.34645669E-002   -6.59055118E-002   -3.00000000E-003   -3.66101708E-001   -2.59887268E-001    8.34584306E-002    6.77670658E-002   -7.44491009E-001    1.77275076E-001
   -1.20472441E-002   -6.59055118E-002   -3.00000000E-003   -3.67644960E-001   -2.59440768E-001    7.57755859E-002    6.24455523E-002   -7.52722093E-001    1.72095775E-001
   -1.06299213E-002   -6.59055118E-002   -3.00000000E-003   -3.69031224E-001   -2.58980802E-001    6.79818262E-002    5.71294055E-002   -7.60367867E-001    1.67290518E-001
   -9.21259843E-003   -6.59055118E-002   -3.00000000E-003   -3.70259939E-001   -2.58507692E-001    6.00882897E-002    5.18173325E-002   -7.67411971E-001    1.62872740E-001
   -7.79527559E-003   -6.59055118E-002   -3.00000000E-003   -3.71331795E-001   -2.58023464E-001    5.21069857E-002    4.65078682E-002   -7.73847306E-001    1.58853379E-001
   -6.37795276E-003   -6.59055118E-002   -3.00000000E-003   -3.72246554E-001   -2.57528778E-001    4.40502177E-002    4.12002597E-002   -7.79663338E-001    1.55243554E-001
   -4.96062992E-003   -6.59055118E-002   -3.00000000E-003   -3.73004225E-001   -2.57024904E-001    3.59261688E-002    3.58909647E-002   -7.84853607E-001    1.52052682E-001
   -3.54330709E-003   -6.59055118E-002   -3.00000000E-003   -3.73605114E-001   -2.56513405E-001    2.77488095E-002    3.05801770E-002   -7.89414686E-001    1.49289299E-001
   -2.12598425E-003   -6.59055118E-002   -3.00000000E-003   -3.74049203E-001   -2.55995245E-001    1.95292795E-002    2.52657078E-002   -7.93342812E-001    1.46960434E-001
   -7.08661417E-004   -6.59055118E-002   -3.00000000E-003   -3.74335834E-001   -2.55471221E-001    1.12810545E-002    1.99463398E-002   -7.96635952E-001    1.45072377E-001
    7.08661417E-004   -6.59055118E-002   -3.00000000E-003   -3.74465535E-001   -2.54943957E-001    3.01484705E-003    1.46202733E-002   -7.99297999E-001    1.43629055E-001
    2.12598425E-003   -6.59055118E-002   -3.00000000E-003   -3.74438023E-001   -2.54414470E-001   -5.25935281E-003    9.28546681E-003   -8.01331483E-001    1.42633140E-001
    3.54330709E-003   -6.59055118E-002   -3.00000000E-003   -3.74252807E-001   -2.53883996E-001   -1.35278778E-002    3.94098461E-003   -8.02739610E-001    1.42086871E-001
    4.96062992E-003   -6.59055118E-002   -3.00000000E-003   -3.73909547E-001   -2.53353514E-001   -2.17793611E-002   -1.41470177E-003   -8.03528692E-001    1.41990478E-001
    6.37795276E-003   -6.59055118E-002   -3.00000000E-003   -3.73408600E-001   -2.52825519E-001   -3.00010668E-002   -6.78255134E-003   -8.03709870E-001    1.42341321E-001
    7.79527559E-003   -6.59055118E-002   -3.00000000E-003   -3.72749070E-001   -2.52301329E-001   -3.81835387E-002   -1.21640334E-002   -8.03291054E-001    1.43136506E-001
    9.21259843E-003   -6.59055118E-002   -3.00000000E-003   -3.71930668E-001   -2.51781966E-001   -4.63142688E-002   -1.75605252E-002   -8.02283890E-001    1.44371915E-001
    1.06299213E-002   -6.59055118E-002   -3.00000000E-003   -3.70953701E-001   -2.51269499E-001   -5.43808172E-002   -2.29714571E-002   -8.00702779E-001    1.46040040E-001
    1.20472441E-002   -6.59055118E-002   -3.00000000E-003   -3.69816869E-001   -2.50764263E-001   -6.23730425E-002   -2.83986467E-002   -7.98558876E-001    1.48134314E-001
    1.34645669E-002   -6.59055118E-002   -3.00000000E-003   -3.68520522E-001   -2.50268107E-001   -7.02801862E-002   -3.38427215E-002   -7.95869913E-001    1.50644879E-001
    1.48818898E-002   -6.59055118E-002   -3.00000000E-003   -3.67064210E-001   -2.49782252E-001   -7.80888075E-002   -3.93024665E-002   -7.92651893E-001    1.53560651E-001
    1.62992126E-002   -6.59055118E-002   -3.00000000E-003   -3.65447594E-001   -2.49307857E-001   -8.57903715E-002   -4.47799767E-002   -7.88923072E-001    1.56869866E-001
    1.77165354E-002   -6.59055118E-002   -3.00000000E-003   -3.63670704E-001   -2.48845732E-001   -9.33739137E-002   -5.02734659E-002   -7.84702065E-001    1.60559271E-001
    1.91338583E-002   -6.59055118E-002   -3.00000000E-003   -3.61733081E-001   -2.48396073E-001   -1.00827217E-001   -5.57835923E-002   -7.80007875E-001    1.64614975E-001
    2.05511811E-002   -6.59055118E-002   -3.00000000E-003   -3.59634753E-001   -2.47960479E-001   -1.08141783E-001   -6.13099499E-002   -7.74861745E-001    1.69020723E-001
    2.19685039E-002   -6.59055118E-002   -3.00000000E-003   -3.57375985E-001   -2.47538471E-001   -1.15305124E-001   -6.68507469E-002   -7.69283615E-001    1.73760490E-001
    2.33858268E-002   -6.59055118E-002   -3.00000000E-003   -3.54956842E-001   -2.47131535E-001   -1.22310071E-001   -7.24062045E-002   -7.63297670E-001    1.78817018E-001
    2.48031496E-002   -6.59055118E-002   -3.00000000E-003   -3.52377186E-001   -2.46738926E-001   -1.29143891E-001   -7.79745872E-002   -7.56923590E-001    1.84172532E-001
    2.62204724E-002   -6.59055118E-002   -3.00000000E-003   -3.49637663E-001   -2.46360892E-001   -1.35797513E-001   -8.35549554E-002   -7.50185600E-001    1.89808677E-001
    2.76377953E-002   -6.59055118E-002   -3.00000000E-003   -3.46738676E-001   -2.45996957E-001   -1.42261396E-001   -8.91456508E-002   -7.43105652E-001    1.95706553E-001
    2.90551181E-002   -6.59055118E-002   -3.00000000E-003   -3.43681179E-001   -2.45647371E-001   -1.48525925E-001   -9.47450168E-002   -7.35709332E-001    2.01846553E-001
    3.04724409E-002   -6.59055118E-002   -3.00000000E-003   -3.40465476E-001   -2.45311510E-001   -1.54582185E-001   -1.00350881E-001   -7.28018706E-001    2.08209501E-001
    3.18897638E-002   -6.59055118E-002   -3.00000000E-003   -3.37092533E-001   -2.44989360E-001   -1.60420548E-001   -1.05961856E-001   -7.20057192E-001    2.14775643E-001
    3.33070866E-002   -6.59055118E-002   -3.00000000E-003   -3.33563620E-001   -2.44678861E-001   -1.66031541E-001   -1.11574931E-001   -7.11849408E-001    2.21525688E-001
    3.47244094E-002   -6.59055118E-002   -3.00000000E-003   -3.29879711E-001   -2.44380425E-001   -1.71406813E-001   -1.17187446E-001   -7.03418943E-001    2.28439408E-001
    3.61417323E-002   -6.59055118E-002   -3.00000000E-003   -3.26042760E-001   -2.44093522E-001   -1.76537693E-001   -1.22797485E-001   -6.94791050E-001    2.35497594E-001
    3.75590551E-002   -6.59055118E-002   -3.00000000E-003   -3.22053370E-001   -2.43816782E-001   -1.81415619E-001   -1.28401127E-001   -6.85987571E-001    2.42680644E-001
    3.89763780E-002   -6.59055118E-002   -3.00000000E-003   -3.17913920E-001   -2.43549022E-001   -1.86031763E-001   -1.33995497E-001   -6.77032521E-001    2.49970136E-001
    4.03937008E-002   -6.59055118E-002   -3.00000000E-003   -3.13626632E-001   -2.43290228E-001   -1.90378610E-001   -1.39576657E-001   -6.67950681E-001    2.57346529E-001
    4.18110236E-002   -6.59055118E-002   -3.00000000E-003   -3.09193169E-001   -2.43039428E-001   -1.94449958E-001   -1.45141105E-001   -6.58764629E-001    2.64791583E-001
    4.32283465E-002   -6.59055118E-002   -3.00000000E-003   -3.04616943E-001   -2.42797526E-001   -1.98240277E-001   -1.50685903E-001   -6.49497133E-001    2.72286912E-001
    4.46456693E-002   -6.59055118E-002   -3.00000000E-003   -2.99904867E-001   -2.42564918E-001   -2.01744127E-001   -1.56206836E-001   -6.40169573E-001    2.79815157E-001
    4.60629921E-002   -6.59055118E-002   -3.00000000E-003   -2.95066746E-001   -2.42349394E-001   -2.04954808E-001   -1.61698944E-001   -6.30806162E-001    2.87359426E-001
    4.74803150E-002   -6.59055118E-002   -3.00000000E-003   -2.90117623E-001   -2.42163985E-001   -2.07863614E-001   -1.67150966E-001   -6.21435391E-001    2.94904191E-001
    4.88976378E-002   -6.59055118E-002   -3.00000000E-003   -2.85076124E-001   -2.42023388E-001   -2.10450513E-001   -1.72534185E-001   -6.12092768E-001    3.02434112E-001
    5.03149606E-002   -6.59055118E-002   -3.00000000E-003   -2.79955992E-001   -2.41935594E-001   -2.12684278E-001   -1.77800464E-001   -6.02820032E-001    3.09935223E-001
    5.17322835E-002   -6.59055118E-002   -3.00000000E-003   -2.74757223E-001   -2.41881664E-001   -2.14521401E-001   -1.82877632E-001   -5.93654228E-001    3.17392056E-001
    5.31496063E-002   -6.59055118E-002   -3.00000000E-003   -2.69454488E-001   -2.41796200E-001   -2.15921869E-001   -1.87682391E-001   -5.84611888E-001    3.24785486E-001
    5.45669291E-002   -6.59055118E-002   -3.00000000E-003   -2.63999326E-001   -2.41533264E-001   -2.16866888E-001   -1.92141395E-001   -5.75665327E-001    3.32081099E-001
    5.59842520E-002   -6.59055118E-002   -3.00000000E-003   -2.58337916E-001   -2.40810978E-001   -2.17394284E-001   -1.96245141E-001   -5.66697993E-001    3.39202459E-001
    5.74015748E-002   -6.59055118E-002   -3.00000000E-003   -2.52517890E-001   -2.39074703E-001   -2.17633446E-001   -2.00291469E-001   -5.57382116E-001    3.45956055E-001
    5.88188976E-002   -6.59055118E-002   -3.00000000E-003   -2.47021746E-001   -2.35862370E-001   -2.17561999E-001   -2.06064835E-001   -5.47015415E-001    3.51931961E-001
    6.02362205E-002   -6.59055118E-002   -3.00000000E-003   -2.43303766E-001   -2.35829854E-001   -2.16417069E-001   -2.15421389E-001   -5.35841020E-001    3.57487233E-001
    6.16535433E-002   -6.59055118E-002   -3.00000000E-003   -4.48295870E-001   -3.83310982E-001   -3.09510948E-002   -4.36636542E-002   -5.56391206E-001    3.60869757E-001
    6.30708661E-002   -6.59055118E-002   -3.00000000E-003   -4.33312851E-001   -3.57539592E-001   -1.09544237E-002   -3.08848873E-002   -5.20436673E-001    3.63081044E-001
    6.44881890E-002   -6.59055118E-002   -3.00000000E-003   -4.19304333E-001   -3.29376979E-001   -5.04912926E-003   -2.87204993E-002   -4.96017312E-001    3.65974020E-001
    6.59055118E-002   -6.59055118E-002   -3.00000000E-003   -4.06699347E-001   -3.00250939E-001   -3.53964138E-003   -3.21695926E-002   -4.75833311E-001    3.68972243E-001
    6.73228346E-002   -6.59055118E-002   -3.00000000E-003   -3.94790423E-001   -2.70108993E-001   -4.19360371E-003   -3.82723339E-002   -4.57923274E-001    3.71847917E-001
    6.87401575E-002   -6.59055118E-002   -3.00000000E-003   -3.83179433E-001   -2.39150712E-001   -6.02347826E-003   -4.49988918E-002   -4.41461481E-001    3.74464939E-001
    7.01574803E-002   -6.59055118E-002   -3.00000000E-003   -3.71722761E-001   -2.07984678E-001   -8.48594377E-003   -5.10955371E-002   -4.26037279E-001    3.76787030E-001
    7.15748031E-002   -6.59055118E-002   -3.00000000E-003   -3.60399694E-001   -1.77314678E-001   -1.12963214E-002   -5.60227660E-002   -4.11434805E-001    3.78869054E-001
    7.29921260E-002   -6.59055118E-002   -3.00000000E-003   -3.49211525E-001   -1.47655190E-001   -1.43043142E-002   -5.96852773E-002   -3.97542975E-001    3.80822144E-001
    7.44094488E-002   -6.59055118E-002   -3.00000000E-003   -3.38163190E-001   -1.19303759E-001   -1.74198658E-002   -6.21731845E-002   -3.84296493E-001    3.82763122E-001
    7.58267717E-002   -6.59055118E-002   -3.00000000E-003   -3.27261576E-001   -9.24008827E-002   -2.05790151E-002   -6.36070971E-002   -3.71652363E-001    3.84794870E-001
    7.72440945E-002   -6.59055118E-002   -3.00000000E-003   -3.16520046E-001   -6.70109300E-002   -2.37392708E-002   -6.40931179E-002   -3.59576445E-001    3.86996308E-001
    7.86614173E-002   -6.59055118E-002   -3.00000000E-003   -3.05950245E-001   -4.31606270E-002   -2.68735795E-002   -6.37137342E-002   -3.48037424E-001    3.89427090E-001
    8.00787402E-002   -6.59055118E-002   -3.00000000E-003   -2.95568307E-001   -2.08722046E-002   -2.99700897E-002   -6.25362630E-002   -3.37006285E-001    3.92135937E-001
    8.14960630E-002   -6.59055118E-002   -3.00000000E-003   -2.85378331E-001   -1.53908951E-004   -3.30216949E-002   -6.06148701E-002   -3.26453559E-001    3.95160276E-001
    8.29133858E-002   -6.59055118E-002   -3.00000000E-003   -2.75383008E-001    1.89834584E-002   -3.60286619E-002   -5.79998520E-002   -3.16353620E-001    3.98533602E-001
    8.43307087E-002   -6.59055118E-002   -3.00000000E-003   -2.65583080E-001    3.65312923E-002   -3.89916231E-002   -5.47394826E-002   -3.06678731E-001    4.02287588E-001
    8.57480315E-002   -6.59055118E-002   -3.00000000E-003   -2.55975318E-001    5.24850287E-002   -4.19126069E-002   -5.08809574E-002   -2.97404176E-001    4.06447604E-001
    8.71653543E-002   -6.59055118E-002   -3.00000000E-003   -2.46553303E-001    6.68427290E-002   -4.47930246E-002   -4.64696845E-002   -2.88505353E-001    4.11033326E-001
    8.85826772E-002   -6.59055118E-002   -3.00000000E-003   -2.37315117E-001    7.96052241E-002   -4.76351841E-002   -4.15563028E-002   -2.79957638E-001    4.16065116E-001
    9.00000000E-002   -6.59055118E-002   -3.00000000E-003   -2.28251048E-001    9.07757874E-002   -5.04406534E-002   -3.61862912E-002   -2.71741206E-001    4.21555169E-001
   -9.00000000E-002   -6.44881890E-002   -3.00000000E-003   -9.21676441E-002   -3.01879749E-001    3.70259735E-001    3.98934979E-001   -5.17701713E-002    5.02381390E-001
   -8.85826772E-002   -6.44881890E-002   -3.00000000E-003   -8.84082380E-002   -2.99571131E-001    3.76458179E-001    3.96435688E-001   -5.79545426E-002    5.01432415E-001
   -8.71653543E-002   -6.44881890E-002   -3.00000000E-003   -8.42253857E-002   -2.96771715E-001    3.82695708E-001    3.93777315E-001   -6.44350232E-002    5.00588693E-001
   -8.57480315E-002   -6.44881890E-002   -3.00000000E-003   -7.96132441E-002   -2.93467629E-001    3.88973965E-001    3.90966159E-001   -7.12529760E-002    4.99844227E-001
   -8.43307087E-002   -6.44881890E-002   -3.00000000E-003   -7.45698029E-002   -2.89648521E-001    3.95295157E-001    3.88009763E-001   -7.84530067E-002    4.99192982E-001
   -8.29133858E-002   -6.44881890E-002   -3.00000000E-003   -6.90909663E-002   -2.85305662E-001    4.01662664E-001    3.84918020E-001   -8.60808515E-002    4.98628091E-001
   -8.14960630E-002   -6.44881890E-002   -3.00000000E-003   -6.31749083E-002   -2.80433605E-001    4.08081922E-001    3.81702404E-001   -9.41838324E-002    4.98144190E-001
   -8.00787402E-002   -6.44881890E-002   -3.00000000E-003   -5.68185669E-002   -2.75027915E-001    4.14558437E-001    3.78374735E-001   -1.02811970E-001    4.97734139E-001
   -7.86614173E-002   -6.44881890E-002   -3.00000000E-003   -5.00215410E-002   -2.69089012E-001    4.21102186E-001    3.74950316E-001   -1.12016502E-001    4.97393998E-001
   -7.72440945E-002   -6.44881890E-002   -3.00000000E-003   -4.27828090E-002   -2.62615951E-001    4.27724778E-001    3.71446842E-001   -1.21852644E-001    4.97118924E-001
   -7.58267717E-002   -6.44881890E-002   -3.00000000E-003   -3.51091117E-002   -2.55614974E-001    4.34442658E-001    3.67887204E-001   -1.32378853E-001    4.96904874E-001
   -7.44094488E-002   -6.44881890E-002   -3.00000000E-003   -2.70131563E-002   -2.48102948E-001    4.41271421E-001    3.64297626E-001   -1.43655776E-001    4.96755938E-001
   -7.29921260E-002   -6.44881890E-002   -3.00000000E-003   -1.85207854E-002   -2.40116828E-001    4.48215134E-001    3.60704851E-001   -1.55744423E-001    4.96695695E-001
   -7.15748031E-002   -6.44881890E-002   -3.00000000E-003   -9.66355256E-003   -2.31727850E-001    4.55239733E-001    3.57109898E-001   -1.68706405E-001    4.96801526E-001
   -7.01574803E-002   -6.44881890E-002   -3.00000000E-003   -4.33718910E-004   -2.23043013E-001    4.62240906E-001    3.53445349E-001   -1.82614718E-001    4.97261861E-001
   -6.87401575E-002   -6.44881890E-002   -3.00000000E-003    9.31704173E-003   -2.14169817E-001    4.69024675E-001    3.49500098E-001   -1.97602536E-001    4.98423889E-001
   -6.73228346E-002   -6.44881890E-002   -3.00000000E-003    2.00973184E-002   -2.05127992E-001    4.75352260E-001    3.44825330E-001   -2.13987727E-001    5.00836491E-001
[truncated: 2,418,837 more chars]
