# Supplementary material for: Optimized radiofrequency shimming using low-heating B1+-mapping in the presence of deep brain stimulation implants: Proof of concept
Source: PLoS One. 2024 Dec 18;19(12):e0316002. doi: 10.1371/journal.pone.0316002 (PMC11654958; doi:10.1371/journal.pone.0316002)
Supplement: S3 File — (ZIP) [file pone.0316002.s004.zip › PX4_simplified_NearField1(4).efe]

##File Type: Electric near field
##File Format: 7
##Source: PX4_simplified
##Date: 2021-08-13 12:05:43  
** File exported by Altair Feko - Solver (seq) Version 2019.3.2-682 from 2020-04-01


#Configuration Name: StandardConfiguration1
#Request Name: NearField1
#Frequency:   1.23250000E+008
#Coordinate System: Cartesian
#No. of X Samples: 128
#No. of Y Samples: 128
#No. of Z Samples: 1
#Result Type: Electric Field Values
#No. of Header Lines: 1
#         "X"                "Y"                "Z"              "Re(Ex)"           "Im(Ex)"           "Re(Ey)"           "Im(Ey)"           "Re(Ez)"           "Im(Ez)"    
   -9.00000000E-002   -9.00000000E-002   -3.00000000E-003   -1.08868789E-001   -1.68667217E-001   -9.25107745E-002    1.58590282E-001    1.45201355E-001   -2.61911508E-001
   -8.85826772E-002   -9.00000000E-002   -3.00000000E-003   -1.15497226E-001   -1.70865768E-001   -9.93880502E-002    1.55006239E-001    1.48637988E-001   -2.73951691E-001
   -8.71653543E-002   -9.00000000E-002   -3.00000000E-003   -1.22298815E-001   -1.73226417E-001   -1.06527687E-001    1.51064378E-001    1.52391748E-001   -2.86430464E-001
   -8.57480315E-002   -9.00000000E-002   -3.00000000E-003   -1.29266359E-001   -1.75748964E-001   -1.13940322E-001    1.46742574E-001    1.56488392E-001   -2.99359780E-001
   -8.43307087E-002   -9.00000000E-002   -3.00000000E-003   -1.36391679E-001   -1.78433245E-001   -1.21637170E-001    1.42018735E-001    1.60954018E-001   -3.12752773E-001
   -8.29133858E-002   -9.00000000E-002   -3.00000000E-003   -1.43667623E-001   -1.81278402E-001   -1.29630027E-001    1.36870654E-001    1.65812359E-001   -3.26622466E-001
   -8.14960630E-002   -9.00000000E-002   -3.00000000E-003   -1.51084778E-001   -1.84283494E-001   -1.37932007E-001    1.31275808E-001    1.71086773E-001   -3.40981607E-001
   -8.00787402E-002   -9.00000000E-002   -3.00000000E-003   -1.58634450E-001   -1.87449346E-001   -1.46557224E-001    1.25210827E-001    1.76800173E-001   -3.55842613E-001
   -7.86614173E-002   -9.00000000E-002   -3.00000000E-003   -1.66306002E-001   -1.90775454E-001   -1.55520074E-001    1.18651058E-001    1.82974004E-001   -3.71217367E-001
   -7.72440945E-002   -9.00000000E-002   -3.00000000E-003   -1.74087798E-001   -1.94263432E-001   -1.64835307E-001    1.11571022E-001    1.89629627E-001   -3.87117722E-001
   -7.58267717E-002   -9.00000000E-002   -3.00000000E-003   -1.81970357E-001   -1.97911597E-001   -1.74520901E-001    1.03946314E-001    1.96783614E-001   -4.03556332E-001
   -7.44094488E-002   -9.00000000E-002   -3.00000000E-003   -1.89942739E-001   -2.01722159E-001   -1.84593211E-001    9.57497617E-002    2.04453723E-001   -4.20544121E-001
   -7.29921260E-002   -9.00000000E-002   -3.00000000E-003   -1.97994951E-001   -2.05695985E-001   -1.95071794E-001    8.69554458E-002    2.12653713E-001   -4.38092569E-001
   -7.15748031E-002   -9.00000000E-002   -3.00000000E-003   -2.06115756E-001   -2.09836227E-001   -2.05976411E-001    7.75338569E-002    2.21397587E-001   -4.56212265E-001
   -7.01574803E-002   -9.00000000E-002   -3.00000000E-003   -2.14294498E-001   -2.14145694E-001   -2.17327704E-001    6.74551203E-002    2.30696846E-001   -4.74912377E-001
   -6.87401575E-002   -9.00000000E-002   -3.00000000E-003   -2.22523096E-001   -2.18627520E-001   -2.29149594E-001    5.66910365E-002    2.40558942E-001   -4.94205249E-001
   -6.73228346E-002   -9.00000000E-002   -3.00000000E-003   -2.30790694E-001   -2.23286747E-001   -2.41463594E-001    4.52089047E-002    2.50991132E-001   -5.14097735E-001
   -6.59055118E-002   -9.00000000E-002   -3.00000000E-003   -2.39088601E-001   -2.28130815E-001   -2.54295273E-001    3.29767104E-002    2.61997983E-001   -5.34598217E-001
   -6.44881890E-002   -9.00000000E-002   -3.00000000E-003   -2.47409437E-001   -2.33167818E-001   -2.67670696E-001    1.99606188E-002    2.73582050E-001   -5.55714842E-001
   -6.30708661E-002   -9.00000000E-002   -3.00000000E-003   -2.55747164E-001   -2.38406428E-001   -2.81617501E-001    6.12621351E-003    2.85743246E-001   -5.77455617E-001
   -6.16535433E-002   -9.00000000E-002   -3.00000000E-003   -2.64093472E-001   -2.43858708E-001   -2.96164833E-001   -8.56125150E-003    2.98478673E-001   -5.99826699E-001
   -6.02362205E-002   -9.00000000E-002   -3.00000000E-003   -2.72444640E-001   -2.49537962E-001   -3.11342685E-001   -2.41390220E-002    3.11783372E-001   -6.22832114E-001
   -5.88188976E-002   -9.00000000E-002   -3.00000000E-003   -2.80796967E-001   -2.55460182E-001   -3.27183393E-001   -4.06431883E-002    3.25649988E-001   -6.46477546E-001
   -5.74015748E-002   -9.00000000E-002   -3.00000000E-003   -2.89149350E-001   -2.61644374E-001   -3.43720083E-001   -5.81101909E-002    3.40066998E-001   -6.70766493E-001
   -5.59842520E-002   -9.00000000E-002   -3.00000000E-003   -2.97495995E-001   -2.68109175E-001   -3.60987679E-001   -7.65785034E-002    3.55022124E-001   -6.95701758E-001
   -5.45669291E-002   -9.00000000E-002   -3.00000000E-003   -3.05836397E-001   -2.74878685E-001   -3.79022420E-001   -9.60837958E-002    3.70497716E-001   -7.21283842E-001
   -5.31496063E-002   -9.00000000E-002   -3.00000000E-003   -3.14171764E-001   -2.81976514E-001   -3.97861610E-001   -1.16659860E-001    3.86472413E-001   -7.47512070E-001
   -5.17322835E-002   -9.00000000E-002   -3.00000000E-003   -3.22503398E-001   -2.89430877E-001   -4.17543613E-001   -1.38338282E-001    4.02922155E-001   -7.74386940E-001
   -5.03149606E-002   -9.00000000E-002   -3.00000000E-003   -3.30834051E-001   -2.97269551E-001   -4.38108386E-001   -1.61145775E-001    4.19816930E-001   -8.01901491E-001
   -4.88976378E-002   -9.00000000E-002   -3.00000000E-003   -3.39168354E-001   -3.05525205E-001   -4.59598418E-001   -1.85107275E-001    4.37123978E-001   -8.30055555E-001
   -4.74803150E-002   -9.00000000E-002   -3.00000000E-003   -3.47504737E-001   -3.14228848E-001   -4.82060038E-001   -2.10239436E-001    4.54803804E-001   -8.58841076E-001
   -4.60629921E-002   -9.00000000E-002   -3.00000000E-003   -3.55845401E-001   -3.23411066E-001   -5.05542542E-001   -2.36550854E-001    4.72808509E-001   -8.88252980E-001
   -4.46456693E-002   -9.00000000E-002   -3.00000000E-003   -3.64182405E-001   -3.33093948E-001   -5.30091018E-001   -2.64046085E-001    4.91086084E-001   -9.18277815E-001
   -4.32283465E-002   -9.00000000E-002   -3.00000000E-003   -3.72502525E-001   -3.43292809E-001   -5.55745531E-001   -2.92701065E-001    5.09568569E-001   -9.48892017E-001
   -4.18110236E-002   -9.00000000E-002   -3.00000000E-003   -3.80799939E-001   -3.54018526E-001   -5.82530705E-001   -3.22471024E-001    5.28182215E-001   -9.80065267E-001
   -4.03937008E-002   -9.00000000E-002   -3.00000000E-003   -3.89082508E-001   -3.65278847E-001   -6.10469769E-001   -3.53278655E-001    5.46841339E-001   -1.01176099E+000
   -3.89763780E-002   -9.00000000E-002   -3.00000000E-003   -3.97381538E-001   -3.77095310E-001   -6.39610519E-001   -3.85030108E-001    5.65454649E-001   -1.04396357E+000
   -3.75590551E-002   -9.00000000E-002   -3.00000000E-003   -4.05713688E-001   -3.89476654E-001   -6.70053894E-001   -4.17632139E-001    5.83920834E-001   -1.07667561E+000
   -3.61417323E-002   -9.00000000E-002   -3.00000000E-003   -4.14009394E-001   -4.02376734E-001   -7.01933159E-001   -4.50998055E-001    6.02126810E-001   -1.10988795E+000
   -3.47244094E-002   -9.00000000E-002   -3.00000000E-003   -4.22081610E-001   -4.15638612E-001   -7.35314367E-001   -4.84992745E-001    6.19937618E-001   -1.14351055E+000
   -3.33070866E-002   -9.00000000E-002   -3.00000000E-003   -4.29710300E-001   -4.29008762E-001   -7.70059856E-001   -5.19316801E-001    6.37183539E-001   -1.17732656E+000
   -3.18897638E-002   -9.00000000E-002   -3.00000000E-003   -4.36900241E-001   -4.42284495E-001   -8.05852169E-001   -5.53452280E-001    6.53664707E-001   -1.21108154E+000
   -3.04724409E-002   -9.00000000E-002   -3.00000000E-003   -4.44021127E-001   -4.55486458E-001   -8.42527082E-001   -5.86816558E-001    6.69151040E-001   -1.24470244E+000
   -2.90551181E-002   -9.00000000E-002   -3.00000000E-003   -4.51521911E-001   -4.68774286E-001   -8.80472747E-001   -6.19076969E-001    6.83402996E-001   -1.27839346E+000
   -2.76377953E-002   -9.00000000E-002   -3.00000000E-003   -4.59248933E-001   -4.82026692E-001   -9.20639440E-001   -6.50278537E-001    6.96221926E-001   -1.31242199E+000
   -2.62204724E-002   -9.00000000E-002   -3.00000000E-003   -4.65751979E-001   -4.94402839E-001   -9.63680754E-001   -6.80438679E-001    7.07554473E-001   -1.34651941E+000
   -2.48031496E-002   -9.00000000E-002   -3.00000000E-003   -4.69104306E-001   -5.04503858E-001   -1.00812004E+000   -7.08662647E-001    7.17454222E-001   -1.37933569E+000
   -2.33858268E-002   -9.00000000E-002   -3.00000000E-003   -4.70085105E-001   -5.11715547E-001   -1.05091694E+000   -7.32926812E-001    7.25607738E-001   -1.40959505E+000
   -2.19685039E-002   -9.00000000E-002   -3.00000000E-003   -4.72022934E-001   -5.16788276E-001   -1.09154022E+000   -7.51836769E-001    7.31112910E-001   -1.43763931E+000
   -2.05511811E-002   -9.00000000E-002   -3.00000000E-003   -4.77254657E-001   -5.20054181E-001   -1.13274692E+000   -7.65506927E-001    7.32734826E-001   -1.46454722E+000
   -1.91338583E-002   -9.00000000E-002   -3.00000000E-003   -4.84744575E-001   -5.20148450E-001   -1.17974420E+000   -7.73807003E-001    7.29600148E-001   -1.49124436E+000
   -1.77165354E-002   -9.00000000E-002   -3.00000000E-003   -4.83966158E-001   -5.17294442E-001   -1.23580959E+000   -7.73731584E-001    7.24834744E-001   -1.51662395E+000
   -1.62992126E-002   -9.00000000E-002   -3.00000000E-003   -4.68252405E-001   -5.14987613E-001   -1.28385998E+000   -7.67065655E-001    7.22835204E-001   -1.53518345E+000
   -1.48818898E-002   -9.00000000E-002   -3.00000000E-003   -4.55198325E-001   -5.10288328E-001   -1.31801173E+000   -7.56417525E-001    7.18835768E-001   -1.54825537E+000
   -1.34645669E-002   -9.00000000E-002   -3.00000000E-003   -4.50772629E-001   -4.99534502E-001   -1.34725967E+000   -7.42589126E-001    7.08516931E-001   -1.55716289E+000
   -1.20472441E-002   -9.00000000E-002   -3.00000000E-003   -4.54905821E-001   -4.75331407E-001   -1.37813279E+000   -7.25838181E-001    6.86836395E-001   -1.55901105E+000
   -1.06299213E-002   -9.00000000E-002   -3.00000000E-003   -4.66274731E-001   -4.18432723E-001   -1.42579900E+000   -6.76408976E-001    6.52126206E-001   -1.55448620E+000
   -9.21259843E-003   -9.00000000E-002   -3.00000000E-003   -4.21451606E-001   -4.37041409E-001   -1.47798383E+000   -5.97634483E-001    6.53028252E-001   -1.55383788E+000
   -7.79527559E-003   -9.00000000E-002   -3.00000000E-003   -3.93329957E-001   -4.47435642E-001   -1.49119352E+000   -5.58433953E-001    6.50569769E-001   -1.55029777E+000
   -6.37795276E-003   -9.00000000E-002   -3.00000000E-003   -3.80115043E-001   -4.38848569E-001   -1.50165890E+000   -5.26271871E-001    6.39969892E-001   -1.54279437E+000
   -4.96062992E-003   -9.00000000E-002   -3.00000000E-003   -3.75282275E-001   -4.07021527E-001   -1.51412965E+000   -4.99000545E-001    6.17418913E-001   -1.52308518E+000
   -3.54330709E-003   -9.00000000E-002   -3.00000000E-003   -3.32628779E-001   -3.11233784E-001   -1.52020118E+000   -5.20988037E-001    5.45384084E-001   -1.45580922E+000
   -2.12598425E-003   -9.00000000E-002   -3.00000000E-003   -3.27559386E-001   -3.43773179E-001   -1.58223373E+000   -2.61583351E-001    5.83624474E-001   -1.47270714E+000
   -7.08661417E-004   -9.00000000E-002   -3.00000000E-003   -2.99353294E-001   -3.84270303E-001   -1.58552942E+000   -2.10472363E-001    5.92147755E-001   -1.46781385E+000
    7.08661417E-004   -9.00000000E-002   -3.00000000E-003   -2.84046228E-001   -3.89361238E-001   -1.59652767E+000   -1.61346110E-001    5.87223841E-001   -1.45538518E+000
    2.12598425E-003   -9.00000000E-002   -3.00000000E-003   -2.71772080E-001   -3.68805156E-001   -1.61422453E+000   -1.12506697E-001    5.69655019E-001   -1.42915396E+000
    3.54330709E-003   -9.00000000E-002   -3.00000000E-003   -2.41232933E-001   -3.03355265E-001   -1.64870258E+000   -6.33272088E-002    5.21285216E-001   -1.36094444E+000
    4.96062992E-003   -9.00000000E-002   -3.00000000E-003   -2.00450545E-001   -3.38146814E-001   -1.67546937E+000    1.82292390E-001    5.64668858E-001   -1.39520149E+000
    6.37795276E-003   -9.00000000E-002   -3.00000000E-003   -1.78912172E-001   -3.94410812E-001   -1.68620334E+000    2.51135777E-001    6.09691393E-001   -1.43562941E+000
    7.79527559E-003   -9.00000000E-002   -3.00000000E-003   -1.63633011E-001   -4.12606667E-001   -1.69762919E+000    3.09029701E-001    6.38510931E-001   -1.46206755E+000
    9.21259843E-003   -9.00000000E-002   -3.00000000E-003   -1.45051737E-001   -4.13821630E-001   -1.70676626E+000    3.60233976E-001    6.56887022E-001   -1.47664672E+000
    1.06299213E-002   -9.00000000E-002   -3.00000000E-003   -1.11488988E-001   -4.02364104E-001   -1.70854184E+000    4.13773605E-001    6.66083166E-001   -1.48011280E+000
    1.20472441E-002   -9.00000000E-002   -3.00000000E-003   -8.43175307E-002   -4.13823996E-001   -1.67974994E+000    4.97373068E-001    7.06339041E-001   -1.52678720E+000
    1.34645669E-002   -9.00000000E-002   -3.00000000E-003   -7.80256250E-002   -4.44105116E-001   -1.65288482E+000    5.28164420E-001    7.52039484E-001   -1.57729028E+000
    1.48818898E-002   -9.00000000E-002   -3.00000000E-003   -7.24710935E-002   -4.55164046E-001   -1.62987620E+000    5.42560761E-001    7.78149648E-001   -1.60156869E+000
    1.62992126E-002   -9.00000000E-002   -3.00000000E-003   -6.23078015E-002   -4.59354373E-001   -1.60574644E+000    5.50909504E-001    7.93391368E-001   -1.61132377E+000
    1.77165354E-002   -9.00000000E-002   -3.00000000E-003   -4.72533086E-002   -4.60706089E-001   -1.57442883E+000    5.53745004E-001    8.03064882E-001   -1.61391876E+000
    1.91338583E-002   -9.00000000E-002   -3.00000000E-003   -3.66672338E-002   -4.59308252E-001   -1.53163986E+000    5.51719008E-001    8.13558533E-001   -1.61793473E+000
    2.05511811E-002   -9.00000000E-002   -3.00000000E-003   -3.68286865E-002   -4.56338489E-001   -1.48877956E+000    5.45276085E-001    8.24998639E-001   -1.62170693E+000
    2.19685039E-002   -9.00000000E-002   -3.00000000E-003   -3.91134885E-002   -4.51670201E-001   -1.45060304E+000    5.33842635E-001    8.31464921E-001   -1.61685327E+000
    2.33858268E-002   -9.00000000E-002   -3.00000000E-003   -3.94731826E-002   -4.45849577E-001   -1.41374374E+000    5.18173252E-001    8.32585801E-001   -1.60355453E+000
    2.48031496E-002   -9.00000000E-002   -3.00000000E-003   -3.82441696E-002   -4.38910796E-001   -1.37525941E+000    4.98206322E-001    8.29860912E-001   -1.58423792E+000
    2.62204724E-002   -9.00000000E-002   -3.00000000E-003   -3.78039196E-002   -4.29811978E-001   -1.33421403E+000    4.74457330E-001    8.24604180E-001   -1.56074889E+000
    2.76377953E-002   -9.00000000E-002   -3.00000000E-003   -4.00881157E-002   -4.17993203E-001   -1.29241949E+000    4.48733812E-001    8.17479032E-001   -1.53380589E+000
    2.90551181E-002   -9.00000000E-002   -3.00000000E-003   -4.44279130E-002   -4.04415546E-001   -1.25212595E+000    4.22566082E-001    8.08510034E-001   -1.50333252E+000
    3.04724409E-002   -9.00000000E-002   -3.00000000E-003   -4.92228283E-002   -3.90217684E-001   -1.21372004E+000    3.96170984E-001    7.97667488E-001   -1.46939839E+000
    3.18897638E-002   -9.00000000E-002   -3.00000000E-003   -5.37691903E-002   -3.75764961E-001   -1.17655323E+000    3.69267177E-001    7.85134803E-001   -1.43243694E+000
    3.33070866E-002   -9.00000000E-002   -3.00000000E-003   -5.82053186E-002   -3.60878732E-001   -1.14010634E+000    3.41815649E-001    7.71186797E-001   -1.39297243E+000
    3.47244094E-002   -9.00000000E-002   -3.00000000E-003   -6.29144732E-002   -3.45325222E-001   -1.10434744E+000    3.14150840E-001    7.56091072E-001   -1.35147882E+000
    3.61417323E-002   -9.00000000E-002   -3.00000000E-003   -6.80839326E-002   -3.29104582E-001   -1.06956142E+000    2.86755496E-001    7.40081062E-001   -1.30836767E+000
    3.75590551E-002   -9.00000000E-002   -3.00000000E-003   -7.36345196E-002   -3.12418974E-001   -1.03600970E+000    2.59981463E-001    7.23355240E-001   -1.26400539E+000
    3.89763780E-002   -9.00000000E-002   -3.00000000E-003   -7.93852207E-002   -2.95481211E-001   -1.00377419E+000    2.33975691E-001    7.06081051E-001   -1.21872357E+000
    4.03937008E-002   -9.00000000E-002   -3.00000000E-003   -8.52327173E-002   -2.78398221E-001   -9.72799146E-001    2.08780562E-001    6.88401712E-001   -1.17281306E+000
    4.18110236E-002   -9.00000000E-002   -3.00000000E-003   -9.11622873E-002   -2.61193187E-001   -9.43006194E-001    1.84436655E-001    6.70439239E-001   -1.12652980E+000
    4.32283465E-002   -9.00000000E-002   -3.00000000E-003   -9.72037041E-002   -2.43867306E-001   -9.14352301E-001    1.61016299E-001    6.52301360E-001   -1.08011077E+000
    4.46456693E-002   -9.00000000E-002   -3.00000000E-003   -1.03385931E-001   -2.26434129E-001   -8.86824007E-001    1.38604387E-001    6.34090966E-001   -1.03377007E+000
    4.60629921E-002   -9.00000000E-002   -3.00000000E-003   -1.09711391E-001   -2.08936519E-001   -8.60421405E-001    1.17272281E-001    6.15901353E-001   -9.87711531E-001
    4.74803150E-002   -9.00000000E-002   -3.00000000E-003   -1.16171270E-001   -1.91420136E-001   -8.35131572E-001    9.70654980E-002    5.97817239E-001   -9.42119713E-001
    4.88976378E-002   -9.00000000E-002   -3.00000000E-003   -1.22750272E-001   -1.73929868E-001   -8.10928951E-001    7.80056077E-002    5.79915930E-001   -8.97159707E-001
    5.03149606E-002   -9.00000000E-002   -3.00000000E-003   -1.29433340E-001   -1.56504256E-001   -7.87781441E-001    6.01037761E-002    5.62260775E-001   -8.52979761E-001
    5.17322835E-002   -9.00000000E-002   -3.00000000E-003   -1.36210389E-001   -1.39177804E-001   -7.65650868E-001    4.33620926E-002    5.44910387E-001   -8.09708326E-001
    5.31496063E-002   -9.00000000E-002   -3.00000000E-003   -1.43063440E-001   -1.21987348E-001   -7.44498836E-001    2.77797299E-002    5.27914081E-001   -7.67458808E-001
    5.45669291E-002   -9.00000000E-002   -3.00000000E-003   -1.49981889E-001   -1.04968106E-001   -7.24290273E-001    1.33531282E-002    5.11314899E-001   -7.26330815E-001
    5.59842520E-002   -9.00000000E-002   -3.00000000E-003   -1.56949741E-001   -8.81614334E-002   -7.04989591E-001    7.49438955E-005    4.95151842E-001   -6.86408902E-001
    5.74015748E-002   -9.00000000E-002   -3.00000000E-003   -1.63947770E-001   -7.16059595E-002   -6.86562958E-001   -1.20714046E-002    4.79458475E-001   -6.47772996E-001
    5.88188976E-002   -9.00000000E-002   -3.00000000E-003   -1.70951558E-001   -5.53490317E-002   -6.68975633E-001   -2.31021128E-002    4.64262213E-001   -6.10482660E-001
    6.02362205E-002   -9.00000000E-002   -3.00000000E-003   -1.77935587E-001   -3.94346224E-002   -6.52193069E-001   -3.30398389E-002    4.49589359E-001   -5.74588745E-001
    6.16535433E-002   -9.00000000E-002   -3.00000000E-003   -1.84874262E-001   -2.39080572E-002   -6.36181049E-001   -4.19084859E-002    4.35457463E-001   -5.40130042E-001
    6.30708661E-002   -9.00000000E-002   -3.00000000E-003   -1.91738863E-001   -8.81511890E-003   -6.20905702E-001   -4.97352651E-002    4.21880513E-001   -5.07132937E-001
    6.44881890E-002   -9.00000000E-002   -3.00000000E-003   -1.98499769E-001    5.79834013E-003   -6.06333443E-001   -5.65508309E-002    4.08869995E-001   -4.75615670E-001
    6.59055118E-002   -9.00000000E-002   -3.00000000E-003   -2.05127037E-001    1.98840876E-002   -5.92434981E-001   -6.23833307E-002    3.96431506E-001   -4.45583259E-001
    6.73228346E-002   -9.00000000E-002   -3.00000000E-003   -2.11587150E-001    3.33968554E-002   -5.79178753E-001   -6.72670280E-002    3.84568775E-001   -4.17033797E-001
    6.87401575E-002   -9.00000000E-002   -3.00000000E-003   -2.17850328E-001    4.62916253E-002   -5.66532717E-001   -7.12373172E-002    3.73277937E-001   -3.89949866E-001
    7.01574803E-002   -9.00000000E-002   -3.00000000E-003   -2.23880855E-001    5.85206455E-002   -5.54470484E-001   -7.43308180E-002    3.62554006E-001   -3.64310966E-001
    7.15748031E-002   -9.00000000E-002   -3.00000000E-003   -2.29649406E-001    7.00441653E-002   -5.42959760E-001   -7.65850225E-002    3.52387746E-001   -3.40083128E-001
    7.29921260E-002   -9.00000000E-002   -3.00000000E-003   -2.35124119E-001    8.08196128E-002   -5.31975115E-001   -7.80391394E-002    3.42766482E-001   -3.17226192E-001
    7.44094488E-002   -9.00000000E-002   -3.00000000E-003   -2.40274804E-001    9.08103199E-002   -5.21488549E-001   -7.87349497E-002    3.33675977E-001   -2.95692513E-001
    7.58267717E-002   -9.00000000E-002   -3.00000000E-003   -2.45072094E-001    9.99810273E-002   -5.11472911E-001   -7.87130049E-002    3.25094694E-001   -2.75424027E-001
    7.72440945E-002   -9.00000000E-002   -3.00000000E-003   -2.49492205E-001    1.08301591E-001   -5.01899876E-001   -7.80157764E-002    3.17001743E-001   -2.56358544E-001
    7.86614173E-002   -9.00000000E-002   -3.00000000E-003   -2.53505602E-001    1.15741431E-001   -4.92749034E-001   -7.66863354E-002    3.09372213E-001   -2.38428627E-001
    8.00787402E-002   -9.00000000E-002   -3.00000000E-003   -2.57095213E-001    1.22280109E-001   -4.83992595E-001   -7.47673153E-002    3.02178957E-001   -2.21558819E-001
    8.14960630E-002   -9.00000000E-002   -3.00000000E-003   -2.60240305E-001    1.27898612E-001   -4.75607260E-001   -7.23037354E-002    2.95394681E-001   -2.05674448E-001
    8.29133858E-002   -9.00000000E-002   -3.00000000E-003   -2.62924617E-001    1.32582064E-001   -4.67570425E-001   -6.93389421E-002    2.88987195E-001   -1.90693015E-001
    8.43307087E-002   -9.00000000E-002   -3.00000000E-003   -2.65135379E-001    1.36320914E-001   -4.59859804E-001   -6.59171529E-002    2.82925979E-001   -1.76533319E-001
    8.57480315E-002   -9.00000000E-002   -3.00000000E-003   -2.66863060E-001    1.39111795E-001   -4.52454041E-001   -6.20837321E-002    2.77179656E-001   -1.63110892E-001
    8.71653543E-002   -9.00000000E-002   -3.00000000E-003   -2.68101999E-001    1.40955417E-001   -4.45332025E-001   -5.78804194E-002    2.71715210E-001   -1.50343041E-001
    8.85826772E-002   -9.00000000E-002   -3.00000000E-003   -2.68849949E-001    1.41858538E-001   -4.38474006E-001   -5.33524993E-002    2.66501258E-001   -1.38146523E-001
    9.00000000E-002   -9.00000000E-002   -3.00000000E-003   -2.69107033E-001    1.41830867E-001   -4.31861418E-001   -4.85433900E-002    2.61505584E-001   -1.26441091E-001
   -9.00000000E-002   -8.85826772E-002   -3.00000000E-003   -1.17199248E-001   -1.67751025E-001   -9.23906717E-002    1.60437813E-001    1.43681822E-001   -2.59069286E-001
   -8.85826772E-002   -8.85826772E-002   -3.00000000E-003   -1.24130734E-001   -1.70146279E-001   -9.92371790E-002    1.56996265E-001    1.47048498E-001   -2.71294030E-001
   -8.71653543E-002   -8.85826772E-002   -3.00000000E-003   -1.31245443E-001   -1.72725949E-001   -1.06340343E-001    1.53197719E-001    1.50721447E-001   -2.83969336E-001
   -8.57480315E-002   -8.85826772E-002   -3.00000000E-003   -1.38536649E-001   -1.75488476E-001   -1.13710545E-001    1.49019776E-001    1.54725250E-001   -2.97108049E-001
   -8.43307087E-002   -8.85826772E-002   -3.00000000E-003   -1.45996694E-001   -1.78435114E-001   -1.21358941E-001    1.44441003E-001    1.59084902E-001   -3.10723369E-001
   -8.29133858E-002   -8.85826772E-002   -3.00000000E-003   -1.53619647E-001   -1.81566369E-001   -1.29296998E-001    1.39438747E-001    1.63824051E-001   -3.24828686E-001
   -8.14960630E-002   -8.85826772E-002   -3.00000000E-003   -1.61397072E-001   -1.84881209E-001   -1.37538264E-001    1.33991060E-001    1.68964678E-001   -3.39437418E-001
   -8.00787402E-002   -8.85826772E-002   -3.00000000E-003   -1.69320521E-001   -1.88381751E-001   -1.46095789E-001    1.28074616E-001    1.74529091E-001   -3.54562227E-001
   -7.86614173E-002   -8.85826772E-002   -3.00000000E-003   -1.77379331E-001   -1.92068724E-001   -1.54983743E-001    1.21665144E-001    1.80537985E-001   -3.70215344E-001
   -7.72440945E-002   -8.85826772E-002   -3.00000000E-003   -1.85564580E-001   -1.95943117E-001   -1.64217955E-001    1.14738193E-001    1.87010407E-001   -3.86409018E-001
   -7.58267717E-002   -8.85826772E-002   -3.00000000E-003   -1.93867286E-001   -2.00004407E-001   -1.73815861E-001    1.07269952E-001    1.93962014E-001   -4.03156469E-001
   -7.44094488E-002   -8.85826772E-002   -3.00000000E-003   -2.02276962E-001   -2.04255947E-001   -1.83793870E-001    9.92339338E-002    2.01409082E-001   -4.20468239E-001
   -7.29921260E-002   -8.85826772E-002   -3.00000000E-003   -2.10785733E-001   -2.08700486E-001   -1.94172065E-001    9.06053614E-002    2.09364311E-001   -4.38357554E-001
   -7.15748031E-002   -8.85826772E-002   -3.00000000E-003   -2.19382386E-001   -2.13340164E-001   -2.04969492E-001    8.13553368E-002    2.17839313E-001   -4.56833366E-001
   -7.01574803E-002   -8.85826772E-002   -3.00000000E-003   -2.28059260E-001   -2.18180776E-001   -2.16207426E-001    7.14561473E-002    2.26843761E-001   -4.75906883E-001
   -6.87401575E-002   -8.85826772E-002   -3.00000000E-003   -2.36805598E-001   -2.23225293E-001   -2.27908989E-001    6.08798608E-002    2.36383022E-001   -4.95588423E-001
   -6.73228346E-002   -8.85826772E-002   -3.00000000E-003   -2.45614356E-001   -2.28480202E-001   -2.40096836E-001    4.95958390E-002    2.46461831E-001   -5.15885350E-001
   -6.59055118E-002   -8.85826772E-002   -3.00000000E-003   -2.54478722E-001   -2.33953548E-001   -2.52796523E-001    3.75744883E-002    2.57081706E-001   -5.36807427E-001
   -6.44881890E-002   -8.85826772E-002   -3.00000000E-003   -2.63392439E-001   -2.39655720E-001   -2.66033780E-001    2.47833167E-002    2.68243398E-001   -5.58362329E-001
   -6.30708661E-002   -8.85826772E-002   -3.00000000E-003   -2.72350271E-001   -2.45594482E-001   -2.79837454E-001    1.11901494E-002    2.79942039E-001   -5.80556865E-001
   -6.16535433E-002   -8.85826772E-002   -3.00000000E-003   -2.81344771E-001   -2.51784003E-001   -2.94236411E-001   -3.23741754E-003    2.92171964E-001   -6.03397011E-001
   -6.02362205E-002   -8.85826772E-002   -3.00000000E-003   -2.90374934E-001   -2.58237608E-001   -3.09260787E-001   -1.85339788E-002    3.04923914E-001   -6.26886963E-001
   -5.88188976E-002   -8.85826772E-002   -3.00000000E-003   -2.99438030E-001   -2.64971995E-001   -3.24943113E-001   -3.47333984E-002    3.18186285E-001   -6.51031475E-001
   -5.74015748E-002   -8.85826772E-002   -3.00000000E-003   -3.08534938E-001   -2.72006174E-001   -3.41317663E-001   -5.18692046E-002    3.31942407E-001   -6.75833304E-001
   -5.59842520E-002   -8.85826772E-002   -3.00000000E-003   -3.17661112E-001   -2.79358088E-001   -3.58420009E-001   -6.99773266E-002    3.46174601E-001   -7.01294343E-001
   -5.45669291E-002   -8.85826772E-002   -3.00000000E-003   -3.26817469E-001   -2.87051896E-001   -3.76287259E-001   -8.90923748E-002    3.60859350E-001   -7.27415491E-001
   -5.31496063E-002   -8.85826772E-002   -3.00000000E-003   -3.36005193E-001   -2.95107122E-001   -3.94956794E-001   -1.09244957E-001    3.75968434E-001   -7.54191143E-001
   -5.17322835E-002   -8.85826772E-002   -3.00000000E-003   -3.45226951E-001   -3.03549147E-001   -4.14466768E-001   -1.30464359E-001    3.91470226E-001   -7.81620469E-001
   -5.03149606E-002   -8.85826772E-002   -3.00000000E-003   -3.54488635E-001   -3.12401221E-001   -4.34856418E-001   -1.52774711E-001    4.07326188E-001   -8.09692717E-001
   -4.88976378E-002   -8.85826772E-002   -3.00000000E-003   -3.63796625E-001   -3.21692034E-001   -4.56168702E-001   -1.76197380E-001    4.23495537E-001   -8.38403869E-001
   -4.74803150E-002   -8.85826772E-002   -3.00000000E-003   -3.73158251E-001   -3.31449966E-001   -4.78453510E-001   -2.00750841E-001    4.39929925E-001   -8.67749729E-001
   -4.60629921E-002   -8.85826772E-002   -3.00000000E-003   -3.82576807E-001   -3.41697230E-001   -5.01769625E-001   -2.26451078E-001    4.56573056E-001   -8.97721977E-001
   -4.46456693E-002   -8.85826772E-002   -3.00000000E-003   -3.92038889E-001   -3.52444003E-001   -5.26176026E-001   -2.53308492E-001    4.73358371E-001   -9.28308984E-001
   -4.32283465E-002   -8.85826772E-002   -3.00000000E-003   -4.01512980E-001   -3.63681762E-001   -5.51716643E-001   -2.81316961E-001    4.90204250E-001   -9.59477347E-001
   -4.18110236E-002   -8.85826772E-002   -3.00000000E-003   -4.10968579E-001   -3.75383070E-001   -5.78397536E-001   -3.10432571E-001    5.07015617E-001   -9.91166738E-001
   -4.03937008E-002   -8.85826772E-002   -3.00000000E-003   -4.20419177E-001   -3.87521693E-001   -6.06196481E-001   -3.40563048E-001    5.23684621E-001   -1.02330764E+000
   -3.89763780E-002   -8.85826772E-002   -3.00000000E-003   -4.29957853E-001   -4.00117966E-001   -6.35126828E-001   -3.71586949E-001    5.40098601E-001   -1.05586945E+000
   -3.75590551E-002   -8.85826772E-002   -3.00000000E-003   -4.39705352E-001   -4.13224260E-001   -6.65334128E-001   -4.03425701E-001    5.56139715E-001   -1.08890072E+000
   -3.61417323E-002   -8.85826772E-002   -3.00000000E-003   -4.49636642E-001   -4.26833973E-001   -6.97130057E-001   -4.36112507E-001    5.71679474E-001   -1.12248925E+000
   -3.47244094E-002   -8.85826772E-002   -3.00000000E-003   -4.59375896E-001   -4.40693965E-001   -7.30802082E-001   -4.69721789E-001    5.86557801E-001   -1.15658096E+000
   -3.33070866E-002   -8.85826772E-002   -3.00000000E-003   -4.68255025E-001   -4.54228074E-001   -7.66145488E-001   -5.04068819E-001    6.00561471E-001   -1.19075419E+000
   -3.18897638E-002   -8.85826772E-002   -3.00000000E-003   -4.76045957E-001   -4.66877315E-001   -8.02213824E-001   -5.38366632E-001    6.13420780E-001   -1.22432972E+000
   -3.04724409E-002   -8.85826772E-002   -3.00000000E-003   -4.83686885E-001   -4.78781007E-001   -8.38162540E-001   -5.71499281E-001    6.24808090E-001   -1.25705875E+000
   -2.90551181E-002   -8.85826772E-002   -3.00000000E-003   -4.92735789E-001   -4.90787965E-001   -8.74469974E-001   -6.03013989E-001    6.34309091E-001   -1.28952871E+000
   -2.76377953E-002   -8.85826772E-002   -3.00000000E-003   -5.04005264E-001   -5.03467573E-001   -9.13391863E-001   -6.33729842E-001    6.41410664E-001   -1.32285391E+000
   -2.62204724E-002   -8.85826772E-002   -3.00000000E-003   -5.14986740E-001   -5.15655087E-001   -9.58549173E-001   -6.65300341E-001    6.45846675E-001   -1.35764602E+000
   -2.48031496E-002   -8.85826772E-002   -3.00000000E-003   -5.17486350E-001   -5.23435417E-001   -1.00795662E+000   -6.97592014E-001    6.48405089E-001   -1.39037054E+000
   -2.33858268E-002   -8.85826772E-002   -3.00000000E-003   -5.12752059E-001   -5.24598503E-001   -1.04978699E+000   -7.24947531E-001    6.49141906E-001   -1.41640106E+000
   -2.19685039E-002   -8.85826772E-002   -3.00000000E-003   -5.11363357E-001   -5.23635148E-001   -1.08303624E+000   -7.44277306E-001    6.46192696E-001   -1.43834775E+000
   -2.05511811E-002   -8.85826772E-002   -3.00000000E-003   -5.17881842E-001   -5.22903151E-001   -1.11240481E+000   -7.58476670E-001    6.36840097E-001   -1.45851479E+000
   -1.91338583E-002   -8.85826772E-002   -3.00000000E-003   -5.36108090E-001   -5.20535066E-001   -1.14283059E+000   -7.73106089E-001    6.15368047E-001   -1.47716643E+000
   -1.77165354E-002   -8.85826772E-002   -3.00000000E-003   -5.57750418E-001   -5.05280102E-001   -1.21565354E+000   -7.77055755E-001    5.82221393E-001   -1.50586092E+000
   -1.62992126E-002   -8.85826772E-002   -3.00000000E-003   -4.95392003E-001   -5.00936084E-001   -1.23832508E+000   -7.86399364E-001    5.82175311E-001   -1.50423278E+000
   -1.48818898E-002   -8.85826772E-002   -3.00000000E-003   -2.88597957E-001   -3.46995940E-001    4.83841469E-002    3.60753816E-002    6.97494103E-001   -1.54524294E+000
   -1.34645669E-002   -8.85826772E-002   -3.00000000E-003   -2.90139200E-001   -3.45583235E-001    4.41197974E-002    3.63164879E-002    7.03373813E-001   -1.55466172E+000
   -1.20472441E-002   -8.85826772E-002   -3.00000000E-003   -2.90597055E-001   -3.41030771E-001    3.85129882E-002    3.61635378E-002    7.09639415E-001   -1.56602892E+000
   -1.06299213E-002   -8.85826772E-002   -3.00000000E-003   -2.92768928E-001   -3.28435318E-001    3.12444792E-002    2.38200419E-002    7.19241847E-001   -1.58944647E+000
   -9.21259843E-003   -8.85826772E-002   -3.00000000E-003   -2.95434959E-001   -3.39942286E-001    2.53414492E-002    1.21769297E-002    7.28491332E-001   -1.61159335E+000
   -7.79527559E-003   -8.85826772E-002   -3.00000000E-003   -2.97964200E-001   -3.43083791E-001    2.05355026E-002    1.09961503E-002    7.34210382E-001   -1.62114449E+000
   -6.37795276E-003   -8.85826772E-002   -3.00000000E-003   -2.99232536E-001   -3.42923457E-001    1.59341102E-002    9.37124770E-003    7.39101643E-001   -1.62808776E+000
   -4.96062992E-003   -8.85826772E-002   -3.00000000E-003   -2.99496964E-001   -3.40342120E-001    1.06284020E-002    6.99114870E-003    7.43885749E-001   -1.63534526E+000
   -3.54330709E-003   -8.85826772E-002   -3.00000000E-003   -2.99980827E-001   -3.35343753E-001    3.76739021E-003    2.51493979E-004    7.49303883E-001   -1.64680211E+000
   -2.12598425E-003   -8.85826772E-002   -3.00000000E-003   -3.02401293E-001   -3.37045956E-001   -2.74941904E-003   -9.18500769E-003    7.54659436E-001   -1.65873478E+000
   -7.08661417E-004   -8.85826772E-002   -3.00000000E-003   -3.04541429E-001   -3.39094710E-001   -7.51633185E-003   -1.33362265E-002    7.58650415E-001   -1.66343955E+000
    7.08661417E-004   -8.85826772E-002   -3.00000000E-003   -3.05407345E-001   -3.39073448E-001   -1.18209163E-002   -1.64066605E-002    7.61868175E-001   -1.66461900E+000
    2.12598425E-003   -8.85826772E-002   -3.00000000E-003   -3.05082005E-001   -3.37263750E-001   -1.65702412E-002   -1.95220715E-002    7.64547042E-001   -1.66469677E+000
    3.54330709E-003   -8.85826772E-002   -3.00000000E-003   -3.04330815E-001   -3.33342914E-001   -2.30516114E-002   -2.47912865E-002    7.66617170E-001   -1.66635149E+000
    4.96062992E-003   -8.85826772E-002   -3.00000000E-003   -3.06326624E-001   -3.32725401E-001   -3.00158305E-002   -3.33386628E-002    7.68063549E-001   -1.66871292E+000
    6.37795276E-003   -8.85826772E-002   -3.00000000E-003   -3.08474572E-001   -3.33847935E-001   -3.41578980E-002   -3.85415546E-002    7.69375631E-001   -1.66531022E+000
    7.79527559E-003   -8.85826772E-002   -3.00000000E-003   -3.09034101E-001   -3.33691744E-001   -3.73509881E-002   -4.23134147E-002    7.70474679E-001   -1.65843570E+000
    9.21259843E-003   -8.85826772E-002   -3.00000000E-003   -3.08033129E-001   -3.32030512E-001   -4.05155792E-002   -4.55280581E-002    7.71044184E-001   -1.64971764E+000
    1.06299213E-002   -8.85826772E-002   -3.00000000E-003   -3.04790845E-001   -3.27045306E-001   -4.52321301E-002   -4.92157318E-002    7.70005653E-001   -1.64057823E+000
    1.20472441E-002   -8.85826772E-002   -3.00000000E-003   -3.06919810E-001   -3.23704734E-001   -5.46717723E-002   -6.13451326E-002    7.65323149E-001   -1.63339465E+000
    1.34645669E-002   -8.85826772E-002   -3.00000000E-003   -3.10524688E-001   -3.25500970E-001   -5.62774320E-002   -6.83213114E-002    7.63197463E-001   -1.61995142E+000
    1.48818898E-002   -8.85826772E-002   -3.00000000E-003   -3.11350470E-001   -3.25769794E-001   -5.68727528E-002   -7.29817299E-002    7.61220223E-001   -1.60304959E+000
    1.62992126E-002   -8.85826772E-002   -3.00000000E-003   -5.36599471E-002   -4.30471250E-001   -1.54113879E+000    4.40923246E-001    6.15155009E-001   -1.38065892E+000
    1.77165354E-002   -8.85826772E-002   -3.00000000E-003   -1.95432967E-002   -4.43691235E-001   -1.55158955E+000    4.84217953E-001    6.34896120E-001   -1.39507204E+000
    1.91338583E-002   -8.85826772E-002   -3.00000000E-003    8.07144993E-003   -4.40910249E-001   -1.50576038E+000    5.16680993E-001    6.68738563E-001   -1.43480820E+000
    2.05511811E-002   -8.85826772E-002   -3.00000000E-003   -3.14836731E-003   -4.53127023E-001   -1.47235107E+000    5.28392186E-001    7.12302836E-001   -1.48197181E+000
    2.19685039E-002   -8.85826772E-002   -3.00000000E-003   -8.63201872E-003   -4.53953603E-001   -1.44423307E+000    5.23143773E-001    7.34572242E-001   -1.49740765E+000
    2.33858268E-002   -8.85826772E-002   -3.00000000E-003   -7.50854208E-003   -4.53167137E-001   -1.41481155E+000    5.11443865E-001    7.46400920E-001   -1.49786796E+000
    2.48031496E-002   -8.85826772E-002   -3.00000000E-003   -1.61449017E-003   -4.51852418E-001   -1.37994566E+000    4.92773011E-001    7.52479061E-001   -1.49023409E+000
    2.62204724E-002   -8.85826772E-002   -3.00000000E-003    2.78668487E-003   -4.46644806E-001   -1.33678154E+000    4.67070145E-001    7.55634862E-001   -1.47842437E+000
    2.76377953E-002   -8.85826772E-002   -3.00000000E-003   -9.35078825E-004   -4.35123469E-001   -1.29163527E+000    4.39522662E-001    7.56880126E-001   -1.46296299E+000
    2.90551181E-002   -8.85826772E-002   -3.00000000E-003   -8.43039408E-003   -4.21168682E-001   -1.25118424E+000    4.13470602E-001    7.55173439E-001   -1.44198305E+000
    3.04724409E-002   -8.85826772E-002   -3.00000000E-003   -1.50783313E-002   -4.07432362E-001   -1.21412620E+000    3.87692505E-001    7.50315326E-001   -1.41560585E+000
    3.18897638E-002   -8.85826772E-002   -3.00000000E-003   -2.02476853E-002   -3.93952098E-001   -1.17806634E+000    3.60880610E-001    7.42883374E-001   -1.38498743E+000
    3.33070866E-002   -8.85826772E-002   -3.00000000E-003   -2.49416318E-002   -3.79833065E-001   -1.14187264E+000    3.32782999E-001    7.33435147E-001   -1.35106995E+000
    3.47244094E-002   -8.85826772E-002   -3.00000000E-003   -3.03017518E-002   -3.64352302E-001   -1.10575524E+000    3.04138037E-001    7.22367299E-001   -1.31447771E+000
    3.61417323E-002   -8.85826772E-002   -3.00000000E-003   -3.66677913E-002   -3.47592539E-001   -1.07060044E+000    2.75962345E-001    7.09980765E-001   -1.27568718E+000
    3.75590551E-002   -8.85826772E-002   -3.00000000E-003   -4.36355901E-002   -3.30142155E-001   -1.03698588E+000    2.48764891E-001    6.96531146E-001   -1.23514157E+000
    3.89763780E-002   -8.85826772E-002   -3.00000000E-003   -5.07283171E-002   -3.12453099E-001   -1.00491725E+000    2.22532484E-001    6.82228141E-001   -1.19324342E+000
    4.03937008E-002   -8.85826772E-002   -3.00000000E-003   -5.77693841E-002   -2.94646139E-001   -9.74159305E-001    1.97129841E-001    6.67244928E-001   -1.15033504E+000
    4.18110236E-002   -8.85826772E-002   -3.00000000E-003   -6.48018605E-002   -2.76667675E-001   -9.44528870E-001    1.72535385E-001    6.51723597E-001   -1.10670222E+000
    4.32283465E-002   -8.85826772E-002   -3.00000000E-003   -7.19281654E-002   -2.58467471E-001   -9.15974464E-001    1.48847429E-001    6.35790754E-001   -1.06261085E+000
    4.46456693E-002   -8.85826772E-002   -3.00000000E-003   -7.92094483E-002   -2.40063575E-001   -8.88519610E-001    1.26197399E-001    6.19570732E-001   -1.01831067E+000
    4.60629921E-002   -8.85826772E-002   -3.00000000E-003   -8.66381816E-002   -2.21533611E-001   -8.62197951E-001    1.04682259E-001    6.03181934E-001   -9.74042203E-001
    4.74803150E-002   -8.85826772E-002   -3.00000000E-003   -9.41851478E-002   -2.02957477E-001   -8.37009695E-001    8.43448619E-002    5.86732292E-001   -9.30023643E-001
    4.88976378E-002   -8.85826772E-002   -3.00000000E-003   -1.01815206E-001   -1.84401534E-001   -8.12921953E-001    6.51931559E-002    5.70313612E-001   -8.86445345E-001
    5.03149606E-002   -8.85826772E-002   -3.00000000E-003   -1.09508661E-001   -1.65909198E-001   -7.89892954E-001    4.72238311E-002    5.54006338E-001   -8.43478608E-001
    5.17322835E-002   -8.85826772E-002   -3.00000000E-003   -1.17255999E-001   -1.47516541E-001   -7.67877663E-001    3.04351120E-002    5.37877771E-001   -8.01267354E-001
    5.31496063E-002   -8.85826772E-002   -3.00000000E-003   -1.25042182E-001   -1.29263037E-001   -7.46836840E-001    1.48270351E-002    5.21987448E-001   -7.59941486E-001
    5.45669291E-002   -8.85826772E-002   -3.00000000E-003   -1.32858817E-001   -1.11186902E-001   -7.26734844E-001    3.97063898E-004    5.06387815E-001   -7.19615141E-001
    5.59842520E-002   -8.85826772E-002   -3.00000000E-003   -1.40689850E-001   -9.33338890E-002   -7.07537137E-001   -1.28614404E-002    4.91126326E-001   -6.80386003E-001
    5.74015748E-002   -8.85826772E-002   -3.00000000E-003   -1.48517604E-001   -7.57491251E-002   -6.89210282E-001   -2.49634320E-002    4.76245355E-001   -6.42344101E-001
    5.88188976E-002   -8.85826772E-002   -3.00000000E-003   -1.56315917E-001   -5.84847986E-002   -6.71719341E-001   -3.59257756E-002    4.61779769E-001   -6.05559514E-001
    6.02362205E-002   -8.85826772E-002   -3.00000000E-003   -1.64059838E-001   -4.15871050E-002   -6.55030370E-001   -4.57741248E-002    4.47762054E-001   -5.70096119E-001
    6.16535433E-002   -8.85826772E-002   -3.00000000E-003   -1.71724333E-001   -2.51035735E-002   -6.39108212E-001   -5.45317106E-002    4.34215671E-001   -5.35998517E-001
    6.30708661E-002   -8.85826772E-002   -3.00000000E-003   -1.79280987E-001   -9.08217267E-003   -6.23918901E-001   -6.22260071E-002    4.21159686E-001   -5.03300075E-001
    6.44881890E-002   -8.85826772E-002   -3.00000000E-003   -1.86702004E-001    6.42862248E-003   -6.09429543E-001   -6.88874276E-002    4.08610512E-001   -4.72023977E-001
    6.59055118E-002   -8.85826772E-002   -3.00000000E-003   -1.93960083E-001    2.13813164E-002   -5.95608022E-001   -7.45458964E-002    3.96577755E-001   -4.42181334E-001
    6.73228346E-002   -8.85826772E-002   -3.00000000E-003   -2.01020270E-001    3.57255809E-002   -5.82424009E-001   -7.92358473E-002    3.85067755E-001   -4.13773910E-001
    6.87401575E-002   -8.85826772E-002   -3.00000000E-003   -2.07852306E-001    4.94147665E-002   -5.69849248E-001   -8.29900008E-002    3.74082266E-001   -3.86789941E-001
    7.01574803E-002   -8.85826772E-002   -3.00000000E-003   -2.14424175E-001    6.24025579E-002   -5.57852511E-001   -8.58464886E-002    3.63617864E-001   -3.61208565E-001
    7.15748031E-002   -8.85826772E-002   -3.00000000E-003   -2.20704816E-001    7.46448850E-002   -5.46405973E-001   -8.78445239E-002    3.53669778E-001   -3.37002760E-001
    7.29921260E-002   -8.85826772E-002   -3.00000000E-003   -2.26664065E-001    8.60992123E-002   -5.35480469E-001   -8.90222763E-002    3.44226194E-001   -3.14130987E-001
    7.44094488E-002   -8.85826772E-002   -3.00000000E-003   -2.32271751E-001    9.67269961E-002   -5.25049569E-001   -8.94231292E-002    3.35276084E-001   -2.92549486E-001
    7.58267717E-002   -8.85826772E-002   -3.00000000E-003   -2.37499859E-001    1.06492644E-001   -5.15085884E-001   -8.90886682E-002    3.26800565E-001   -2.72201487E-001
    7.72440945E-002   -8.85826772E-002   -3.00000000E-003   -2.42324594E-001    1.15364305E-001   -5.05563249E-001   -8.80628712E-002    3.18780948E-001   -2.53028069E-001
    7.86614173E-002   -8.85826772E-002   -3.00000000E-003   -2.46718933E-001    1.23312550E-001   -4.96456486E-001   -8.63880369E-002    3.11194114E-001   -2.34959340E-001
    8.00787402E-002   -8.85826772E-002   -3.00000000E-003   -2.50663908E-001    1.30314555E-001   -4.87742524E-001   -8.41093878E-002    3.04014611E-001   -2.17925955E-001
    8.14960630E-002   -8.85826772E-002   -3.00000000E-003   -2.54141484E-001    1.36352369E-001   -4.79395903E-001   -8.12719129E-002    2.97217383E-001   -2.01850628E-001
    8.29133858E-002   -8.85826772E-002   -3.00000000E-003   -2.57135680E-001    1.41410513E-001   -4.71394381E-001   -7.79200585E-002    2.90771684E-001   -1.86652824E-001
    8.43307087E-002   -8.85826772E-002   -3.00000000E-003   -2.59634947E-001    1.45480390E-001   -4.63715510E-001   -7.40990478E-002    2.84649139E-001   -1.72250945E-001
    8.57480315E-002   -8.85826772E-002   -3.00000000E-003   -2.61629068E-001    1.48555710E-001   -4.56338640E-001   -6.98543432E-002    2.78818609E-001   -1.58564900E-001
    8.71653543E-002   -8.85826772E-002   -3.00000000E-003   -2.63115112E-001    1.50640553E-001   -4.49242445E-001   -6.52308450E-002    2.73250136E-001   -1.45510077E-001
    8.85826772E-002   -8.85826772E-002   -3.00000000E-003   -2.64089876E-001    1.51739388E-001   -4.42407587E-001   -6.02732151E-002    2.67912954E-001   -1.33006252E-001
    9.00000000E-002   -8.85826772E-002   -3.00000000E-003   -2.64555464E-001    1.51864373E-001   -4.35815406E-001   -5.50266633E-002    2.62776754E-001   -1.20972414E-001
   -9.00000000E-002   -8.71653543E-002   -3.00000000E-003   -1.25540209E-001   -1.66534543E-001   -9.18337923E-002    1.62519708E-001    1.42189678E-001   -2.56013252E-001
   -8.85826772E-002   -8.71653543E-002   -3.00000000E-003   -1.32769545E-001   -1.69124130E-001   -9.86313948E-002    1.59243335E-001    1.45493043E-001   -2.68419322E-001
   -8.71653543E-002   -8.71653543E-002   -3.00000000E-003   -1.40191483E-001   -1.71918182E-001   -1.05679155E-001    1.55611396E-001    1.49090868E-001   -2.81288556E-001
   -8.57480315E-002   -8.71653543E-002   -3.00000000E-003   -1.47800343E-001   -1.74918027E-001   -1.12987191E-001    1.51601535E-001    1.53007807E-001   -2.94633735E-001
   -8.43307087E-002   -8.71653543E-002   -3.00000000E-003   -1.55589109E-001   -1.78125181E-001   -1.20566416E-001    1.47192329E-001    1.57267913E-001   -3.08468601E-001
   -8.29133858E-002   -8.71653543E-002   -3.00000000E-003   -1.63552971E-001   -1.81538883E-001   -1.28428635E-001    1.42361603E-001    1.61893520E-001   -3.22807532E-001
   -8.14960630E-002   -8.71653543E-002   -3.00000000E-003   -1.71683831E-001   -1.85160669E-001   -1.36586201E-001    1.37087157E-001    1.66906321E-001   -3.37663734E-001
   -8.00787402E-002   -8.71653543E-002   -3.00000000E-003   -1.79973282E-001   -1.88993607E-001   -1.45052080E-001    1.31346174E-001    1.72328166E-001   -3.53050573E-001
   -7.86614173E-002   -8.71653543E-002   -3.00000000E-003   -1.88413279E-001   -1.93036421E-001   -1.53841487E-001    1.25115352E-001    1.78176967E-001   -3.68980496E-001
   -7.72440945E-002   -8.71653543E-002   -3.00000000E-003   -1.96995876E-001   -1.97292738E-001   -1.62969747E-001    1.18370555E-001    1.84471692E-001   -3.85466950E-001
   -7.58267717E-002   -8.71653543E-002   -3.00000000E-003   -2.05710716E-001   -2.01762794E-001   -1.72452862E-001    1.11088062E-001    1.91227370E-001   -4.02522177E-001
   -7.44094488E-002   -8.71653543E-002   -3.00000000E-003   -2.14551427E-001   -2.06450224E-001   -1.82308957E-001    1.03243656E-001    1.98457831E-001   -4.20159267E-001
   -7.29921260E-002   -8.71653543E-002   -3.00000000E-003   -2.23509152E-001   -2.11358341E-001   -1.92557167E-001    9.48116556E-002    2.06175082E-001   -4.38389514E-001
   -7.15748031E-002   -8.71653543E-002   -3.00000000E-003   -2.32574172E-001   -2.16491066E-001   -2.03216817E-001    8.57656275E-002    2.14388667E-001   -4.57222481E-001
   -7.01574803E-002   -8.71653543E-002   -3.00000000E-003   -2.41740729E-001   -2.21852460E-001   -2.14309996E-001    7.60793525E-002    2.23106011E-001   -4.76671087E-001
   -6.87401575E-002   -8.71653543E-002   -3.00000000E-003   -2.50998600E-001   -2.27448768E-001   -2.25858642E-001    6.57256991E-002    2.32331423E-001   -4.96744710E-001
   -6.73228346E-002   -8.71653543E-002   -3.00000000E-003   -2.60342410E-001   -2.33287239E-001   -2.37886325E-001    5.46756425E-002    2.42067055E-001   -5.17451326E-001
   -6.59055118E-002   -8.71653543E-002   -3.00000000E-003   -2.69766353E-001   -2.39376388E-001   -2.50418521E-001    4.29011178E-002    2.52312341E-001   -5.38800622E-001
   -6.44881890E-002   -8.71653543E-002   -3.00000000E-003   -2.79266194E-001   -2.45727334E-001   -2.63481458E-001    3.03729030E-002    2.63064187E-001   -5.60800780E-001
   -6.30708661E-002   -8.71653543E-002   -3.00000000E-003   -2.88837157E-001   -2.52347949E-001   -2.77102906E-001    1.70593234E-002    2.74315838E-001   -5.83457986E-001
   -6.16535433E-002   -8.71653543E-002   -3.00000000E-003   -2.98473871E-001   -2.59254225E-001   -2.91313030E-001    2.93058441E-003    2.86058199E-001   -6.06778523E-001
   -6.02362205E-002   -8.71653543E-002   -3.00000000E-003   -3.08177077E-001   -2.66459919E-001   -3.06142008E-001   -1.20454145E-002    2.98278118E-001   -6.30766029E-001
   -5.88188976E-002   -8.71653543E-002   -3.00000000E-003   -3.17945633E-001   -2.73981948E-001   -3.21622149E-001   -2.79004064E-002    3.10960378E-001   -6.55425444E-001
   -5.74015748E-002   -8.71653543E-002   -3.00000000E-003   -3.27782199E-001   -2.81839076E-001   -3.37788787E-001   -4.46651446E-002    3.24083674E-001   -6.80759122E-001
   -5.59842520E-002   -8.71653543E-002   -3.00000000E-003   -3.37684219E-001   -2.90050624E-001   -3.54678401E-001   -6.23748181E-002    3.37625947E-001   -7.06770900E-001
   -5.45669291E-002   -8.71653543E-002   -3.00000000E-003   -3.47652755E-001   -2.98636858E-001   -3.72329582E-001   -8.10609755E-002    3.51557700E-001   -7.33456646E-001
   -5.31496063E-002   -8.71653543E-002   -3.00000000E-003   -3.57690371E-001   -3.07618265E-001   -3.90781029E-001   -1.00754005E-001    3.65844267E-001   -7.60816113E-001
   -5.17322835E-002   -8.71653543E-002   -3.00000000E-003   -3.67797788E-001   -3.17012461E-001   -4.10068941E-001   -1.21482358E-001    3.80447061E-001   -7.88839255E-001
   -5.03149606E-002   -8.71653543E-002   -3.00000000E-003   -3.77982921E-001   -3.26841055E-001   -4.30229677E-001   -1.43266541E-001    3.95319328E-001   -8.17516455E-001
   -4.88976378E-002   -8.71653543E-002   -3.00000000E-003   -3.88259130E-001   -3.37126813E-001   -4.51301521E-001   -1.66124287E-001    4.10412068E-001   -8.46838018E-001
   -4.74803150E-002   -8.71653543E-002   -3.00000000E-003   -3.98646073E-001   -3.47900206E-001   -4.73336096E-001   -1.90070931E-001    4.25670012E-001   -8.76802359E-001
   -4.60629921E-002   -8.71653543E-002   -3.00000000E-003   -4.09161036E-001   -3.59185280E-001   -4.96407450E-001   -2.15127998E-001    4.41028531E-001   -9.07411849E-001
   -4.46456693E-002   -8.71653543E-002   -3.00000000E-003   -4.19789528E-001   -3.70992799E-001   -5.20608206E-001   -2.41330974E-001    4.56412937E-001   -9.38673772E-001
   -4.32283465E-002   -8.71653543E-002   -3.00000000E-003   -4.30459588E-001   -3.83286858E-001   -5.46012729E-001   -2.68708311E-001    4.71723783E-001   -9.70556763E-001
   -4.18110236E-002   -8.71653543E-002   -3.00000000E-003   -4.41065818E-001   -3.95973451E-001   -5.72602124E-001   -2.97238012E-001    4.86838083E-001   -1.00295840E+000
   -4.03937008E-002   -8.71653543E-002   -3.00000000E-003   -4.51580532E-001   -4.08948451E-001   -6.00239629E-001   -3.26783268E-001    5.01612853E-001   -1.03571942E+000
   -3.89763780E-002   -8.71653543E-002   -3.00000000E-003   -4.62201356E-001   -4.22224130E-001   -6.28781737E-001   -3.57110517E-001    5.15905596E-001   -1.06874858E+000
   -3.75590551E-002   -8.71653543E-002   -3.00000000E-003   -4.73332345E-001   -4.35996918E-001   -6.58357401E-001   -3.88064686E-001    5.29579585E-001   -1.10218312E+000
   -3.61417323E-002   -8.71653543E-002   -3.00000000E-003   -4.85252896E-001   -4.50509736E-001   -6.89611050E-001   -4.19830052E-001    5.42487719E-001   -1.13640297E+000
   -3.47244094E-002   -8.71653543E-002   -3.00000000E-003   -4.97436263E-001   -4.65570759E-001   -7.23593378E-001   -4.53008740E-001    5.54431501E-001   -1.17171079E+000
   -3.33070866E-002   -8.71653543E-002   -3.00000000E-003   -5.07909918E-001   -4.79941706E-001   -7.60510643E-001   -4.88024140E-001    5.65117898E-001   -1.20744722E+000
   -3.18897638E-002   -8.71653543E-002   -3.00000000E-003   -5.15103442E-001   -4.91750147E-001   -7.97722757E-001   -5.23570460E-001    5.74164135E-001   -1.24160027E+000
   -3.04724409E-002   -8.71653543E-002   -3.00000000E-003   -5.21269491E-001   -5.01161253E-001   -8.32118440E-001   -5.56608496E-001    5.81139640E-001   -1.27328270E+000
   -2.90551181E-002   -8.71653543E-002   -3.00000000E-003   -5.30406105E-001   -5.10902806E-001   -8.63918532E-001   -5.85803783E-001    5.85402752E-001   -1.30398508E+000
   -2.76377953E-002   -8.71653543E-002   -3.00000000E-003   -5.45976072E-001   -5.23696666E-001   -8.96026134E-001   -6.12810299E-001    5.85559636E-001   -1.33617826E+000
   -2.62204724E-002   -8.71653543E-002   -3.00000000E-003   -5.71077773E-001   -5.40099773E-001   -9.37816707E-001   -6.43241009E-001    5.78807899E-001   -1.37497192E+000
   -2.48031496E-002   -8.71653543E-002   -3.00000000E-003   -5.69897013E-001   -5.51418048E-001   -1.00550548E+000   -6.87251613E-001    5.68392109E-001   -1.41582598E+000
   -2.33858268E-002   -8.71653543E-002   -3.00000000E-003   -5.42970904E-001   -5.36827686E-001   -1.03007827E+000   -7.18202493E-001    5.60325931E-001   -1.43016473E+000
   -2.19685039E-002   -8.71653543E-002   -3.00000000E-003   -2.82845387E-001   -3.41678584E-001    7.25705289E-002    6.57631388E-002    6.22417383E-001   -1.43312683E+000
   -2.05511811E-002   -8.71653543E-002   -3.00000000E-003   -2.84834935E-001   -3.39251969E-001    6.84796793E-002    6.57059703E-002    6.28928430E-001   -1.44621941E+000
   -1.91338583E-002   -8.71653543E-002   -3.00000000E-003   -2.86386257E-001   -3.33412001E-001    6.26956564E-002    6.40931580E-002    6.36363073E-001   -1.46293915E+000
   -1.77165354E-002   -8.71653543E-002   -3.00000000E-003   -2.89592315E-001   -3.27191078E-001    5.65469612E-002    4.96124959E-002    6.47716819E-001   -1.49195959E+000
   -1.62992126E-002   -8.71653543E-002   -3.00000000E-003   -2.92579881E-001   -3.35732534E-001    5.09643426E-002    4.24123122E-002    6.57403088E-001   -1.51544272E+000
   -1.48818898E-002   -8.71653543E-002   -3.00000000E-003   -2.95447793E-001   -3.38066391E-001    4.60155858E-002    4.06750055E-002    6.64193197E-001   -1.52999196E+000
   -1.34645669E-002   -8.71653543E-002   -3.00000000E-003   -2.97513647E-001   -3.37559767E-001    4.10823400E-002    3.83278531E-002    6.70388363E-001   -1.54284726E+000
   -1.20472441E-002   -8.71653543E-002   -3.00000000E-003   -2.99146402E-001   -3.35254249E-001    3.56110202E-002    3.44469690E-002    6.76884367E-001   -1.55678152E+000
   -1.06299213E-002   -8.71653543E-002   -3.00000000E-003   -3.01012036E-001   -3.33149902E-001    2.96893936E-002    2.74577450E-002    6.84148444E-001   -1.57328119E+000
   -9.21259843E-003   -8.71653543E-002   -3.00000000E-003   -3.03159054E-001   -3.34386821E-001    2.39428212E-002    2.03529030E-002    6.91237390E-001   -1.58898690E+000
   -7.79527559E-003   -8.71653543E-002   -3.00000000E-003   -3.05122786E-001   -3.35789867E-001    1.85529694E-002    1.58402920E-002    6.97231062E-001   -1.60073565E+000
   -6.37795276E-003   -8.71653543E-002   -3.00000000E-003   -3.06570904E-001   -3.35752887E-001    1.32376978E-002    1.21154425E-002    7.02481579E-001   -1.60998603E+000
   -4.96062992E-003   -8.71653543E-002   -3.00000000E-003   -3.07607002E-001   -3.34504332E-001    7.59730513E-003    7.91443087E-003    7.07427668E-001   -1.61856563E+000
   -3.54330709E-003   -8.71653543E-002   -3.00000000E-003   -3.08707892E-001   -3.32998489E-001    1.52371866E-003    2.38983572E-003    7.12283127E-001   -1.62741310E+000
   -2.12598425E-003   -8.71653543E-002   -3.00000000E-003   -3.10179879E-001   -3.32680098E-001   -4.47275771E-003   -3.63864793E-003    7.16833460E-001   -1.63528166E+000
   -7.08661417E-004   -8.71653543E-002   -3.00000000E-003   -3.11579482E-001   -3.32870938E-001   -9.97764480E-003   -8.64752778E-003    7.20753904E-001   -1.64036906E+000
    7.08661417E-004   -8.71653543E-002   -3.00000000E-003   -3.12460264E-001   -3.32463402E-001   -1.52436237E-002   -1.29492247E-002    7.24048289E-001   -1.64296950E+000
    2.12598425E-003   -8.71653543E-002   -3.00000000E-003   -3.12836318E-001   -3.31235523E-001   -2.07219662E-002   -1.73133007E-002    7.26799817E-001   -1.64416785E+000
    3.54330709E-003   -8.71653543E-002   -3.00000000E-003   -3.13184201E-001   -3.29603108E-001   -2.66719891E-002   -2.24502456E-002    7.29039473E-001   -1.64474828E+000
    4.96062992E-003   -8.71653543E-002   -3.00000000E-003   -3.14046583E-001   -3.28610127E-001   -3.25868346E-002   -2.81588036E-002    7.30820403E-001   -1.64413531E+000
    6.37795276E-003   -8.71653543E-002   -3.00000000E-003   -3.14966885E-001   -3.28170389E-001   -3.77645246E-002   -3.32877989E-002    7.32236484E-001   -1.64099446E+000
    7.79527559E-003   -8.71653543E-002   -3.00000000E-003   -3.15262807E-001   -3.27399451E-001   -4.24338060E-002   -3.77377840E-002    7.33254420E-001   -1.63536589E+000
    9.21259843E-003   -8.71653543E-002   -3.00000000E-003   -3.14787540E-001   -3.25830714E-001   -4.71934732E-002   -4.20362626E-002    7.33661769E-001   -1.62797720E+000
    1.06299213E-002   -8.71653543E-002   -3.00000000E-003   -3.14021738E-001   -3.23467116E-001   -5.27153493E-002   -4.71078300E-002    7.33107212E-001   -1.61955937E+000
    1.20472441E-002   -8.71653543E-002   -3.00000000E-003   -3.14353394E-001   -3.21734190E-001   -5.85640635E-002   -5.34583528E-002    7.31757430E-001   -1.61007226E+000
    1.34645669E-002   -8.71653543E-002   -3.00000000E-003   -3.15244686E-001   -3.21232405E-001   -6.29044857E-002   -5.92810544E-002    7.30650373E-001   -1.59833841E+000
    1.48818898E-002   -8.71653543E-002   -3.00000000E-003   -3.15219775E-001   -3.20624699E-001   -6.60336751E-002   -6.40237211E-002    7.29837443E-001   -1.58436452E+000
    1.62992126E-002   -8.71653543E-002   -3.00000000E-003   -3.13850412E-001   -3.19131560E-001   -6.86923582E-002   -6.81062932E-002    7.28730043E-001   -1.56858576E+000
    1.77165354E-002   -8.71653543E-002   -3.00000000E-003   -3.10341712E-001   -3.15718538E-001   -7.19675331E-002   -7.22150389E-002    7.26087893E-001   -1.55110899E+000
    1.91338583E-002   -8.71653543E-002   -3.00000000E-003   -3.08725714E-001   -3.10719764E-001   -8.11257653E-002   -8.08596856E-002    7.19079650E-001   -1.53203564E+000
    2.05511811E-002   -8.71653543E-002   -3.00000000E-003   -3.12802094E-001   -3.11040000E-001   -8.38115500E-002   -8.97665412E-002    7.14363355E-001   -1.51128970E+000
    2.19685039E-002   -8.71653543E-002   -3.00000000E-003   -3.13793017E-001   -3.11375017E-001   -8.42137522E-002   -9.53769228E-002    7.10947882E-001   -1.48821265E+000
    2.33858268E-002   -8.71653543E-002   -3.00000000E-003    1.11235215E-002   -4.48743040E-001   -1.39021308E+000    4.66222229E-001    6.43759323E-001   -1.36753801E+000
    2.48031496E-002   -8.71653543E-002   -3.00000000E-003    3.04384378E-002   -4.61246126E-001   -1.37775884E+000    4.70706269E-001    6.61013486E-001   -1.37498285E+000
    2.62204724E-002   -8.71653543E-002   -3.00000000E-003    5.20662164E-002   -4.66559087E-001   -1.33207563E+000    4.47920686E-001    6.77592377E-001   -1.38373744E+000
    2.76377953E-002   -8.71653543E-002   -3.00000000E-003    3.89947621E-002   -4.51002567E-001   -1.28029221E+000    4.22665497E-001    6.93961509E-001   -1.39012072E+000
    2.90551181E-002   -8.71653543E-002   -3.00000000E-003    2.48449146E-002   -4.35780017E-001   -1.24448883E+000    4.01222847E-001    7.01906375E-001   -1.38163977E+000
    3.04724409E-002   -8.71653543E-002   -3.00000000E-003    1.66041314E-002   -4.23382526E-001   -1.21205950E+000    3.78453000E-001    7.03731845E-001   -1.36355578E+000
    3.18897638E-002   -8.71653543E-002   -3.00000000E-003    1.22357519E-002   -4.12252350E-001   -1.17862108E+000    3.52524301E-001    7.01756766E-001   -1.33967710E+000
    3.33070866E-002   -8.71653543E-002   -3.00000000E-003    8.73566766E-003   -3.99938144E-001   -1.14258031E+000    3.23247481E-001    6.97082005E-001   -1.31167161E+000
    3.47244094E-002   -8.71653543E-002   -3.00000000E-003    3.10525943E-003   -3.84479156E-001   -1.10513810E+000    2.92651855E-001    6.90210127E-001   -1.28019845E+000
    3.61417323E-002   -8.71653543E-002   -3.00000000E-003   -4.99414211E-003   -3.66512304E-001   -1.06910297E+000    2.63354955E-001    6.81497041E-001   -1.24572965E+000
    3.75590551E-002   -8.71653543E-002   -3.00000000E-003   -1.38861808E-002   -3.47866150E-001   -1.03557274E+000    2.35937925E-001    6.71297642E-001   -1.20886998E+000
    3.89763780E-002   -8.71653543E-002   -3.00000000E-003   -2.24681101E-002   -3.29371950E-001   -1.00400541E+000    2.09724769E-001    6.59910121E-001   -1.17018556E+000
    4.03937008E-002   -8.71653543E-002   -3.00000000E-003   -3.06179612E-002   -3.10947091E-001   -9.73687361E-001    1.84186354E-001    6.47554847E-001   -1.13009478E+000
    4.18110236E-002   -8.71653543E-002   -3.00000000E-003   -3.86257793E-002   -2.92277650E-001   -9.44283530E-001    1.59263322E-001    6.34391847E-001   -1.08891525E+000
    4.32283465E-002   -8.71653543E-002   -3.00000000E-003   -4.67719015E-002   -2.73193655E-001   -9.15806118E-001    1.35189404E-001    6.20565519E-001   -1.04693742E+000
    4.46456693E-002   -8.71653543E-002   -3.00000000E-003   -5.51561701E-002   -2.53747489E-001   -8.88400971E-001    1.12226228E-001    6.06229437E-001   -1.00445589E+000
    4.60629921E-002   -8.71653543E-002   -3.00000000E-003   -6.37242413E-002   -2.34105942E-001   -8.62175172E-001    9.05110380E-002    5.91538215E-001   -9.61763474E-001
    4.74803150E-002   -8.71653543E-002   -3.00000000E-003   -7.23852729E-002   -2.14417472E-001   -8.37134008E-001    7.00588596E-002    5.76627560E-001   -9.19122588E-001
    4.88976378E-002   -8.71653543E-002   -3.00000000E-003   -8.10783235E-002   -1.94764761E-001   -8.13221809E-001    5.08373284E-002    5.61610505E-001   -8.76753100E-001
    5.03149606E-002   -8.71653543E-002   -3.00000000E-003   -8.97797554E-002   -1.75188976E-001   -7.90369822E-001    3.28207320E-002    5.46577287E-001   -8.34841184E-001
    5.17322835E-002   -8.71653543E-002   -3.00000000E-003   -9.84886910E-002   -1.55713156E-001   -7.68522231E-001    1.59997374E-002    5.31604709E-001   -7.93548735E-001
    5.31496063E-002   -8.71653543E-002   -3.00000000E-003   -1.07201080E-001   -1.36374353E-001   -7.47639286E-001    3.79166077E-004    5.16760822E-001   -7.53016247E-001
    5.45669291E-002   -8.71653543E-002   -3.00000000E-003   -1.15910908E-001   -1.17216823E-001   -7.27688811E-001   -1.40364549E-002    5.02106105E-001   -7.13371700E-001
    5.59842520E-002   -8.71653543E-002   -3.00000000E-003   -1.24601892E-001   -9.82936697E-002   -7.08640083E-001   -2.72523463E-002    4.87696642E-001   -6.74728302E-001
    5.74015748E-002   -8.71653543E-002   -3.00000000E-003   -1.33254554E-001   -7.96591680E-002   -6.90459104E-001   -3.92828330E-002    4.73582883E-001   -6.37182607E-001
    5.88188976E-002   -8.71653543E-002   -3.00000000E-003   -1.41843487E-001   -6.13644733E-002   -6.73112069E-001   -5.01495672E-002    4.59807761E-001   -6.00821037E-001
    6.02362205E-002   -8.71653543E-002   -3.00000000E-003   -1.50342904E-001   -4.34635375E-002   -6.56561470E-001   -5.98778151E-002    4.46408284E-001   -5.65707575E-001
    6.16535433E-002   -8.71653543E-002   -3.00000000E-003   -1.58727318E-001   -2.60042317E-002   -6.40773287E-001   -6.84953048E-002    4.33413957E-001   -5.31900202E-001
    6.30708661E-002   -8.71653543E-002   -3.00000000E-003   -1.66972634E-001   -9.03434106E-003   -6.25711836E-001   -7.60280645E-002    4.20849032E-001   -4.99434804E-001
    6.44881890E-002   -8.71653543E-002   -3.00000000E-003   -1.75049310E-001    7.39420222E-003   -6.11344778E-001   -8.25054886E-002    4.08732882E-001   -4.68340779E-001
    6.59055118E-002   -8.71653543E-002   -3.00000000E-003   -1.82931533E-001    2.32322409E-002   -5.97640783E-001   -8.79580715E-002    3.97079399E-001   -4.38633699E-001
    6.73228346E-002   -8.71653543E-002   -3.00000000E-003   -1.90586088E-001    3.84275374E-002   -5.84569963E-001   -9.24189657E-002    3.85898389E-001   -4.10317298E-001
    6.87401575E-002   -8.71653543E-002   -3.00000000E-003   -1.97983110E-001    5.29313905E-002   -5.72102827E-001   -9.59233816E-002    3.75193984E-001   -3.83384399E-001
    7.01574803E-002   -8.71653543E-002   -3.00000000E-003   -2.05091651E-001    6.66958576E-002   -5.60207963E-001   -9.85091167E-002    3.64965433E-001   -3.57816112E-001
    7.15748031E-002   -8.71653543E-002   -3.00000000E-003   -2.11878587E-001    7.96734687E-002   -5.48861156E-001   -1.00214895E-001    3.55211935E-001   -3.33588554E-001
    7.29921260E-002   -8.71653543E-002   -3.00000000E-003   -2.18318646E-001    9.18237179E-002   -5.38030401E-001   -1.01081908E-001    3.45925008E-001   -3.10662829E-001
    7.44094488E-002   -8.71653543E-002   -3.00000000E-003   -2.24378884E-001    1.03104239E-001   -5.27690306E-001   -1.01152556E-001    3.37093990E-001   -2.88994918E-001
    7.58267717E-002   -8.71653543E-002   -3.00000000E-003   -2.30032135E-001    1.13478384E-001   -5.17812977E-001   -1.00469307E-001    3.28701993E-001   -2.68530197E-001
    7.72440945E-002   -8.71653543E-002   -3.00000000E-003   -2.35256406E-001    1.22914976E-001   -5.08372521E-001   -9.90782984E-002    3.20734250E-001   -2.49210383E-001
    7.86614173E-002   -8.71653543E-002   -3.00000000E-003   -2.40026635E-001    1.31384867E-001   -4.99342718E-001   -9.70226178E-002    3.13168198E-001   -2.30968185E-001
    8.00787402E-002   -8.71653543E-002   -3.00000000E-003   -2.44323092E-001    1.38863120E-001   -4.90700895E-001   -9.43471018E-002    3.05980543E-001   -2.13732718E-001
    8.14960630E-002   -8.71653543E-002   -3.00000000E-003   -2.48128877E-001    1.45331841E-001   -4.82422352E-001   -9.10983979E-002    2.99148497E-001   -1.97429320E-001
    8.29133858E-002   -8.71653543E-002   -3.00000000E-003   -2.51428548E-001    1.50775074E-001   -4.74485229E-001   -8.73224634E-002    2.92642449E-001   -1.81978413E-001
    8.43307087E-002   -8.71653543E-002   -3.00000000E-003   -2.54211668E-001    1.55184226E-001   -4.66866685E-001   -8.30650907E-002    2.86435626E-001   -1.67298968E-001
    8.57480315E-002   -8.71653543E-002   -3.00000000E-003   -2.56468852E-001    1.58553755E-001   -4.59546028E-001   -7.83721755E-002    2.80498891E-001   -1.53311755E-001
    8.71653543E-002   -8.71653543E-002   -3.00000000E-003   -2.58197749E-001    1.60886289E-001   -4.52502623E-001   -7.32910398E-002    2.74803728E-001   -1.39933068E-001
    8.85826772E-002   -8.71653543E-002   -3.00000000E-003   -2.59396449E-001    1.62188057E-001   -4.45717187E-001   -6.78668474E-002    2.69320446E-001   -1.27083720E-001
    9.00000000E-002   -8.71653543E-002   -3.00000000E-003   -2.60066845E-001    1.62470114E-001   -4.39170705E-001   -6.21455031E-002    2.64021753E-001   -1.14686205E-001
   -9.00000000E-002   -8.57480315E-002   -3.00000000E-003   -1.33873442E-001   -1.64996035E-001   -9.08322972E-002    1.64834214E-001    1.40707797E-001   -2.52726768E-001
   -8.85826772E-002   -8.57480315E-002   -3.00000000E-003   -1.41394494E-001   -1.67775524E-001   -9.75627846E-002    1.61746032E-001    1.43953932E-001   -2.65310840E-001
   -8.71653543E-002   -8.57480315E-002   -3.00000000E-003   -1.49117299E-001   -1.70781076E-001   -1.04536268E-001    1.58304206E-001    1.47482860E-001   -2.78369984E-001
   -8.57480315E-002   -8.57480315E-002   -3.00000000E-003   -1.57036514E-001   -1.74014992E-001   -1.11762265E-001    1.54486103E-001    1.51319745E-001   -2.91918047E-001
   -8.43307087E-002   -8.57480315E-002   -3.00000000E-003   -1.65147798E-001   -1.77478661E-001   -1.19252162E-001    1.50271421E-001    1.55486240E-001   -3.05969431E-001
   -8.29133858E-002   -8.57480315E-002   -3.00000000E-003   -1.73444440E-001   -1.81172138E-001   -1.27016377E-001    1.45637273E-001    1.60004827E-001   -3.20538437E-001
   -8.14960630E-002   -8.57480315E-002   -3.00000000E-003   -1.81920898E-001   -1.85097488E-001   -1.35067809E-001    1.40561950E-001    1.64896189E-001   -3.35639328E-001
   -8.00787402E-002   -8.57480315E-002   -3.00000000E-003   -1.90568979E-001   -1.89257463E-001   -1.43419015E-001    1.35023218E-001    1.70180729E-001   -3.51285507E-001
   -7.86614173E-002   -8.57480315E-002   -3.00000000E-003   -1.99382044E-001   -1.93652891E-001   -1.52084841E-001    1.28998234E-001    1.75875991E-001   -3.67490135E-001
   -7.72440945E-002   -8.57480315E-002   -3.00000000E-003   -2.08352637E-001   -1.98285671E-001   -1.61080981E-001    1.22463290E-001    1.81999596E-001   -3.84267062E-001
   -7.58267717E-002   -8.57480315E-002   -3.00000000E-003   -2.17473206E-001   -2.03159229E-001   -1.70423594E-001    1.15396532E-001    1.88565573E-001   -4.01630610E-001
   -7.44094488E-002   -8.57480315E-002   -3.00000000E-003   -2.26736247E-001   -2.08275225E-001   -1.80130167E-001    1.07772668E-001    1.95586394E-001   -4.19591210E-001
   -7.29921260E-002   -8.57480315E-002   -3.00000000E-003   -2.36133997E-001   -2.13638920E-001   -1.90219802E-001    9.95681943E-002    2.03072801E-001   -4.38161806E-001
   -7.15748031E-002   -8.57480315E-002   -3.00000000E-003   -2.45659655E-001   -2.19255679E-001   -2.00711868E-001    9.07581891E-002    2.11033068E-001   -4.57353884E-001
   -7.01574803E-002   -8.57480315E-002   -3.00000000E-003   -2.55307469E-001   -2.25128558E-001   -2.11628195E-001    8.13166611E-002    2.19472624E-001   -4.77178956E-001
   -6.87401575E-002   -8.57480315E-002   -3.00000000E-003   -2.65067847E-001   -2.31265905E-001   -2.22991442E-001    7.12183045E-002    2.28394378E-001   -4.97646737E-001
   -6.73228346E-002   -8.57480315E-002   -3.00000000E-003   -2.74938468E-001   -2.37675090E-001   -2.34825011E-001    6.04362230E-002    2.37798332E-001   -5.18767197E-001
   -6.59055118E-002   -8.57480315E-002   -3.00000000E-003   -2.84914036E-001   -2.44365445E-001   -2.47154437E-001    4.89437071E-002    2.47681809E-001   -5.40549525E-001
   -6.44881890E-002   -8.57480315E-002   -3.00000000E-003   -2.94991667E-001   -2.51348608E-001   -2.60006005E-001    3.67135023E-002    2.58039248E-001   -5.63002240E-001
   -6.30708661E-002   -8.57480315E-002   -3.00000000E-003   -3.05168350E-001   -2.58633790E-001   -2.73407793E-001    2.37157376E-002    2.68861479E-001   -5.86132021E-001
   -6.16535433E-002   -8.57480315E-002   -3.00000000E-003   -3.15439558E-001   -2.66236916E-001   -2.87389725E-001    9.92237979E-003    2.80136190E-001   -6.09945463E-001
   -6.02362205E-002   -8.57480315E-002   -3.00000000E-003   -3.25807510E-001   -2.74171319E-001   -3.01981582E-001   -4.69545287E-003    2.91847414E-001   -6.34445273E-001
   -5.88188976E-002   -8.57480315E-002   -3.00000000E-003   -3.36273558E-001   -2.82454611E-001   -3.17216253E-001   -2.01669837E-002    3.03976046E-001   -6.59637081E-001
   -5.74015748E-002   -8.57480315E-002   -3.00000000E-003   -3.46843478E-001   -2.91108080E-001   -3.33129253E-001   -3.65213930E-002    3.16497412E-001   -6.85525422E-001
   -5.59842520E-002   -8.57480315E-002   -3.00000000E-003   -3.57515965E-001   -3.00149031E-001   -3.49758724E-001   -5.37920748E-002    3.29385675E-001   -7.12111603E-001
   -5.45669291E-002   -8.57480315E-002   -3.00000000E-003   -3.68294229E-001   -3.09599523E-001   -3.67146375E-001   -7.20102040E-002    3.42606608E-001   -7.39397884E-001
   -5.31496063E-002   -8.57480315E-002   -3.00000000E-003   -3.79179118E-001   -3.19477079E-001   -3.85333475E-001   -9.12064669E-002    3.56119135E-001   -7.67384237E-001
   -5.17322835E-002   -8.57480315E-002   -3.00000000E-003   -3.90167481E-001   -3.29795177E-001   -4.04355238E-001   -1.11412132E-001    3.69878978E-001   -7.96058250E-001
   -5.03149606E-002   -8.57480315E-002   -3.00000000E-003   -4.01262438E-001   -3.40564639E-001   -4.24241427E-001   -1.32641821E-001    3.83828724E-001   -8.25404026E-001
   -4.88976378E-002   -8.57480315E-002   -3.00000000E-003   -4.12484396E-001   -3.51802669E-001   -4.45012761E-001   -1.54903220E-001    3.97911323E-001   -8.55402153E-001
   -4.74803150E-002   -8.57480315E-002   -3.00000000E-003   -4.23878439E-001   -3.63542236E-001   -4.66710576E-001   -1.78198193E-001    4.12064557E-001   -8.86053391E-001
   -4.60629921E-002   -8.57480315E-002   -3.00000000E-003   -4.35505630E-001   -3.75831380E-001   -4.89426141E-001   -2.02545032E-001    4.26222411E-001   -9.17387240E-001
   -4.46456693E-002   -8.57480315E-002   -3.00000000E-003   -4.47381341E-001   -3.88710845E-001   -5.13322721E-001   -2.28013258E-001    4.40307173E-001   -9.49469240E-001
   -4.32283465E-002   -8.57480315E-002   -3.00000000E-003   -4.59375018E-001   -4.02137188E-001   -5.38585032E-001   -2.54717427E-001    4.54204808E-001   -9.82323428E-001
   -4.18110236E-002   -8.57480315E-002   -3.00000000E-003   -4.71181021E-001   -4.15902669E-001   -5.65228376E-001   -2.82726561E-001    4.67749700E-001   -1.01580648E+000
   -4.03937008E-002   -8.57480315E-002   -3.00000000E-003   -4.82547550E-001   -4.29679775E-001   -5.92876829E-001   -3.11857760E-001    4.80734511E-001   -1.04954432E+000
   -3.89763780E-002   -8.57480315E-002   -3.00000000E-003   -4.93764855E-001   -4.43347323E-001   -6.20909156E-001   -3.41555980E-001    4.92963315E-001   -1.08320714E+000
   -3.75590551E-002   -8.57480315E-002   -3.00000000E-003   -5.05841859E-001   -4.57379304E-001   -6.49131883E-001   -3.71247840E-001    5.04286251E-001   -1.11699948E+000
   -3.61417323E-002   -8.57480315E-002   -3.00000000E-003   -5.20043841E-001   -4.72754691E-001   -6.78487704E-001   -4.01078813E-001    5.14533666E-001   -1.15191089E+000
   -3.47244094E-002   -8.57480315E-002   -3.00000000E-003   -5.36756440E-001   -4.90123777E-001   -7.11782351E-001   -4.32577932E-001    5.23401665E-001   -1.18960521E+000
   -3.33070866E-002   -8.57480315E-002   -3.00000000E-003   -5.51272522E-001   -5.07700886E-001   -7.52940192E-001   -4.68623659E-001    5.30345122E-001   -1.23047710E+000
   -3.18897638E-002   -8.57480315E-002   -3.00000000E-003   -5.54403595E-001   -5.18299804E-001   -7.94542758E-001   -5.08369033E-001    5.34638014E-001   -1.26743523E+000
   -3.04724409E-002   -8.57480315E-002   -3.00000000E-003   -5.54034204E-001   -5.20977966E-001   -8.25042619E-001   -5.40395589E-001    5.35972469E-001   -1.29748946E+000
   -2.90551181E-002   -8.57480315E-002   -3.00000000E-003   -5.58743925E-001   -5.24211982E-001   -8.46389026E-001   -5.60833067E-001    5.34101037E-001   -1.32554206E+000
   -2.76377953E-002   -8.57480315E-002   -3.00000000E-003   -5.71142612E-001   -5.32297523E-001   -8.58798245E-001   -5.69841142E-001    5.29064324E-001   -1.35092949E+000
   -2.62204724E-002   -8.57480315E-002   -3.00000000E-003   -2.76580253E-001   -3.22472308E-001    8.57020658E-002    9.84847036E-002    5.62731405E-001   -1.33969206E+000
   -2.48031496E-002   -8.57480315E-002   -3.00000000E-003   -2.81715982E-001   -3.21508674E-001    8.12061035E-002    6.87739120E-002    5.78390351E-001   -1.38404800E+000
   -2.33858268E-002   -8.57480315E-002   -3.00000000E-003   -2.85808044E-001   -3.31734172E-001    7.58057573E-002    6.97863962E-002    5.86999480E-001   -1.40591195E+000
   -2.19685039E-002   -8.57480315E-002   -3.00000000E-003   -2.89349961E-001   -3.32913237E-001    7.14781530E-002    6.90555478E-002    5.93529254E-001   -1.42183808E+000
   -2.05511811E-002   -8.57480315E-002   -3.00000000E-003   -2.92100632E-001   -3.31840889E-001    6.69234978E-002    6.66070907E-002    6.00018081E-001   -1.43778395E+000
   -1.91338583E-002   -8.57480315E-002   -3.00000000E-003   -2.94577876E-001   -3.29570030E-001    6.18059200E-002    6.20762917E-002    6.07248246E-001   -1.45583463E+000
   -1.77165354E-002   -8.57480315E-002   -3.00000000E-003   -2.97242850E-001   -3.28429627E-001    5.63864831E-002    5.49313130E-002    6.15442971E-001   -1.47649438E+000
   -1.62992126E-002   -8.57480315E-002   -3.00000000E-003   -2.99978260E-001   -3.29887654E-001    5.10329335E-002    4.84749640E-002    6.23415460E-001   -1.49606554E+000
   -1.48818898E-002   -8.57480315E-002   -3.00000000E-003   -3.02532739E-001   -3.31075294E-001    4.57943704E-002    4.39686170E-002    6.30445443E-001   -1.51245911E+000
   -1.34645669E-002   -8.57480315E-002   -3.00000000E-003   -3.04747036E-001   -3.31043574E-001    4.05083328E-002    3.98464625E-002    6.36943583E-001   -1.52706791E+000
   -1.20472441E-002   -8.57480315E-002   -3.00000000E-003   -3.06714826E-001   -3.30217965E-001    3.49922849E-002    3.51309148E-002    6.43352081E-001   -1.54130858E+000
   -1.06299213E-002   -8.57480315E-002   -3.00000000E-003   -3.08632882E-001   -3.29493835E-001    2.92710153E-002    2.95439220E-002    6.49806178E-001   -1.55557223E+000
   -9.21259843E-003   -8.57480315E-002   -3.00000000E-003   -3.10543376E-001   -3.29507737E-001    2.35239909E-002    2.38557156E-002    6.56048879E-001   -1.56893381E+000
   -7.79527559E-003   -8.57480315E-002   -3.00000000E-003   -3.12312514E-001   -3.29730816E-001    1.78432760E-002    1.88048428E-002    6.61794455E-001   -1.58043481E+000
   -6.37795276E-003   -8.57480315E-002   -3.00000000E-003   -3.13825448E-001   -3.29530225E-001    1.21510310E-002    1.41600147E-002    6.67048443E-001   -1.59020042E+000
   -4.96062992E-003   -8.57480315E-002   -3.00000000E-003   -3.15119801E-001   -3.28850688E-001    6.32318132E-003    9.40968086E-003    6.71944905E-001   -1.59881702E+000
   -3.54330709E-003   -8.57480315E-002   -3.00000000E-003   -3.16347350E-001   -3.28043077E-001    3.51267387E-004    4.29301650E-003    6.76553719E-001   -1.60654927E+000
   -2.12598425E-003   -8.57480315E-002   -3.00000000E-003   -3.17583001E-001   -3.27467216E-001   -5.60785045E-003   -9.64377270E-004    6.80813976E-001   -1.61302036E+000
   -7.08661417E-004   -8.57480315E-002   -3.00000000E-003   -3.18709788E-001   -3.27022071E-001   -1.14233100E-002   -5.97691001E-003    6.84623062E-001   -1.61770213E+000
    7.08661417E-004   -8.57480315E-002   -3.00000000E-003   -3.19582623E-001   -3.26382783E-001   -1.71495889E-002   -1.07353135E-002    6.87944866E-001   -1.62055442E+000
    2.12598425E-003   -8.57480315E-002   -3.00000000E-003   -3.20208671E-001   -3.25430699E-001   -2.29309606E-002   -1.54982369E-002    6.90794156E-001   -1.62189346E+000
    3.54330709E-003   -8.57480315E-002   -3.00000000E-003   -3.20748990E-001   -3.24326369E-001   -2.88106240E-002   -2.04778974E-002    6.93193592E-001   -1.62193292E+000
    4.96062992E-003   -8.57480315E-002   -3.00000000E-003   -3.21324001E-001   -3.23333402E-001   -3.46210233E-002   -2.55944617E-002    6.95170121E-001   -1.62048119E+000
    6.37795276E-003   -8.57480315E-002   -3.00000000E-003   -3.21809042E-001   -3.22450397E-001   -4.01698784E-002   -3.05689637E-002    6.96744133E-001   -1.61717535E+000
    7.79527559E-003   -8.57480315E-002   -3.00000000E-003   -3.21989185E-001   -3.21429517E-001   -4.55025384E-002   -3.53290124E-002    6.97887412E-001   -1.61195609E+000
    9.21259843E-003   -8.57480315E-002   -3.00000000E-003   -3.21825173E-001   -3.20097098E-001   -5.08360030E-002   -4.00720846E-002    6.98517121E-001   -1.60505813E+000
    1.06299213E-002   -8.57480315E-002   -3.00000000E-003   -3.21545312E-001   -3.18553032E-001   -5.63172116E-002   -4.50933416E-002    6.98572214E-001   -1.59671981E+000
    1.20472441E-002   -8.57480315E-002   -3.00000000E-003   -3.21446525E-001   -3.17173173E-001   -6.17175097E-002   -5.04092611E-002    6.98177833E-001   -1.58690237E+000
    1.34645669E-002   -8.57480315E-002   -3.00000000E-003   -3.21372088E-001   -3.16094694E-001   -6.66027023E-002   -5.56057496E-002    6.97595653E-001   -1.57534727E+000
    1.48818898E-002   -8.57480315E-002   -3.00000000E-003   -3.20857522E-001   -3.14976759E-001   -7.09665588E-002   -6.04295079E-002    6.96862304E-001   -1.56199105E+000
    1.62992126E-002   -8.57480315E-002   -3.00000000E-003   -3.19639953E-001   -3.13421136E-001   -7.52041761E-002   -6.50464175E-002    6.95698847E-001   -1.54696788E+000
    1.77165354E-002   -8.57480315E-002   -3.00000000E-003   -3.17916748E-001   -3.11246501E-001   -7.99740602E-002   -7.00132721E-002    6.93635560E-001   -1.53042940E+000
    1.91338583E-002   -8.57480315E-002   -3.00000000E-003   -3.16962059E-001   -3.09121068E-001   -8.53891500E-002   -7.59938539E-002    6.90672254E-001   -1.51253291E+000
    2.05511811E-002   -8.57480315E-002   -3.00000000E-003   -3.17093070E-001   -3.08040475E-001   -8.95594558E-002   -8.21760484E-002    6.88075321E-001   -1.49338972E+000
    2.19685039E-002   -8.57480315E-002   -3.00000000E-003   -3.16700056E-001   -3.07341411E-001   -9.20528992E-002   -8.75482529E-002    6.86275065E-001   -1.47302199E+000
    2.33858268E-002   -8.57480315E-002   -3.00000000E-003   -3.15120960E-001   -3.06135425E-001   -9.34588176E-002   -9.21653679E-002    6.84649737E-001   -1.45138103E+000
    2.48031496E-002   -8.57480315E-002   -3.00000000E-003   -3.11450500E-001   -3.03512196E-001   -9.38964890E-002   -9.62604663E-002    6.82147814E-001   -1.42807071E+000
    2.62204724E-002   -8.57480315E-002   -3.00000000E-003   -2.99654649E-001   -2.96311819E-001   -1.04470957E-001   -1.01133038E-001    6.72328051E-001   -1.39976793E+000
    2.76377953E-002   -8.57480315E-002   -3.00000000E-003    6.31099548E-002   -4.51422294E-001   -1.23938503E+000    3.79408267E-001    6.29118787E-001   -1.31671714E+000
    2.90551181E-002   -8.57480315E-002   -3.00000000E-003    4.84406632E-002   -4.42465463E-001   -1.22790552E+000    3.79963503E-001    6.45232892E-001   -1.31713470E+000
    3.04724409E-002   -8.57480315E-002   -3.00000000E-003    4.25689657E-002   -4.35579445E-001   -1.20738212E+000    3.67259764E-001    6.54950415E-001   -1.30873054E+000
    3.18897638E-002   -8.57480315E-002   -3.00000000E-003    4.26935284E-002   -4.30386292E-001   -1.17993088E+000    3.45005192E-001    6.59818409E-001   -1.29348778E+000
    3.33070866E-002   -8.57480315E-002   -3.00000000E-003    4.44640078E-002   -4.22965665E-001   -1.14356291E+000    3.13495706E-001    6.61215119E-001   -1.27334910E+000
    3.47244094E-002   -8.57480315E-002   -3.00000000E-003    3.88474212E-002   -4.06761468E-001   -1.10151143E+000    2.78294302E-001    6.59367880E-001   -1.24827650E+000
    3.61417323E-002   -8.57480315E-002   -3.00000000E-003    2.68297010E-002   -3.85478599E-001   -1.06394299E+000    2.47968336E-001    6.54609173E-001   -1.21844066E+000
    3.75590551E-002   -8.57480315E-002   -3.00000000E-003    1.50029237E-002   -3.65017008E-001   -1.03145612E+000    2.21421943E-001    6.47699055E-001   -1.18520044E+000
    3.89763780E-002   -8.57480315E-002   -3.00000000E-003    4.95961602E-003   -3.45984637E-001   -1.00122568E+000    1.95868984E-001    6.39211005E-001   -1.14960610E+000
    4.03937008E-002   -8.57480315E-002   -3.00000000E-003   -3.91390561E-003   -3.27369323E-001   -9.71694330E-001    1.70261929E-001    6.29453066E-001   -1.11220759E+000
    4.18110236E-002   -8.57480315E-002   -3.00000000E-003   -1.25738389E-002   -3.08221795E-001   -9.42475956E-001    1.44748978E-001    6.18585234E-001   -1.07331196E+000
    4.32283465E-002   -8.57480315E-002   -3.00000000E-003   -2.16445293E-002   -2.88195544E-001   -9.13898580E-001    1.20011924E-001    6.06758294E-001   -1.03321816E+000
    4.46456693E-002   -8.57480315E-002   -3.00000000E-003   -3.12018900E-002   -2.67527885E-001   -8.86436678E-001    9.66134277E-002    5.94174778E-001   -9.92295687E-001
    4.60629921E-002   -8.57480315E-002   -3.00000000E-003   -4.10085892E-002   -2.46630876E-001   -8.60315409E-001    7.47102004E-002    5.81052227E-001   -9.50931774E-001
    4.74803150E-002   -8.57480315E-002   -3.00000000E-003   -5.08427074E-002   -2.25760607E-001   -8.35496709E-001    5.42024003E-002    5.67571327E-001   -9.09451108E-001
    4.88976378E-002   -8.57480315E-002   -3.00000000E-003   -6.06074524E-002   -2.04994230E-001   -8.11842410E-001    3.49567764E-002    5.53863091E-001   -8.68101270E-001
    5.03149606E-002   -8.57480315E-002   -3.00000000E-003   -7.03030026E-002   -1.84328454E-001   -7.89234038E-001    1.69093141E-002    5.40025261E-001   -8.27078662E-001
    5.17322835E-002   -8.57480315E-002   -3.00000000E-003   -7.99573484E-002   -1.63755960E-001   -7.67603512E-001    5.98080742E-005    5.26136624E-001   -7.86550586E-001
    5.31496063E-002   -8.57480315E-002   -3.00000000E-003   -8.95844083E-002   -1.43308178E-001   -7.46918498E-001   -1.55684927E-002    5.12272179E-001   -7.46670841E-001
    5.45669291E-002   -8.57480315E-002   -3.00000000E-003   -9.91829990E-002   -1.23039032E-001   -7.27159370E-001   -2.99566848E-002    4.98500379E-001   -7.07579691E-001
    5.59842520E-002   -8.57480315E-002   -3.00000000E-003   -1.08731692E-001   -1.03016018E-001   -7.08302300E-001   -4.31060954E-002    4.84885427E-001   -6.69403685E-001
    5.74015748E-002   -8.57480315E-002   -3.00000000E-003   -1.18207336E-001   -8.33039122E-002   -6.90313489E-001   -5.50377825E-002    4.71487444E-001   -6.32250566E-001
    5.88188976E-002   -8.57480315E-002   -3.00000000E-003   -1.27583915E-001   -6.39574774E-002   -6.73155827E-001   -6.57799379E-002    4.58356803E-001   -5.96215403E-001
    6.02362205E-002   -8.57480315E-002   -3.00000000E-003   -1.36832264E-001   -4.50324737E-002   -6.56790602E-001   -7.53599633E-002    4.45535233E-001   -5.61371548E-001
    6.16535433E-002   -8.57480315E-002   -3.00000000E-003   -1.45929984E-001   -2.65777778E-002   -6.41179570E-001   -8.38059129E-002    4.33056642E-001   -5.27776401E-001
    6.30708661E-002   -8.57480315E-002   -3.00000000E-003   -1.54854081E-001   -8.64164119E-003   -6.26288528E-001   -9.11467397E-002    4.20949066E-001   -4.95477156E-001
    6.44881890E-002   -8.57480315E-002   -3.00000000E-003   -1.63579988E-001    8.72493299E-003   -6.12084119E-001   -9.74100870E-002    4.09235138E-001   -4.64502811E-001
    6.59055118E-002   -8.57480315E-002   -3.00000000E-003   -1.72080107E-001    2.54687654E-002   -5.98536340E-001   -1.02625577E-001    3.97932010E-001   -4.34873766E-001
    6.73228346E-002   -8.57480315E-002   -3.00000000E-003   -1.80323466E-001    4.15356382E-002   -5.85615577E-001   -1.06825869E-001    3.87052151E-001   -4.06595789E-001
    6.87401575E-002   -8.57480315E-002   -3.00000000E-003   -1.88279872E-001    5.68736315E-002   -5.73293318E-001   -1.10047000E-001    3.76602790E-001   -3.79665152E-001
    7.01574803E-002   -8.57480315E-002   -3.00000000E-003   -1.95917631E-001    7.14328085E-002   -5.61540473E-001   -1.12326324E-001    3.66586687E-001   -3.54065280E-001
    7.15748031E-002   -8.57480315E-002   -3.00000000E-003   -2.03208382E-001    8.51659940E-002   -5.50326425E-001   -1.13704855E-001    3.57002723E-001   -3.29770467E-001
    7.29921260E-002   -8.57480315E-002   -3.00000000E-003   -2.10122482E-001    9.80286974E-002   -5.39626104E-001   -1.14224092E-001    3.47848076E-001   -3.06747978E-001
    7.44094488E-002   -8.57480315E-002   -3.00000000E-003   -2.16629977E-001    1.09978233E-001   -5.29410479E-001   -1.13927342E-001    3.39112458E-001   -2.84951952E-001
    7.58267717E-002   -8.57480315E-002   -3.00000000E-003   -2.22703930E-001    1.20977279E-001   -5.19653404E-001   -1.12859743E-001    3.30782485E-001   -2.64331077E-001
    7.72440945E-002   -8.57480315E-002   -3.00000000E-003   -2.28322577E-001    1.30993915E-001   -5.10327045E-001   -1.11064997E-001    3.22842900E-001   -2.44825258E-001
    7.86614173E-002   -8.57480315E-002   -3.00000000E-003   -2.33462606E-001    1.39998650E-001   -5.01406164E-001   -1.08590281E-001    3.15275129E-001   -2.26370134E-001
    8.00787402E-002   -8.57480315E-002   -3.00000000E-003   -2.38104145E-001    1.47964344E-001   -4.92868109E-001   -1.05480167E-001    3.08056156E-001   -2.08895143E-001
    8.14960630E-002   -8.57480315E-002   -3.00000000E-003   -2.42232528E-001    1.54875212E-001   -4.84688024E-001   -1.01782877E-001    3.01165726E-001   -1.92325770E-001
    8.29133858E-002   -8.57480315E-002   -3.00000000E-003   -2.45832753E-001    1.60714114E-001   -4.76844006E-001   -9.75447042E-002    2.94576360E-001   -1.76583686E-001
    8.43307087E-002   -8.57480315E-002   -3.00000000E-003   -2.48894479E-001    1.65472003E-001   -4.69314395E-001   -9.28128125E-002    2.88262074E-001   -1.61589877E-001
    8.57480315E-002   -8.57480315E-002   -3.00000000E-003   -2.51409950E-001    1.69143464E-001   -4.62077821E-001   -8.76343018E-002    2.82195750E-001   -1.47263872E-001
    8.71653543E-002   -8.57480315E-002   -3.00000000E-003   -2.53377380E-001    1.71731556E-001   -4.55114106E-001   -8.20566682E-002    2.76349687E-001   -1.33523241E-001
    8.85826772E-002   -8.57480315E-002   -3.00000000E-003   -2.54795243E-001    1.73241809E-001   -4.48404054E-001   -7.61273708E-002    2.70697895E-001   -1.20291607E-001
    9.00000000E-002   -8.57480315E-002   -3.00000000E-003   -2.55666776E-001    1.73686682E-001   -4.41929060E-001   -6.98926598E-002    2.65212700E-001   -1.07491585E-001
   -9.00000000E-002   -8.43307087E-002   -3.00000000E-003   -1.42181566E-001   -1.63113897E-001   -8.93801008E-002    1.67379523E-001    1.39217300E-001   -2.49192880E-001
   -8.85826772E-002   -8.43307087E-002   -3.00000000E-003   -1.49987187E-001   -1.66078906E-001   -9.60255333E-002    1.64502214E-001    1.42413043E-001   -2.61950166E-001
   -8.71653543E-002   -8.43307087E-002   -3.00000000E-003   -1.58003404E-001   -1.69292128E-001   -1.02905829E-001    1.61273753E-001    1.45880093E-001   -2.75194837E-001
   -8.57480315E-002   -8.43307087E-002   -3.00000000E-003   -1.66226631E-001   -1.72755296E-001   -1.10031078E-001    1.57671930E-001    1.49642522E-001   -2.88941529E-001
   -8.43307087E-002   -8.43307087E-002   -3.00000000E-003   -1.74650664E-001   -1.76471726E-001   -1.17410245E-001    1.53675795E-001    1.53722159E-001   -3.03204894E-001
   -8.29133858E-002   -8.43307087E-002   -3.00000000E-003   -1.83272582E-001   -1.80440795E-001   -1.25055329E-001    1.49263212E-001    1.58139870E-001   -3.18000118E-001
   -8.14960630E-002   -8.43307087E-002   -3.00000000E-003   -1.92085092E-001   -1.84665973E-001   -1.32977878E-001    1.44412587E-001    1.62916483E-001   -3.33341836E-001
   -8.00787402E-002   -8.43307087E-002   -3.00000000E-003   -2.01083252E-001   -1.89148290E-001   -1.41191217E-001    1.39102660E-001    1.68069593E-001   -3.49243831E-001
   -7.86614173E-002   -8.43307087E-002   -3.00000000E-003   -2.10260261E-001   -1.93891056E-001   -1.49709408E-001    1.33310070E-001    1.73618433E-001   -3.65720314E-001
   -7.72440945E-002   -8.43307087E-002   -3.00000000E-003   -2.19610777E-001   -1.98896170E-001   -1.58548404E-001    1.27013286E-001    1.79577761E-001   -3.82786330E-001
   -7.58267717E-002   -8.43307087E-002   -3.00000000E-003   -2.29126240E-001   -2.04165421E-001   -1.67723914E-001    1.20189164E-001    1.85961004E-001   -4.00454185E-001
   -7.44094488E-002   -8.43307087E-002   -3.00000000E-003   -2.38801578E-001   -2.09703495E-001   -1.77253229E-001    1.12814615E-001    1.92780072E-001   -4.18737187E-001
   -7.29921260E-002   -8.43307087E-002   -3.00000000E-003   -2.48629770E-001   -2.15515089E-001   -1.87155287E-001    1.04867010E-001    2.00043846E-001   -4.37647533E-001
   -7.15748031E-002   -8.43307087E-002   -3.00000000E-003   -2.58605966E-001   -2.21606155E-001   -1.97449924E-001    9.63228831E-002    2.07759597E-001   -4.57198282E-001
   -7.01574803E-002   -8.43307087E-002   -3.00000000E-003   -2.68725277E-001   -2.27980371E-001   -2.08158609E-001    8.71571886E-002    2.15931412E-001   -4.77401074E-001
   -6.87401575E-002   -8.43307087E-002   -3.00000000E-003   -2.78979331E-001   -2.34646639E-001   -2.19304315E-001    7.73463075E-002    2.24560627E-001   -4.98266232E-001
   -6.73228346E-002   -8.43307087E-002   -3.00000000E-003   -2.89367241E-001   -2.41612960E-001   -2.30910220E-001    6.68647610E-002    2.33645473E-001   -5.19804224E-001
   -6.59055118E-002   -8.43307087E-002   -3.00000000E-003   -2.99884849E-001   -2.48889362E-001   -2.43001949E-001    5.56873642E-002    2.43181989E-001   -5.42025215E-001
   -6.44881890E-002   -8.43307087E-002   -3.00000000E-003   -3.10531757E-001   -2.56488438E-001   -2.55606036E-001    4.37894844E-002    2.53161192E-001   -5.64939360E-001
   -6.30708661E-002   -8.43307087E-002   -3.00000000E-003   -3.21303839E-001   -2.64418663E-001   -2.68750689E-001    3.11419098E-002    2.63573227E-001   -5.88551489E-001
   -6.16535433E-002   -8.43307087E-002   -3.00000000E-003   -3.32199233E-001   -2.72696067E-001   -2.82465458E-001    1.77200302E-002    2.74402507E-001   -6.12869321E-001
   -6.02362205E-002   -8.43307087E-002   -3.00000000E-003   -3.43222716E-001   -2.81335493E-001   -2.96779687E-001    3.49700703E-003    2.85630180E-001   -6.37897730E-001
   -5.88188976E-002   -8.43307087E-002   -3.00000000E-003   -3.54375990E-001   -2.90355236E-001   -3.11726035E-001   -1.15542511E-002    2.97235041E-001   -6.63643352E-001
   -5.74015748E-002   -8.43307087E-002   -3.00000000E-003   -3.65669023E-001   -2.99774872E-001   -3.27338957E-001   -2.74589537E-002    3.09189265E-001   -6.90107995E-001
   -5.59842520E-002   -8.43307087E-002   -3.00000000E-003   -3.77105921E-001   -3.09615420E-001   -3.43659513E-001   -4.42474966E-002    3.21463285E-001   -7.17300784E-001
   -5.45669291E-002   -8.43307087E-002   -3.00000000E-003   -3.88692866E-001   -3.19903269E-001   -3.60734408E-001   -6.19533761E-002    3.34021604E-001   -7.45230608E-001
   -5.31496063E-002   -8.43307087E-002   -3.00000000E-003   -4.00427765E-001   -3.30651617E-001   -3.78612375E-001   -8.06115593E-002    3.46817956E-001   -7.73899985E-001
   -5.17322835E-002   -8.43307087E-002   -3.00000000E-003   -4.12297134E-001   -3.41868597E-001   -3.97335628E-001   -1.00256490E-001    3.59798850E-001   -8.03304104E-001
   -5.03149606E-002   -8.43307087E-002   -3.00000000E-003   -4.24284577E-001   -3.53548801E-001   -4.16920712E-001   -1.20905835E-001    3.72897899E-001   -8.33414671E-001
   -4.88976378E-002   -8.43307087E-002   -3.00000000E-003   -4.36403370E-001   -3.65685827E-001   -4.37353093E-001   -1.42546611E-001    3.86043588E-001   -8.64188684E-001
   -4.74803150E-002   -8.43307087E-002   -3.00000000E-003   -4.48735457E-001   -3.78310028E-001   -4.58620540E-001   -1.65136053E-001    3.99168590E-001   -8.95608888E-001
   -4.60629921E-002   -8.43307087E-002   -3.00000000E-003   -4.61446307E-001   -3.91518008E-001   -4.80798906E-001   -1.88647173E-001    4.12213262E-001   -9.27741764E-001
   -4.46456693E-002   -8.43307087E-002   -3.00000000E-003   -4.74692717E-001   -4.05456230E-001   -5.04164053E-001   -2.13165313E-001    4.25113286E-001   -9.60792188E-001
   -4.32283465E-002   -8.43307087E-002   -3.00000000E-003   -4.88358328E-001   -4.20175443E-001   -5.29212545E-001   -2.38970592E-001    4.37759820E-001   -9.95012900E-001
   -4.18110236E-002   -8.43307087E-002   -3.00000000E-003   -5.01712510E-001   -4.35341660E-001   -5.56303184E-001   -2.66447002E-001    4.49926128E-001   -1.03035333E+000
   -4.03937008E-002   -8.43307087E-002   -3.00000000E-003   -5.13641899E-001   -4.50032072E-001   -5.84717212E-001   -2.95542554E-001    4.61250619E-001   -1.06595911E+000
   -3.89763780E-002   -8.43307087E-002   -3.00000000E-003   -5.24289607E-001   -4.63430409E-001   -6.12506589E-001   -3.24950883E-001    4.71424401E-001   -1.10068245E+000
   -3.75590551E-002   -8.43307087E-002   -3.00000000E-003   -5.35809546E-001   -4.76331275E-001   -6.38439881E-001   -3.52691507E-001    4.80343742E-001   -1.13468125E+000
   -3.61417323E-002   -8.43307087E-002   -3.00000000E-003   -5.51185105E-001   -4.91143582E-001   -6.63085937E-001   -3.77915750E-001    4.87857350E-001   -1.16975961E+000
   -3.47244094E-002   -8.43307087E-002   -3.00000000E-003   -5.74715258E-001   -5.11079605E-001   -6.89286531E-001   -4.01919194E-001    4.93362828E-001   -1.20962173E+000
   -3.33070866E-002   -8.43307087E-002   -3.00000000E-003   -6.11579300E-001   -5.37574453E-001   -7.37209432E-001   -4.29861751E-001    4.95570680E-001   -1.26710289E+000
   -3.18897638E-002   -8.43307087E-002   -3.00000000E-003   -5.89263131E-001   -5.48108373E-001   -7.93865601E-001   -4.87089424E-001    4.93603925E-001   -1.30855538E+000
   -3.04724409E-002   -8.43307087E-002   -3.00000000E-003   -2.75070637E-001   -3.30614328E-001    9.87906399E-002    9.80905648E-002    5.20376438E-001   -1.28606905E+000
   -2.90551181E-002   -8.43307087E-002   -3.00000000E-003   -2.78887511E-001   -3.28851911E-001    9.55397919E-002    9.86012522E-002    5.25990013E-001   -1.30082504E+000
   -2.76377953E-002   -8.43307087E-002   -3.00000000E-003   -2.82068021E-001   -3.25915252E-001    9.14137945E-002    9.66716505E-002    5.32017558E-001   -1.31796058E+000
   -2.62204724E-002   -8.43307087E-002   -3.00000000E-003   -2.85340765E-001   -3.21899987E-001    8.65154765E-002    9.12194233E-002    5.39450190E-001   -1.33956656E+000
   -2.48031496E-002   -8.43307087E-002   -3.00000000E-003   -2.89030344E-001   -3.21470191E-001    8.16378102E-002    8.18814587E-002    5.48350969E-001   -1.36526244E+000
   -2.33858268E-002   -8.43307087E-002   -3.00000000E-003   -2.92625619E-001   -3.24405205E-001    7.69077272E-002    7.57285863E-002    5.56472337E-001   -1.38792817E+000
   -2.19685039E-002   -8.43307087E-002   -3.00000000E-003   -2.95958413E-001   -3.25769069E-001    7.22530244E-002    7.17580499E-002    5.63517094E-001   -1.40690357E+000
   -2.05511811E-002   -8.43307087E-002   -3.00000000E-003   -2.98922446E-001   -3.25685541E-001    6.74646011E-002    6.76804227E-002    5.70266307E-001   -1.42468464E+000
   -1.91338583E-002   -8.43307087E-002   -3.00000000E-003   -3.01658303E-001   -3.24992247E-001    6.23971586E-002    6.27718262E-002    5.77187802E-001   -1.44266289E+000
   -1.77165354E-002   -8.43307087E-002   -3.00000000E-003   -3.04321660E-001   -3.24599317E-001    5.71059575E-002    5.70853330E-002    5.84337916E-001   -1.46095551E+000
   -1.62992126E-002   -8.43307087E-002   -3.00000000E-003   -3.06922243E-001   -3.24851088E-001    5.17184831E-002    5.14421964E-002    5.91393612E-001   -1.47856021E+000
   -1.48818898E-002   -8.43307087E-002   -3.00000000E-003   -3.09377047E-001   -3.25184323E-001    4.62852683E-002    4.63340551E-002    5.98087871E-001   -1.49470296E+000
   -1.34645669E-002   -8.43307087E-002   -3.00000000E-003   -3.11628720E-001   -3.25145167E-001    4.07666959E-002    4.14768970E-002    6.04451934E-001   -1.50954105E+000
   -1.20472441E-002   -8.43307087E-002   -3.00000000E-003   -3.13699189E-001   -3.24777221E-001    3.51108462E-002    3.64859653E-002    6.10618843E-001   -1.52351826E+000
   -1.06299213E-002   -8.43307087E-002   -3.00000000E-003   -3.15648199E-001   -3.24372019E-001    2.93269797E-002    3.12473378E-002    6.16635380E-001   -1.53677113E+000
   -9.21259843E-003   -8.43307087E-002   -3.00000000E-003   -3.17494323E-001   -3.24122237E-001    2.34733134E-002    2.59651103E-002    6.22424992E-001   -1.54902435E+000
   -7.79527559E-003   -8.43307087E-002   -3.00000000E-003   -3.19201904E-001   -3.23922349E-001    1.75899950E-002    2.08600742E-002    6.27886824E-001   -1.55994879E+000
   -6.37795276E-003   -8.43307087E-002   -3.00000000E-003   -3.20735153E-001   -3.23576328E-001    1.16636805E-002    1.59156757E-002    6.32991845E-001   -1.56949115E+000
   -4.96062992E-003   -8.43307087E-002   -3.00000000E-003   -3.22106492E-001   -3.23033568E-001    5.66602082E-003    1.09759872E-002    6.37765642E-001   -1.57778404E+000
   -3.54330709E-003   -8.43307087E-002   -3.00000000E-003   -3.23362155E-001   -3.22392606E-001   -3.94945335E-004    5.94947031E-003    6.42223260E-001   -1.58488206E+000
   -2.12598425E-003   -8.43307087E-002   -3.00000000E-003   -3.24523044E-001   -3.21758488E-001   -6.46331965E-003    8.89720968E-004    6.46342223E-001   -1.59065397E+000
   -7.08661417E-004   -8.43307087E-002   -3.00000000E-003   -3.25554755E-001   -3.21118994E-001   -1.24908422E-002   -4.09773203E-003    6.50083590E-001   -1.59491664E+000
    7.08661417E-004   -8.43307087E-002   -3.00000000E-003   -3.26412904E-001   -3.20384162E-001   -1.84825739E-002   -8.99725194E-003    6.53423103E-001   -1.59761414E+000
    2.12598425E-003   -8.43307087E-002   -3.00000000E-003   -3.27100075E-001   -3.19511817E-001   -2.44727863E-002   -1.38864758E-002    6.56358304E-001   -1.59881195E+000
    3.54330709E-003   -8.43307087E-002   -3.00000000E-003   -3.27663569E-001   -3.18549223E-001   -3.04598764E-002   -1.88272276E-002    6.58896041E-001   -1.59855328E+000
    4.96062992E-003   -8.43307087E-002   -3.00000000E-003   -3.28131087E-001   -3.17570316E-001   -3.63841395E-002   -2.37984593E-002    6.61046040E-001   -1.59676848E+000
    6.37795276E-003   -8.43307087E-002   -3.00000000E-003   -3.28462159E-001   -3.16578059E-001   -4.21839842E-002   -2.87273256E-002    6.62812275E-001   -1.59334365E+000
    7.79527559E-003   -8.43307087E-002   -3.00000000E-003   -3.28591741E-001   -3.15503675E-001   -4.78673245E-002   -3.35954941E-002    6.64180792E-001   -1.58824604E+000
    9.21259843E-003   -8.43307087E-002   -3.00000000E-003   -3.28514027E-001   -3.14300343E-001   -5.34935595E-002   -3.84664743E-002    6.65128513E-001   -1.58154495E+000
    1.06299213E-002   -8.43307087E-002   -3.00000000E-003   -3.28303668E-001   -3.13014146E-001   -5.90840460E-002   -4.34272044E-002    6.65655029E-001   -1.57331571E+000
    1.20472441E-002   -8.43307087E-002   -3.00000000E-003   -3.28027785E-001   -3.11751746E-001   -6.45489792E-002   -4.84650114E-002    6.65817365E-001   -1.56355484E+000
    1.34645669E-002   -8.43307087E-002   -3.00000000E-003   -3.27623244E-001   -3.10544820E-001   -6.97653049E-002   -5.34644184E-002    6.65694236E-001   -1.55220281E+000
    1.48818898E-002   -8.43307087E-002   -3.00000000E-003   -3.26939828E-001   -3.09289157E-001   -7.47375892E-002   -5.83515438E-002    6.65290420E-001   -1.53924557E+000
    1.62992126E-002   -8.43307087E-002   -3.00000000E-003   -3.25911272E-001   -3.07855107E-001   -7.96236719E-002   -6.32038613E-002    6.64507031E-001   -1.52474294E+000
    1.77165354E-002   -8.43307087E-002   -3.00000000E-003   -3.24693975E-001   -3.06246468E-001   -8.45963878E-002   -6.82185672E-002    6.63242057E-001   -1.50878793E+000
    1.91338583E-002   -8.43307087E-002   -3.00000000E-003   -3.23616182E-001   -3.04698434E-001   -8.95352822E-002   -7.35025164E-002    6.61607886E-001   -1.49147839E+000
    2.05511811E-002   -8.43307087E-002   -3.00000000E-003   -3.22684372E-001   -3.03428131E-001   -9.39683483E-002   -7.88161434E-002    6.59953945E-001   -1.47289027E+000
    2.19685039E-002   -8.43307087E-002   -3.00000000E-003   -3.21437574E-001   -3.02268562E-001   -9.76920453E-002   -8.38447107E-002    6.58435105E-001   -1.45305844E+000
    2.33858268E-002   -8.43307087E-002   -3.00000000E-003   -3.19434230E-001   -3.00822932E-001   -1.00972813E-001   -8.85693368E-002    6.56787972E-001   -1.43194718E+000
    2.48031496E-002   -8.43307087E-002   -3.00000000E-003   -3.16444759E-001   -2.98690317E-001   -1.04553887E-001   -9.33645390E-002    6.54358539E-001   -1.40936923E+000
    2.62204724E-002   -8.43307087E-002   -3.00000000E-003   -3.13785211E-001   -2.95945520E-001   -1.09775351E-001   -9.92424283E-002    6.50466836E-001   -1.38514042E+000
    2.76377953E-002   -8.43307087E-002   -3.00000000E-003   -3.13919921E-001   -2.94273787E-001   -1.13980811E-001   -1.06411922E-001    6.46784198E-001   -1.36013351E+000
    2.90551181E-002   -8.43307087E-002   -3.00000000E-003   -3.14084590E-001   -2.93683923E-001   -1.15167907E-001   -1.12999687E-001    6.44411441E-001   -1.33469662E+000
    3.04724409E-002   -8.43307087E-002   -3.00000000E-003   -3.13314851E-001   -2.92859094E-001   -1.14657614E-001   -1.18593743E-001    6.41862491E-001   -1.30789745E+000
    3.18897638E-002   -8.43307087E-002   -3.00000000E-003    6.48395821E-002   -4.41988367E-001   -1.17675854E+000    3.27855661E-001    6.11448687E-001   -1.23826583E+000
    3.33070866E-002   -8.43307087E-002   -3.00000000E-003    8.79869554E-002   -4.54355925E-001   -1.14882820E+000    3.02695081E-001    6.22908179E-001   -1.23158379E+000
    3.47244094E-002   -8.43307087E-002   -3.00000000E-003    7.98264997E-002   -4.31733253E-001   -1.08831434E+000    2.54397836E-001    6.29485768E-001   -1.21840952E+000
    3.61417323E-002   -8.43307087E-002   -3.00000000E-003    5.66961189E-002   -4.01949213E-001   -1.05288064E+000    2.28430916E-001    6.29307324E-001   -1.19377627E+000
    3.75590551E-002   -8.43307087E-002   -3.00000000E-003    4.14070992E-002   -3.80188959E-001   -1.02478903E+000    2.05887354E-001    6.25758105E-001   -1.16407267E+000
    3.89763780E-002   -8.43307087E-002   -3.00000000E-003    3.08296331E-002   -3.61961261E-001   -9.97395323E-001    1.81980355E-001    6.20214392E-001   -1.13154539E+000
    4.03937008E-002   -8.43307087E-002   -3.00000000E-003    2.23364759E-002   -3.44267551E-001   -9.68960315E-001    1.56070604E-001    6.13121100E-001   -1.09686200E+000
    4.18110236E-002   -8.43307087E-002   -3.00000000E-003    1.37096203E-002   -3.25035398E-001   -9.39472542E-001    1.29150429E-001    6.04540855E-001   -1.06015842E+000
    4.32283465E-002   -8.43307087E-002   -3.00000000E-003    3.73958639E-003   -3.03758911E-001   -9.10219965E-001    1.03114342E-001    5.94577188E-001   -1.02167176E+000
    4.46456693E-002   -8.43307087E-002   -3.00000000E-003   -7.29423036E-003   -2.81406708E-001   -8.82474996E-001    7.91519723E-002    5.83552244E-001   -9.81959430E-001
    4.60629921E-002   -8.43307087E-002   -3.00000000E-003   -1.85842428E-002   -2.58998251E-001   -8.56533516E-001    5.72108920E-002    5.71824820E-001   -9.41614678E-001
    4.74803150E-002   -8.43307087E-002   -3.00000000E-003   -2.96739500E-002   -2.36897626E-001   -8.32098761E-001    3.68056231E-002    5.59641731E-001   -9.01049928E-001
    4.88976378E-002   -8.43307087E-002   -3.00000000E-003   -4.04929964E-002   -2.15053599E-001   -8.08830778E-001    1.76074114E-002    5.47142167E-001   -8.60521022E-001
    5.03149606E-002   -8.43307087E-002   -3.00000000E-003   -5.11345217E-002   -1.93328113E-001   -7.86536382E-001   -4.70370065E-004    5.34414702E-001   -8.20209649E-001
    5.17322835E-002   -8.43307087E-002   -3.00000000E-003   -6.16989095E-002   -1.71652869E-001   -7.65156470E-001   -1.73737183E-002    5.21531391E-001   -7.80281675E-001
    5.31496063E-002   -8.43307087E-002   -3.00000000E-003   -7.22269664E-002   -1.50060690E-001   -7.44694156E-001   -3.30233170E-002    5.08567184E-001   -7.40898785E-001
    5.45669291E-002   -8.43307087E-002   -3.00000000E-003   -8.27144851E-002   -1.28634123E-001   -7.25157047E-001   -4.73758199E-002    4.95603370E-001   -7.02215475E-001
    5.59842520E-002   -8.43307087E-002   -3.00000000E-003   -9.31262712E-002   -1.07471810E-001   -7.06531810E-001   -6.04359306E-002    4.82716259E-001   -6.64376905E-001
    5.74015748E-002   -8.43307087E-002   -3.00000000E-003   -1.03425857E-001   -8.66506807E-002   -6.88782513E-001   -7.22362612E-002    4.69975307E-001   -6.27503368E-001
    5.88188976E-002   -8.43307087E-002   -3.00000000E-003   -1.13583521E-001   -6.62321817E-002   -6.71863497E-001   -8.28176463E-002    4.57437476E-001   -5.91693714E-001
    6.02362205E-002   -8.43307087E-002   -3.00000000E-003   -1.23572370E-001   -4.62651936E-002   -6.55730108E-001   -9.22176547E-002    4.45148841E-001   -5.57029481E-001
    6.16535433E-002   -8.43307087E-002   -3.00000000E-003   -1.33373664E-001   -2.67957185E-002   -6.40340628E-001   -1.00464985E-001    4.33146180E-001   -5.23569832E-001
    6.30708661E-002   -8.43307087E-002   -3.00000000E-003   -1.42967662E-001   -7.87360402E-003   -6.25659868E-001   -1.07585925E-001    4.21459910E-001   -4.91363297E-001
    6.44881890E-002   -8.43307087E-002   -3.00000000E-003   -1.52333268E-001    1.04513919E-002   -6.11657016E-001   -1.13606820E-001    4.10114816E-001   -4.60444561E-001
    6.59055118E-002   -8.43307087E-002   -3.00000000E-003   -1.61444767E-001    2.81235436E-002   -5.98302506E-001   -1.18554832E-001    3.99130902E-001   -4.30833567E-001
    6.73228346E-002   -8.43307087E-002   -3.00000000E-003   -1.70270265E-001    4.50840232E-002   -5.85568734E-001   -1.22462269E-001    3.88522744E-001   -4.02539038E-001
    6.87401575E-002   -8.43307087E-002   -3.00000000E-003   -1.78779995E-001    6.12784719E-002   -5.73427885E-001   -1.25364948E-001    3.78300147E-001   -3.75558635E-001
    7.01574803E-002   -8.43307087E-002   -3.00000000E-003   -1.86942713E-001    7.66532806E-002   -5.61850907E-001   -1.27302861E-001    3.68468669E-001   -3.49877903E-001
    7.15748031E-002   -8.43307087E-002   -3.00000000E-003   -1.94729121E-001    9.11598282E-002   -5.50808857E-001   -1.28316464E-001    3.59029787E-001   -3.25472097E-001
    7.29921260E-002   -8.43307087E-002   -3.00000000E-003   -2.02112223E-001    1.04753368E-001   -5.40272575E-001   -1.28451127E-001    3.49981186E-001   -3.02308026E-001
    7.44094488E-002   -8.43307087E-002   -3.00000000E-003   -2.09060534E-001    1.17388264E-001   -5.30216159E-001   -1.27749012E-001    3.41316170E-001   -2.80342432E-001
    7.58267717E-002   -8.43307087E-002   -3.00000000E-003   -2.15548560E-001    1.29027972E-001   -5.20612282E-001   -1.26257392E-001    3.33023405E-001   -2.59524014E-001
    7.72440945E-002   -8.43307087E-002   -3.00000000E-003   -2.21554643E-001    1.39638550E-001   -5.11433789E-001   -1.24021516E-001    3.25087995E-001   -2.39793118E-001
    7.86614173E-002   -8.43307087E-002   -3.00000000E-003   -2.27058159E-001    1.49191373E-001   -5.02653456E-001   -1.21089043E-001    3.17494188E-001   -2.21085241E-001
    8.00787402E-002   -8.43307087E-002   -3.00000000E-003   -2.32039103E-001    1.57658836E-001   -4.94250142E-001   -1.17505818E-001    3.10220459E-001   -2.03330645E-001
    8.14960630E-002   -8.43307087E-002   -3.00000000E-003   -2.36483584E-001    1.65022950E-001   -4.86198608E-001   -1.13320341E-001    3.03247749E-001   -1.86456531E-001
    8.29133858E-002   -8.43307087E-002   -3.00000000E-003   -2.40377501E-001    1.71267454E-001   -4.78477517E-001   -1.08580755E-001    2.96550086E-001   -1.70384817E-001
    8.43307087E-002   -8.43307087E-002   -3.00000000E-003   -2.43712473E-001    1.76383866E-001   -4.71064624E-001   -1.03334859E-001    2.90104364E-001   -1.55036523E-001
    8.57480315E-002   -8.43307087E-002   -3.00000000E-003   -2.46481159E-001    1.80366678E-001   -4.63939843E-001   -9.76310748E-002    2.83884101E-001   -1.40332352E-001
    8.71653543E-002   -8.43307087E-002   -3.00000000E-003   -2.48680678E-001    1.83216454E-001   -4.57082947E-001   -9.15175710E-002    2.77863297E-001   -1.26193153E-001
    8.85826772E-002   -8.43307087E-002   -3.00000000E-003   -2.50312569E-001    1.84941597E-001   -4.50474597E-001   -8.50428811E-002    2.72017677E-001   -1.12541276E-001
    9.00000000E-002   -8.43307087E-002   -3.00000000E-003   -2.51380086E-001    1.85553023E-001   -4.44096803E-001   -7.82560383E-002    2.66321627E-001   -9.92999631E-002
   -9.00000000E-002   -8.29133858E-002   -3.00000000E-003   -1.50446636E-001   -1.60865646E-001   -8.74738973E-002    1.70153221E-001    1.37699574E-001   -2.45393996E-001
   -8.85826772E-002   -8.29133858E-002   -3.00000000E-003   -1.58528819E-001   -1.64011522E-001   -9.40162937E-002    1.67509505E-001    1.40851494E-001   -2.58318986E-001
   -8.71653543E-002   -8.29133858E-002   -3.00000000E-003   -1.66831117E-001   -1.67427368E-001   -1.00785406E-001    1.64517971E-001    1.44262974E-001   -2.71743992E-001
   -8.57480315E-002   -8.29133858E-002   -3.00000000E-003   -1.75347899E-001   -1.71117504E-001   -1.07788904E-001    1.61155800E-001    1.47958553E-001   -2.85683822E-001
   -8.43307087E-002   -8.29133858E-002   -3.00000000E-003   -1.84076337E-001   -1.75082130E-001   -1.15037525E-001    1.57402664E-001    1.51957875E-001   -3.00154424E-001
   -8.29133858E-002   -8.29133858E-002   -3.00000000E-003   -1.93013757E-001   -1.79322898E-001   -1.22542126E-001    1.53236347E-001    1.56281750E-001   -3.15171121E-001
   -8.14960630E-002   -8.29133858E-002   -3.00000000E-003   -2.02153201E-001   -1.83842136E-001   -1.30314032E-001    1.48635792E-001    1.60949408E-001   -3.30748616E-001
   -8.00787402E-002   -8.29133858E-002   -3.00000000E-003   -2.11492007E-001   -1.88642619E-001   -1.38366504E-001    1.43580467E-001    1.65978467E-001   -3.46902861E-001
   -7.86614173E-002   -8.29133858E-002   -3.00000000E-003   -2.21023682E-001   -1.93726756E-001   -1.46713311E-001    1.38046604E-001    1.71386974E-001   -3.63647185E-001
   -7.72440945E-002   -8.29133858E-002   -3.00000000E-003   -2.30742140E-001   -1.99097498E-001   -1.55369938E-001    1.32013925E-001    1.77189542E-001   -3.80997594E-001
   -7.58267717E-002   -8.29133858E-002   -3.00000000E-003   -2.40642529E-001   -2.04756533E-001   -1.64351937E-001    1.25460005E-001    1.83397842E-001   -3.98967619E-001
   -7.44094488E-002   -8.29133858E-002   -3.00000000E-003   -2.50718883E-001   -2.10708932E-001   -1.73676785E-001    1.18362527E-001    1.90022913E-001   -4.17570119E-001
   -7.29921260E-002   -8.29133858E-002   -3.00000000E-003   -2.60967275E-001   -2.16959790E-001   -1.83363168E-001    1.10700240E-001    1.97072854E-001   -4.36819154E-001
   -7.15748031E-002   -8.29133858E-002   -3.00000000E-003   -2.71383862E-001   -2.23514801E-001   -1.93430962E-001    1.02450858E-001    2.04553367E-001   -4.56727908E-001
   -7.01574803E-002   -8.29133858E-002   -3.00000000E-003   -2.81962688E-001   -2.30379734E-001   -2.03901275E-001    9.35907161E-002    2.12468433E-001   -4.77308869E-001
   -6.87401575E-002   -8.29133858E-002   -3.00000000E-003   -2.92699345E-001   -2.37562323E-001   -2.14797197E-001    8.40974323E-002    2.20817189E-001   -4.98573226E-001
   -6.73228346E-002   -8.29133858E-002   -3.00000000E-003   -3.03593428E-001   -2.45071614E-001   -2.26142036E-001    7.39474400E-002    2.29596909E-001   -5.20532460E-001
   -6.59055118E-002   -8.29133858E-002   -3.00000000E-003   -3.14643114E-001   -2.52919200E-001   -2.37961496E-001    6.31175644E-002    2.38802044E-001   -5.43198980E-001
   -6.44881890E-002   -8.29133858E-002   -3.00000000E-003   -3.25847034E-001   -2.61114715E-001   -2.50282752E-001    5.15842076E-002    2.48421803E-001   -5.66580351E-001
   -6.30708661E-002   -8.29133858E-002   -3.00000000E-003   -3.37204310E-001   -2.69670221E-001   -2.63133932E-001    3.93207648E-002    2.58444537E-001   -5.90686739E-001
   -6.16535433E-002   -8.29133858E-002   -3.00000000E-003   -3.48713312E-001   -2.78600862E-001   -2.76544148E-001    2.63036292E-002    2.68853099E-001   -6.15525324E-001
   -6.02362205E-002   -8.29133858E-002   -3.00000000E-003   -3.60379830E-001   -2.87921317E-001   -2.90542215E-001    1.25100217E-002    2.79625683E-001   -6.41103539E-001
   -5.88188976E-002   -8.29133858E-002   -3.00000000E-003   -3.72206655E-001   -2.97647318E-001   -3.05158422E-001   -2.08457438E-003    2.90739203E-001   -6.67424000E-001
   -5.74015748E-002   -8.29133858E-002   -3.00000000E-003   -3.84209264E-001   -3.07800678E-001   -3.20425238E-001   -1.74994580E-002    3.02163383E-001   -6.94494662E-001
   -5.59842520E-002   -8.29133858E-002   -3.00000000E-003   -3.96400713E-001   -3.18408700E-001   -3.36383552E-001   -3.37614439E-002    3.13869807E-001   -7.22328060E-001
   -5.45669291E-002   -8.29133858E-002   -3.00000000E-003   -4.08796138E-001   -3.29499998E-001   -3.53088612E-001   -5.09009916E-002    3.25820359E-001   -7.50947341E-001
   -5.31496063E-002   -8.29133858E-002   -3.00000000E-003   -4.21396990E-001   -3.41096766E-001   -3.70609642E-001   -6.89620039E-002    3.37968102E-001   -7.80375492E-001
   -5.17322835E-002   -8.29133858E-002   -3.00000000E-003   -4.34170569E-001   -3.53202589E-001   -3.89013066E-001   -8.79974770E-002    3.50252722E-001   -8.10626315E-001
   -5.03149606E-002   -8.29133858E-002   -3.00000000E-003   -4.47047633E-001   -3.65780077E-001   -4.08316665E-001   -1.08041536E-001    3.62592094E-001   -8.41664364E-001
   -4.88976378E-002   -8.29133858E-002   -3.00000000E-003   -4.59981811E-001   -3.78760190E-001   -4.28439581E-001   -1.29061064E-001    3.74891687E-001   -8.73389919E-001
   -4.74803150E-002   -8.29133858E-002   -3.00000000E-003   -4.73071254E-001   -3.92122178E-001   -4.49222090E-001   -1.50915178E-001    3.87070645E-001   -9.05705556E-001
   -4.60629921E-002   -8.29133858E-002   -3.00000000E-003   -4.86672045E-001   -4.06012880E-001   -4.70595067E-001   -1.73409968E-001    3.99084861E-001   -9.38677048E-001
   -4.46456693E-002   -8.29133858E-002   -3.00000000E-003   -5.01337058E-001   -4.20818648E-001   -4.92882466E-001   -1.96507628E-001    4.10925057E-001   -9.72738569E-001
   -4.32283465E-002   -8.29133858E-002   -3.00000000E-003   -5.17416192E-001   -4.36985395E-001   -5.17171275E-001   -2.20652482E-001    4.22554418E-001   -1.00877080E+000
   -4.18110236E-002   -8.29133858E-002   -3.00000000E-003   -5.33787201E-001   -4.54384990E-001   -5.45333011E-001   -2.46985266E-001    4.33712913E-001   -1.04761800E+000
   -4.03937008E-002   -8.29133858E-002   -3.00000000E-003   -5.46277127E-001   -4.70912332E-001   -5.76995674E-001   -2.76680934E-001    4.43600655E-001   -1.08768728E+000
   -3.89763780E-002   -8.29133858E-002   -3.00000000E-003   -5.53687143E-001   -4.82555448E-001   -6.05879931E-001   -3.06850259E-001    4.51508386E-001   -1.12469753E+000
   -3.75590551E-002   -8.29133858E-002   -3.00000000E-003   -5.61534694E-001   -4.90403860E-001   -6.28729022E-001   -3.30522253E-001    4.57765059E-001   -1.15903379E+000
   -3.61417323E-002   -8.29133858E-002   -3.00000000E-003   -5.74006423E-001   -4.98452977E-001   -6.46329438E-001   -3.43108507E-001    4.62507527E-001   -1.19303874E+000
   -3.47244094E-002   -8.29133858E-002   -3.00000000E-003   -2.66230627E-001   -3.19411125E-001    1.14428477E-001    1.30622210E-001    4.67461492E-001   -1.18172500E+000
   -3.33070866E-002   -8.29133858E-002   -3.00000000E-003   -2.70892997E-001   -3.03435376E-001    1.08014157E-001    1.22175110E-001    4.76419880E-001   -1.21172603E+000
   -3.18897638E-002   -8.29133858E-002   -3.00000000E-003   -2.75984480E-001   -3.15438304E-001    1.04340709E-001    1.02606038E-001    4.87791491E-001   -1.24968856E+000
   -3.04724409E-002   -8.29133858E-002   -3.00000000E-003   -2.80852130E-001   -3.20653050E-001    1.00380300E-001    1.02056135E-001    4.94534497E-001   -1.27104904E+000
   -2.90551181E-002   -8.29133858E-002   -3.00000000E-003   -2.84992751E-001   -3.21131320E-001    9.66452442E-002    1.00063691E-001    5.00431373E-001   -1.28961058E+000
   -2.76377953E-002   -8.29133858E-002   -3.00000000E-003   -2.88638489E-001   -3.20118808E-001    9.25621349E-002    9.64877459E-002    5.06553882E-001   -1.30870625E+000
   -2.62204724E-002   -8.29133858E-002   -3.00000000E-003   -2.92135754E-001   -3.18828544E-001    8.80724977E-002    9.12418029E-002    5.13302947E-001   -1.32938124E+000
   -2.48031496E-002   -8.29133858E-002   -3.00000000E-003   -2.95636594E-001   -3.18546943E-001    8.33669382E-002    8.49328813E-002    5.20544020E-001   -1.35106237E+000
   -2.33858268E-002   -8.29133858E-002   -3.00000000E-003   -2.99060747E-001   -3.19265081E-001    7.85833481E-002    7.90884215E-002    5.27699094E-001   -1.37192061E+000
   -2.19685039E-002   -8.29133858E-002   -3.00000000E-003   -3.02303400E-001   -3.19878480E-001    7.37243261E-002    7.40244315E-002    5.34504640E-001   -1.39120628E+000
   -2.05511811E-002   -8.29133858E-002   -3.00000000E-003   -3.05320739E-001   -3.19982857E-001    6.87262670E-002    6.91513131E-002    5.41103760E-001   -1.40941491E+000
   -1.91338583E-002   -8.29133858E-002   -3.00000000E-003   -3.08147270E-001   -3.19775439E-001    6.35391617E-002    6.40610908E-002    5.47673534E-001   -1.42710104E+000
   -1.77165354E-002   -8.29133858E-002   -3.00000000E-003   -3.10836575E-001   -3.19579881E-001    5.81744733E-002    5.87228918E-002    5.54248989E-001   -1.44436612E+000
   -1.62992126E-002   -8.29133858E-002   -3.00000000E-003   -3.13403958E-001   -3.19533843E-001    5.26767261E-002    5.33590728E-002    5.60734372E-001   -1.46091834E+000
   -1.48818898E-002   -8.29133858E-002   -3.00000000E-003   -3.15828008E-001   -3.19516944E-001    4.70758632E-002    4.81470155E-002    5.67025941E-001   -1.47646128E+000
   -1.34645669E-002   -8.29133858E-002   -3.00000000E-003   -3.18089339E-001   -3.19375213E-001    4.13713383E-002    4.30463189E-002    5.73099838E-001   -1.49094991E+000
   -1.20472441E-002   -8.29133858E-002   -3.00000000E-003   -3.20192625E-001   -3.19091347E-001    3.55537897E-002    3.79391740E-002    5.78979635E-001   -1.50447567E+000
   -1.06299213E-002   -8.29133858E-002   -3.00000000E-003   -3.22155638E-001   -3.18745538E-001    2.96321539E-002    3.27774941E-002    5.84671081E-001   -1.51705962E+000
   -9.21259843E-003   -8.29133858E-002   -3.00000000E-003   -3.23986271E-001   -3.18401364E-001    2.36301952E-002    2.76092849E-002    5.90144484E-001   -1.52859983E+000
   -7.79527559E-003   -8.29133858E-002   -3.00000000E-003   -3.25675709E-001   -3.18038170E-001    1.75693057E-002    2.25043898E-002    5.95357034E-001   -1.53896115E+000
   -6.37795276E-003   -8.29133858E-002   -3.00000000E-003   -3.27213756E-001   -3.17599423E-001    1.14552992E-002    1.74686099E-002    6.00283888E-001   -1.54807891E+000
   -4.96062992E-003   -8.29133858E-002   -3.00000000E-003   -3.28605236E-001   -3.17060089E-001    5.28836190E-003    1.24568383E-002    6.04921540E-001   -1.55595605E+000
   -3.54330709E-003   -8.29133858E-002   -3.00000000E-003   -3.29863573E-001   -3.16443475E-001   -9.19005523E-004    7.43880024E-003    6.09263761E-001   -1.56257455E+000
   -2.12598425E-003   -8.29133858E-002   -3.00000000E-003   -3.30994907E-001   -3.15780784E-001   -7.14115415E-003    2.42399749E-003    6.13297258E-001   -1.56787043E+000
   -7.08661417E-004   -8.29133858E-002   -3.00000000E-003   -3.31988294E-001   -3.15073914E-001   -1.33542964E-002   -2.55956726E-003    6.17003057E-001   -1.57176228E+000
    7.08661417E-004   -8.29133858E-002   -3.00000000E-003   -3.32830032E-001   -3.14299459E-001   -1.95494151E-002   -7.50605813E-003    6.20366679E-001   -1.57420554E+000
    2.12598425E-003   -8.29133858E-002   -3.00000000E-003   -3.33520037E-001   -3.13444354E-001   -2.57270098E-002   -1.24408568E-002    6.23382347E-001   -1.57519524E+000
    3.54330709E-003   -8.29133858E-002   -3.00000000E-003   -3.34070546E-001   -3.12522084E-001   -3.18761896E-002   -1.73807530E-002    6.26048757E-001   -1.57472358E+000
    4.96062992E-003   -8.29133858E-002   -3.00000000E-003   -3.34486289E-001   -3.11554999E-001   -3.79702083E-002   -2.23219156E-002    6.28368175E-001   -1.57275651E+000
    6.37795276E-003   -8.29133858E-002   -3.00000000E-003   -3.34752694E-001   -3.10545452E-001   -4.39835438E-002   -2.72469473E-002    6.30341101E-001   -1.56925080E+000
    7.79527559E-003   -8.29133858E-002   -3.00000000E-003   -3.34849290E-001   -3.09477528E-001   -4.99110359E-002   -3.21529141E-002    6.31963303E-001   -1.56418976E+000
    9.21259843E-003   -8.29133858E-002   -3.00000000E-003   -3.34775327E-001   -3.08341522E-001   -5.57612821E-002   -3.70611648E-002    6.33232438E-001   -1.55759414E+000
    1.06299213E-002   -8.29133858E-002   -3.00000000E-003   -3.34550618E-001   -3.07156188E-001   -6.15284883E-002   -4.19973480E-002    6.34155811E-001   -1.54948665E+000
    1.20472441E-002   -8.29133858E-002   -3.00000000E-003   -3.34187861E-001   -3.05953926E-001   -6.71755036E-002   -4.69535525E-002    6.34760086E-001   -1.53987474E+000
    1.34645669E-002   -8.29133858E-002   -3.00000000E-003   -3.33660091E-001   -3.04742165E-001   -7.26631910E-002   -5.18976127E-002    6.35073514E-001   -1.52875161E+000
    1.48818898E-002   -8.29133858E-002   -3.00000000E-003   -3.32920427E-001   -3.03490589E-001   -7.79945124E-002   -5.68107345E-002    6.35100393E-001   -1.51612858E+000
    1.62992126E-002   -8.29133858E-002   -3.00000000E-003   -3.31959318E-001   -3.02165566E-001   -8.32179719E-002   -6.17257283E-002    6.34818121E-001   -1.50204503E+000
    1.77165354E-002   -8.29133858E-002   -3.00000000E-003   -3.30840341E-001   -3.00784200E-001   -8.83646237E-002   -6.67020849E-002    6.34219963E-001   -1.48655865E+000
    1.91338583E-002   -8.29133858E-002   -3.00000000E-003   -3.29647311E-001   -2.99423262E-001   -9.33645719E-002   -7.17546511E-002    6.33372518E-001   -1.46973403E+000
    2.05511811E-002   -8.29133858E-002   -3.00000000E-003   -3.28354345E-001   -2.98133916E-001   -9.80757419E-002   -7.68015309E-002    6.32388982E-001   -1.45162395E+000
    2.19685039E-002   -8.29133858E-002   -3.00000000E-003   -3.26801111E-001   -2.96851671E-001   -1.02446095E-001   -8.17522969E-002    6.31309037E-001   -1.43226055E+000
    2.33858268E-002   -8.29133858E-002   -3.00000000E-003   -3.24843761E-001   -2.95432154E-001   -1.06621314E-001   -8.66245484E-002    6.30019243E-001   -1.41164510E+000
    2.48031496E-002   -8.29133858E-002   -3.00000000E-003   -3.22564267E-001   -2.93788224E-001   -1.10892479E-001   -9.16058086E-002    6.28320789E-001   -1.38976393E+000
    2.62204724E-002   -8.29133858E-002   -3.00000000E-003   -3.20474143E-001   -2.92084300E-001   -1.15340123E-001   -9.69434963E-002    6.26218425E-001   -1.36670559E+000
    2.76377953E-002   -8.29133858E-002   -3.00000000E-003   -3.18948913E-001   -2.90717750E-001   -1.19261508E-001   -1.02544859E-001    6.24204882E-001   -1.34276752E+000
    2.90551181E-002   -8.29133858E-002   -3.00000000E-003   -3.17429748E-001   -2.89704712E-001   -1.22002443E-001   -1.07922762E-001    6.22678638E-001   -1.31817308E+000
    3.04724409E-002   -8.29133858E-002   -3.00000000E-003   -3.15236448E-001   -2.88564233E-001   -1.23600421E-001   -1.12810462E-001    6.21441862E-001   -1.29287105E+000
    3.18897638E-002   -8.29133858E-002   -3.00000000E-003   -3.11687052E-001   -2.86569654E-001   -1.24191932E-001   -1.17308103E-001    6.19834464E-001   -1.26653132E+000
    3.33070866E-002   -8.29133858E-002   -3.00000000E-003   -3.03513438E-001   -2.82382793E-001   -1.25766879E-001   -1.22216417E-001    6.15306308E-001   -1.23729008E+000
    3.47244094E-002   -8.29133858E-002   -3.00000000E-003   -3.06081365E-001   -2.76322226E-001   -1.36277370E-001   -1.33461899E-001    6.05092516E-001   -1.20335686E+000
    3.61417323E-002   -8.29133858E-002   -3.00000000E-003    7.77098279E-002   -4.09781176E-001   -1.03741595E+000    2.07856695E-001    6.04806576E-001   -1.17067211E+000
    3.75590551E-002   -8.29133858E-002   -3.00000000E-003    6.29522223E-002   -3.91709106E-001   -1.01791315E+000    1.92247843E-001    6.05120721E-001   -1.14488704E+000
    3.89763780E-002   -8.29133858E-002   -3.00000000E-003    5.43962783E-002   -3.77288214E-001   -9.94675931E-001    1.70434007E-001    6.02848471E-001   -1.11582574E+000
    4.03937008E-002   -8.29133858E-002   -3.00000000E-003    4.86624014E-002   -3.62862322E-001   -9.67235319E-001    1.43120324E-001    5.98842535E-001   -1.08438962E+000
    4.18110236E-002   -8.29133858E-002   -3.00000000E-003    4.14409715E-002   -3.44145247E-001   -9.35793049E-001    1.12430796E-001    5.92750880E-001   -1.05005733E+000
    4.32283465E-002   -8.29133858E-002   -3.00000000E-003    3.00131503E-002   -3.20302579E-001   -9.04318876E-001    8.37240428E-002    5.84402484E-001   -1.01272241E+000
    4.46456693E-002   -8.29133858E-002   -3.00000000E-003    1.65086187E-002   -2.95116784E-001   -8.76085580E-001    5.94059803E-002    5.74573189E-001   -9.73638105E-001
    4.60629921E-002   -8.29133858E-002   -3.00000000E-003    3.28512208E-003   -2.70886524E-001   -8.50710574E-001    3.79976812E-002    5.63982769E-001   -9.33902332E-001
    4.74803150E-002   -8.29133858E-002   -3.00000000E-003   -9.09075845E-003   -2.47672648E-001   -8.27018718E-001    1.80287057E-002    5.52941321E-001   -8.93985050E-001
    4.88976378E-002   -8.29133858E-002   -3.00000000E-003   -2.08379641E-002   -2.24932578E-001   -8.04318955E-001   -1.05692045E-003    5.41546322E-001   -8.54071974E-001
    5.03149606E-002   -8.29133858E-002   -3.00000000E-003   -3.23040450E-002   -2.02241130E-001   -7.82382546E-001   -1.92413103E-002    5.29838683E-001   -8.14286276E-001
    5.17322835E-002   -8.29133858E-002   -3.00000000E-003   -4.37184711E-002   -1.79448016E-001   -7.61238020E-001   -3.62916734E-002    5.17866139E-001   -7.74770003E-001
    5.31496063E-002   -8.29133858E-002   -3.00000000E-003   -5.51446012E-002   -1.56637612E-001   -7.40985173E-001   -5.20100882E-002    5.05706137E-001   -7.35697384E-001
    5.45669291E-002   -8.29133858E-002   -3.00000000E-003   -6.65406207E-002   -1.33978695E-001   -7.21687485E-001   -6.63191780E-002    4.93457954E-001   -6.97254729E-001
    5.59842520E-002   -8.29133858E-002   -3.00000000E-003   -7.78318345E-002   -1.11621479E-001   -7.03336853E-001   -7.92492400E-002    4.81216245E-001   -6.59606173E-001
    5.74015748E-002   -8.29133858E-002   -3.00000000E-003   -8.89617227E-002   -8.96609329E-002   -6.85880991E-001   -9.08719796E-002    4.69062782E-001   -6.22885892E-001
    5.88188976E-002   -8.29133858E-002   -3.00000000E-003   -9.98936751E-002   -6.81528111E-002   -6.69254540E-001   -1.01254640E-001    4.57060420E-001   -5.87196186E-001
    6.02362205E-002   -8.29133858E-002   -3.00000000E-003   -1.10610231E-001   -4.71309040E-002   -6.53402078E-001   -1.10443514E-001    4.45255140E-001   -5.52619181E-001
    6.16535433E-002   -8.29133858E-002   -3.00000000E-003   -1.21100734E-001   -2.66322046E-002   -6.38277056E-001   -1.18467899E-001    4.33686067E-001   -5.19214990E-001
    6.30708661E-002   -8.29133858E-002   -3.00000000E-003   -1.31352625E-001   -6.70209486E-003   -6.23845563E-001   -1.25346305E-001    4.22382642E-001   -4.87030207E-001
    6.44881890E-002   -8.29133858E-002   -3.00000000E-003   -1.41347899E-001    1.26043950E-002   -6.10078966E-001   -1.31097377E-001    4.11370466E-001   -4.56096325E-001
    6.59055118E-002   -8.29133858E-002   -3.00000000E-003   -1.51062344E-001    3.12291420E-002   -5.96952936E-001   -1.35749407E-001    4.00672090E-001   -4.26442182E-001
    6.73228346E-002   -8.29133858E-002   -3.00000000E-003   -1.60463677E-001    4.91078573E-002   -5.84441287E-001   -1.39331961E-001    3.90303756E-001   -3.98074099E-001
    6.87401575E-002   -8.29133858E-002   -3.00000000E-003   -1.69520314E-001    6.61815226E-002   -5.72517405E-001   -1.41881819E-001    3.80277446E-001   -3.70991168E-001
    7.01574803E-002   -8.29133858E-002   -3.00000000E-003   -1.78201918E-001    8.23943563E-002   -5.61152343E-001   -1.43440424E-001    3.70601419E-001   -3.45179792E-001
    7.15748031E-002   -8.29133858E-002   -3.00000000E-003   -1.86478218E-001    9.76945173E-002   -5.50317147E-001   -1.44051443E-001    3.61279135E-001   -3.20616323E-001
    7.29921260E-002   -8.29133858E-002   -3.00000000E-003   -1.94322405E-001    1.12036487E-001   -5.39982190E-001   -1.43760709E-001    3.52310607E-001   -2.97267121E-001
    7.44094488E-002   -8.29133858E-002   -3.00000000E-003   -2.01704882E-001    1.25374384E-001   -5.30118796E-001   -1.42614693E-001    3.43689465E-001   -2.75089094E-001
    7.58267717E-002   -8.29133858E-002   -3.00000000E-003   -2.08599639E-001    1.37669933E-001   -5.20701644E-001   -1.40659663E-001    3.35407507E-001   -2.54031084E-001
    7.72440945E-002   -8.29133858E-002   -3.00000000E-003   -2.14985922E-001    1.48889134E-001   -5.11702995E-001   -1.37943158E-001    3.27451408E-001   -2.34034360E-001
    7.86614173E-002   -8.29133858E-002   -3.00000000E-003   -2.20843908E-001    1.59002150E-001   -5.03096967E-001   -1.34513080E-001    3.19806110E-001   -2.15034439E-001
    8.00787402E-002   -8.29133858E-002   -3.00000000E-003   -2.26158390E-001    1.67985081E-001   -4.94858100E-001   -1.30417137E-001    3.12453186E-001   -1.96960953E-001
    8.14960630E-002   -8.29133858E-002   -3.00000000E-003   -2.30911653E-001    1.75814120E-001   -4.86965223E-001   -1.25703696E-001    3.05372798E-001   -1.79742000E-001
    8.29133858E-002   -8.29133858E-002   -3.00000000E-003   -2.35093476E-001    1.82476377E-001   -4.79395210E-001   -1.20421884E-001    2.98542280E-001   -1.63299227E-001
    8.43307087E-002   -8.29133858E-002   -3.00000000E-003   -2.38694350E-001    1.87960704E-001   -4.72127999E-001   -1.14621602E-001    2.91939644E-001   -1.47556805E-001
    8.57480315E-002   -8.29133858E-002   -3.00000000E-003   -2.41708700E-001    1.92261994E-001   -4.65142804E-001   -1.08352087E-001    2.85540016E-001   -1.32435414E-001
    8.71653543E-002   -8.29133858E-002   -3.00000000E-003   -2.44135073E-001    1.95381825E-001   -4.58419410E-001   -1.01662180E-001    2.79319300E-001   -1.17855982E-001
    8.85826772E-002   -8.29133858E-002   -3.00000000E-003   -2.45975475E-001    1.97327963E-001   -4.51939039E-001   -9.46020419E-002    2.73254828E-001   -1.03742590E-001
    9.00000000E-002   -8.29133858E-002   -3.00000000E-003   -2.47233363E-001    1.98111235E-001   -4.45684123E-001   -8.72211969E-002    2.67321999E-001   -9.00206805E-002
   -9.00000000E-002   -8.14960630E-002   -3.00000000E-003   -1.58651053E-001   -1.58229188E-001   -8.51122418E-002    1.73152001E-001    1.36135005E-001   -2.41311621E-001
   -8.85826772E-002   -8.14960630E-002   -3.00000000E-003   -1.67001880E-001   -1.61551063E-001   -9.15343927E-002    1.70765090E-001    1.39249853E-001   -2.54398268E-001
   -8.71653543E-002   -8.14960630E-002   -3.00000000E-003   -1.75579301E-001   -1.65166359E-001   -9.81726409E-002    1.68033553E-001    1.42613438E-001   -2.67997305E-001
   -8.57480315E-002   -8.14960630E-002   -3.00000000E-003   -1.84380982E-001   -1.69078054E-001   -1.05035868E-001    1.64934960E-001    1.46248579E-001   -2.82124560E-001
   -8.43307087E-002   -8.14960630E-002   -3.00000000E-003   -1.93404931E-001   -1.73286215E-001   -1.12134139E-001    1.61448883E-001    1.50174005E-001   -2.96796309E-001
   -8.29133858E-002   -8.14960630E-002   -3.00000000E-003   -2.02646591E-001   -1.77793772E-001   -1.19477028E-001    1.57553489E-001    1.54410587E-001   -3.12028295E-001
   -8.14960630E-002   -8.14960630E-002   -3.00000000E-003   -2.12103289E-001   -1.82602915E-001   -1.27076598E-001    1.53228338E-001    1.58976366E-001   -3.27837120E-001
   -8.00787402E-002   -8.14960630E-002   -3.00000000E-003   -2.21770216E-001   -1.87716035E-001   -1.34945172E-001    1.48451652E-001    1.63888759E-001   -3.44237144E-001
   -7.86614173E-002   -8.14960630E-002   -3.00000000E-003   -2.31645569E-001   -1.93136409E-001   -1.43096784E-001    1.43202702E-001    1.69164645E-001   -3.61245544E-001
   -7.72440945E-002   -8.14960630E-002   -3.00000000E-003   -2.41721456E-001   -1.98865685E-001   -1.51545846E-001    1.37459627E-001    1.74817552E-001   -3.78876000E-001
   -7.58267717E-002   -8.14960630E-002   -3.00000000E-003   -2.51993970E-001   -2.04908119E-001   -1.60309220E-001    1.31202000E-001    1.80858836E-001   -3.97143572E-001
   -7.44094488E-002   -8.14960630E-002   -3.00000000E-003   -2.62460290E-001   -2.11266936E-001   -1.69402916E-001    1.24408454E-001    1.87298457E-001   -4.16062722E-001
   -7.29921260E-002   -8.14960630E-002   -3.00000000E-003   -2.73116755E-001   -2.17948339E-001   -1.78845706E-001    1.17058810E-001    1.94144291E-001   -4.35648451E-001
   -7.15748031E-002   -8.14960630E-002   -3.00000000E-003   -2.83961083E-001   -2.24957082E-001   -1.88657422E-001    1.09131934E-001    2.01399643E-001   -4.55913990E-001
   -7.01574803E-002   -8.14960630E-002   -3.00000000E-003   -2.94987449E-001   -2.32300523E-001   -1.98859425E-001    1.00605582E-001    2.09068949E-001   -4.76872792E-001
   -6.87401575E-002   -8.14960630E-002   -3.00000000E-003   -3.06194367E-001   -2.39986168E-001   -2.09473894E-001    9.14586146E-002    2.17150417E-001   -4.98537663E-001
   -6.73228346E-002   -8.14960630E-002   -3.00000000E-003   -3.17583306E-001   -2.48024326E-001   -2.20524533E-001    8.16704117E-002    2.25639562E-001   -5.20922265E-001
   -6.59055118E-002   -8.14960630E-002   -3.00000000E-003   -3.29151504E-001   -2.56424364E-001   -2.32037780E-001    7.12180295E-002    2.34530685E-001   -5.44037494E-001
   -6.44881890E-002   -8.14960630E-002   -3.00000000E-003   -3.40901638E-001   -2.65199098E-001   -2.44040739E-001    6.00807793E-002    2.43811263E-001   -5.67896268E-001
   -6.30708661E-002   -8.14960630E-002   -3.00000000E-003   -3.52833116E-001   -2.74359776E-001   -2.56562435E-001    4.82337078E-002    2.53468543E-001   -5.92510379E-001
   -6.16535433E-002   -8.14960630E-002   -3.00000000E-003   -3.64944596E-001   -2.83920963E-001   -2.69633007E-001    3.56542309E-002    2.63484028E-001   -6.17889180E-001
   -6.02362205E-002   -8.14960630E-002   -3.00000000E-003   -3.77239229E-001   -2.93896203E-001   -2.83280277E-001    2.23226232E-002    2.73833807E-001   -6.44041836E-001
   -5.88188976E-002   -8.14960630E-002   -3.00000000E-003   -3.89722980E-001   -3.04298081E-001   -2.97529257E-001    8.21943170E-003    2.84491673E-001   -6.70969663E-001
   -5.74015748E-002   -8.14960630E-002   -3.00000000E-003   -4.02413381E-001   -3.15148180E-001   -3.12405498E-001   -6.66750977E-003    2.95428717E-001   -6.98681085E-001
   -5.59842520E-002   -8.14960630E-002   -3.00000000E-003   -4.15337931E-001   -3.26476013E-001   -3.27942912E-001   -2.23518010E-002    3.06616539E-001   -7.27192930E-001
   -5.45669291E-002   -8.14960630E-002   -3.00000000E-003   -4.28538013E-001   -3.38325756E-001   -3.44203410E-001   -3.88554684E-002    3.18022622E-001   -7.56549855E-001
   -5.31496063E-002   -8.14960630E-002   -3.00000000E-003   -4.42041245E-001   -3.50743449E-001   -3.61292851E-001   -5.62293006E-002    3.29606820E-001   -7.86822295E-001
   -5.17322835E-002   -8.14960630E-002   -3.00000000E-003   -4.55800823E-001   -3.63747199E-001   -3.79351863E-001   -7.45634672E-002    3.41307117E-001   -8.18089349E-001
   -5.03149606E-002   -8.14960630E-002   -3.00000000E-003   -4.69642771E-001   -3.77261134E-001   -3.98467815E-001   -9.39594534E-002    3.53021506E-001   -8.50348880E-001
   -4.88976378E-002   -8.14960630E-002   -3.00000000E-003   -4.83315840E-001   -3.91071788E-001   -4.18489818E-001   -1.14411632E-001    3.64607361E-001   -8.83402918E-001
   -4.74803150E-002   -8.14960630E-002   -3.00000000E-003   -4.96797525E-001   -4.04942919E-001   -4.38932600E-001   -1.35613964E-001    3.75938378E-001   -9.16910144E-001
   -4.60629921E-002   -8.14960630E-002   -3.00000000E-003   -5.10682011E-001   -4.18957281E-001   -4.59260962E-001   -1.56934197E-001    3.86995114E-001   -9.50763635E-001
   -4.46456693E-002   -8.14960630E-002   -3.00000000E-003   -5.26246731E-001   -4.33846158E-001   -4.79478629E-001   -1.77775106E-001    3.97886140E-001   -9.85608553E-001
   -4.32283465E-002   -8.14960630E-002   -3.00000000E-003   -5.45385319E-001   -4.50945541E-001   -5.00872396E-001   -1.98221501E-001    4.08803179E-001   -1.02330726E+000
   -4.18110236E-002   -8.14960630E-002   -3.00000000E-003   -5.69888015E-001   -4.71480334E-001   -5.28834289E-001   -2.19889146E-001    4.19876907E-001   -1.06821052E+000
   -4.03937008E-002   -8.14960630E-002   -3.00000000E-003   -5.85734328E-001   -4.95035226E-001   -5.73565898E-001   -2.48174686E-001    4.29134097E-001   -1.12222703E+000
   -3.89763780E-002   -8.14960630E-002   -3.00000000E-003   -5.81270330E-001   -4.98494799E-001   -6.05457342E-001   -2.80532946E-001    4.33270386E-001   -1.16034111E+000
   -3.75590551E-002   -8.14960630E-002   -3.00000000E-003   -2.65574926E-001   -3.20961693E-001    1.21689768E-001    1.30469525E-001    4.38145532E-001   -1.14552738E+000
   -3.61417323E-002   -8.14960630E-002   -3.00000000E-003   -2.69590444E-001   -3.17758827E-001    1.19057023E-001    1.30192333E-001    4.42921303E-001   -1.16187750E+000
   -3.47244094E-002   -8.14960630E-002   -3.00000000E-003   -2.73466067E-001   -3.13771835E-001    1.15336164E-001    1.27177750E-001    4.48218091E-001   -1.18147960E+000
   -3.33070866E-002   -8.14960630E-002   -3.00000000E-003   -2.77765040E-001   -3.10310346E-001    1.11047637E-001    1.19955838E-001    4.54870336E-001   -1.20599354E+000
   -3.18897638E-002   -8.14960630E-002   -3.00000000E-003   -2.82332040E-001   -3.11468860E-001    1.06926835E-001    1.11396746E-001    4.62211202E-001   -1.23226355E+000
   -3.04724409E-002   -8.14960630E-002   -3.00000000E-003   -2.86736843E-001   -3.13800124E-001    1.02922711E-001    1.06073624E-001    4.68829593E-001   -1.25527770E+000
   -2.90551181E-002   -8.14960630E-002   -3.00000000E-003   -2.90829636E-001   -3.14680647E-001    9.88856895E-002    1.01865250E-001    4.74919497E-001   -1.27593194E+000
   -2.76377953E-002   -8.14960630E-002   -3.00000000E-003   -2.94619538E-001   -3.14581182E-001    9.46398639E-002    9.73577447E-002    4.80980184E-001   -1.29596838E+000
   -2.62204724E-002   -8.14960630E-002   -3.00000000E-003   -2.98218554E-001   -3.14195390E-001    9.01268590E-002    9.22180019E-002    4.87255001E-001   -1.31615142E+000
   -2.48031496E-002   -8.14960630E-002   -3.00000000E-003   -3.01700283E-001   -3.14038547E-001    8.53942375E-002    8.66577811E-002    4.93721340E-001   -1.33637726E+000
   -2.33858268E-002   -8.14960630E-002   -3.00000000E-003   -3.05060661E-001   -3.14187788E-001    8.05027582E-002    8.11280935E-002    5.00202873E-001   -1.35608629E+000
   -2.19685039E-002   -8.14960630E-002   -3.00000000E-003   -3.08264789E-001   -3.14371119E-001    7.54723455E-002    7.58316462E-002    5.06573999E-001   -1.37491139E+000
   -2.05511811E-002   -8.14960630E-002   -3.00000000E-003   -3.11292162E-001   -3.14396862E-001    7.02909699E-002    7.06563981E-002    5.12835746E-001   -1.39288059E+000
   -1.91338583E-002   -8.14960630E-002   -3.00000000E-003   -3.14149980E-001   -3.14276762E-001    6.49452370E-002    6.54534251E-002    5.19033086E-001   -1.41014635E+000
   -1.77165354E-002   -8.14960630E-002   -3.00000000E-003   -3.16855844E-001   -3.14109795E-001    5.94414606E-002    6.01835711E-002    5.25175943E-001   -1.42674635E+000
   -1.62992126E-002   -8.14960630E-002   -3.00000000E-003   -3.19419299E-001   -3.13949685E-001    5.37972164E-002    5.49043340E-002    5.31229113E-001   -1.44258062E+000
   -1.48818898E-002   -8.14960630E-002   -3.00000000E-003   -3.21836026E-001   -3.13776754E-001    4.80319228E-002    4.96761431E-002    5.37147331E-001   -1.45752237E+000
   -1.34645669E-002   -8.14960630E-002   -3.00000000E-003   -3.24100858E-001   -3.13541956E-001    4.21544495E-002    4.45002102E-002    5.42905311E-001   -1.47150848E+000
   -1.20472441E-002   -8.14960630E-002   -3.00000000E-003   -3.26215010E-001   -3.13231347E-001    3.61692263E-002    3.93449358E-002    5.48495720E-001   -1.48452678E+000
   -1.06299213E-002   -8.14960630E-002   -3.00000000E-003   -3.28184011E-001   -3.12864606E-001    3.00869636E-002    3.41918671E-002    5.53909061E-001   -1.49655263E+000
   -9.21259843E-003   -8.14960630E-002   -3.00000000E-003   -3.30011168E-001   -3.12459970E-001    2.39217195E-002    2.90520199E-002    5.59125891E-001   -1.50752557E+000
   -7.79527559E-003   -8.14960630E-002   -3.00000000E-003   -3.31694809E-001   -3.12014015E-001    1.76885524E-002    2.39461503E-002    5.64122508E-001   -1.51737217E+000
   -6.37795276E-003   -8.14960630E-002   -3.00000000E-003   -3.33232653E-001   -3.11511919E-001    1.13990396E-002    1.88792985E-002    5.68881123E-001   -1.52603935E+000
   -4.96062992E-003   -8.14960630E-002   -3.00000000E-003   -3.34626605E-001   -3.10941935E-001    5.06133275E-003    1.38382672E-002    5.73389536E-001   -1.53349263E+000
   -3.54330709E-003   -8.14960630E-002   -3.00000000E-003   -3.35880575E-001   -3.10309090E-001   -1.31077451E-003    8.80992254E-003    5.77637284E-001   -1.53969684E+000
   -2.12598425E-003   -8.14960630E-002   -3.00000000E-003   -3.36996006E-001   -3.09622167E-001   -7.70083301E-003    3.79859752E-003    5.81612346E-001   -1.54460459E+000
   -7.08661417E-004   -8.14960630E-002   -3.00000000E-003   -3.37969032E-001   -3.08884149E-001   -1.40925126E-002   -1.19068702E-003    5.85303051E-001   -1.54816768E+000
    7.08661417E-004   -8.14960630E-002   -3.00000000E-003   -3.38795093E-001   -3.08088604E-001   -2.04729405E-002   -6.16010337E-003    5.88699443E-001   -1.55034896E+000
    2.12598425E-003   -8.14960630E-002   -3.00000000E-003   -3.39472984E-001   -3.07234271E-001   -2.68331780E-002   -1.11155104E-002    5.91795526E-001   -1.55112668E+000
    3.54330709E-003   -8.14960630E-002   -3.00000000E-003   -3.40004640E-001   -3.06323754E-001   -3.31606952E-002   -1.60645581E-002    5.94587156E-001   -1.55047865E+000
    4.96062992E-003   -8.14960630E-002   -3.00000000E-003   -3.40389051E-001   -3.05366779E-001   -3.94383892E-002   -2.10061133E-002    5.97074167E-001   -1.54838262E+000
    6.37795276E-003   -8.14960630E-002   -3.00000000E-003   -3.40620300E-001   -3.04364812E-001   -4.56507064E-002   -2.59386852E-002    5.99256636E-001   -1.54481706E+000
    7.79527559E-003   -8.14960630E-002   -3.00000000E-003   -3.40690668E-001   -3.03316306E-001   -5.17882053E-002   -3.08617950E-002    6.01134471E-001   -1.53977167E+000
    9.21259843E-003   -8.14960630E-002   -3.00000000E-003   -3.40598626E-001   -3.02222132E-001   -5.78444413E-002   -3.57832247E-002    6.02710446E-001   -1.53325157E+000
    1.06299213E-002   -8.14960630E-002   -3.00000000E-003   -3.40347698E-001   -3.01089499E-001   -6.38087831E-002   -4.07132613E-002    6.03991377E-001   -1.52526462E+000
    1.20472441E-002   -8.14960630E-002   -3.00000000E-003   -3.39937517E-001   -2.99930735E-001   -6.96628263E-002   -4.56483348E-002    6.04991742E-001   -1.51582034E+000
    1.34645669E-002   -8.14960630E-002   -3.00000000E-003   -3.39356311E-001   -2.98749592E-001   -7.53884340E-002   -5.05795429E-002    6.05725626E-001   -1.50492699E+000
    1.48818898E-002   -8.14960630E-002   -3.00000000E-003   -3.38589771E-001   -2.97538647E-001   -8.09838612E-002   -5.55013020E-002    6.06200864E-001   -1.49260420E+000
    1.62992126E-002   -8.14960630E-002   -3.00000000E-003   -3.37637802E-001   -2.96292616E-001   -8.64574765E-002   -6.04288780E-002    6.06420296E-001   -1.47888346E+000
    1.77165354E-002   -8.14960630E-002   -3.00000000E-003   -3.36521389E-001   -2.95022173E-001   -9.18066242E-002   -6.53768737E-002    6.06395511E-001   -1.46380454E+000
    1.91338583E-002   -8.14960630E-002   -3.00000000E-003   -3.35259818E-001   -2.93752917E-001   -9.69975652E-002   -7.03466514E-002    6.06162952E-001   -1.44741537E+000
    2.05511811E-002   -8.14960630E-002   -3.00000000E-003   -3.33835077E-001   -2.92496137E-001   -1.01983015E-001   -7.53107739E-002    6.05764715E-001   -1.42975761E+000
    2.19685039E-002   -8.14960630E-002   -3.00000000E-003   -3.32192965E-001   -2.91227447E-001   -1.06754586E-001   -8.02440801E-002    6.05214277E-001   -1.41086702E+000
    2.33858268E-002   -8.14960630E-002   -3.00000000E-003   -3.30304102E-001   -2.89902874E-001   -1.11370025E-001   -8.51648678E-002    6.04477524E-001   -1.39077284E+000
    2.48031496E-002   -8.14960630E-002   -3.00000000E-003   -3.28235357E-001   -2.88514815E-001   -1.15901952E-001   -9.01427077E-002    6.03516253E-001   -1.36951314E+000
    2.62204724E-002   -8.14960630E-002   -3.00000000E-003   -3.26145960E-001   -2.87137057E-001   -1.20305403E-001   -9.52289091E-002    6.02382965E-001   -1.34717322E+000
    2.76377953E-002   -8.14960630E-002   -3.00000000E-003   -3.24094424E-001   -2.85872060E-001   -1.24345677E-001   -1.00364177E-001    6.01243921E-001   -1.32388404E+000
    2.90551181E-002   -8.14960630E-002   -3.00000000E-003   -3.21877449E-001   -2.84694502E-001   -1.27817179E-001   -1.05389290E-001    6.00213891E-001   -1.29974103E+000
    3.04724409E-002   -8.14960630E-002   -3.00000000E-003   -3.19169084E-001   -2.83392704E-001   -1.30775342E-001   -1.10222297E-001    5.99182911E-001   -1.27471917E+000
    3.18897638E-002   -8.14960630E-002   -3.00000000E-003   -3.15704939E-001   -2.81650261E-001   -1.33633579E-001   -1.15029711E-001    5.97766593E-001   -1.24861522E+000
    3.33070866E-002   -8.14960630E-002   -3.00000000E-003   -3.11940244E-001   -2.79279173E-001   -1.37411562E-001   -1.20431939E-001    5.95401193E-001   -1.22109315E+000
    3.47244094E-002   -8.14960630E-002   -3.00000000E-003   -3.10295462E-001   -2.77124042E-001   -1.41446370E-001   -1.27265469E-001    5.92620091E-001   -1.19269855E+000
    3.61417323E-002   -8.14960630E-002   -3.00000000E-003   -3.10132297E-001   -2.76184309E-001   -1.42660866E-001   -1.34515434E-001    5.90628645E-001   -1.16439196E+000
    3.75590551E-002   -8.14960630E-002   -3.00000000E-003   -3.09850872E-001   -2.75327136E-001   -1.41462425E-001   -1.41275155E-001    5.87662520E-001   -1.13481345E+000
    3.89763780E-002   -8.14960630E-002   -3.00000000E-003    7.51827136E-002   -3.92347625E-001   -9.96884525E-001    1.65199583E-001    5.85513448E-001   -1.10057908E+000
    4.03937008E-002   -8.14960630E-002   -3.00000000E-003    7.66023735E-002   -3.86296922E-001   -9.70802098E-001    1.35244571E-001    5.86899041E-001   -1.07519682E+000
    4.18110236E-002   -8.14960630E-002   -3.00000000E-003    7.47756560E-002   -3.69832579E-001   -9.31847896E-001    9.32818032E-002    5.84636461E-001   -1.04483361E+000
    4.32283465E-002   -8.14960630E-002   -3.00000000E-003    5.79791676E-002   -3.37648387E-001   -8.94131198E-001    5.93596832E-002    5.77005670E-001   -1.00722401E+000
    4.46456693E-002   -8.14960630E-002   -3.00000000E-003    3.94600417E-002   -3.07448830E-001   -8.66473452E-001    3.68851999E-002    5.67544732E-001   -9.67592675E-001
    4.60629921E-002   -8.14960630E-002   -3.00000000E-003    2.39336853E-002   -2.81603735E-001   -8.42915309E-001    1.74575034E-002    5.57706000E-001   -9.27932189E-001
    4.74803150E-002   -8.14960630E-002   -3.00000000E-003    1.05824742E-002   -2.57916353E-001   -8.20590361E-001   -1.62574785E-003    5.47629637E-001   -8.88393417E-001
    4.88976378E-002   -8.14960630E-002   -3.00000000E-003   -1.70824431E-003   -2.34749913E-001   -7.98619606E-001   -2.07041963E-002    5.37238078E-001   -8.48898005E-001
    5.03149606E-002   -8.14960630E-002   -3.00000000E-003   -1.37549655E-002   -2.11248156E-001   -7.76955439E-001   -3.92937949E-002    5.26452536E-001   -8.09424949E-001
    5.17322835E-002   -8.14960630E-002   -3.00000000E-003   -2.59552295E-002   -1.87253813E-001   -7.55907392E-001   -5.67328086E-002    5.15268828E-001   -7.70084136E-001
    5.31496063E-002   -8.14960630E-002   -3.00000000E-003   -3.83238008E-002   -1.63055944E-001   -7.35791050E-001   -7.26024982E-002    5.03777769E-001   -7.31087851E-001
    5.45669291E-002   -8.14960630E-002   -3.00000000E-003   -5.06962731E-002   -1.39025482E-001   -7.16740843E-001   -8.68339729E-002    4.92118316E-001   -6.92676402E-001
    5.59842520E-002   -8.14960630E-002   -3.00000000E-003   -6.29090579E-002   -1.15403493E-001   -6.98724097E-001   -9.95563334E-002    4.80416812E-001   -6.55047981E-001
    5.74015748E-002   -8.14960630E-002   -3.00000000E-003   -7.48759409E-002   -9.22832622E-002   -6.81634037E-001   -1.10930639E-001    4.68768315E-001   -6.18344852E-001
    5.88188976E-002   -8.14960630E-002   -3.00000000E-003   -8.65690093E-002   -6.96840927E-002   -6.65365305E-001   -1.21067497E-001    4.57236379E-001   -5.82663957E-001
    6.02362205E-002   -8.14960630E-002   -3.00000000E-003   -9.79909286E-002   -4.76046734E-002   -6.49843464E-001   -1.30018841E-001    4.45862510E-001   -5.48078935E-001
    6.16535433E-002   -8.14960630E-002   -3.00000000E-003   -1.09149528E-001   -2.60649218E-002   -6.35021720E-001   -1.37802594E-001    4.34681444E-001   -5.14644810E-001
    6.30708661E-002   -8.14960630E-002   -3.00000000E-003   -1.20043084E-001   -5.10655625E-003   -6.20871904E-001   -1.44422017E-001    4.23719695E-001   -4.82404602E-001
    6.44881890E-002   -8.14960630E-002   -3.00000000E-003   -1.30657366E-001    1.52098330E-002   -6.07373342E-001   -1.49885246E-001    4.13002599E-001   -4.51390672E-001
    6.59055118E-002   -8.14960630E-002   -3.00000000E-003   -1.40967603E-001    3.48174951E-002   -5.94507055E-001   -1.54213812E-001    4.02553662E-001   -4.21629525E-001
    6.73228346E-002   -8.14960630E-002   -3.00000000E-003   -1.50938936E-001    5.36430362E-002   -5.82250220E-001   -1.57437464E-001    3.92389835E-001   -3.93127891E-001
    6.87401575E-002   -8.14960630E-002   -3.00000000E-003   -1.60538119E-001    7.16225142E-002   -5.70577727E-001   -1.59597698E-001    3.82527070E-001   -3.65888504E-001
    7.01574803E-002   -8.14960630E-002   -3.00000000E-003   -1.69732463E-001    8.86960138E-002   -5.59459959E-001   -1.60738580E-001    3.72975267E-001   -3.39896452E-001
    7.15748031E-002   -8.14960630E-002   -3.00000000E-003   -1.78492890E-001    1.04810966E-001   -5.48867015E-001   -1.60906602E-001    3.63739509E-001   -3.15127701E-001
    7.29921260E-002   -8.14960630E-002   -3.00000000E-003   -1.86791103E-001    1.19920130E-001   -5.38768275E-001   -1.60150372E-001    3.54822016E-001   -2.91548805E-001
    7.44094488E-002   -8.14960630E-002   -3.00000000E-003   -1.94597898E-001    1.33976959E-001   -5.29134961E-001   -1.58518722E-001    3.46218401E-001   -2.69116260E-001
    7.58267717E-002   -8.14960630E-002   -3.00000000E-003   -2.01892007E-001    1.46944669E-001   -5.19937453E-001   -1.56059976E-001    3.37919610E-001   -2.47776579E-001
    7.72440945E-002   -8.14960630E-002   -3.00000000E-003   -2.08650182E-001    1.58787381E-001   -5.11151588E-001   -1.52821810E-001    3.29916158E-001   -2.27472961E-001
    7.86614173E-002   -8.14960630E-002   -3.00000000E-003   -2.14854867E-001    1.69475378E-001   -5.02750154E-001   -1.48853487E-001    3.22193399E-001   -2.08139978E-001
    8.00787402E-002   -8.14960630E-002   -3.00000000E-003   -2.20493176E-001    1.78984821E-001   -4.94707587E-001   -1.44203306E-001    3.14734529E-001   -1.89707103E-001
    8.14960630E-002   -8.14960630E-002   -3.00000000E-003   -2.25547230E-001    1.87291194E-001   -4.87003547E-001   -1.38921273E-001    3.07521345E-001   -1.72103476E-001
    8.29133858E-002   -8.14960630E-002   -3.00000000E-003   -2.30007552E-001    1.94380512E-001   -4.79615194E-001   -1.33057049E-001    3.00531934E-001   -1.55250744E-001
    8.43307087E-002   -8.14960630E-002   -3.00000000E-003   -2.33867725E-001    2.00243130E-001   -4.72520763E-001   -1.26660486E-001    2.93745900E-001   -1.39072113E-001
    8.57480315E-002   -8.14960630E-002   -3.00000000E-003   -2.37121681E-001    2.04872817E-001   -4.65701614E-001   -1.19783196E-001    2.87141207E-001   -1.23491054E-001
    8.71653543E-002   -8.14960630E-002   -3.00000000E-003   -2.39767315E-001    2.08269396E-001   -4.59138579E-001   -1.12475268E-001    2.80694086E-001   -1.08430570E-001
    8.85826772E-002   -8.14960630E-002   -3.00000000E-003   -2.41809509E-001    2.10442681E-001   -4.52812070E-001   -1.04787627E-001    2.74384445E-001   -9.38142164E-002
    9.00000000E-002   -8.14960630E-002   -3.00000000E-003   -2.43251898E-001    2.11402782E-001   -4.46704904E-001   -9.67716645E-002    2.68189205E-001   -7.95692815E-002
   -9.00000000E-002   -8.00787402E-002   -3.00000000E-003   -1.66776601E-001   -1.55183328E-001   -8.22953783E-002    1.76372168E-001    1.34504962E-001   -2.36927183E-001
   -8.85826772E-002   -8.00787402E-002   -3.00000000E-003   -1.75385992E-001   -1.58676639E-001   -8.85796110E-002    1.74265102E-001    1.37589932E-001   -2.50168445E-001
   -8.71653543E-002   -8.00787402E-002   -3.00000000E-003   -1.84229548E-001   -1.62486209E-001   -9.50695400E-002    1.71817099E-001    1.40912259E-001   -2.63934776E-001
   -8.57480315E-002   -8.00787402E-002   -3.00000000E-003   -1.93305820E-001   -1.66614361E-001   -1.01773493E-001    1.69005806E-001    1.44493482E-001   -2.78242337E-001
   -8.43307087E-002   -8.00787402E-002   -3.00000000E-003   -2.02613473E-001   -1.71062012E-001   -1.08701566E-001    1.65810920E-001    1.48352386E-001   -2.93108485E-001
   -8.29133858E-002   -8.00787402E-002   -3.00000000E-003   -2.12149407E-001   -1.75831953E-001   -1.15862501E-001    1.62210878E-001    1.52508681E-001   -3.08549916E-001
   -8.14960630E-002   -8.00787402E-002   -3.00000000E-003   -2.21910556E-001   -1.80925762E-001   -1.23268210E-001    1.58184487E-001    1.56979911E-001   -3.24582378E-001
   -8.00787402E-002   -8.00787402E-002   -3.00000000E-003   -2.31895936E-001   -1.86346616E-001   -1.30931165E-001    1.53712118E-001    1.61782785E-001   -3.41223495E-001
   -7.86614173E-002   -8.00787402E-002   -3.00000000E-003   -2.42101017E-001   -1.92097001E-001   -1.38863975E-001    1.48772238E-001    1.66933039E-001   -3.58488367E-001
   -7.72440945E-002   -8.00787402E-002   -3.00000000E-003   -2.52521766E-001   -1.98178992E-001   -1.47081628E-001    1.43344239E-001    1.72444100E-001   -3.76393571E-001
   -7.58267717E-002   -8.00787402E-002   -3.00000000E-003   -2.63154425E-001   -2.04596312E-001   -1.55600659E-001    1.37408537E-001    1.78326458E-001   -3.94954354E-001
   -7.44094488E-002   -8.00787402E-002   -3.00000000E-003   -2.73997621E-001   -2.11353243E-001   -1.64436792E-001    1.30944573E-001    1.84589562E-001   -4.14186311E-001
   -7.29921260E-002   -8.00787402E-002   -3.00000000E-003   -2.85048852E-001   -2.18455405E-001   -1.73608607E-001    1.23933460E-001    1.91240494E-001   -4.34105298E-001
   -7.15748031E-002   -8.00787402E-002   -3.00000000E-003   -2.96306997E-001   -2.25907530E-001   -1.83135639E-001    1.16355287E-001    1.98281961E-001   -4.54725698E-001
   -7.01574803E-002   -8.00787402E-002   -3.00000000E-003   -3.07767856E-001   -2.33717010E-001   -1.93039004E-001    1.08189461E-001    2.05717713E-001   -4.76062100E-001
   -6.87401575E-002   -8.00787402E-002   -3.00000000E-003   -3.19431886E-001   -2.41892334E-001   -2.03340658E-001    9.94166661E-002    2.13545502E-001   -4.98129332E-001
   -6.73228346E-002   -8.00787402E-002   -3.00000000E-003   -3.31300085E-001   -2.50441937E-001   -2.14064975E-001    9.00176183E-002    2.21760760E-001   -5.20940283E-001
   -6.59055118E-002   -8.00787402E-002   -3.00000000E-003   -3.43374768E-001   -2.59377729E-001   -2.25237869E-001    7.99731369E-002    2.30355743E-001   -5.44510894E-001
   -6.44881890E-002   -8.00787402E-002   -3.00000000E-003   -3.55658982E-001   -2.68712193E-001   -2.36887433E-001    6.92630779E-002    2.39319420E-001   -5.68856847E-001
   -6.30708661E-002   -8.00787402E-002   -3.00000000E-003   -3.68154026E-001   -2.78457751E-001   -2.49044885E-001    5.78640102E-002    2.48638098E-001   -5.93994386E-001
   -6.16535433E-002   -8.00787402E-002   -3.00000000E-003   -3.80858324E-001   -2.88628141E-001   -2.61743022E-001    4.57558751E-002    2.58291653E-001   -6.19939765E-001
   -6.02362205E-002   -8.00787402E-002   -3.00000000E-003   -3.93769688E-001   -2.99232349E-001   -2.75010017E-001    3.29172519E-002    2.68255714E-001   -6.46701363E-001
   -5.88188976E-002   -8.00787402E-002   -3.00000000E-003   -4.06888994E-001   -3.10278632E-001   -2.88865615E-001    1.93351960E-002    2.78501460E-001   -6.74283658E-001
   -5.74015748E-002   -8.00787402E-002   -3.00000000E-003   -4.20230715E-001   -3.21778968E-001   -3.03318087E-001    5.00925815E-003    2.88998914E-001   -7.02686089E-001
   -5.59842520E-002   -8.00787402E-002   -3.00000000E-003   -4.33841646E-001   -3.33759869E-001   -3.18375541E-001   -1.00489817E-002    2.99722464E-001   -7.31921136E-001
   -5.45669291E-002   -8.00787402E-002   -3.00000000E-003   -4.47813710E-001   -3.46285499E-001   -3.34084852E-001   -2.58278603E-002    3.10653984E-001   -7.62054302E-001
   -5.31496063E-002   -8.00787402E-002   -3.00000000E-003   -4.62258902E-001   -3.59457822E-001   -3.50592916E-001   -4.23603083E-002    3.21777322E-001   -7.93240292E-001
   -5.17322835E-002   -8.00787402E-002   -3.00000000E-003   -4.77200388E-001   -3.73373752E-001   -3.68200333E-001   -5.97848938E-002    3.33056153E-001   -8.25733454E-001
   -5.03149606E-002   -8.00787402E-002   -3.00000000E-003   -4.92332716E-001   -3.87975147E-001   -3.87283148E-001   -7.83702795E-002    3.44377125E-001   -8.59740262E-001
   -4.88976378E-002   -8.00787402E-002   -3.00000000E-003   -5.06861921E-001   -4.02799833E-001   -4.07806447E-001   -9.83383377E-002    3.55493771E-001   -8.95002792E-001
   -4.74803150E-002   -8.00787402E-002   -3.00000000E-003   -5.20157225E-001   -4.16948283E-001   -4.28645789E-001   -1.19248841E-001    3.66134622E-001   -9.30546868E-001
   -4.60629921E-002   -8.00787402E-002   -3.00000000E-003   -5.33044570E-001   -4.29938860E-001   -4.48158947E-001   -1.39429259E-001    3.76311968E-001   -9.65651981E-001
   -4.46456693E-002   -8.00787402E-002   -3.00000000E-003   -5.47726573E-001   -4.42697477E-001   -4.65586445E-001   -1.56643262E-001    3.86379727E-001   -1.00110217E+000
   -4.32283465E-002   -8.00787402E-002   -3.00000000E-003   -5.67461889E-001   -4.57143163E-001   -4.80976048E-001   -1.68489974E-001    3.96784513E-001   -1.03894456E+000
   -4.18110236E-002   -8.00787402E-002   -3.00000000E-003   -6.00728537E-001   -4.77257303E-001   -4.93093333E-001   -1.71351913E-001    4.07793626E-001   -1.08056604E+000
   -4.03937008E-002   -8.00787402E-002   -3.00000000E-003   -2.58630029E-001   -2.84482899E-001    1.31671791E-001    1.08947746E-001    4.05687498E-001   -1.08924827E+000
   -3.89763780E-002   -8.00787402E-002   -3.00000000E-003   -2.64883782E-001   -3.10552579E-001    1.26536442E-001    1.30390760E-001    4.12523605E-001   -1.11560453E+000
   -3.75590551E-002   -8.00787402E-002   -3.00000000E-003   -2.70453785E-001   -3.11604979E-001    1.24038819E-001    1.32124308E-001    4.17078627E-001   -1.13377391E+000
   -3.61417323E-002   -8.00787402E-002   -3.00000000E-003   -2.75119874E-001   -3.10657673E-001    1.21155144E-001    1.30278617E-001    4.21630518E-001   -1.15254078E+000
   -3.47244094E-002   -8.00787402E-002   -3.00000000E-003   -2.79450644E-001   -3.09037891E-001    1.17729624E-001    1.26331413E-001    4.26661028E-001   -1.17299254E+000
   -3.33070866E-002   -8.00787402E-002   -3.00000000E-003   -2.83759118E-001   -3.07816701E-001    1.13892907E-001    1.20650058E-001    4.32329230E-001   -1.19529861E+000
   -3.18897638E-002   -8.00787402E-002   -3.00000000E-003   -2.88084092E-001   -3.07850813E-001    1.09872962E-001    1.14385759E-001    4.38358473E-001   -1.21824883E+000
   -3.04724409E-002   -8.00787402E-002   -3.00000000E-003   -2.92305755E-001   -3.08552018E-001    1.05756845E-001    1.08748849E-001    4.44329767E-001   -1.24031552E+000
   -2.90551181E-002   -8.00787402E-002   -3.00000000E-003   -2.96333813E-001   -3.09031612E-001    1.01513978E-001    1.03663380E-001    4.50149620E-001   -1.26121648E+000
   -2.76377953E-002   -8.00787402E-002   -3.00000000E-003   -3.00150078E-001   -3.09120002E-001    9.70852711E-002    9.86401464E-002    4.55939886E-001   -1.28139692E+000
   -2.62204724E-002   -8.00787402E-002   -3.00000000E-003   -3.03785277E-001   -3.09008283E-001    9.24398876E-002    9.34364420E-002    4.61803961E-001   -1.30120660E+000
   -2.48031496E-002   -8.00787402E-002   -3.00000000E-003   -3.07269560E-001   -3.08902213E-001    8.75897883E-002    8.80668540E-002    4.67749186E-001   -1.32067193E+000
   -2.33858268E-002   -8.00787402E-002   -3.00000000E-003   -3.10609881E-001   -3.08868012E-001    8.25590550E-002    8.26705480E-002    4.73718382E-001   -1.33961561E+000
   -2.19685039E-002   -8.00787402E-002   -3.00000000E-003   -3.13797262E-001   -3.08844076E-001    7.73644626E-002    7.73394109E-002    4.79653362E-001   -1.35786839E+000
   -2.05511811E-002   -8.00787402E-002   -3.00000000E-003   -3.16824058E-001   -3.08760830E-001    7.20100356E-002    7.20649730E-002    4.85533602E-001   -1.37537866E+000
   -1.91338583E-002   -8.00787402E-002   -3.00000000E-003   -3.19691385E-001   -3.08603975E-001    6.64962261E-002    6.68056112E-002    4.91359492E-001   -1.39215775E+000
   -1.77165354E-002   -8.00787402E-002   -3.00000000E-003   -3.22404941E-001   -3.08398210E-001    6.08310059E-002    6.15404637E-002    4.97125199E-001   -1.40819647E+000
   -1.62992126E-002   -8.00787402E-002   -3.00000000E-003   -3.24969671E-001   -3.08163452E-001    5.50253926E-002    5.62811955E-002    5.02812024E-001   -1.42344363E+000
   -1.48818898E-002   -8.00787402E-002   -3.00000000E-003   -3.27385291E-001   -3.07897634E-001    4.90928360E-002    5.10496353E-002    5.08393648E-001   -1.43782761E+000
   -1.34645669E-002   -8.00787402E-002   -3.00000000E-003   -3.29651623E-001   -3.07586191E-001    4.30447361E-002    4.58490832E-002    5.13850721E-001   -1.45129569E+000
   -1.20472441E-002   -8.00787402E-002   -3.00000000E-003   -3.31769098E-001   -3.07222324E-001    3.68895147E-002    4.06734831E-002    5.19168291E-001   -1.46380813E+000
   -1.06299213E-002   -8.00787402E-002   -3.00000000E-003   -3.33739770E-001   -3.06809633E-001    3.06391351E-002    3.55169676E-002    5.24332260E-001   -1.47532514E+000
   -9.21259843E-003   -8.00787402E-002   -3.00000000E-003   -3.35565730E-001   -3.06351845E-001    2.43045244E-002    3.03802163E-002    5.29327271E-001   -1.48579932E+000
   -7.79527559E-003   -8.00787402E-002   -3.00000000E-003   -3.37246344E-001   -3.05848974E-001    1.78999503E-002    2.52699864E-002    5.34135816E-001   -1.49517669E+000
   -6.37795276E-003   -8.00787402E-002   -3.00000000E-003   -3.38781694E-001   -3.05297016E-001    1.14371521E-002    2.01896592E-002    5.38743534E-001   -1.50341132E+000
   -4.96062992E-003   -8.00787402E-002   -3.00000000E-003   -3.40172538E-001   -3.04690928E-001    4.92741994E-003    1.51331179E-002    5.43137507E-001   -1.51046221E+000
   -3.54330709E-003   -8.00787402E-002   -3.00000000E-003   -3.41420060E-001   -3.04031188E-001   -1.61613780E-003    1.00937275E-002    5.47306820E-001   -1.51629113E+000
   -2.12598425E-003   -8.00787402E-002   -3.00000000E-003   -3.42524318E-001   -3.03321017E-001   -8.17898770E-003    5.07599405E-003    5.51240655E-001   -1.52085807E+000
   -7.08661417E-004   -8.00787402E-002   -3.00000000E-003   -3.43483526E-001   -3.02561508E-001   -1.47481973E-002    7.71936397E-005    5.54929671E-001   -1.52412497E+000
    7.08661417E-004   -8.00787402E-002   -3.00000000E-003   -3.44295565E-001   -3.01752092E-001   -2.13094968E-002   -4.90591351E-003    5.58366345E-001   -1.52606023E+000
    2.12598425E-003   -8.00787402E-002   -3.00000000E-003   -3.44958856E-001   -3.00893247E-001   -2.78516208E-002   -9.87326673E-003    5.61544461E-001   -1.52663791E+000
    3.54330709E-003   -8.00787402E-002   -3.00000000E-003   -3.45472943E-001   -2.99987274E-001   -3.43616867E-002   -1.48338250E-002    5.64460836E-001   -1.52583681E+000
    4.96062992E-003   -8.00787402E-002   -3.00000000E-003   -3.45835456E-001   -2.99038829E-001   -4.08261574E-002   -1.97828462E-002    5.67113340E-001   -1.52363682E+000
    6.37795276E-003   -8.00787402E-002   -3.00000000E-003   -3.46043199E-001   -2.98049368E-001   -4.72317968E-002   -2.47252438E-002    5.69502042E-001   -1.52002348E+000
    7.79527559E-003   -8.00787402E-002   -3.00000000E-003   -3.46092212E-001   -2.97021176E-001   -5.35679520E-002   -2.96586205E-002    5.71628242E-001   -1.51498926E+000
    9.21259843E-003   -8.00787402E-002   -3.00000000E-003   -3.45979944E-001   -2.95957433E-001   -5.98243828E-002   -3.45887351E-002    5.73495394E-001   -1.50853414E+000
    1.06299213E-002   -8.00787402E-002   -3.00000000E-003   -3.45706079E-001   -2.94861774E-001   -6.59902541E-002   -3.95200292E-002    5.75109608E-001   -1.50066358E+000
    1.20472441E-002   -8.00787402E-002   -3.00000000E-003   -3.45267386E-001   -2.93740514E-001   -7.20520220E-002   -4.44521756E-002    5.76479596E-001   -1.49138529E+000
    1.34645669E-002   -8.00787402E-002   -3.00000000E-003   -3.44658470E-001   -2.92597231E-001   -7.79983034E-002   -4.93818800E-002    5.77615562E-001   -1.48071260E+000
    1.48818898E-002   -8.00787402E-002   -3.00000000E-003   -3.43874105E-001   -2.91431562E-001   -8.38225697E-002   -5.43080496E-002    5.78525982E-001   -1.46866490E+000
    1.62992126E-002   -8.00787402E-002   -3.00000000E-003   -3.42914131E-001   -2.90245498E-001   -8.95207181E-002   -5.92367214E-002    5.79220130E-001   -1.45526931E+000
    1.77165354E-002   -8.00787402E-002   -3.00000000E-003   -3.41784326E-001   -2.89045161E-001   -9.50836695E-002   -6.41717263E-002    5.79711613E-001   -1.44055857E+000
    1.91338583E-002   -8.00787402E-002   -3.00000000E-003   -3.40487494E-001   -2.87839606E-001   -1.00493342E-001   -6.91128746E-002    5.80021238E-001   -1.42457025E+000
    2.05511811E-002   -8.00787402E-002   -3.00000000E-003   -3.39014242E-001   -2.86632897E-001   -1.05731277E-001   -7.40505525E-002    5.80169247E-001   -1.40734058E+000
    2.19685039E-002   -8.00787402E-002   -3.00000000E-003   -3.37348985E-001   -2.85416997E-001   -1.10793651E-001   -7.89780704E-002    5.80166716E-001   -1.38890931E+000
    2.33858268E-002   -8.00787402E-002   -3.00000000E-003   -3.35489906E-001   -2.84181173E-001   -1.15696127E-001   -8.39060784E-002    5.80010780E-001   -1.36931389E+000
    2.48031496E-002   -8.00787402E-002   -3.00000000E-003   -3.33467722E-001   -2.82930423E-001   -1.20446064E-001   -8.88568895E-002    5.79704452E-001   -1.34860016E+000
    2.62204724E-002   -8.00787402E-002   -3.00000000E-003   -3.31328996E-001   -2.81692398E-001   -1.25005860E-001   -9.38361977E-002    5.79283291E-001   -1.32683340E+000
    2.76377953E-002   -8.00787402E-002   -3.00000000E-003   -3.29072177E-001   -2.80489578E-001   -1.29291309E-001   -9.88202117E-002    5.78806282E-001   -1.30408483E+000
    2.90551181E-002   -8.00787402E-002   -3.00000000E-003   -3.26613484E-001   -2.79299282E-001   -1.33245861E-001   -1.03755117E-001    5.78302337E-001   -1.28040937E+000
    3.04724409E-002   -8.00787402E-002   -3.00000000E-003   -3.23842783E-001   -2.78034416E-001   -1.36929986E-001   -1.08640878E-001    5.77709705E-001   -1.25580657E+000
    3.18897638E-002   -8.00787402E-002   -3.00000000E-003   -3.20764572E-001   -2.76607425E-001   -1.40540400E-001   -1.13583600E-001    5.76891670E-001   -1.23023321E+000
    3.33070866E-002   -8.00787402E-002   -3.00000000E-003   -3.17706981E-001   -2.75068587E-001   -1.44242263E-001   -1.18791095E-001    5.75786069E-001   -1.20371071E+000
    3.47244094E-002   -8.00787402E-002   -3.00000000E-003   -3.15180241E-001   -2.73718731E-001   -1.47645209E-001   -1.24348127E-001    5.74656518E-001   -1.17651035E+000
    3.61417323E-002   -8.00787402E-002   -3.00000000E-003   -3.13056765E-001   -2.72779989E-001   -1.49952281E-001   -1.29915036E-001    5.73887695E-001   -1.14899059E+000
    3.75590551E-002   -8.00787402E-002   -3.00000000E-003   -3.10775409E-001   -2.71964850E-001   -1.50799309E-001   -1.35109841E-001    5.73451782E-001   -1.12122664E+000
    3.89763780E-002   -8.00787402E-002   -3.00000000E-003   -3.07959984E-001   -2.70635384E-001   -1.49901734E-001   -1.39858080E-001    5.72863935E-001   -1.09304172E+000
    4.03937008E-002   -8.00787402E-002   -3.00000000E-003   -3.03984752E-001   -2.67518166E-001   -1.46150874E-001   -1.44032741E-001    5.70557002E-001   -1.06361050E+000
    4.18110236E-002   -8.00787402E-002   -3.00000000E-003    1.41289072E-001   -4.25612091E-001   -9.17751089E-001    5.20115759E-002    5.87654450E-001   -1.05417484E+000
    4.32283465E-002   -8.00787402E-002   -3.00000000E-003    8.40605818E-002   -3.49306294E-001   -8.74672332E-001    2.64625555E-002    5.73730796E-001   -1.00648135E+000
    4.46456693E-002   -8.00787402E-002   -3.00000000E-003    5.90139458E-002   -3.15496931E-001   -8.53914725E-001    1.30894996E-002    5.63033841E-001   -9.64344576E-001
    4.60629921E-002   -8.00787402E-002   -3.00000000E-003    4.22982011E-002   -2.90334256E-001   -8.34161883E-001   -2.76498828E-003    5.53373272E-001   -9.24107242E-001
    4.74803150E-002   -8.00787402E-002   -3.00000000E-003    2.90655268E-002   -2.67740517E-001   -8.13733613E-001   -2.09894127E-002    5.44030305E-001   -8.84640726E-001
    4.88976378E-002   -8.00787402E-002   -3.00000000E-003    1.70391569E-002   -2.45005966E-001   -7.92356101E-001   -4.07483756E-002    5.34536911E-001   -8.45343137E-001
    5.03149606E-002   -8.00787402E-002   -3.00000000E-003    4.79467686E-003   -2.20828306E-001   -7.70518980E-001   -6.05650779E-002    5.24549672E-001   -8.05904675E-001
    5.17322835E-002   -8.00787402E-002   -3.00000000E-003   -8.21354435E-003   -1.95283508E-001   -7.49167977E-001   -7.88906035E-002    5.13959365E-001   -7.66382839E-001
    5.31496063E-002   -8.00787402E-002   -3.00000000E-003   -2.17275371E-002   -1.69291159E-001   -7.29030854E-001   -9.49896958E-002    5.02916076E-001   -7.27114606E-001
    5.45669291E-002   -8.00787402E-002   -3.00000000E-003   -3.52450408E-002   -1.43657107E-001   -7.10270405E-001   -1.08997463E-001    4.91653769E-001   -6.88458302E-001
    5.59842520E-002   -8.00787402E-002   -3.00000000E-003   -4.84505181E-002   -1.18707363E-001   -6.92703203E-001   -1.21342913E-001    4.80352101E-001   -6.50651091E-001
    5.74015748E-002   -8.00787402E-002   -3.00000000E-003   -6.12522392E-002   -9.44476184E-002   -6.76089110E-001   -1.32358099E-001    4.69111113E-001   -6.13819767E-001
    5.88188976E-002   -8.00787402E-002   -3.00000000E-003   -7.36691774E-002   -7.07933092E-002   -6.60256096E-001   -1.42201563E-001    4.57979816E-001   -5.78034521E-001
    6.02362205E-002   -8.00787402E-002   -3.00000000E-003   -8.57556548E-002   -4.76746273E-002   -6.45112993E-001   -1.50906458E-001    4.46982828E-001   -5.43345936E-001
    6.16535433E-002   -8.00787402E-002   -3.00000000E-003   -9.75506027E-002   -2.50863665E-002   -6.30623612E-001   -1.58452560E-001    4.36142855E-001   -5.09796859E-001
    6.30708661E-002   -8.00787402E-002   -3.00000000E-003   -1.09066064E-001   -3.07232215E-003   -6.16776830E-001   -1.64811111E-001    4.25479148E-001   -4.77423370E-001
    6.44881890E-002   -8.00787402E-002   -3.00000000E-003   -1.20289521E-001    1.82906342E-002   -6.03567745E-001   -1.69972357E-001    4.15015198E-001   -4.46256358E-001
    6.59055118E-002   -8.00787402E-002   -3.00000000E-003   -1.31191571E-001    3.89190677E-002   -5.90986912E-001   -1.73952368E-001    4.04775798E-001   -4.16322806E-001
    6.73228346E-002   -8.00787402E-002   -3.00000000E-003   -1.41730610E-001    5.87271715E-002   -5.79015972E-001   -1.76783658E-001    3.94778521E-001   -3.87629914E-001
    6.87401575E-002   -8.00787402E-002   -3.00000000E-003   -1.51869120E-001    7.76417278E-002   -5.67628126E-001   -1.78514011E-001    3.85043382E-001   -3.60177772E-001
    7.01574803E-002   -8.00787402E-002   -3.00000000E-003   -1.61572216E-001    9.56012351E-002   -5.56793380E-001   -1.79194839E-001    3.75581905E-001   -3.33954336E-001
    7.15748031E-002   -8.00787402E-002   -3.00000000E-003   -1.70809636E-001    1.12551849E-001   -5.46479125E-001   -1.78877248E-001    3.66401030E-001   -3.08933361E-001
    7.29921260E-002   -8.00787402E-002   -3.00000000E-003   -1.79554750E-001    1.28446882E-001   -5.36652083E-001   -1.77613505E-001    3.57504443E-001   -2.85079656E-001
    7.44094488E-002   -8.00787402E-002   -3.00000000E-003   -1.87777739E-001    1.43239853E-001   -5.27282883E-001   -1.75454047E-001    3.48888145E-001   -2.62348993E-001
    7.58267717E-002   -8.00787402E-002   -3.00000000E-003   -1.95459668E-001    1.56894165E-001   -5.18341481E-001   -1.72448764E-001    3.40545708E-001   -2.40687076E-001
    7.72440945E-002   -8.00787402E-002   -3.00000000E-003   -2.02580950E-001    1.69375486E-001   -5.09800175E-001   -1.68647565E-001    3.32466856E-001   -2.20035150E-001
    7.86614173E-002   -8.00787402E-002   -3.00000000E-003   -2.09123040E-001    1.80652217E-001   -5.01635040E-001   -1.64098958E-001    3.24639351E-001   -2.00328304E-001
    8.00787402E-002   -8.00787402E-002   -3.00000000E-003   -2.15074580E-001    1.90700537E-001   -4.93820315E-001   -1.58853337E-001    3.17047979E-001   -1.81496420E-001
    8.14960630E-002   -8.00787402E-002   -3.00000000E-003   -2.20420817E-001    1.99496324E-001   -4.86333352E-001   -1.52959864E-001    3.09674559E-001   -1.63465697E-001
    8.29133858E-002   -8.00787402E-002   -3.00000000E-003   -2.25151487E-001    2.07024517E-001   -4.79154749E-001   -1.46470892E-001    3.02499728E-001   -1.46161422E-001
    8.43307087E-002   -8.00787402E-002   -3.00000000E-003   -2.29261609E-001    2.13274409E-001   -4.72261745E-001   -1.39436287E-001    2.95503437E-001   -1.29505697E-001
    8.57480315E-002   -8.00787402E-002   -3.00000000E-003   -2.32746396E-001    2.18240847E-001   -4.65636158E-001   -1.31908665E-001    2.88666031E-001   -1.13422880E-001
    8.71653543E-002   -8.00787402E-002   -3.00000000E-003   -2.35605368E-001    2.21923622E-001   -4.59258760E-001   -1.23939867E-001    2.81966091E-001   -9.78369773E-002
    8.85826772E-002   -8.00787402E-002   -3.00000000E-003   -2.37841556E-001    2.24329273E-001   -4.53111733E-001   -1.15581835E-001    2.75383681E-001   -8.26752751E-002
    9.00000000E-002   -8.00787402E-002   -3.00000000E-003   -2.39460828E-001    2.25470753E-001   -4.47177615E-001   -1.06886802E-001    2.68898721E-001   -6.78646232E-002
   -9.00000000E-002   -7.86614173E-002   -3.00000000E-003   -1.74806947E-001   -1.51705996E-001   -7.90268197E-002    1.79810276E-001    1.32790479E-001   -2.32221862E-001
   -8.85826772E-002   -7.86614173E-002   -3.00000000E-003   -1.83664024E-001   -1.55366350E-001   -8.51559649E-002    1.78006250E-001    1.35852986E-001   -2.45610024E-001
   -8.71653543E-002   -7.86614173E-002   -3.00000000E-003   -1.92762764E-001   -1.59364959E-001   -9.14799275E-002    1.75865155E-001    1.39140733E-001   -2.59535560E-001
   -8.57480315E-002   -7.86614173E-002   -3.00000000E-003   -2.02102639E-001   -1.63704870E-001   -9.80064426E-002    1.73364857E-001    1.42675190E-001   -2.74015905E-001
   -8.43307087E-002   -7.86614173E-002   -3.00000000E-003   -2.11681935E-001   -1.68387025E-001   -1.04744859E-001    1.70484387E-001    1.46474479E-001   -2.89068426E-001
   -8.29133858E-002   -7.86614173E-002   -3.00000000E-003   -2.21499481E-001   -1.73414036E-001   -1.11703787E-001    1.67203337E-001    1.50557361E-001   -3.04711290E-001
   -8.14960630E-002   -7.86614173E-002   -3.00000000E-003   -2.31554130E-001   -1.78787898E-001   -1.18894700E-001    1.63500250E-001    1.54941362E-001   -3.20961223E-001
   -8.00787402E-002   -7.86614173E-002   -3.00000000E-003   -2.41842407E-001   -1.84510731E-001   -1.26329150E-001    1.59355011E-001    1.59642497E-001   -3.37834596E-001
   -7.86614173E-002   -7.86614173E-002   -3.00000000E-003   -2.52366077E-001   -1.90585048E-001   -1.34020634E-001    1.54749345E-001    1.64674174E-001   -3.55350398E-001
   -7.72440945E-002   -7.86614173E-002   -3.00000000E-003   -2.63117537E-001   -1.97013350E-001   -1.41983085E-001    1.49660597E-001    1.70051480E-001   -3.73523705E-001
   -7.58267717E-002   -7.86614173E-002   -3.00000000E-003   -2.74096373E-001   -2.03798787E-001   -1.50232583E-001    1.44071018E-001    1.75783641E-001   -3.92372041E-001
   -7.44094488E-002   -7.86614173E-002   -3.00000000E-003   -2.85302431E-001   -2.10945475E-001   -1.58785251E-001    1.37961211E-001    1.81879481E-001   -4.11911988E-001
   -7.29921260E-002   -7.86614173E-002   -3.00000000E-003   -2.96734172E-001   -2.18458853E-001   -1.67659202E-001    1.31313382E-001    1.88345656E-001   -4.32160463E-001
   -7.15748031E-002   -7.86614173E-002   -3.00000000E-003   -3.08391750E-001   -2.26343552E-001   -1.76873751E-001    1.24109015E-001    1.95184438E-001   -4.53133055E-001
   -7.01574803E-002   -7.86614173E-002   -3.00000000E-003   -3.20272544E-001   -2.34607249E-001   -1.86449669E-001    1.16329436E-001    2.02399266E-001   -4.74847010E-001
   -6.87401575E-002   -7.86614173E-002   -3.00000000E-003   -3.32377592E-001   -2.43256321E-001   -1.96408973E-001    1.07956623E-001    2.09987866E-001   -4.97315677E-001
   -6.73228346E-002   -7.86614173E-002   -3.00000000E-003   -3.44710407E-001   -2.52300846E-001   -2.06774720E-001    9.89743842E-002    2.17945454E-001   -5.20557115E-001
   -6.59055118E-002   -7.86614173E-002   -3.00000000E-003   -3.57276430E-001   -2.61752759E-001   -2.17572662E-001    8.93657407E-002    2.26265211E-001   -5.44588602E-001
   -6.44881890E-002   -7.86614173E-002   -3.00000000E-003   -3.70081728E-001   -2.71624570E-001   -2.28832679E-001    7.91141112E-002    2.34935813E-001   -5.69431539E-001
   -6.30708661E-002   -7.86614173E-002   -3.00000000E-003   -3.83131903E-001   -2.81933370E-001   -2.40589673E-001    6.81969390E-002    2.43945991E-001   -5.95110874E-001
   -6.16535433E-002   -7.86614173E-002   -3.00000000E-003   -3.96424090E-001   -2.92691014E-001   -2.52882552E-001    5.65945735E-002    2.53276679E-001   -6.21652353E-001
   -6.02362205E-002   -7.86614173E-002   -3.00000000E-003   -4.09948796E-001   -3.03903005E-001   -2.65748363E-001    4.42828064E-002    2.62900789E-001   -6.49076877E-001
   -5.88188976E-002   -7.86614173E-002   -3.00000000E-003   -4.23688648E-001   -3.15566256E-001   -2.79204818E-001    3.12472502E-002    2.72787416E-001   -6.77390416E-001
   -5.74015748E-002   -7.86614173E-002   -3.00000000E-003   -4.37633944E-001   -3.27666271E-001   -2.93233754E-001    1.75002032E-002    2.82902448E-001   -7.06573658E-001
   -5.59842520E-002   -7.86614173E-002   -3.00000000E-003   -4.51833395E-001   -3.40204206E-001   -3.07781080E-001    3.09748505E-003    2.93222162E-001   -7.36606419E-001
   -5.45669291E-002   -7.86614173E-002   -3.00000000E-003   -4.66450767E-001   -3.53247142E-001   -3.22811363E-001   -1.18652925E-002    3.03751564E-001   -7.67542058E-001
   -5.31496063E-002   -7.86614173E-002   -3.00000000E-003   -4.81793060E-001   -3.66982209E-001   -3.38442802E-001   -2.73162596E-002    3.14529828E-001   -7.99631917E-001
   -5.17322835E-002   -7.86614173E-002   -3.00000000E-003   -4.98207630E-001   -3.81714653E-001   -3.55176802E-001   -4.33616481E-002    3.25616067E-001   -8.33476879E-001
   -5.03149606E-002   -7.86614173E-002   -3.00000000E-003   -5.15582120E-001   -3.97658562E-001   -3.74166839E-001   -6.05029118E-002    3.36985854E-001   -8.70028271E-001
   -4.88976378E-002   -7.86614173E-002   -3.00000000E-003   -5.32006638E-001   -4.14254306E-001   -3.96598319E-001   -7.97106402E-002    3.48229237E-001   -9.09654298E-001
   -4.74803150E-002   -7.86614173E-002   -3.00000000E-003   -5.44306392E-001   -4.28784589E-001   -4.20169580E-001   -1.01098651E-001    3.58509313E-001   -9.49710401E-001
   -4.60629921E-002   -7.86614173E-002   -3.00000000E-003   -5.54133724E-001   -4.38112752E-001   -4.40254958E-001   -1.19884638E-001    3.67931116E-001   -9.87406098E-001
   -4.46456693E-002   -7.86614173E-002   -3.00000000E-003   -5.66016947E-001   -4.42596099E-001   -4.56669635E-001   -1.28082675E-001    3.77272259E-001   -1.02356748E+000
   -4.32283465E-002   -7.86614173E-002   -3.00000000E-003   -2.54786860E-001   -3.06432014E-001    1.41675771E-001    1.62701299E-001    3.73476705E-001   -1.01557812E+000
   -4.18110236E-002   -7.86614173E-002   -3.00000000E-003   -2.58884486E-001   -2.99380621E-001    1.37904345E-001    1.58842901E-001    3.78255369E-001   -1.03805155E+000
   -4.03937008E-002   -7.86614173E-002   -3.00000000E-003   -2.64453603E-001   -2.95820356E-001    1.33777037E-001    1.46415008E-001    3.84520428E-001   -1.06838371E+000
   -3.89763780E-002   -7.86614173E-002   -3.00000000E-003   -2.70129807E-001   -3.01239107E-001    1.30488713E-001    1.38299708E-001    3.90518297E-001   -1.09640555E+000
   -3.75590551E-002   -7.86614173E-002   -3.00000000E-003   -2.75398029E-001   -3.03850877E-001    1.27450489E-001    1.34860959E-001    3.95435674E-001   -1.11894542E+000
   -3.61417323E-002   -7.86614173E-002   -3.00000000E-003   -2.80201276E-001   -3.04260575E-001    1.24282929E-001    1.31270949E-001    4.00099151E-001   -1.13988732E+000
   -3.47244094E-002   -7.86614173E-002   -3.00000000E-003   -2.84707404E-001   -3.03852595E-001    1.20795363E-001    1.26824331E-001    4.04929741E-001   -1.16091011E+000
   -3.33070866E-002   -7.86614173E-002   -3.00000000E-003   -2.89065374E-001   -3.03403301E-001    1.16989771E-001    1.21602345E-001    4.10052484E-001   -1.18240012E+000
   -3.18897638E-002   -7.86614173E-002   -3.00000000E-003   -2.93325076E-001   -3.03300903E-001    1.12944223E-001    1.16028478E-001    4.15390501E-001   -1.20401026E+000
   -3.04724409E-002   -7.86614173E-002   -3.00000000E-003   -2.97463421E-001   -3.03464534E-001    1.08711822E-001    1.10531697E-001    4.20801110E-001   -1.22520249E+000
   -2.90551181E-002   -7.86614173E-002   -3.00000000E-003   -3.01444130E-001   -3.03626479E-001    1.04301187E-001    1.05215919E-001    4.26213308E-001   -1.24572998E+000
   -2.76377953E-002   -7.86614173E-002   -3.00000000E-003   -3.05251769E-001   -3.03655351E-001    9.96985276E-002    9.99704686E-002    4.31639126E-001   -1.26564229E+000
   -2.62204724E-002   -7.86614173E-002   -3.00000000E-003   -3.08891814E-001   -3.03574553E-001    9.48938328E-002    9.46905800E-002    4.37107874E-001   -1.28504380E+000
   -2.48031496E-002   -7.86614173E-002   -3.00000000E-003   -3.12375089E-001   -3.03452598E-001    8.98917405E-002    8.93562936E-002    4.42622674E-001   -1.30395150E+000
   -2.33858268E-002   -7.86614173E-002   -3.00000000E-003   -3.15706571E-001   -3.03325544E-001    8.47045456E-002    8.40046430E-002    4.48161352E-001   -1.32229964E+000
   -2.19685039E-002   -7.86614173E-002   -3.00000000E-003   -3.18884732E-001   -3.03184812E-001    7.93444497E-002    7.86717483E-002    4.53694298E-001   -1.34000285E+000
   -2.05511811E-002   -7.86614173E-002   -3.00000000E-003   -3.21907939E-001   -3.03006990E-001    7.38194755E-002    7.33674822E-002    4.59202273E-001   -1.35700811E+000
   -1.91338583E-002   -7.86614173E-002   -3.00000000E-003   -3.24776129E-001   -3.02782628E-001    6.81356585E-002    6.80838461E-002    4.64673419E-001   -1.37328501E+000
   -1.77165354E-002   -7.86614173E-002   -3.00000000E-003   -3.27491394E-001   -3.02515982E-001    6.23013939E-002    6.28134529E-002    4.70096110E-001   -1.38880354E+000
   -1.62992126E-002   -7.86614173E-002   -3.00000000E-003   -3.30055893E-001   -3.02213870E-001    5.63281152E-002    5.75557186E-002    4.75455490E-001   -1.40352204E+000
   -1.48818898E-002   -7.86614173E-002   -3.00000000E-003   -3.32470940E-001   -3.01876005E-001    5.02258771E-002    5.23220396E-002    4.80733569E-001   -1.41739035E+000
   -1.34645669E-002   -7.86614173E-002   -3.00000000E-003   -3.34736939E-001   -3.01498109E-001    4.40063827E-002    4.71132510E-002    4.85913719E-001   -1.43036093E+000
   -1.20472441E-002   -7.86614173E-002   -3.00000000E-003   -3.36854401E-001   -3.01076805E-001    3.76802927E-002    4.19284532E-002    4.90980526E-001   -1.44238957E+000
   -1.06299213E-002   -7.86614173E-002   -3.00000000E-003   -3.38824389E-001   -3.00612328E-001    3.12585283E-002    3.67675532E-002    4.95919960E-001   -1.45343421E+000
   -9.21259843E-003   -7.86614173E-002   -3.00000000E-003   -3.40648124E-001   -3.00104421E-001    2.47519906E-002    3.16281987E-002    5.00718068E-001   -1.46345109E+000
   -7.79527559E-003   -7.86614173E-002   -3.00000000E-003   -3.42325731E-001   -2.99554050E-001    1.81755793E-002    2.65128962E-002    5.05361432E-001   -1.47239692E+000
   -6.37795276E-003   -7.86614173E-002   -3.00000000E-003   -3.43857310E-001   -2.98958996E-001    1.15394552E-002    2.14247681E-002    5.09836487E-001   -1.48022770E+000
   -4.96062992E-003   -7.86614173E-002   -3.00000000E-003   -3.45243368E-001   -2.98317072E-001    4.85609727E-003    1.63583713E-002    5.14131393E-001   -1.48690373E+000
   -3.54330709E-003   -7.86614173E-002   -3.00000000E-003   -3.46483999E-001   -2.97629173E-001   -1.86160648E-003    1.13125245E-002    5.18236494E-001   -1.49238902E+000
   -2.12598425E-003   -7.86614173E-002   -3.00000000E-003   -3.47578995E-001   -2.96896712E-001   -8.59945580E-003    6.28522569E-003    5.22142142E-001   -1.49664778E+000
   -7.08661417E-004   -7.86614173E-002   -3.00000000E-003   -3.48527149E-001   -2.96119260E-001   -1.53465554E-002    1.27828231E-003    5.25839591E-001   -1.49964584E+000
    7.08661417E-004   -7.86614173E-002   -3.00000000E-003   -3.49327044E-001   -2.95297881E-001   -2.20875626E-002   -3.71554719E-003    5.29322624E-001   -1.50135496E+000
    2.12598425E-003   -7.86614173E-002   -3.00000000E-003   -3.49977201E-001   -2.94433504E-001   -2.88121628E-002   -8.69254676E-003    5.32585560E-001   -1.50175029E+000
    3.54330709E-003   -7.86614173E-002   -3.00000000E-003   -3.50476417E-001   -2.93530040E-001   -3.55057861E-002   -1.36613186E-002    5.35625800E-001   -1.50081240E+000
    4.96062992E-003   -7.86614173E-002   -3.00000000E-003   -3.50822604E-001   -2.92588569E-001   -4.21574662E-002   -1.86194208E-002    5.38440975E-001   -1.49852371E+000
    6.37795276E-003   -7.86614173E-002   -3.00000000E-003   -3.51012990E-001   -2.91611774E-001   -4.87542807E-002   -2.35695413E-002    5.41030406E-001   -1.49487109E+000
    7.79527559E-003   -7.86614173E-002   -3.00000000E-003   -3.51045071E-001   -2.90602162E-001   -5.52851636E-002   -2.85109828E-002    5.43395735E-001   -1.48984852E+000
    9.21259843E-003   -7.86614173E-002   -3.00000000E-003   -3.50916320E-001   -2.89563434E-001   -6.17389914E-002   -3.34479234E-002    5.45540368E-001   -1.48345557E+000
    1.06299213E-002   -7.86614173E-002   -3.00000000E-003   -3.50624926E-001   -2.88497278E-001   -6.81052279E-002   -3.83837290E-002    5.47468358E-001   -1.47569426E+000
    1.20472441E-002   -7.86614173E-002   -3.00000000E-003   -3.50168498E-001   -2.87410068E-001   -7.43720074E-002   -4.33175536E-002    5.49188056E-001   -1.46657603E+000
    1.34645669E-002   -7.86614173E-002   -3.00000000E-003   -3.49543112E-001   -2.86304219E-001   -8.05288688E-002   -4.82504054E-002    5.50705428E-001   -1.45611061E+000
    1.48818898E-002   -7.86614173E-002   -3.00000000E-003   -3.48746404E-001   -2.85181098E-001   -8.65681634E-002   -5.31791133E-002    5.52029542E-001   -1.44431735E+000
    1.62992126E-002   -7.86614173E-002   -3.00000000E-003   -3.47777363E-001   -2.84044448E-001   -9.24814458E-002   -5.81083419E-002    5.53169701E-001   -1.43122001E+000
    1.77165354E-002   -7.86614173E-002   -3.00000000E-003   -3.46636769E-001   -2.82897690E-001   -9.82595831E-002   -6.30383813E-002    5.54137387E-001   -1.41684657E+000
    1.91338583E-002   -7.86614173E-002   -3.00000000E-003   -3.45323779E-001   -2.81746872E-001   -1.03888581E-001   -6.79707306E-002    5.54947485E-001   -1.40123094E+000
    2.05511811E-002   -7.86614173E-002   -3.00000000E-003   -3.43834410E-001   -2.80593243E-001   -1.09359787E-001   -7.29006238E-002    5.55612130E-001   -1.38440518E+000
    2.19685039E-002   -7.86614173E-002   -3.00000000E-003   -3.42164453E-001   -2.79435562E-001   -1.14666951E-001   -7.78256971E-002    5.56141808E-001   -1.36640710E+000
    2.33858268E-002   -7.86614173E-002   -3.00000000E-003   -3.40316230E-001   -2.78272986E-001   -1.19808308E-001   -8.27521047E-002    5.56543531E-001   -1.34727536E+000
    2.48031496E-002   -7.86614173E-002   -3.00000000E-003   -3.38301275E-001   -2.77110462E-001   -1.24777485E-001   -8.76848046E-002    5.56828234E-001   -1.32705447E+000
    2.62204724E-002   -7.86614173E-002   -3.00000000E-003   -3.36131939E-001   -2.75956566E-001   -1.29550660E-001   -9.26221229E-002    5.57015401E-001   -1.30579370E+000
    2.76377953E-002   -7.86614173E-002   -3.00000000E-003   -3.33801324E-001   -2.74816026E-001   -1.34095032E-001   -9.75579092E-002    5.57129834E-001   -1.28354653E+000
    2.90551181E-002   -7.86614173E-002   -3.00000000E-003   -3.31278218E-001   -2.73675572E-001   -1.38397848E-001   -1.02473599E-001    5.57177503E-001   -1.26035381E+000
    3.04724409E-002   -7.86614173E-002   -3.00000000E-003   -3.28539089E-001   -2.72505109E-001   -1.42488270E-001   -1.07383568E-001    5.57134948E-001   -1.23624097E+000
    3.18897638E-002   -7.86614173E-002   -3.00000000E-003   -3.25622032E-001   -2.71291037E-001   -1.46423211E-001   -1.12332102E-001    5.56967148E-001   -1.21123041E+000
    3.33070866E-002   -7.86614173E-002   -3.00000000E-003   -3.22659933E-001   -2.70075896E-001   -1.50195812E-001   -1.17376502E-001    5.56689539E-001   -1.18538847E+000
    3.47244094E-002   -7.86614173E-002   -3.00000000E-003   -3.19773899E-001   -2.68955729E-001   -1.53627710E-001   -1.22497914E-001    5.56407851E-001   -1.15884953E+000
    3.61417323E-002   -7.86614173E-002   -3.00000000E-003   -3.16881804E-001   -2.67964373E-001   -1.56446720E-001   -1.27558570E-001    5.56241144E-001   -1.13176028E+000
    3.75590551E-002   -7.86614173E-002   -3.00000000E-003   -3.13696003E-001   -2.66946987E-001   -1.58513501E-001   -1.32398543E-001    5.56168557E-001   -1.10416125E+000
    3.89763780E-002   -7.86614173E-002   -3.00000000E-003   -3.09818751E-001   -2.65527759E-001   -1.59909079E-001   -1.36996984E-001    5.55956542E-001   -1.07591859E+000
    4.03937008E-002   -7.86614173E-002   -3.00000000E-003   -3.04660431E-001   -2.63011433E-001   -1.61319533E-001   -1.41742070E-001    5.54984169E-001   -1.04646797E+000
    4.18110236E-002   -7.86614173E-002   -3.00000000E-003   -3.00268931E-001   -2.58663975E-001   -1.65603387E-001   -1.48764420E-001    5.52108759E-001   -1.01463506E+000
    4.32283465E-002   -7.86614173E-002   -3.00000000E-003   -3.02576001E-001   -2.55841167E-001   -1.66594328E-001   -1.59996797E-001    5.47503378E-001   -9.82514984E-001
    4.46456693E-002   -7.86614173E-002   -3.00000000E-003    7.41120872E-002   -3.19505358E-001   -8.45778455E-001   -2.57055017E-003    5.63616220E-001   -9.67293364E-001
    4.60629921E-002   -7.86614173E-002   -3.00000000E-003    5.81054509E-002   -2.97618423E-001   -8.27602281E-001   -1.87765243E-002    5.52333049E-001   -9.24166194E-001
    4.74803150E-002   -7.86614173E-002   -3.00000000E-003    4.65881820E-002   -2.78161559E-001   -8.08347653E-001   -3.78938748E-002    5.42976023E-001   -8.83811804E-001
    4.88976378E-002   -7.86614173E-002   -3.00000000E-003    3.61180463E-002   -2.57104205E-001   -7.86642224E-001   -6.02832548E-002    5.34155959E-001   -8.44272700E-001
    5.03149606E-002   -7.86614173E-002   -3.00000000E-003    2.41568036E-002   -2.32059233E-001   -7.63331781E-001   -8.33096644E-002    5.24749014E-001   -8.04359960E-001
    5.17322835E-002   -7.86614173E-002   -3.00000000E-003    9.90266265E-003   -2.03804386E-001   -7.40764432E-001   -1.03411654E-001    5.14340521E-001   -7.63971979E-001
    5.31496063E-002   -7.86614173E-002   -3.00000000E-003   -5.36572500E-003   -1.75118380E-001   -7.20444705E-001   -1.19556718E-001    5.03313968E-001   -7.23840433E-001
    5.45669291E-002   -7.86614173E-002   -3.00000000E-003   -2.03533735E-002   -1.47580919E-001   -7.02187646E-001   -1.32873375E-001    4.92143371E-001   -6.84560182E-001
    5.59842520E-002   -7.86614173E-002   -3.00000000E-003   -3.46186347E-002   -1.21343312E-001   -6.85318821E-001   -1.44507068E-001    4.81055957E-001   -6.46349887E-001
    5.74015748E-002   -7.86614173E-002   -3.00000000E-003   -4.81975199E-002   -9.60786783E-002   -6.69349368E-001   -1.55018315E-001    4.70112707E-001   -6.09247739E-001
    5.88188976E-002   -7.86614173E-002   -3.00000000E-003   -6.12524828E-002   -7.14752815E-002   -6.54036367E-001   -1.64550487E-001    4.59311257E-001   -5.73249636E-001
    6.02362205E-002   -7.86614173E-002   -3.00000000E-003   -7.39301001E-002   -4.73614873E-002   -6.39302094E-001   -1.73046633E-001    4.48637454E-001   -5.38364264E-001
    6.16535433E-002   -7.86614173E-002   -3.00000000E-003   -8.63160499E-002   -2.37118359E-002   -6.25147345E-001   -1.80397753E-001    4.38089472E-001   -5.04611740E-001
    6.30708661E-002   -7.86614173E-002   -3.00000000E-003   -9.84339905E-002   -5.97700765E-004   -6.11603840E-001   -1.86517492E-001    4.27676281E-001   -4.72023087E-001
    6.44881890E-002   -7.86614173E-002   -3.00000000E-003   -1.10263465E-001    2.18685088E-002   -5.98692766E-001   -1.91371850E-001    4.17418865E-001   -4.40629160E-001
    6.59055118E-002   -7.86614173E-002   -3.00000000E-003   -1.21760439E-001    4.35686246E-002   -5.86415869E-001   -1.94976241E-001    4.07343226E-001   -4.10452826E-001
    6.73228346E-002   -7.86614173E-002   -3.00000000E-003   -1.32871274E-001    6.44011764E-002   -5.74758322E-001   -1.97376401E-001    3.97470519E-001   -3.81506491E-001
    6.87401575E-002   -7.86614173E-002   -3.00000000E-003   -1.43550206E-001    8.42846389E-002   -5.63689528E-001   -1.98631957E-001    3.87823255E-001   -3.53787112E-001
    7.01574803E-002   -7.86614173E-002   -3.00000000E-003   -1.53759253E-001    1.03155994E-001   -5.53174799E-001   -1.98805559E-001    3.78415133E-001   -3.27281603E-001
    7.15748031E-002   -7.86614173E-002   -3.00000000E-003   -1.63467405E-001    1.20962936E-001   -5.43177053E-001   -1.97956259E-001    3.69254899E-001   -3.01961340E-001
    7.29921260E-002   -7.86614173E-002   -3.00000000E-003   -1.72649619E-001    1.37661691E-001   -5.33659381E-001   -1.96139337E-001    3.60347155E-001   -2.77789563E-001
    7.44094488E-002   -7.86614173E-002   -3.00000000E-003   -1.81279809E-001    1.53207382E-001   -5.24589749E-001   -1.93407999E-001    3.51687674E-001   -2.54717620E-001
    7.58267717E-002   -7.86614173E-002   -3.00000000E-003   -1.89339271E-001    1.67563925E-001   -5.15937738E-001   -1.89813191E-001    3.43271899E-001   -2.32692313E-001
    7.72440945E-002   -7.86614173E-002   -3.00000000E-003   -1.96811614E-001    1.80697625E-001   -5.07674968E-001   -1.85405471E-001    3.35089583E-001   -2.11651933E-001
    7.86614173E-002   -7.86614173E-002   -3.00000000E-003   -2.03679921E-001    1.92576708E-001   -4.99777500E-001   -1.80233888E-001    3.27129532E-001   -1.91530788E-001
    8.00787402E-002   -7.86614173E-002   -3.00000000E-003   -2.09934536E-001    2.03176997E-001   -4.92220007E-001   -1.74349378E-001    3.19377387E-001   -1.72258106E-001
    8.14960630E-002   -7.86614173E-002   -3.00000000E-003   -2.15561925E-001    2.12473870E-001   -4.84980287E-001   -1.67802048E-001    3.11816292E-001   -1.53760037E-001
    8.29133858E-002   -7.86614173E-002   -3.00000000E-003   -2.20552868E-001    2.20451667E-001   -4.78039160E-001   -1.60644832E-001    3.04427687E-001   -1.35961588E-001
    8.43307087E-002   -7.86614173E-002   -3.00000000E-003   -2.24903611E-001    2.27098934E-001   -4.71375193E-001   -1.52929324E-001    2.97194128E-001   -1.18786633E-001
    8.57480315E-002   -7.86614173E-002   -3.00000000E-003   -2.28610618E-001    2.32410817E-001   -4.64969375E-001   -1.44708010E-001    2.90095984E-001   -1.02158762E-001
    8.71653543E-002   -7.86614173E-002   -3.00000000E-003   -2.31673697E-001    2.36386298E-001   -4.58803441E-001   -1.36034491E-001    2.83114676E-001   -8.60040501E-002
    8.85826772E-002   -7.86614173E-002   -3.00000000E-003   -2.34096783E-001    2.39032254E-001   -4.52860574E-001   -1.26961951E-001    2.76231679E-001   -7.02507612E-002
    9.00000000E-002   -7.86614173E-002   -3.00000000E-003   -2.35885572E-001    2.40359699E-001   -4.47123643E-001   -1.17544689E-001    2.69428495E-001   -5.48291107E-002
   -9.00000000E-002   -7.72440945E-002   -3.00000000E-003   -1.82724176E-001   -1.47776140E-001   -7.53108323E-002    1.83462011E-001    1.30973232E-001   -2.27175720E-001
   -8.85826772E-002   -7.72440945E-002   -3.00000000E-003   -1.91818266E-001   -1.51597075E-001   -8.12690760E-002    1.81984073E-001    1.34019771E-001   -2.40701764E-001
   -8.71653543E-002   -7.72440945E-002   -3.00000000E-003   -2.01160901E-001   -1.55780121E-001   -8.74100242E-002    1.80173531E-001    1.37280130E-001   -2.54778158E-001
   -8.57480315E-002   -7.72440945E-002   -3.00000000E-003   -2.10752320E-001   -1.60327237E-001   -9.37411643E-002    1.78007467E-001    1.40774733E-001   -2.69422531E-001
   -8.43307087E-002   -7.72440945E-002   -3.00000000E-003   -2.20591095E-001   -1.65240364E-001   -1.00270869E-001    1.75465827E-001    1.44521894E-001   -2.84653768E-001
   -8.29133858E-002   -7.72440945E-002   -3.00000000E-003   -2.30677468E-001   -1.70519555E-001   -1.07008240E-001    1.72526714E-001    1.48538813E-001   -3.00489301E-001
   -8.14960630E-002   -7.72440945E-002   -3.00000000E-003   -2.41010605E-001   -1.76167938E-001   -1.13963883E-001    1.69170196E-001    1.52842593E-001   -3.16947217E-001
   -8.00787402E-002   -7.72440945E-002   -3.00000000E-003   -2.51589584E-001   -1.82187721E-001   -1.21148735E-001    1.65376896E-001    1.57448996E-001   -3.34046062E-001
   -7.86614173E-002   -7.72440945E-002   -3.00000000E-003   -2.62415154E-001   -1.88580076E-001   -1.28575931E-001    1.61127285E-001    1.62370759E-001   -3.51803797E-001
   -7.72440945E-002   -7.72440945E-002   -3.00000000E-003   -2.73483464E-001   -1.95348071E-001   -1.36259545E-001    1.56401446E-001    1.67622423E-001   -3.70238325E-001
   -7.58267717E-002   -7.72440945E-002   -3.00000000E-003   -2.84793725E-001   -2.02494103E-001   -1.44215625E-001    1.51181629E-001    1.73213180E-001   -3.89367702E-001
   -7.44094488E-002   -7.72440945E-002   -3.00000000E-003   -2.96348037E-001   -2.10022554E-001   -1.52459387E-001    1.45449936E-001    1.79151130E-001   -4.09210061E-001
   -7.29921260E-002   -7.72440945E-002   -3.00000000E-003   -3.08144655E-001   -2.17937112E-001   -1.61009344E-001    1.39188517E-001    1.85443146E-001   -4.29783475E-001
   -7.15748031E-002   -7.72440945E-002   -3.00000000E-003   -3.20186154E-001   -2.26243236E-001   -1.69884368E-001    1.32381601E-001    1.92090908E-001   -4.51105399E-001
   -7.01574803E-002   -7.72440945E-002   -3.00000000E-003   -3.32470510E-001   -2.34947520E-001   -1.79104951E-001    1.25011795E-001    1.99098202E-001   -4.73195135E-001
   -6.87401575E-002   -7.72440945E-002   -3.00000000E-003   -3.45000482E-001   -2.44056175E-001   -1.88692583E-001    1.17063087E-001    2.06462691E-001   -4.96068427E-001
   -6.73228346E-002   -7.72440945E-002   -3.00000000E-003   -3.57780603E-001   -2.53577590E-001   -1.98668799E-001    1.08522639E-001    2.14180577E-001   -5.19743597E-001
   -6.59055118E-002   -7.72440945E-002   -3.00000000E-003   -3.70819959E-001   -2.63523871E-001   -2.09057911E-001    9.93772912E-002    2.22246424E-001   -5.44241996E-001
   -6.44881890E-002   -7.72440945E-002   -3.00000000E-003   -3.84130801E-001   -2.73909270E-001   -2.19890188E-001    8.96152074E-002    2.30651547E-001   -5.69591265E-001
   -6.30708661E-002   -7.72440945E-002   -3.00000000E-003   -3.97726358E-001   -2.84753519E-001   -2.31204218E-001    7.92181705E-002    2.39388618E-001   -5.95828307E-001
   -6.16535433E-002   -7.72440945E-002   -3.00000000E-003   -4.11611370E-001   -2.96073489E-001   -2.43053510E-001    6.81652330E-002    2.48441572E-001   -6.23003342E-001
   -6.02362205E-002   -7.72440945E-002   -3.00000000E-003   -4.25769045E-001   -3.07877232E-001   -2.55499005E-001    5.64242197E-002    2.57786532E-001   -6.51165019E-001
   -5.88188976E-002   -7.72440945E-002   -3.00000000E-003   -4.40145686E-001   -3.20145458E-001   -2.68581165E-001    4.39652670E-002    2.67387822E-001   -6.80340499E-001
   -5.74015748E-002   -7.72440945E-002   -3.00000000E-003   -4.54658137E-001   -3.32813526E-001   -2.82262511E-001    3.07943067E-002    2.77200807E-001   -7.10488011E-001
   -5.59842520E-002   -7.72440945E-002   -3.00000000E-003   -4.69287699E-001   -3.45794466E-001   -2.96376899E-001    1.70197987E-002    2.87193084E-001   -7.41496217E-001
   -5.45669291E-002   -7.72440945E-002   -3.00000000E-003   -4.84238261E-001   -3.59075320E-001   -3.10673472E-001    2.90383881E-003    2.97393448E-001   -7.73305739E-001
   -5.31496063E-002   -7.72440945E-002   -3.00000000E-003   -5.00098159E-001   -3.72888973E-001   -3.25018630E-001   -1.11782104E-002    3.07934411E-001   -8.06171163E-001
   -5.17322835E-002   -7.72440945E-002   -3.00000000E-003   -5.17942331E-001   -3.87853955E-001   -3.39798315E-001   -2.49605969E-002    3.19092766E-001   -8.41077647E-001
   -5.03149606E-002   -7.72440945E-002   -3.00000000E-003   -5.39372329E-001   -4.04910465E-001   -3.57013079E-001   -3.87282676E-002    3.31320260E-001   -8.80540945E-001
   -4.88976378E-002   -7.72440945E-002   -3.00000000E-003   -5.63275882E-001   -4.24610475E-001   -3.83955518E-001   -5.38066049E-002    3.44625087E-001   -9.29868577E-001
   -4.74803150E-002   -7.72440945E-002   -3.00000000E-003   -5.72458402E-001   -4.41576832E-001   -4.18896537E-001   -7.57232941E-002    3.55069769E-001   -9.81927417E-001
   -4.60629921E-002   -7.72440945E-002   -3.00000000E-003   -5.76384307E-001   -4.36198235E-001   -4.42929212E-001   -8.55554228E-002    3.61035236E-001   -1.01461009E+000
   -4.46456693E-002   -7.72440945E-002   -3.00000000E-003   -2.55481679E-001   -3.03631025E-001    1.45985236E-001    1.63283360E-001    3.53373927E-001   -9.92621829E-001
   -4.32283465E-002   -7.72440945E-002   -3.00000000E-003   -2.60168584E-001   -3.00211777E-001    1.43847424E-001    1.61276117E-001    3.56698698E-001   -1.01075532E+000
   -4.18110236E-002   -7.72440945E-002   -3.00000000E-003   -2.64907604E-001   -2.97075202E-001    1.40954343E-001    1.56453608E-001    3.60579054E-001   -1.03230686E+000
   -4.03937008E-002   -7.72440945E-002   -3.00000000E-003   -2.69962926E-001   -2.95778607E-001    1.37707994E-001    1.49353876E-001    3.65163288E-001   -1.05672623E+000
   -3.89763780E-002   -7.72440945E-002   -3.00000000E-003   -2.75135474E-001   -2.96783186E-001    1.34462629E-001    1.42689105E-001    3.69940265E-001   -1.08119491E+000
   -3.75590551E-002   -7.72440945E-002   -3.00000000E-003   -2.80154727E-001   -2.97979478E-001    1.31205047E-001    1.37481735E-001    3.74530979E-001   -1.10401918E+000
   -3.61417323E-002   -7.72440945E-002   -3.00000000E-003   -2.84924840E-001   -2.98479037E-001    1.27801876E-001    1.32754404E-001    3.79022751E-001   -1.12567151E+000
   -3.47244094E-002   -7.72440945E-002   -3.00000000E-003   -2.89470870E-001   -2.98484133E-001    1.24158337E-001    1.27869298E-001    3.83583801E-001   -1.14688021E+000
   -3.33070866E-002   -7.72440945E-002   -3.00000000E-003   -2.93846955E-001   -2.98331081E-001    1.20251035E-001    1.22688240E-001    3.88295047E-001   -1.16795889E+000
   -3.18897638E-002   -7.72440945E-002   -3.00000000E-003   -2.98083981E-001   -2.98227495E-001    1.16101598E-001    1.17318825E-001    3.93148107E-001   -1.18886237E+000
   -3.04724409E-002   -7.72440945E-002   -3.00000000E-003   -3.02182405E-001   -2.98201495E-001    1.11736355E-001    1.11914875E-001    3.98093570E-001   -1.20940107E+000
   -2.90551181E-002   -7.72440945E-002   -3.00000000E-003   -3.06130616E-001   -2.98182070E-001    1.07167407E-001    1.06555261E-001    4.03092993E-001   -1.22943534E+000
   -2.76377953E-002   -7.72440945E-002   -3.00000000E-003   -3.09921047E-001   -2.98110511E-001    1.02397720E-001    1.01228004E-001    4.08136074E-001   -1.24892879E+000
   -2.62204724E-002   -7.72440945E-002   -3.00000000E-003   -3.13552616E-001   -2.97978802E-001    9.74277419E-002    9.59024253E-002    4.13223632E-001   -1.26788615E+000
   -2.48031496E-002   -7.72440945E-002   -3.00000000E-003   -3.17028785E-001   -2.97804296E-001    9.22619358E-002    9.05648979E-002    4.18351651E-001   -1.28629750E+000
   -2.33858268E-002   -7.72440945E-002   -3.00000000E-003   -3.20351679E-001   -2.97603033E-001    8.69105340E-002    8.52234676E-002    4.23506984E-001   -1.30412391E+000
   -2.19685039E-002   -7.72440945E-002   -3.00000000E-003   -3.23521990E-001   -2.97376261E-001    8.13825852E-002    7.98930884E-002    4.28672469E-001   -1.32131430E+000
   -2.05511811E-002   -7.72440945E-002   -3.00000000E-003   -3.26539277E-001   -2.97118519E-001    7.56873362E-002    7.45799115E-002    4.33832635E-001   -1.33782276E+000
   -1.91338583E-002   -7.72440945E-002   -3.00000000E-003   -3.29403743E-001   -2.96823472E-001    6.98329224E-002    6.92863986E-002    4.38972822E-001   -1.35360810E+000
   -1.77165354E-002   -7.72440945E-002   -3.00000000E-003   -3.32116547E-001   -2.96491153E-001    6.38278275E-002    6.40108889E-002    4.44080804E-001   -1.36863439E+000
   -1.62992126E-002   -7.72440945E-002   -3.00000000E-003   -3.34678656E-001   -2.96123670E-001    5.76836299E-002    5.87546153E-002    4.49142718E-001   -1.38286115E+000
   -1.48818898E-002   -7.72440945E-002   -3.00000000E-003   -3.37091236E-001   -2.95722254E-001    5.14103261E-002    5.35185149E-002    4.54145172E-001   -1.39624739E+000
   -1.34645669E-002   -7.72440945E-002   -3.00000000E-003   -3.39354728E-001   -2.95283515E-001    4.50192179E-002    4.83055481E-002    4.59072354E-001   -1.40874716E+000
   -1.20472441E-002   -7.72440945E-002   -3.00000000E-003   -3.41469933E-001   -2.94806729E-001    3.85210920E-002    4.31167560E-002    4.63911430E-001   -1.42032026E+000
   -1.06299213E-002   -7.72440945E-002   -3.00000000E-003   -3.43437421E-001   -2.94291560E-001    3.19267651E-002    3.79528824E-002    4.68649094E-001   -1.43092495E+000
   -9.21259843E-003   -7.72440945E-002   -3.00000000E-003   -3.45257936E-001   -2.93735890E-001    2.52480358E-002    3.28117840E-002    4.73271693E-001   -1.44051834E+000
   -7.79527559E-003   -7.72440945E-002   -3.00000000E-003   -3.46931680E-001   -2.93142216E-001    1.84976906E-002    2.76924988E-002    4.77769119E-001   -1.44906380E+000
   -6.37795276E-003   -7.72440945E-002   -3.00000000E-003   -3.48458618E-001   -2.92507381E-001    1.16876773E-002    2.25996884E-002    4.82128288E-001   -1.45651953E+000
   -4.96062992E-003   -7.72440945E-002   -3.00000000E-003   -3.49839159E-001   -2.91832934E-001    4.83050373E-003    1.75269775E-002    4.86339264E-001   -1.46284927E+000
   -3.54330709E-003   -7.72440945E-002   -3.00000000E-003   -3.51073163E-001   -2.91117661E-001   -2.06257684E-003    1.24748500E-002    4.90393144E-001   -1.46801925E+000
   -2.12598425E-003   -7.72440945E-002   -3.00000000E-003   -3.52159981E-001   -2.90362740E-001   -8.97714787E-003    7.44267525E-003    4.94280257E-001   -1.47199473E+000
   -7.08661417E-004   -7.72440945E-002   -3.00000000E-003   -3.53098844E-001   -2.89568934E-001   -1.59020792E-002    2.42654865E-003    4.97994474E-001   -1.47474759E+000
    7.08661417E-004   -7.72440945E-002   -3.00000000E-003   -3.53888574E-001   -2.88736121E-001   -2.28238867E-002   -2.57309956E-003    5.01528846E-001   -1.47625018E+000
    2.12598425E-003   -7.72440945E-002   -3.00000000E-003   -3.54527744E-001   -2.87867345E-001   -2.97298907E-002   -7.55732351E-003    5.04879308E-001   -1.47648091E+000
    3.54330709E-003   -7.72440945E-002   -3.00000000E-003   -3.55015079E-001   -2.86964277E-001   -3.66084073E-002   -1.25318861E-002    5.08042250E-001   -1.47541975E+000
    4.96062992E-003   -7.72440945E-002   -3.00000000E-003   -3.55348704E-001   -2.86029225E-001   -4.34463976E-002   -1.74986303E-002    5.11016661E-001   -1.47305336E+000
    6.37795276E-003   -7.72440945E-002   -3.00000000E-003   -3.55526201E-001   -2.85063572E-001   -5.02334824E-002   -2.24543282E-002    5.13800428E-001   -1.46936775E+000
    7.79527559E-003   -7.72440945E-002   -3.00000000E-003   -3.55545708E-001   -2.84071158E-001   -5.69571714E-002   -2.74012631E-002    5.16395916E-001   -1.46435958E+000
    9.21259843E-003   -7.72440945E-002   -3.00000000E-003   -3.55404962E-001   -2.83053213E-001   -6.36068011E-002   -3.23443319E-002    5.18804906E-001   -1.45802616E+000
    1.06299213E-002   -7.72440945E-002   -3.00000000E-003   -3.55101780E-001   -2.82014385E-001   -7.01713444E-002   -3.72836655E-002    5.21031639E-001   -1.45037099E+000
    1.20472441E-002   -7.72440945E-002   -3.00000000E-003   -3.54634024E-001   -2.80957309E-001   -7.66398720E-002   -4.22219502E-002    5.23081575E-001   -1.44140207E+000
    1.34645669E-002   -7.72440945E-002   -3.00000000E-003   -3.53999064E-001   -2.79885852E-001   -8.30025045E-002   -4.71564038E-002    5.24960405E-001   -1.43113093E+000
    1.48818898E-002   -7.72440945E-002   -3.00000000E-003   -3.53195275E-001   -2.78801437E-001   -8.92499211E-002   -5.20882750E-002    5.26675731E-001   -1.41957469E+000
    1.62992126E-002   -7.72440945E-002   -3.00000000E-003   -3.52220983E-001   -2.77707373E-001   -9.53734492E-002   -5.70184513E-002    5.28235226E-001   -1.40675371E+000
    1.77165354E-002   -7.72440945E-002   -3.00000000E-003   -3.51075524E-001   -2.76608049E-001   -1.01362943E-001   -6.19479256E-002    5.29648818E-001   -1.39269378E+000
    1.91338583E-002   -7.72440945E-002   -3.00000000E-003   -3.49758012E-001   -2.75505911E-001   -1.07208021E-001   -6.68787686E-002    5.30927465E-001   -1.37742544E+000
    2.05511811E-002   -7.72440945E-002   -3.00000000E-003   -3.48266237E-001   -2.74403225E-001   -1.12900150E-001   -7.18069521E-002    5.32079929E-001   -1.36097751E+000
    2.19685039E-002   -7.72440945E-002   -3.00000000E-003   -3.46599063E-001   -2.73300835E-001   -1.18432194E-001   -7.67320055E-002    5.33115641E-001   -1.34338471E+000
    2.33858268E-002   -7.72440945E-002   -3.00000000E-003   -3.44758001E-001   -2.72200410E-001   -1.23797159E-001   -8.16562792E-002    5.34043035E-001   -1.32468376E+000
    2.48031496E-002   -7.72440945E-002   -3.00000000E-003   -3.42747269E-001   -2.71105130E-001   -1.28985113E-001   -8.65811926E-002    5.34872260E-001   -1.30491551E+000
    2.62204724E-002   -7.72440945E-002   -3.00000000E-003   -3.40569650E-001   -2.70018545E-001   -1.33981539E-001   -9.15053243E-002    5.35615701E-001   -1.28412275E+000
    2.76377953E-002   -7.72440945E-002   -3.00000000E-003   -3.38221325E-001   -2.68940904E-001   -1.38770992E-001   -9.64270177E-002    5.36284604E-001   -1.26234878E+000
    2.90551181E-002   -7.72440945E-002   -3.00000000E-003   -3.35693034E-001   -2.67867255E-001   -1.43348470E-001   -1.01339648E-001    5.36881871E-001   -1.23963244E+000
    3.04724409E-002   -7.72440945E-002   -3.00000000E-003   -3.32985368E-001   -2.66788876E-001   -1.47720155E-001   -1.06254013E-001    5.37402257E-001   -1.21601050E+000
    3.18897638E-002   -7.72440945E-002   -3.00000000E-003   -3.30122571E-001   -2.65708008E-001   -1.51892308E-001   -1.11183976E-001    5.37841233E-001   -1.19152280E+000
    3.33070866E-002   -7.72440945E-002   -3.00000000E-003   -3.27151678E-001   -2.64643682E-001   -1.55837414E-001   -1.16142260E-001    5.38215539E-001   -1.16622872E+000
    3.47244094E-002   -7.72440945E-002   -3.00000000E-003   -3.24096119E-001   -2.63621920E-001   -1.59474335E-001   -1.21108151E-001    5.38564841E-001   -1.14020481E+000
    3.61417323E-002   -7.72440945E-002   -3.00000000E-003   -3.20899969E-001   -2.62629998E-001   -1.62711234E-001   -1.26026343E-001    5.38919208E-001   -1.11351994E+000
    3.75590551E-002   -7.72440945E-002   -3.00000000E-003   -3.17430479E-001   -2.61577055E-001   -1.65534474E-001   -1.30859808E-001    5.39243178E-001   -1.08618486E+000
    3.89763780E-002   -7.72440945E-002   -3.00000000E-003   -3.13558341E-001   -2.60297764E-001   -1.68097792E-001   -1.35672260E-001    5.39407221E-001   -1.05812039E+000
    4.03937008E-002   -7.72440945E-002   -3.00000000E-003   -3.09401396E-001   -2.58645094E-001   -1.70797880E-001   -1.40756456E-001    5.39220973E-001   -1.02917038E+000
    4.18110236E-002   -7.72440945E-002   -3.00000000E-003   -3.05900442E-001   -2.56848999E-001   -1.73798086E-001   -1.46650230E-001    5.38706386E-001   -9.99437709E-001
    4.32283465E-002   -7.72440945E-002   -3.00000000E-003   -3.04002243E-001   -2.55697940E-001   -1.75679546E-001   -1.53362787E-001    5.38378949E-001   -9.69710892E-001
    4.46456693E-002   -7.72440945E-002   -3.00000000E-003   -3.03333216E-001   -2.55038383E-001   -1.74734223E-001   -1.60375067E-001    5.38137852E-001   -9.40334882E-001
    4.60629921E-002   -7.72440945E-002   -3.00000000E-003    7.89169048E-002   -3.12990992E-001   -8.37352652E-001   -1.44177760E-002    5.58043788E-001   -9.34201554E-001
    4.74803150E-002   -7.72440945E-002   -3.00000000E-003    6.48600356E-002   -2.92111862E-001   -8.08574901E-001   -4.77036926E-002    5.47367989E-001   -8.89840432E-001
    4.88976378E-002   -7.72440945E-002   -3.00000000E-003    5.75263859E-002   -2.74515850E-001   -7.83762476E-001   -7.74831485E-002    5.37976168E-001   -8.48096567E-001
    5.03149606E-002   -7.72440945E-002   -3.00000000E-003    4.64665389E-002   -2.47411377E-001   -7.55325497E-001   -1.09002782E-001    5.28588517E-001   -8.06396602E-001
    5.17322835E-002   -7.72440945E-002   -3.00000000E-003    2.89213794E-002   -2.12664180E-001   -7.29612450E-001   -1.32088917E-001    5.17171966E-001   -7.63376562E-001
    5.31496063E-002   -7.72440945E-002   -3.00000000E-003    1.03967072E-002   -1.79640858E-001   -7.09488974E-001   -1.46838828E-001    5.05217834E-001   -7.21274705E-001
    5.45669291E-002   -7.72440945E-002   -3.00000000E-003   -6.44543095E-003   -1.50179971E-001   -6.92463248E-001   -1.58294785E-001    4.93656346E-001   -6.80892068E-001
    5.59842520E-002   -7.72440945E-002   -3.00000000E-003   -2.16798211E-002   -1.23054644E-001   -6.76753655E-001   -1.68707950E-001    4.82558017E-001   -6.42067746E-001
    5.74015748E-002   -7.72440945E-002   -3.00000000E-003   -3.58336819E-002   -9.71451726E-002   -6.61635885E-001   -1.78618789E-001    4.71802636E-001   -6.04574045E-001
    5.88188976E-002   -7.72440945E-002   -3.00000000E-003   -4.93459614E-002   -7.18005415E-002   -6.46893504E-001   -1.87933639E-001    4.61267347E-001   -5.68267810E-001
    6.02362205E-002   -7.72440945E-002   -3.00000000E-003   -6.24995851E-002   -4.67508629E-002   -6.32540706E-001   -1.96364437E-001    4.50866738E-001   -5.33092716E-001
    6.16535433E-002   -7.72440945E-002   -3.00000000E-003   -7.54249441E-002   -2.20000115E-002   -6.18675189E-001   -2.03633228E-001    4.40559039E-001   -4.99044395E-001
    6.30708661E-002   -7.72440945E-002   -3.00000000E-003   -8.81380618E-002    2.30088763E-003   -6.05399408E-001   -2.09568298E-001    4.30341945E-001   -4.66150529E-001
    6.44881890E-002   -7.72440945E-002   -3.00000000E-003   -1.00589509E-001    2.59605813E-002   -5.92774611E-001   -2.14115573E-001    4.20235042E-001   -4.34445273E-001
    6.59055118E-002   -7.72440945E-002   -3.00000000E-003   -1.12698721E-001    4.88061328E-002   -5.80814119E-001   -2.17309847E-001    4.10268953E-001   -4.03953736E-001
    6.73228346E-002   -7.72440945E-002   -3.00000000E-003   -1.24395169E-001    7.07162097E-002   -5.69497912E-001   -2.19226593E-001    4.00470419E-001   -3.74688966E-001
    6.87401575E-002   -7.72440945E-002   -3.00000000E-003   -1.35620548E-001    9.16049728E-002   -5.58785500E-001   -2.19951666E-001    3.90865972E-001   -3.46647387E-001
    7.01574803E-002   -7.72440945E-002   -3.00000000E-003   -1.46333727E-001    1.11411944E-001   -5.48630341E-001   -2.19563520E-001    3.81470519E-001   -3.19808246E-001
    7.15748031E-002   -7.72440945E-002   -3.00000000E-003   -1.56506508E-001    1.30094587E-001   -5.38988568E-001   -2.18131429E-001    3.72294713E-001   -2.94143362E-001
    7.29921260E-002   -7.72440945E-002   -3.00000000E-003   -1.66116357E-001    1.47612121E-001   -5.29818631E-001   -2.15714281E-001    3.63341989E-001   -2.69610553E-001
    7.44094488E-002   -7.72440945E-002   -3.00000000E-003   -1.75140623E-001    1.63925005E-001   -5.21085388E-001   -2.12365559E-001    3.54608386E-001   -2.46157368E-001
    7.58267717E-002   -7.72440945E-002   -3.00000000E-003   -1.83564797E-001    1.78997528E-001   -5.12758205E-001   -2.08137935E-001    3.46089190E-001   -2.23729320E-001
    7.72440945E-002   -7.72440945E-002   -3.00000000E-003   -1.91373944E-001    1.92796600E-001   -5.04807519E-001   -2.03080214E-001    3.37774955E-001   -2.02261851E-001
    7.86614173E-002   -7.72440945E-002   -3.00000000E-003   -1.98557157E-001    2.05292115E-001   -4.97207889E-001   -1.97242472E-001    3.29652798E-001   -1.81685795E-001
    8.00787402E-002   -7.72440945E-002   -3.00000000E-003   -2.05102746E-001    2.16457222E-001   -4.89937240E-001   -1.90675532E-001    3.21711278E-001   -1.61931558E-001
    8.14960630E-002   -7.72440945E-002   -3.00000000E-003   -2.10999595E-001    2.26267473E-001   -4.82973370E-001   -1.83430304E-001    3.13933900E-001   -1.42924263E-001
    8.29133858E-002   -7.72440945E-002   -3.00000000E-003   -2.16240571E-001    2.34706247E-001   -4.76296643E-001   -1.75560650E-001    3.06302984E-001   -1.24588468E-001
    8.43307087E-002   -7.72440945E-002   -3.00000000E-003   -2.20821698E-001    2.41761752E-001   -4.69887908E-001   -1.67119953E-001    2.98802762E-001   -1.06849904E-001
    8.57480315E-002   -7.72440945E-002   -3.00000000E-003   -2.24740807E-001    2.47427576E-001   -4.63727395E-001   -1.58160415E-001    2.91414614E-001   -8.96318262E-002
    8.71653543E-002   -7.72440945E-002   -3.00000000E-003   -2.27999159E-001    2.51704087E-001   -4.57798905E-001   -1.48738065E-001    2.84122041E-001   -7.28622930E-002
    8.85826772E-002   -7.72440945E-002   -3.00000000E-003   -2.30600431E-001    2.54596312E-001   -4.52084192E-001   -1.38906151E-001    2.76908958E-001   -5.64708942E-002
    9.00000000E-002   -7.72440945E-002   -3.00000000E-003   -2.32550815E-001    2.56115553E-001   -4.46567957E-001   -1.28721125E-001    2.69758551E-001   -4.03899969E-002
   -9.00000000E-002   -7.58267717E-002   -3.00000000E-003   -1.90512586E-001   -1.43370727E-001   -7.11557142E-002    1.87323278E-001    1.29035484E-001   -2.21768570E-001
   -8.85826772E-002   -7.58267717E-002   -3.00000000E-003   -1.99831738E-001   -1.47348466E-001   -7.69269758E-002    1.86195212E-001    1.32073475E-001   -2.35423430E-001
   -8.71653543E-002   -7.58267717E-002   -3.00000000E-003   -2.09405529E-001   -1.51711620E-001   -8.28682621E-002    1.84738524E-001    1.35313631E-001   -2.49640803E-001
   -8.57480315E-002   -7.58267717E-002   -3.00000000E-003   -2.19235932E-001   -1.56461651E-001   -8.89865829E-002    1.82930890E-001    1.38775764E-001   -2.64440490E-001
   -8.43307087E-002   -7.58267717E-002   -3.00000000E-003   -2.29320815E-001   -1.61599549E-001   -9.52899610E-002    1.80750397E-001    1.42477637E-001   -2.79840143E-001
   -8.29133858E-002   -7.58267717E-002   -3.00000000E-003   -2.39661165E-001   -1.67126869E-001   -1.01786670E-001    1.78176501E-001    1.46435852E-001   -2.95858554E-001
   -8.14960630E-002   -7.58267717E-002   -3.00000000E-003   -2.50258244E-001   -1.73045108E-001   -1.08486766E-001    1.75189361E-001    1.50666843E-001   -3.12515205E-001
   -8.00787402E-002   -7.58267717E-002   -3.00000000E-003   -2.61112598E-001   -1.79356361E-001   -1.15401229E-001    1.71770421E-001    1.55185982E-001   -3.29829874E-001
   -7.86614173E-002   -7.58267717E-002   -3.00000000E-003   -2.72225838E-001   -1.86061161E-001   -1.22542426E-001    1.67900361E-001    1.60005589E-001   -3.47821518E-001
   -7.72440945E-002   -7.58267717E-002   -3.00000000E-003   -2.83594836E-001   -1.93162278E-001   -1.29924651E-001    1.63560071E-001    1.65139819E-001   -3.66508840E-001
   -7.58267717E-002   -7.58267717E-002   -3.00000000E-003   -2.95221349E-001   -2.00662101E-001   -1.37562878E-001    1.58732303E-001    1.70598205E-001   -3.85911501E-001
   -7.44094488E-002   -7.58267717E-002   -3.00000000E-003   -3.07106819E-001   -2.08563232E-001   -1.45473300E-001    1.53400416E-001    1.76388400E-001   -4.06049628E-001
   -7.29921260E-002   -7.58267717E-002   -3.00000000E-003   -3.19253070E-001   -2.16870178E-001   -1.53673525E-001    1.47548603E-001    1.82516731E-001   -4.26943156E-001
   -7.15748031E-002   -7.58267717E-002   -3.00000000E-003   -3.31661798E-001   -2.25587636E-001   -1.62183017E-001    1.41161907E-001    1.88985990E-001   -4.48613793E-001
   -7.01574803E-002   -7.58267717E-002   -3.00000000E-003   -3.44333859E-001   -2.34719105E-001   -1.71021817E-001    1.34223758E-001    1.95799685E-001   -4.71078064E-001
   -6.87401575E-002   -7.58267717E-002   -3.00000000E-003   -3.57270385E-001   -2.44270788E-001   -1.80210447E-001    1.26721440E-001    2.02956664E-001   -4.94357471E-001
   -6.73228346E-002   -7.58267717E-002   -3.00000000E-003   -3.70477246E-001   -2.54249562E-001   -1.89769143E-001    1.18645471E-001    2.10453826E-001   -5.18472439E-001
   -6.59055118E-002   -7.58267717E-002   -3.00000000E-003   -3.83966894E-001   -2.64664631E-001   -1.99717597E-001    1.09988074E-001    2.18288156E-001   -5.43445608E-001
   -6.44881890E-002   -7.58267717E-002   -3.00000000E-003   -3.97759694E-001   -2.75532166E-001   -2.10080344E-001    1.00745377E-001    2.26457967E-001   -5.69309621E-001
   -6.30708661E-002   -7.58267717E-002   -3.00000000E-003   -4.11886267E-001   -2.86873995E-001   -2.20898036E-001    9.09115677E-002    2.34959736E-001   -5.96116189E-001
   -6.16535433E-002   -7.58267717E-002   -3.00000000E-003   -4.26375786E-001   -2.98722463E-001   -2.32242153E-001    8.04696739E-002    2.43792403E-001   -6.23954326E-001
   -6.02362205E-002   -7.58267717E-002   -3.00000000E-003   -4.41226318E-001   -3.11102703E-001   -2.44226001E-001    6.93763977E-002    2.52942769E-001   -6.52941263E-001
   -5.88188976E-002   -7.58267717E-002   -3.00000000E-003   -4.56343957E-001   -3.23995361E-001   -2.56977537E-001    5.75614279E-002    2.62375434E-001   -6.83189984E-001
   -5.74015748E-002   -7.58267717E-002   -3.00000000E-003   -4.71483852E-001   -3.37266794E-001   -2.70517622E-001    4.49646994E-002    2.72023413E-001   -7.14680816E-001
   -5.59842520E-002   -7.58267717E-002   -3.00000000E-003   -4.86379237E-001   -3.50622695E-001   -2.84543938E-001    3.16966738E-002    2.81814650E-001   -7.47135263E-001
   -5.45669291E-002   -7.58267717E-002   -3.00000000E-003   -5.01117536E-001   -3.63740462E-001   -2.98383836E-001    1.82806620E-002    2.91786766E-001   -7.80161328E-001
   -5.31496063E-002   -7.58267717E-002   -3.00000000E-003   -5.16520170E-001   -3.76642045E-001   -3.11337038E-001    5.75797575E-003    3.02206730E-001   -8.13805318E-001
   -5.17322835E-002   -7.58267717E-002   -3.00000000E-003   -5.34331150E-001   -3.89979019E-001   -3.23045721E-001   -4.42718737E-003    3.13667948E-001   -8.49135393E-001
   -5.03149606E-002   -7.58267717E-002   -3.00000000E-003   -5.58506029E-001   -4.05010273E-001   -3.33554902E-001   -1.00257906E-002    3.27403372E-001   -8.88804298E-001
   -4.88976378E-002   -7.58267717E-002   -3.00000000E-003   -6.11111604E-001   -4.24909033E-001   -3.41229882E-001   -1.26536073E-002    3.47482337E-001   -9.38061885E-001
   -4.74803150E-002   -7.58267717E-002   -3.00000000E-003   -2.46253608E-001   -2.93320405E-001    1.51343180E-001    1.55214990E-001    3.29268289E-001   -9.43790925E-001
   -4.60629921E-002   -7.58267717E-002   -3.00000000E-003   -2.53795002E-001   -2.96111731E-001    1.50615209E-001    1.63984864E-001    3.32695397E-001   -9.62165170E-001
   -4.46456693E-002   -7.58267717E-002   -3.00000000E-003   -2.59558589E-001   -2.95597297E-001    1.49259232E-001    1.63781424E-001    3.35668430E-001   -9.80528964E-001
   -4.32283465E-002   -7.58267717E-002   -3.00000000E-003   -2.64728466E-001   -2.94284524E-001    1.47230352E-001    1.60888638E-001    3.38802435E-001   -1.00023596E+000
   -4.18110236E-002   -7.58267717E-002   -3.00000000E-003   -2.69721973E-001   -2.92950266E-001    1.44630534E-001    1.56283343E-001    3.42310617E-001   -1.02155540E+000
   -4.03937008E-002   -7.58267717E-002   -3.00000000E-003   -2.74715045E-001   -2.92270399E-001    1.41641570E-001    1.50624254E-001    3.46194084E-001   -1.04408101E+000
   -3.89763780E-002   -7.58267717E-002   -3.00000000E-003   -2.79693170E-001   -2.92381612E-001    1.38427206E-001    1.44824690E-001    3.50282819E-001   -1.06682006E+000
   -3.75590551E-002   -7.58267717E-002   -3.00000000E-003   -2.84565257E-001   -2.92774342E-001    1.35042487E-001    1.39392840E-001    3.54422119E-001   -1.08901229E+000
   -3.61417323E-002   -7.58267717E-002   -3.00000000E-003   -2.89271488E-001   -2.93026297E-001    1.31463482E-001    1.34217449E-001    3.58588098E-001   -1.11054649E+000
   -3.47244094E-002   -7.58267717E-002   -3.00000000E-003   -2.93801468E-001   -2.93065156E-001    1.27656288E-001    1.29063178E-001    3.62824089E-001   -1.13160683E+000
   -3.33070866E-002   -7.58267717E-002   -3.00000000E-003   -2.98168799E-001   -2.92979266E-001    1.23606022E-001    1.23817394E-001    3.67164783E-001   -1.15233305E+000
   -3.18897638E-002   -7.58267717E-002   -3.00000000E-003   -3.02386621E-001   -2.92860211E-001    1.19317982E-001    1.18486444E-001    3.71614540E-001   -1.17273769E+000
   -3.04724409E-002   -7.58267717E-002   -3.00000000E-003   -3.06458615E-001   -2.92740313E-001    1.14805768E-001    1.13116673E-001    3.76155434E-001   -1.19275128E+000
   -2.90551181E-002   -7.58267717E-002   -3.00000000E-003   -3.10381686E-001   -2.92608907E-001    1.10078898E-001    1.07751108E-001    3.80768875E-001   -1.21230118E+000
   -2.76377953E-002   -7.58267717E-002   -3.00000000E-003   -3.14152572E-001   -2.92444993E-001    1.05144715E-001    1.02396349E-001    3.85442159E-001   -1.23134038E+000
   -2.62204724E-002   -7.58267717E-002   -3.00000000E-003   -3.17769946E-001   -2.92241519E-001    1.00008467E-001    9.70465287E-002    3.90168290E-001   -1.24984303E+000
   -2.48031496E-002   -7.58267717E-002   -3.00000000E-003   -3.21234105E-001   -2.92001253E-001    9.46765635E-002    9.17014173E-002    3.94939573E-001   -1.26778325E+000
   -2.33858268E-002   -7.58267717E-002   -3.00000000E-003   -3.24546285E-001   -2.91729516E-001    8.91576468E-002    8.63606680E-002    3.99745937E-001   -1.28512794E+000
   -2.19685039E-002   -7.58267717E-002   -3.00000000E-003   -3.27706711E-001   -2.91429106E-001    8.34607556E-002    8.10310735E-002    4.04574591E-001   -1.30183635E+000
   -2.05511811E-002   -7.58267717E-002   -3.00000000E-003   -3.30715594E-001   -2.91097940E-001    7.75952545E-002    7.57158263E-002    4.09412437E-001   -1.31786726E+000
   -1.91338583E-002   -7.58267717E-002   -3.00000000E-003   -3.33573286E-001   -2.90734728E-001    7.15695305E-002    7.04187533E-002    4.14246959E-001   -1.33318142E+000
   -1.77165354E-002   -7.58267717E-002   -3.00000000E-003   -3.36280422E-001   -2.90338670E-001    6.53937880E-002    6.51424338E-002    4.19065979E-001   -1.34774086E+000
   -1.62992126E-002   -7.58267717E-002   -3.00000000E-003   -3.38837746E-001   -2.89909647E-001    5.90778605E-002    5.98849944E-002    4.23857248E-001   -1.36150667E+000
   -1.48818898E-002   -7.58267717E-002   -3.00000000E-003   -3.41245543E-001   -2.89447773E-001    5.26328653E-002    5.46504286E-002    4.28607870E-001   -1.37443847E+000
   -1.34645669E-002   -7.58267717E-002   -3.00000000E-003   -3.43504811E-001   -2.88953430E-001    4.60698281E-002    4.94359303E-002    4.33306505E-001   -1.38649830E+000
   -1.20472441E-002   -7.58267717E-002   -3.00000000E-003   -3.45615824E-001   -2.88424011E-001    3.93993595E-002    4.42461772E-002    4.37939177E-001   -1.39764327E+000
   -1.06299213E-002   -7.58267717E-002   -3.00000000E-003   -3.47579087E-001   -2.87859310E-001    3.26321192E-002    3.90808431E-002    4.42494620E-001   -1.40783514E+000
   -9.21259843E-003   -7.58267717E-002   -3.00000000E-003   -3.49395208E-001   -2.87259825E-001    2.57805128E-002    3.39378720E-002    4.46962007E-001   -1.41703651E+000
   -7.79527559E-003   -7.58267717E-002   -3.00000000E-003   -3.51064170E-001   -2.86623927E-001    1.88562076E-002    2.88185150E-002    4.51329612E-001   -1.42520822E+000
   -6.37795276E-003   -7.58267717E-002   -3.00000000E-003   -3.52586090E-001   -2.85954531E-001    1.18722217E-002    2.37212458E-002    4.55589418E-001   -1.43231811E+000
   -4.96062992E-003   -7.58267717E-002   -3.00000000E-003   -3.53960864E-001   -2.85248800E-001    4.84015092E-003    1.86454277E-002    4.59729693E-001   -1.43832737E+000
   -3.54330709E-003   -7.58267717E-002   -3.00000000E-003   -3.55188461E-001   -2.84507381E-001   -2.22914288E-003    1.35897873E-002    4.63743202E-001   -1.44320592E+000
   -2.12598425E-003   -7.58267717E-002   -3.00000000E-003   -3.56268069E-001   -2.83730639E-001   -9.32099713E-003    8.55282710E-003    4.67620682E-001   -1.44692081E+000
   -7.08661417E-004   -7.58267717E-002   -3.00000000E-003   -3.57199217E-001   -2.82920705E-001   -1.64246172E-002    3.53358602E-003    4.71358245E-001   -1.44944933E+000
    7.08661417E-004   -7.58267717E-002   -3.00000000E-003   -3.57980605E-001   -2.82078842E-001   -2.35263581E-002   -1.47156595E-003    4.74949138E-001   -1.45076489E+000
    2.12598425E-003   -7.58267717E-002   -3.00000000E-003   -3.58611040E-001   -2.81204773E-001   -3.06144973E-002   -6.46076939E-003    4.78388249E-001   -1.45084529E+000
    3.54330709E-003   -7.58267717E-002   -3.00000000E-003   -3.59089368E-001   -2.80301899E-001   -3.76773234E-002   -1.14398921E-002    4.81673683E-001   -1.44967495E+000
    4.96062992E-003   -7.58267717E-002   -3.00000000E-003   -3.59413723E-001   -2.79371304E-001   -4.47021742E-002   -1.64103600E-002    4.84802597E-001   -1.44723816E+000
    6.37795276E-003   -7.58267717E-002   -3.00000000E-003   -3.59582326E-001   -2.78416291E-001   -5.16780890E-002   -2.13709645E-002    4.87775371E-001   -1.44352722E+000
    7.79527559E-003   -7.58267717E-002   -3.00000000E-003   -3.59593196E-001   -2.77437796E-001   -5.85934818E-002   -2.63223785E-002    4.90591248E-001   -1.43853397E+000
    9.21259843E-003   -7.58267717E-002   -3.00000000E-003   -3.59444462E-001   -2.76439802E-001   -6.54370164E-002   -3.12684484E-002    4.93252857E-001   -1.43225851E+000
    1.06299213E-002   -7.58267717E-002   -3.00000000E-003   -3.59134345E-001   -2.75424867E-001   -7.21984438E-002   -3.62106531E-002    4.95764043E-001   -1.42470491E+000
    1.20472441E-002   -7.58267717E-002   -3.00000000E-003   -3.58660729E-001   -2.74395480E-001   -7.88666255E-002   -4.11511042E-002    4.98127724E-001   -1.41587789E+000
    1.34645669E-002   -7.58267717E-002   -3.00000000E-003   -3.58021745E-001   -2.73355085E-001   -8.54311857E-002   -4.60878455E-002    5.00348925E-001   -1.40578909E+000
    1.48818898E-002   -7.58267717E-002   -3.00000000E-003   -3.57215588E-001   -2.72305636E-001   -9.18835056E-002   -5.10219612E-002    5.02433901E-001   -1.39445378E+000
    1.62992126E-002   -7.58267717E-002   -3.00000000E-003   -3.56240847E-001   -2.71251080E-001   -9.82133474E-002   -5.59533276E-002    5.04389213E-001   -1.38189111E+000
    1.77165354E-002   -7.58267717E-002   -3.00000000E-003   -3.55096608E-001   -2.70193858E-001   -1.04410845E-001   -6.08836539E-002    5.06222503E-001   -1.36812400E+000
    1.91338583E-002   -7.58267717E-002   -3.00000000E-003   -3.53781635E-001   -2.69135961E-001   -1.10467314E-001   -6.58142081E-002    5.07941408E-001   -1.35317795E+000
    2.05511811E-002   -7.58267717E-002   -3.00000000E-003   -3.52295009E-001   -2.68081083E-001   -1.16372996E-001   -7.07440485E-002    5.09554454E-001   -1.33708329E+000
    2.19685039E-002   -7.58267717E-002   -3.00000000E-003   -3.50636073E-001   -2.67029779E-001   -1.22121062E-001   -7.56698013E-002    5.11068550E-001   -1.31986970E+000
    2.33858268E-002   -7.58267717E-002   -3.00000000E-003   -3.48805393E-001   -2.65983761E-001   -1.27702167E-001   -8.05937877E-002    5.12490529E-001   -1.30157058E+000
    2.48031496E-002   -7.58267717E-002   -3.00000000E-003   -3.46804470E-001   -2.64946913E-001   -1.33106258E-001   -8.55166350E-002    5.13829346E-001   -1.28222431E+000
    2.62204724E-002   -7.58267717E-002   -3.00000000E-003   -3.44633792E-001   -2.63920182E-001   -1.38322765E-001   -9.04401780E-002    5.15093215E-001   -1.26186937E+000
    2.76377953E-002   -7.58267717E-002   -3.00000000E-003   -3.42292147E-001   -2.62903487E-001   -1.43342310E-001   -9.53585957E-002    5.16287309E-001   -1.24054243E+000
    2.90551181E-002   -7.58267717E-002   -3.00000000E-003   -3.39778254E-001   -2.61895781E-001   -1.48158603E-001   -1.00272826E-001    5.17415309E-001   -1.21828271E+000
    3.04724409E-002   -7.58267717E-002   -3.00000000E-003   -3.37095676E-001   -2.60896529E-001   -1.52767282E-001   -1.05186720E-001    5.18477735E-001   -1.19512890E+000
    3.18897638E-002   -7.58267717E-002   -3.00000000E-003   -3.34256797E-001   -2.59907438E-001   -1.57161009E-001   -1.10104314E-001    5.19476910E-001   -1.17112297E+000
    3.33070866E-002   -7.58267717E-002   -3.00000000E-003   -3.31276230E-001   -2.58936648E-001   -1.61317485E-001   -1.15027072E-001    5.20422031E-001   -1.14631374E+000
    3.47244094E-002   -7.58267717E-002   -3.00000000E-003   -3.28155573E-001   -2.57986540E-001   -1.65201499E-001   -1.19941985E-001    5.21325884E-001   -1.12075351E+000
    3.61417323E-002   -7.58267717E-002   -3.00000000E-003   -3.24865862E-001   -2.57041859E-001   -1.68784170E-001   -1.24833336E-001    5.22190655E-001   -1.09448369E+000
    3.75590551E-002   -7.58267717E-002   -3.00000000E-003   -3.21364033E-001   -2.56060074E-001   -1.72080594E-001   -1.29704010E-001    5.22990998E-001   -1.06752243E+000
    3.89763780E-002   -7.58267717E-002   -3.00000000E-003   -3.17647580E-001   -2.54989749E-001   -1.75173526E-001   -1.34607809E-001    5.23673574E-001   -1.03986009E+000
    4.03937008E-002   -7.58267717E-002   -3.00000000E-003   -3.13860434E-001   -2.53836285E-001   -1.78157733E-001   -1.39668037E-001    5.24200375E-001   -1.01150800E+000
    4.18110236E-002   -7.58267717E-002   -3.00000000E-003   -3.10328733E-001   -2.52749678E-001   -1.80935402E-001   -1.44994108E-001    5.24636242E-001   -9.82604579E-001
    4.32283465E-002   -7.58267717E-002   -3.00000000E-003   -3.07268479E-001   -2.51965252E-001   -1.83023341E-001   -1.50485208E-001    5.25159826E-001   -9.53445208E-001
    4.46456693E-002   -7.58267717E-002   -3.00000000E-003   -3.04521205E-001   -2.51500941E-001   -1.83854284E-001   -1.55827826E-001    5.25874038E-001   -9.24278025E-001
    4.60629921E-002   -7.58267717E-002   -3.00000000E-003   -3.01900371E-001   -2.51026043E-001   -1.82902665E-001   -1.60835109E-001    5.26659910E-001   -8.95224685E-001
    4.74803150E-002   -7.58267717E-002   -3.00000000E-003   -2.99884370E-001   -2.49723964E-001   -1.78680969E-001   -1.65908554E-001    5.26751658E-001   -8.66349977E-001
    4.88976378E-002   -7.58267717E-002   -3.00000000E-003    8.77439969E-002   -3.08284670E-001   -7.94599968E-001   -8.06634369E-002    5.53769625E-001   -8.67492465E-001
    5.03149606E-002   -7.58267717E-002   -3.00000000E-003    7.92469834E-002   -2.74261842E-001   -7.44009452E-001   -1.45658748E-001    5.41586956E-001   -8.17543014E-001
    5.17322835E-002   -7.58267717E-002   -3.00000000E-003    4.79406895E-002   -2.18325177E-001   -7.12502506E-001   -1.68675429E-001    5.23718956E-001   -7.65049768E-001
    5.31496063E-002   -7.58267717E-002   -3.00000000E-003    2.40777579E-002   -1.80480593E-001   -6.95819617E-001   -1.76491046E-001    5.08827583E-001   -7.19202267E-001
    5.45669291E-002   -7.58267717E-002   -3.00000000E-003    5.69954699E-003   -1.50565898E-001   -6.81547724E-001   -1.84271272E-001    4.96241940E-001   -6.77322046E-001
    5.59842520E-002   -7.58267717E-002   -3.00000000E-003   -9.94387123E-003   -1.23685611E-001   -6.67538420E-001   -1.93124723E-001    4.84904301E-001   -6.37761629E-001
    5.74015748E-002   -7.58267717E-002   -3.00000000E-003   -2.42187424E-002   -9.78056043E-002   -6.53383149E-001   -2.02632430E-001    4.74244445E-001   -5.99796704E-001
    5.88188976E-002   -7.58267717E-002   -3.00000000E-003   -3.78890617E-002   -7.20160926E-002   -6.39130361E-001   -2.12093438E-001    4.63924056E-001   -5.63093790E-001
    6.02362205E-002   -7.58267717E-002   -3.00000000E-003   -5.13660044E-002   -4.60520086E-002   -6.25008437E-001   -2.20799092E-001    4.53747250E-001   -5.27524276E-001
    6.16535433E-002   -7.58267717E-002   -3.00000000E-003   -6.47954448E-002   -2.00667620E-002   -6.11290848E-001   -2.28206406E-001    4.43619955E-001   -4.93067930E-001
    6.30708661E-002   -7.58267717E-002   -3.00000000E-003   -7.81367676E-002    5.59705554E-003   -5.98194133E-001   -2.34041055E-001    4.33527917E-001   -4.59760961E-001
    6.44881890E-002   -7.58267717E-002   -3.00000000E-003   -9.12616145E-002    3.05995014E-002   -5.85823839E-001   -2.38267819E-001    4.23498038E-001   -4.27647844E-001
    6.59055118E-002   -7.58267717E-002   -3.00000000E-003   -1.04029836E-001    5.46931561E-002   -5.74190016E-001   -2.40988618E-001    4.13573176E-001   -3.96760875E-001
    6.73228346E-002   -7.58267717E-002   -3.00000000E-003   -1.16340075E-001    7.77397435E-002   -5.63249707E-001   -2.42345988E-001    4.03789407E-001   -3.67111790E-001
    6.87401575E-002   -7.58267717E-002   -3.00000000E-003   -1.28123205E-001    9.96644859E-002   -5.52937283E-001   -2.42468360E-001    3.94174920E-001   -3.38690148E-001
    7.01574803E-002   -7.58267717E-002   -3.00000000E-003   -1.39340316E-001    1.20426943E-001   -5.43188357E-001   -2.41456582E-001    3.84747661E-001   -3.11471406E-001
    7.15748031E-002   -7.58267717E-002   -3.00000000E-003   -1.49968657E-001    1.39996500E-001   -5.33946514E-001   -2.39386518E-001    3.75516129E-001   -2.85417762E-001
    7.29921260E-002   -7.58267717E-002   -3.00000000E-003   -1.59993364E-001    1.58345838E-001   -5.25165241E-001   -2.36319499E-001    3.66483077E-001   -2.60482526E-001
    7.44094488E-002   -7.58267717E-002   -3.00000000E-003   -1.69397663E-001    1.75438354E-001   -5.16806435E-001   -2.32308457E-001    3.57643001E-001   -2.36610054E-001
    7.58267717E-002   -7.58267717E-002   -3.00000000E-003   -1.78171698E-001    1.91240846E-001   -5.08838024E-001   -2.27403182E-001    3.48989492E-001   -2.13739815E-001
    7.72440945E-002   -7.58267717E-002   -3.00000000E-003   -1.86303594E-001    2.05719964E-001   -5.01230580E-001   -2.21650657E-001    3.40512476E-001   -1.91804605E-001
    7.86614173E-002   -7.58267717E-002   -3.00000000E-003   -1.93786385E-001    2.18844609E-001   -4.93961232E-001   -2.15103166E-001    3.32199411E-001   -1.70735598E-001
    8.00787402E-002   -7.58267717E-002   -3.00000000E-003   -2.00609328E-001    2.30587488E-001   -4.87006333E-001   -2.07809609E-001    3.24039177E-001   -1.50459399E-001
    8.14960630E-002   -7.58267717E-002   -3.00000000E-003   -2.06763094E-001    2.40922758E-001   -4.80345725E-001   -1.99822742E-001    3.16015866E-001   -1.30901742E-001
    8.29133858E-002   -7.58267717E-002   -3.00000000E-003   -2.12241976E-001    2.49833994E-001   -4.73960299E-001   -1.91196220E-001    3.08113564E-001   -1.11986158E-001
    8.43307087E-002   -7.58267717E-002   -3.00000000E-003   -2.17042097E-001    2.57307921E-001   -4.67832088E-001   -1.81984314E-001    3.00316229E-001   -9.36386769E-002
    8.57480315E-002   -7.58267717E-002   -3.00000000E-003   -2.21163298E-001    2.63337843E-001   -4.61942005E-001   -1.72241805E-001    2.92608563E-001   -7.57835989E-002
    8.71653543E-002   -7.58267717E-002   -3.00000000E-003   -2.24605994E-001    2.67922692E-001   -4.56274421E-001   -1.62024012E-001    2.84974290E-001   -5.83512476E-002
    8.85826772E-002   -7.58267717E-002   -3.00000000E-003   -2.27376341E-001    2.71067999E-001   -4.50811204E-001   -1.51386726E-001    2.77400455E-001   -4.12723289E-002
    9.00000000E-002   -7.58267717E-002   -3.00000000E-003   -2.29479533E-001    2.72784154E-001   -4.45538793E-001   -1.40388728E-001    2.69871074E-001   -2.44814486E-002
   -9.00000000E-002   -7.44094488E-002   -3.00000000E-003   -1.98155656E-001   -1.38467988E-001   -6.65702648E-002    1.91388872E-001    1.26960758E-001   -2.15980202E-001
   -8.85826772E-002   -7.44094488E-002   -3.00000000E-003   -2.07687665E-001   -1.42597339E-001   -7.21396108E-002    1.90634889E-001    1.29997003E-001   -2.29753918E-001
   -8.71653543E-002   -7.44094488E-002   -3.00000000E-003   -2.17479929E-001   -1.47136441E-001   -7.78654672E-002    1.89555982E-001    1.33224479E-001   -2.44102565E-001
   -8.57480315E-002   -7.44094488E-002   -3.00000000E-003   -2.27534308E-001   -1.52084591E-001   -8.37544706E-002    1.88129122E-001    1.36661483E-001   -2.59046015E-001
   -8.43307087E-002   -7.44094488E-002   -3.00000000E-003   -2.37850252E-001   -1.57443948E-001   -8.98137032E-002    1.86333103E-001    1.40325391E-001   -2.74603367E-001
   -8.29133858E-002   -7.44094488E-002   -3.00000000E-003   -2.48430486E-001   -1.63215218E-001   -9.60512717E-002    1.84147651E-001    1.44232237E-001   -2.90794494E-001
   -8.14960630E-002   -7.44094488E-002   -3.00000000E-003   -2.59276220E-001   -1.69398692E-001   -1.02476919E-001    1.81552640E-001    1.48397881E-001   -3.07639873E-001
   -8.00787402E-002   -7.44094488E-002   -3.00000000E-003   -2.70390027E-001   -1.75996573E-001   -1.09100807E-001    1.78530396E-001    1.52837382E-001   -3.25160201E-001
   -7.86614173E-002   -7.44094488E-002   -3.00000000E-003   -2.81774528E-001   -1.83008773E-001   -1.15934997E-001    1.75062040E-001    1.57562844E-001   -3.43375675E-001
   -7.72440945E-002   -7.44094488E-002   -3.00000000E-003   -2.93428019E-001   -1.90437414E-001   -1.22993651E-001    1.71129028E-001    1.62588195E-001   -3.62306582E-001
   -7.58267717E-002   -7.44094488E-002   -3.00000000E-003   -3.05353426E-001   -1.98283598E-001   -1.30291119E-001    1.66715133E-001    1.67923016E-001   -3.81974095E-001
   -7.44094488E-002   -7.44094488E-002   -3.00000000E-003   -3.17553979E-001   -2.06549955E-001   -1.37843751E-001    1.61805033E-001    1.73575185E-001   -4.02400414E-001
   -7.29921260E-002   -7.44094488E-002   -3.00000000E-003   -3.30033135E-001   -2.15239868E-001   -1.45669233E-001    1.56383967E-001    1.79551261E-001   -4.23608978E-001
   -7.15748031E-002   -7.44094488E-002   -3.00000000E-003   -3.42792571E-001   -2.24355774E-001   -1.53787401E-001    1.50438348E-001    1.85855090E-001   -4.45622470E-001
   -7.01574803E-002   -7.44094488E-002   -3.00000000E-003   -3.55835187E-001   -2.33902461E-001   -1.62219444E-001    1.43953115E-001    1.92490603E-001   -4.68463624E-001
   -6.87401575E-002   -7.44094488E-002   -3.00000000E-003   -3.69160686E-001   -2.43882694E-001   -1.70986162E-001    1.36917854E-001    1.99457620E-001   -4.92157102E-001
   -6.73228346E-002   -7.44094488E-002   -3.00000000E-003   -3.82773251E-001   -2.54299128E-001   -1.80104451E-001    1.29325301E-001    2.06754961E-001   -5.16724582E-001
   -6.59055118E-002   -7.44094488E-002   -3.00000000E-003   -3.96684379E-001   -2.65155760E-001   -1.89586811E-001    1.21175676E-001    2.14382555E-001   -5.42188068E-001
   -6.44881890E-002   -7.44094488E-002   -3.00000000E-003   -4.10919612E-001   -2.76462307E-001   -1.99443231E-001    1.12477098E-001    2.22346115E-001   -5.68577967E-001
   -6.30708661E-002   -7.44094488E-002   -3.00000000E-003   -4.25537466E-001   -2.88243242E-001   -2.09698291E-001    1.03249568E-001    2.30655296E-001   -5.95955066E-001
   -6.16535433E-002   -7.44094488E-002   -3.00000000E-003   -4.40627046E-001   -3.00550845E-001   -2.20427107E-001    9.35023661E-002    2.39333970E-001   -6.24455001E-001
   -6.02362205E-002   -7.44094488E-002   -3.00000000E-003   -4.56270126E-001   -3.13460685E-001   -2.31818206E-001    8.32022455E-002    2.48406003E-001   -6.54324459E-001
   -5.88188976E-002   -7.44094488E-002   -3.00000000E-003   -4.72410229E-001   -3.27017987E-001   -2.44216323E-001    7.22235311E-002    2.57867346E-001   -6.85924989E-001
   -5.74015748E-002   -7.44094488E-002   -3.00000000E-003   -4.88567312E-001   -3.41069466E-001   -2.57977891E-001    6.03308249E-002    2.67627078E-001   -7.19497410E-001
   -5.59842520E-002   -7.44094488E-002   -3.00000000E-003   -5.03774014E-001   -3.54962962E-001   -2.72814758E-001    4.74079080E-002    2.77499695E-001   -7.54585775E-001
   -5.45669291E-002   -7.44094488E-002   -3.00000000E-003   -5.17609542E-001   -3.67451566E-001   -2.87258120E-001    3.42870529E-002    2.87477450E-001   -7.89974230E-001
   -5.31496063E-002   -7.44094488E-002   -3.00000000E-003   -5.31308509E-001   -3.77570756E-001   -2.99853675E-001    2.36020105E-002    2.98124396E-001   -8.25343309E-001
   -5.17322835E-002   -7.44094488E-002   -3.00000000E-003   -5.47375992E-001   -3.84357582E-001   -3.10644148E-001    2.03371268E-002    3.10383807E-001   -8.61808604E-001
   -5.03149606E-002   -7.44094488E-002   -3.00000000E-003   -2.39144485E-001   -2.88003738E-001    1.64923771E-001    1.93406592E-001    3.02908115E-001   -8.58052140E-001
   -4.88976378E-002   -7.44094488E-002   -3.00000000E-003   -2.43965131E-001   -2.79906417E-001    1.61004229E-001    1.86224671E-001    3.06753983E-001   -8.85226379E-001
   -4.74803150E-002   -7.44094488E-002   -3.00000000E-003   -2.50870894E-001   -2.82165403E-001    1.57542035E-001    1.72890976E-001    3.11243291E-001   -9.18175503E-001
   -4.60629921E-002   -7.44094488E-002   -3.00000000E-003   -2.57506722E-001   -2.87109492E-001    1.55443899E-001    1.68444191E-001    3.14845937E-001   -9.43882984E-001
   -4.46456693E-002   -7.44094488E-002   -3.00000000E-003   -2.63366766E-001   -2.88459883E-001    1.53517133E-001    1.65382218E-001    3.17923689E-001   -9.65684069E-001
   -4.32283465E-002   -7.44094488E-002   -3.00000000E-003   -2.68738336E-001   -2.88398664E-001    1.51280106E-001    1.61546601E-001    3.20984191E-001   -9.86821567E-001
   -4.18110236E-002   -7.44094488E-002   -3.00000000E-003   -2.73862497E-001   -2.87950286E-001    1.48647149E-001    1.56882835E-001    3.24221764E-001   -1.00825531E+000
   -4.03937008E-002   -7.44094488E-002   -3.00000000E-003   -2.78863519E-001   -2.87609323E-001    1.45665178E-001    1.51651887E-001    3.27674300E-001   -1.03005615E+000
   -3.89763780E-002   -7.44094488E-002   -3.00000000E-003   -2.83770326E-001   -2.87524993E-001    1.42404008E-001    1.46215376E-001    3.31294119E-001   -1.05190788E+000
   -3.75590551E-002   -7.44094488E-002   -3.00000000E-003   -2.88561576E-001   -2.87584135E-001    1.38905836E-001    1.40821612E-001    3.35020649E-001   -1.07348073E+000
   -3.61417323E-002   -7.44094488E-002   -3.00000000E-003   -2.93211302E-001   -2.87627169E-001    1.35177730E-001    1.35511827E-001    3.38828067E-001   -1.09463284E+000
   -3.47244094E-002   -7.44094488E-002   -3.00000000E-003   -2.97707992E-001   -2.87585603E-001    1.31213681E-001    1.30229584E-001    3.42721487E-001   -1.11536956E+000
   -3.33070866E-002   -7.44094488E-002   -3.00000000E-003   -3.02051827E-001   -2.87466784E-001    1.27010079E-001    1.24921979E-001    3.46710343E-001   -1.13572185E+000
   -3.18897638E-002   -7.44094488E-002   -3.00000000E-003   -3.06246404E-001   -2.87302096E-001    1.22570976E-001    1.19580700E-001    3.50796905E-001   -1.15569151E+000
   -3.04724409E-002   -7.44094488E-002   -3.00000000E-003   -3.10293696E-001   -2.87110840E-001    1.17903779E-001    1.14216486E-001    3.54973707E-001   -1.17524454E+000
   -2.90551181E-002   -7.44094488E-002   -3.00000000E-003   -3.14193038E-001   -2.86895191E-001    1.13017380E-001    1.08847259E-001    3.59230108E-001   -1.19433629E+000
   -2.76377953E-002   -7.44094488E-002   -3.00000000E-003   -3.17942995E-001   -2.86650627E-001    1.07919750E-001    1.03481377E-001    3.63556501E-001   -1.21292678E+000
   -2.62204724E-002   -7.44094488E-002   -3.00000000E-003   -3.21542541E-001   -2.86372605E-001    1.02617655E-001    9.81216867E-002    3.67943897E-001   -1.23098124E+000
   -2.48031496E-002   -7.44094488E-002   -3.00000000E-003   -3.24991343E-001   -2.86064042E-001    9.71188343E-002    9.27712211E-002    3.72385047E-001   -1.24847008E+000
   -2.33858268E-002   -7.44094488E-002   -3.00000000E-003   -3.28289960E-001   -2.85724014E-001    9.14322299E-002    8.74285205E-002    3.76870376E-001   -1.26535922E+000
   -2.19685039E-002   -7.44094488E-002   -3.00000000E-003   -3.31438034E-001   -2.85355197E-001    8.55665070E-002    8.20993565E-002    3.81389036E-001   -1.28161108E+000
   -2.05511811E-002   -7.44094488E-002   -3.00000000E-003   -3.34436243E-001   -2.84957187E-001    7.95310657E-002    7.67842518E-002    3.85930928E-001   -1.29718967E+000
   -1.91338583E-002   -7.44094488E-002   -3.00000000E-003   -3.37284435E-001   -2.84528892E-001    7.33351574E-002    7.14872450E-002    3.90483881E-001   -1.31205508E+000
   -1.77165354E-002   -7.44094488E-002   -3.00000000E-003   -3.39983101E-001   -2.84071275E-001    6.69884436E-002    6.62120995E-002    3.95037700E-001   -1.32617155E+000
   -1.62992126E-002   -7.44094488E-002   -3.00000000E-003   -3.42533057E-001   -2.83583206E-001    6.05010857E-002    6.09556705E-002    3.99581353E-001   -1.33950156E+000
   -1.48818898E-002   -7.44094488E-002   -3.00000000E-003   -3.44934000E-001   -2.83066193E-001    5.38848473E-002    5.57216631E-002    4.04103662E-001   -1.35200727E+000
   -1.34645669E-002   -7.44094488E-002   -3.00000000E-003   -3.47187034E-001   -2.82517758E-001    4.71495065E-002    5.05096279E-002    4.08593605E-001   -1.36365102E+000
   -1.20472441E-002   -7.44094488E-002   -3.00000000E-003   -3.49292262E-001   -2.81937846E-001    4.03063529E-002    4.53203495E-002    4.13039832E-001   -1.37439433E+000
   -1.06299213E-002   -7.44094488E-002   -3.00000000E-003   -3.51249943E-001   -2.81328494E-001    3.33667911E-002    4.01547612E-002    4.17432638E-001   -1.38420171E+000
   -9.21259843E-003   -7.44094488E-002   -3.00000000E-003   -3.53060522E-001   -2.80686048E-001    2.63416697E-002    3.50123718E-002    4.21760957E-001   -1.39303554E+000
   -7.79527559E-003   -7.44094488E-002   -3.00000000E-003   -3.54724004E-001   -2.80012935E-001    1.92439986E-002    2.98933431E-002    4.26015885E-001   -1.40086216E+000
   -6.37795276E-003   -7.44094488E-002   -3.00000000E-003   -3.56240356E-001   -2.79308878E-001    1.20853997E-002    2.47964155E-002    4.30188829E-001   -1.40764872E+000
   -4.96062992E-003   -7.44094488E-002   -3.00000000E-003   -3.57609387E-001   -2.78572688E-001    4.87756975E-003    1.97198534E-002    4.34269876E-001   -1.41336031E+000
   -3.54330709E-003   -7.44094488E-002   -3.00000000E-003   -3.58830930E-001   -2.77807347E-001   -2.36729983E-003    1.46622379E-002    4.38253167E-001   -1.41797010E+000
   -2.12598425E-003   -7.44094488E-002   -3.00000000E-003   -3.59904348E-001   -2.77011953E-001   -9.63668705E-003    9.62353488E-003    4.42130601E-001   -1.42144808E+000
   -7.08661417E-004   -7.44094488E-002   -3.00000000E-003   -3.60828942E-001   -2.76186829E-001   -1.69192364E-002    4.60291060E-003    4.45896740E-001   -1.42376969E+000
    7.08661417E-004   -7.44094488E-002   -3.00000000E-003   -3.61603977E-001   -2.75334144E-001   -2.42013879E-002   -4.04768017E-004    4.49546973E-001   -1.42491353E+000
    2.12598425E-003   -7.44094488E-002   -3.00000000E-003   -3.62227844E-001   -2.74455356E-001   -3.14718131E-002   -5.39677301E-003    4.53076369E-001   -1.42485830E+000
    3.54330709E-003   -7.44094488E-002   -3.00000000E-003   -3.62699790E-001   -2.73551881E-001   -3.87185184E-002   -1.03787056E-002    4.56482662E-001   -1.42358911E+000
    4.96062992E-003   -7.44094488E-002   -3.00000000E-003   -3.63017974E-001   -2.72624837E-001   -4.59297597E-002   -1.53505730E-002    4.59762802E-001   -1.42109102E+000
    6.37795276E-003   -7.44094488E-002   -3.00000000E-003   -3.63181102E-001   -2.71678126E-001   -5.30939879E-002   -2.03130187E-002    4.62917859E-001   -1.41735874E+000
    7.79527559E-003   -7.44094488E-002   -3.00000000E-003   -3.63187104E-001   -2.70714039E-001   -6.01996813E-002   -2.52669415E-002    4.65946689E-001   -1.41238437E+000
    9.21259843E-003   -7.44094488E-002   -3.00000000E-003   -3.63034563E-001   -2.69733568E-001   -6.72358478E-002   -3.02149308E-002    4.68850424E-001   -1.40616663E+000
    1.06299213E-002   -7.44094488E-002   -3.00000000E-003   -3.62721722E-001   -2.68739725E-001   -7.41927043E-002   -3.51595568E-002    4.71632105E-001   -1.39870875E+000
    1.20472441E-002   -7.44094488E-002   -3.00000000E-003   -3.62246991E-001   -2.67735825E-001   -8.10579673E-002   -4.01003540E-002    4.74294110E-001   -1.39001681E+000
    1.34645669E-002   -7.44094488E-002   -3.00000000E-003   -3.61608465E-001   -2.66723525E-001   -8.78227999E-002   -4.50377210E-002    4.76840174E-001   -1.38009970E+000
    1.48818898E-002   -7.44094488E-002   -3.00000000E-003   -3.60804617E-001   -2.65706574E-001   -9.44770568E-002   -4.99714400E-002    4.79274966E-001   -1.36897153E+000
    1.62992126E-002   -7.44094488E-002   -3.00000000E-003   -3.59834417E-001   -2.64688189E-001   -1.01009797E-001   -5.49053307E-002    4.81605097E-001   -1.35665207E+000
    1.77165354E-002   -7.44094488E-002   -3.00000000E-003   -3.58696313E-001   -2.63669375E-001   -1.07412960E-001   -5.98359635E-002    4.83834139E-001   -1.34315796E+000
    1.91338583E-002   -7.44094488E-002   -3.00000000E-003   -3.57390018E-001   -2.62653163E-001   -1.13676386E-001   -6.47682988E-002    4.85969851E-001   -1.32851594E+000
    2.05511811E-002   -7.44094488E-002   -3.00000000E-003   -3.55914150E-001   -2.61641831E-001   -1.19791892E-001   -6.96970601E-002    4.88017254E-001   -1.31275079E+000
    2.19685039E-002   -7.44094488E-002   -3.00000000E-003   -3.54268320E-001   -2.60636868E-001   -1.25750577E-001   -7.46250375E-002    4.89982284E-001   -1.29589073E+000
    2.33858268E-002   -7.44094488E-002   -3.00000000E-003   -3.52452723E-001   -2.59642065E-001   -1.31542365E-001   -7.95500601E-002    4.91871634E-001   -1.27796920E+000
    2.48031496E-002   -7.44094488E-002   -3.00000000E-003   -3.50467832E-001   -2.58657242E-001   -1.37159271E-001   -8.44754172E-002    4.93690044E-001   -1.25901731E+000
    2.62204724E-002   -7.44094488E-002   -3.00000000E-003   -3.48313940E-001   -2.57685416E-001   -1.42590720E-001   -8.94001152E-002    4.95444142E-001   -1.23907255E+000
    2.76377953E-002   -7.44094488E-002   -3.00000000E-003   -3.45990884E-001   -2.56726408E-001   -1.47830023E-001   -9.43197578E-002    4.97136845E-001   -1.21816847E+000
    2.90551181E-002   -7.44094488E-002   -3.00000000E-003   -3.43499445E-001   -2.55780344E-001   -1.52868040E-001   -9.92371077E-002    4.98770461E-001   -1.19634089E+000
    3.04724409E-002   -7.44094488E-002   -3.00000000E-003   -3.40842369E-001   -2.54848593E-001   -1.57697433E-001   -1.04152468E-001    5.00347178E-001   -1.17362864E+000
    3.18897638E-002   -7.44094488E-002   -3.00000000E-003   -3.38025686E-001   -2.53933154E-001   -1.62308252E-001   -1.09066101E-001    5.01870091E-001   -1.15007299E+000
    3.33070866E-002   -7.44094488E-002   -3.00000000E-003   -3.35053447E-001   -2.53035277E-001   -1.66685260E-001   -1.13979598E-001    5.03340821E-001   -1.12571229E+000
    3.47244094E-002   -7.44094488E-002   -3.00000000E-003   -3.31924545E-001   -2.52153162E-001   -1.70812446E-001   -1.18883771E-001    5.04762873E-001   -1.10058985E+000
    3.61417323E-002   -7.44094488E-002   -3.00000000E-003   -3.28629852E-001   -2.51277802E-001   -1.74678328E-001   -1.23778089E-001    5.06131499E-001   -1.07474122E+000
    3.75590551E-002   -7.44094488E-002   -3.00000000E-003   -3.25162663E-001   -2.50393031E-001   -1.78293286E-001   -1.28670869E-001    5.07432821E-001   -1.04819441E+000
    3.89763780E-002   -7.44094488E-002   -3.00000000E-003   -3.21546849E-001   -2.49489788E-001   -1.81681381E-001   -1.33589275E-001    5.08648101E-001   -1.02097598E+000
    4.03937008E-002   -7.44094488E-002   -3.00000000E-003   -3.17862496E-001   -2.48588895E-001   -1.84842540E-001   -1.38573801E-001    5.09772615E-001   -9.93131533E-001
    4.18110236E-002   -7.44094488E-002   -3.00000000E-003   -3.14221664E-001   -2.47755493E-001   -1.87687417E-001   -1.43630754E-001    5.10841374E-001   -9.64759325E-001
    4.32283465E-002   -7.44094488E-002   -3.00000000E-003   -3.10665692E-001   -2.47054933E-001   -1.90009153E-001   -1.48680769E-001    5.11916104E-001   -9.35999737E-001
    4.46456693E-002   -7.44094488E-002   -3.00000000E-003   -3.07081645E-001   -2.46452239E-001   -1.91577782E-001   -1.53561578E-001    5.13026521E-001   -9.06970962E-001
    4.60629921E-002   -7.44094488E-002   -3.00000000E-003   -3.03233428E-001   -2.45734677E-001   -1.92218502E-001   -1.58103922E-001    5.14123964E-001   -8.77724942E-001
    4.74803150E-002   -7.44094488E-002   -3.00000000E-003   -2.98740425E-001   -2.44405757E-001   -1.91772156E-001   -1.62172746E-001    5.15059936E-001   -8.48229749E-001
    4.88976378E-002   -7.44094488E-002   -3.00000000E-003   -2.92521317E-001   -2.40938608E-001   -1.90147402E-001   -1.65754797E-001    5.15422290E-001   -8.18080170E-001
    5.03149606E-002   -7.44094488E-002   -3.00000000E-003   -2.87314257E-001   -2.28212281E-001   -1.94649388E-001   -1.76954495E-001    5.11045699E-001   -7.81431017E-001
    5.17322835E-002   -7.44094488E-002   -3.00000000E-003    5.83125961E-002   -2.07635424E-001   -6.91277847E-001   -2.06493014E-001    5.35054861E-001   -7.68070831E-001
    5.31496063E-002   -7.44094488E-002   -3.00000000E-003    3.33023647E-002   -1.75106835E-001   -6.82190488E-001   -2.03769151E-001    5.14444108E-001   -7.17517679E-001
    5.45669291E-002   -7.44094488E-002   -3.00000000E-003    1.54729926E-002   -1.48516742E-001   -6.71209063E-001   -2.08201801E-001    5.00095275E-001   -6.73964247E-001
    5.59842520E-002   -7.44094488E-002   -3.00000000E-003    5.36945401E-004   -1.23641671E-001   -6.58802342E-001   -2.16284747E-001    4.88251987E-001   -6.33572661E-001
    5.74015748E-002   -7.44094488E-002   -3.00000000E-003   -1.31809156E-002   -9.86560818E-002   -6.45323703E-001   -2.26275955E-001    4.77589763E-001   -5.95040223E-001
    5.88188976E-002   -7.44094488E-002   -3.00000000E-003   -2.66203207E-002   -7.26920112E-002   -6.31183478E-001   -2.36742166E-001    4.67437895E-001   -5.57820229E-001
    6.02362205E-002   -7.44094488E-002   -3.00000000E-003   -4.02804918E-002   -4.56622462E-002   -6.16911286E-001   -2.46385835E-001    4.57426890E-001   -5.21707994E-001
    6.16535433E-002   -7.44094488E-002   -3.00000000E-003   -5.42567079E-002   -1.80897356E-002   -6.03050245E-001   -2.54288570E-001    4.47391603E-001   -4.86686481E-001
    6.30708661E-002   -7.44094488E-002   -3.00000000E-003   -6.83516540E-002    9.28141691E-003   -5.89974924E-001   -2.60106924E-001    4.37318763E-001   -4.52822644E-001
    6.44881890E-002   -7.44094488E-002   -3.00000000E-003   -8.22743060E-002    3.58617945E-002   -5.77816081E-001   -2.63940489E-001    4.27262345E-001   -4.20185895E-001
    6.59055118E-002   -7.44094488E-002   -3.00000000E-003   -9.57889367E-002    6.13279963E-002   -5.66533754E-001   -2.66065599E-001    4.17286603E-001   -3.88811914E-001
    6.73228346E-002   -7.44094488E-002   -3.00000000E-003   -1.08757008E-001    8.55625990E-002   -5.56021994E-001   -2.66746065E-001    4.07440710E-001   -3.58709131E-001
    6.87401575E-002   -7.44094488E-002   -3.00000000E-003   -1.21112540E-001    1.08540641E-001   -5.46168135E-001   -2.66171793E-001    3.97755902E-001   -3.29852252E-001
    7.01574803E-002   -7.44094488E-002   -3.00000000E-003   -1.32831061E-001    1.30263073E-001   -5.36880674E-001   -2.64463716E-001    3.88246552E-001   -3.02206747E-001
    7.15748031E-002   -7.44094488E-002   -3.00000000E-003   -1.43902433E-001    1.50724977E-001   -5.28088455E-001   -2.61699214E-001    3.78917468E-001   -2.75722961E-001
    7.29921260E-002   -7.44094488E-002   -3.00000000E-003   -1.54324363E-001    1.69912322E-001   -5.19739625E-001   -2.57933893E-001    3.69767029E-001   -2.50349582E-001
    7.44094488E-002   -7.44094488E-002   -3.00000000E-003   -1.64089545E-001    1.87794562E-001   -5.11793542E-001   -2.53214982E-001    3.60787017E-001   -2.26021238E-001
    7.58267717E-002   -7.44094488E-002   -3.00000000E-003   -1.73195253E-001    2.04339196E-001   -5.04218185E-001   -2.47586922E-001    3.51967180E-001   -2.02672215E-001
    7.72440945E-002   -7.44094488E-002   -3.00000000E-003   -1.81632712E-001    2.19511024E-001   -4.96986581E-001   -2.41097074E-001    3.43297100E-001   -1.80233119E-001
    7.86614173E-002   -7.44094488E-002   -3.00000000E-003   -1.89398814E-001    2.33278942E-001   -4.90075571E-001   -2.33794624E-001    3.34763335E-001   -1.58631363E-001
    8.00787402E-002   -7.44094488E-002   -3.00000000E-003   -1.96483360E-001    2.45612594E-001   -4.83466158E-001   -2.25731931E-001    3.26354946E-001   -1.37795431E-001
    8.14960630E-002   -7.44094488E-002   -3.00000000E-003   -2.02879733E-001    2.56485987E-001   -4.77135025E-001   -2.16957447E-001    3.18055371E-001   -1.17644160E-001
    8.29133858E-002   -7.44094488E-002   -3.00000000E-003   -2.08583676E-001    2.65881163E-001   -4.71066257E-001   -2.07528382E-001    3.09850332E-001   -9.81042280E-002
    8.43307087E-002   -7.44094488E-002   -3.00000000E-003   -2.13590740E-001    2.73784139E-001   -4.65243061E-001   -1.97500107E-001    3.01725629E-001   -7.91022365E-002
    8.57480315E-002   -7.44094488E-002   -3.00000000E-003   -2.17901183E-001    2.80187157E-001   -4.59647738E-001   -1.86928111E-001    2.93666428E-001   -6.05640654E-002
    8.71653543E-002   -7.44094488E-002   -3.00000000E-003   -2.21518803E-001    2.85089098E-001   -4.54263512E-001   -1.75868566E-001    2.85659226E-001   -4.24188893E-002
    8.85826772E-002   -7.44094488E-002   -3.00000000E-003   -2.24447541E-001    2.88494107E-001   -4.49074631E-001   -1.64379466E-001    2.77692170E-001   -2.46011276E-002
    9.00000000E-002   -7.44094488E-002   -3.00000000E-003   -2.26694184E-001    2.90412286E-001   -4.44067187E-001   -1.52520625E-001    2.69751560E-001   -7.04560370E-003
   -9.00000000E-002   -7.29921260E-002   -3.00000000E-003   -2.05639705E-001   -1.33046139E-001   -6.15662689E-002    1.95656077E-001    1.24732774E-001   -2.09790405E-001
   -8.85826772E-002   -7.29921260E-002   -3.00000000E-003   -2.15371073E-001   -1.37323382E-001   -6.69194545E-002    1.95299974E-001    1.27775309E-001   -2.23671894E-001
   -8.71653543E-002   -7.29921260E-002   -3.00000000E-003   -2.25366941E-001   -1.42033744E-001   -7.24151319E-002    1.94621747E-001    1.30997778E-001   -2.38140011E-001
   -8.57480315E-002   -7.29921260E-002   -3.00000000E-003   -2.35630657E-001   -1.47176698E-001   -7.80586504E-002    1.93599519E-001    1.34416742E-001   -2.53216062E-001
   -8.43307087E-002   -7.29921260E-002   -3.00000000E-003   -2.46163060E-001   -1.52753616E-001   -8.38571481E-002    1.92210952E-001    1.38050190E-001   -2.68919800E-001
   -8.29133858E-002   -7.29921260E-002   -3.00000000E-003   -2.56966851E-001   -1.58765255E-001   -8.98185304E-002    1.90436651E-001    1.41913012E-001   -2.85272261E-001
   -8.14960630E-002   -7.29921260E-002   -3.00000000E-003   -2.68045250E-001   -1.65210655E-001   -9.59511013E-002    1.88256198E-001    1.46021073E-001   -3.02294848E-001
   -8.00787402E-002   -7.29921260E-002   -3.00000000E-003   -2.79401419E-001   -1.72090421E-001   -1.02265137E-001    1.85652290E-001    1.50388319E-001   -3.20009805E-001
   -7.86614173E-002   -7.29921260E-002   -3.00000000E-003   -2.91039824E-001   -1.79404900E-001   -1.08772078E-001    1.82606952E-001    1.55027419E-001   -3.38438261E-001
   -7.72440945E-002   -7.29921260E-002   -3.00000000E-003   -3.02959648E-001   -1.87154584E-001   -1.15485349E-001    1.79102129E-001    1.59952223E-001   -3.57602277E-001
   -7.58267717E-002   -7.29921260E-002   -3.00000000E-003   -3.15166161E-001   -1.95340274E-001   -1.22419060E-001    1.75122616E-001    1.65172679E-001   -3.77525143E-001
   -7.44094488E-002   -7.29921260E-002   -3.00000000E-003   -3.27663516E-001   -2.03963526E-001   -1.29589835E-001    1.70654673E-001    1.70696811E-001   -3.98231895E-001
   -7.29921260E-002   -7.29921260E-002   -3.00000000E-003   -3.40457240E-001   -2.13026083E-001   -1.37015657E-001    1.65684559E-001    1.76532825E-001   -4.19747014E-001
   -7.15748031E-002   -7.29921260E-002   -3.00000000E-003   -3.53551768E-001   -2.22531376E-001   -1.44717458E-001    1.60200673E-001    1.82686124E-001   -4.42101021E-001
   -7.01574803E-002   -7.29921260E-002   -3.00000000E-003   -3.66951037E-001   -2.32481308E-001   -1.52718941E-001    1.54190140E-001    1.89159516E-001   -4.65321872E-001
   -6.87401575E-002   -7.29921260E-002   -3.00000000E-003   -3.80651729E-001   -2.42876514E-001   -1.61043590E-001    1.47641314E-001    1.95957386E-001   -4.89442037E-001
   -6.73228346E-002   -7.29921260E-002   -3.00000000E-003   -3.94651723E-001   -2.53714189E-001   -1.69709305E-001    1.40548540E-001    2.03079722E-001   -5.14488009E-001
   -6.59055118E-002   -7.29921260E-002   -3.00000000E-003   -4.08949811E-001   -2.64985292E-001   -1.78718590E-001    1.32916525E-001    2.10528869E-001   -5.40477934E-001
   -6.44881890E-002   -7.29921260E-002   -3.00000000E-003   -4.23567363E-001   -2.76680649E-001   -1.88053598E-001    1.24772311E-001    2.18316427E-001   -5.67425337E-001
   -6.30708661E-002   -7.29921260E-002   -3.00000000E-003   -4.38583302E-001   -2.88807758E-001   -1.97687189E-001    1.16177151E-001    2.26472779E-001   -5.95373468E-001
   -6.16535433E-002   -7.29921260E-002   -3.00000000E-003   -4.54179479E-001   -3.01429689E-001   -2.07637099E-001    1.07217100E-001    2.35064330E-001   -6.24475661E-001
   -6.02362205E-002   -7.29921260E-002   -3.00000000E-003   -4.70657587E-001   -3.14699195E-001   -2.18105542E-001    9.79507160E-002    2.44198662E-001   -6.55139017E-001
   -5.88188976E-002   -7.29921260E-002   -3.00000000E-003   -4.88328613E-001   -3.28845233E-001   -2.29752200E-001    8.82883742E-002    2.54008521E-001   -6.88237980E-001
   -5.74015748E-002   -7.29921260E-002   -3.00000000E-003   -5.06809596E-001   -3.43952908E-001   -2.44038312E-001    7.78041729E-002    2.64507406E-001   -7.25130359E-001
   -5.59842520E-002   -7.29921260E-002   -3.00000000E-003   -5.23303846E-001   -3.59180312E-001   -2.61906924E-001    6.56050010E-002    2.75214891E-001   -7.65929336E-001
   -5.45669291E-002   -7.29921260E-002   -3.00000000E-003   -5.35451580E-001   -3.70299021E-001   -2.79812547E-001    5.25496675E-002    2.85763713E-001   -8.06638716E-001
   -5.31496063E-002   -7.29921260E-002   -3.00000000E-003   -5.47684727E-001   -3.71644613E-001   -2.96024590E-001    4.83260769E-002    2.96882950E-001   -8.44373872E-001
   -5.17322835E-002   -7.29921260E-002   -3.00000000E-003   -2.39620678E-001   -2.87676415E-001    1.69253092E-001    1.94323127E-001    2.86807754E-001   -8.35398742E-001
   -5.03149606E-002   -7.29921260E-002   -3.00000000E-003   -2.44395772E-001   -2.83318880E-001    1.67571271E-001    1.91349200E-001    2.89194509E-001   -8.54786795E-001
   -4.88976378E-002   -7.29921260E-002   -3.00000000E-003   -2.49625592E-001   -2.80257295E-001    1.65176996E-001    1.85293982E-001    2.91822174E-001   -8.77930692E-001
   -4.74803150E-002   -7.29921260E-002   -3.00000000E-003   -2.55430391E-001   -2.80118021E-001    1.62665069E-001    1.77935130E-001    2.94837866E-001   -9.03307392E-001
   -4.60629921E-002   -7.29921260E-002   -3.00000000E-003   -2.61339180E-001   -2.81547129E-001    1.60366291E-001    1.72086833E-001    2.97838410E-001   -9.27581775E-001
   -4.46456693E-002   -7.29921260E-002   -3.00000000E-003   -2.66996136E-001   -2.82478292E-001    1.58090772E-001    1.67358376E-001    3.00713862E-001   -9.50156723E-001
   -4.32283465E-002   -7.29921260E-002   -3.00000000E-003   -2.72366072E-001   -2.82728709E-001    1.55615204E-001    1.62726610E-001    3.03585818E-001   -9.71887721E-001
   -4.18110236E-002   -7.29921260E-002   -3.00000000E-003   -2.77518897E-001   -2.82632045E-001    1.52843156E-001    1.57833131E-001    3.06557760E-001   -9.93377106E-001
   -4.03937008E-002   -7.29921260E-002   -3.00000000E-003   -2.82516213E-001   -2.82458421E-001    1.49765182E-001    1.52668708E-001    3.09669749E-001   -1.01481035E+000
   -3.89763780E-002   -7.29921260E-002   -3.00000000E-003   -2.87384689E-001   -2.82328590E-001    1.46403761E-001    1.47352999E-001    3.12916528E-001   -1.03612603E+000
   -3.75590551E-002   -7.29921260E-002   -3.00000000E-003   -2.92124953E-001   -2.82241026E-001    1.42781477E-001    1.42000093E-001    3.16278077E-001   -1.05719483E+000
   -3.61417323E-002   -7.29921260E-002   -3.00000000E-003   -2.96728121E-001   -2.82147496E-001    1.38910812E-001    1.36654361E-001    3.19739438E-001   -1.07792279E+000
   -3.47244094E-002   -7.29921260E-002   -3.00000000E-003   -3.01187789E-001   -2.82011642E-001    1.34794907E-001    1.31316589E-001    3.23297663E-001   -1.09827489E+000
   -3.33070866E-002   -7.29921260E-002   -3.00000000E-003   -3.05501269E-001   -2.81825651E-001    1.30436800E-001    1.25969735E-001    3.26952167E-001   -1.11823592E+000
   -3.18897638E-002   -7.29921260E-002   -3.00000000E-003   -3.09668284E-001   -2.81598475E-001    1.25842230E-001    1.20609462E-001    3.30702708E-001   -1.13779223E+000
   -3.04724409E-002   -7.29921260E-002   -3.00000000E-003   -3.13689134E-001   -2.81338623E-001    1.21017689E-001    1.15239994E-001    3.34544263E-001   -1.15691602E+000
   -2.90551181E-002   -7.29921260E-002   -3.00000000E-003   -3.17563632E-001   -2.81049681E-001    1.15971113E-001    1.09865653E-001    3.38471014E-001   -1.17557499E+000
   -2.76377953E-002   -7.29921260E-002   -3.00000000E-003   -3.21290802E-001   -2.80731234E-001    1.10710339E-001    1.04493578E-001    3.42474567E-001   -1.19373251E+000
   -2.62204724E-002   -7.29921260E-002   -3.00000000E-003   -3.24869888E-001   -2.80383603E-001    1.05243665E-001    9.91296294E-002    3.46547700E-001   -1.21135536E+000
   -2.48031496E-002   -7.29921260E-002   -3.00000000E-003   -3.28300481E-001   -2.80006418E-001    9.95786296E-002    9.37767289E-002    3.50682545E-001   -1.22841044E+000
   -2.33858268E-002   -7.29921260E-002   -3.00000000E-003   -3.31582381E-001   -2.79600296E-001    9.37250018E-002    8.84339083E-002    3.54870892E-001   -1.24486409E+000
   -2.19685039E-002   -7.29921260E-002   -3.00000000E-003   -3.34715823E-001   -2.79166839E-001    8.76906272E-002    8.31043104E-002    3.59104507E-001   -1.26068301E+000
   -2.05511811E-002   -7.29921260E-002   -3.00000000E-003   -3.37700446E-001   -2.78705674E-001    8.14861631E-002    7.77908027E-002    3.63373460E-001   -1.27583033E+000
   -1.91338583E-002   -7.29921260E-002   -3.00000000E-003   -3.40536740E-001   -2.78217348E-001    7.51209496E-002    7.24954495E-002    3.67668585E-001   -1.29027113E+000
   -1.77165354E-002   -7.29921260E-002   -3.00000000E-003   -3.43224639E-001   -2.77701417E-001    6.86040490E-002    6.72224030E-002    3.71979442E-001   -1.30396798E+000
   -1.62992126E-002   -7.29921260E-002   -3.00000000E-003   -3.45764741E-001   -2.77157361E-001    6.19461408E-002    6.19690929E-002    3.76296316E-001   -1.31688491E+000
   -1.48818898E-002   -7.29921260E-002   -3.00000000E-003   -3.48157067E-001   -2.76586479E-001    5.51585154E-002    5.67381747E-002    3.80610745E-001   -1.32898901E+000
   -1.34645669E-002   -7.29921260E-002   -3.00000000E-003   -3.50402030E-001   -2.75985918E-001    4.82511150E-002    5.15295087E-002    3.84911200E-001   -1.34024076E+000
   -1.20472441E-002   -7.29921260E-002   -3.00000000E-003   -3.52499973E-001   -2.75360164E-001    4.12362808E-002    4.63424357E-002    3.89189903E-001   -1.35060825E+000
   -1.06299213E-002   -7.29921260E-002   -3.00000000E-003   -3.54450789E-001   -2.74706420E-001    3.41242449E-002    4.11802420E-002    3.93436088E-001   -1.36005400E+000
   -9.21259843E-003   -7.29921260E-002   -3.00000000E-003   -3.56254827E-001   -2.74025094E-001    2.69265768E-002    3.60402168E-002    3.97641219E-001   -1.36854488E+000
   -7.79527559E-003   -7.29921260E-002   -3.00000000E-003   -3.57912420E-001   -2.73316035E-001    1.96549332E-002    3.09224862E-002    4.01797666E-001   -1.37605020E+000
   -6.37795276E-003   -7.29921260E-002   -3.00000000E-003   -3.59422808E-001   -2.72580964E-001    1.23222971E-002    2.58270258E-002    4.05896614E-001   -1.38253682E+000
   -4.96062992E-003   -7.29921260E-002   -3.00000000E-003   -3.60786332E-001   -2.71817850E-001    4.93914331E-003    2.07510724E-002    4.09930210E-001   -1.38797425E+000
   -3.54330709E-003   -7.29921260E-002   -3.00000000E-003   -3.62002438E-001   -2.71028243E-001   -2.48199086E-003    1.56944158E-002    4.13891814E-001   -1.39233496E+000
   -2.12598425E-003   -7.29921260E-002   -3.00000000E-003   -3.63070499E-001   -2.70213956E-001   -9.92846577E-003    1.06568315E-002    4.17775243E-001   -1.39559317E+000
   -7.08661417E-004   -7.29921260E-002   -3.00000000E-003   -3.63990157E-001   -2.69375180E-001   -1.73898612E-002    5.63521368E-003    4.21576142E-001   -1.39772697E+000
    7.08661417E-004   -7.29921260E-002   -3.00000000E-003   -3.64760220E-001   -2.68512479E-001   -2.48525906E-002    6.28685548E-004    4.25288206E-001   -1.39871293E+000
    2.12598425E-003   -7.29921260E-002   -3.00000000E-003   -3.65379792E-001   -2.67626956E-001   -3.23049830E-002   -4.36316070E-003    4.28908087E-001   -1.39853374E+000
    3.54330709E-003   -7.29921260E-002   -3.00000000E-003   -3.65847596E-001   -2.66722364E-001   -3.97347973E-002   -9.34456874E-003    4.32433374E-001   -1.39717493E+000
    4.96062992E-003   -7.29921260E-002   -3.00000000E-003   -3.66162761E-001   -2.65800369E-001   -4.71314765E-002   -1.43173707E-002    4.35862970E-001   -1.39462637E+000
    6.37795276E-003   -7.29921260E-002   -3.00000000E-003   -3.66323472E-001   -2.64861269E-001   -5.44831986E-002   -1.92797002E-002    4.39194454E-001   -1.39087734E+000
    7.79527559E-003   -7.29921260E-002   -3.00000000E-003   -3.66328049E-001   -2.63908150E-001   -6.17788266E-002   -2.42325554E-002    4.42427099E-001   -1.38592183E+000
    9.21259843E-003   -7.29921260E-002   -3.00000000E-003   -3.66175338E-001   -2.62943081E-001   -6.90066044E-002   -2.91811662E-002    4.45562641E-001   -1.37976046E+000
    1.06299213E-002   -7.29921260E-002   -3.00000000E-003   -3.65863845E-001   -2.61968966E-001   -7.61568001E-002   -3.41251094E-002    4.48603040E-001   -1.37239587E+000
    1.20472441E-002   -7.29921260E-002   -3.00000000E-003   -3.65392026E-001   -2.60988055E-001   -8.32179413E-002   -3.90652445E-002    4.51548997E-001   -1.36383174E+000
    1.34645669E-002   -7.29921260E-002   -3.00000000E-003   -3.64758230E-001   -2.60002768E-001   -9.01805733E-002   -4.40024549E-002    4.54403989E-001   -1.35407747E+000
    1.48818898E-002   -7.29921260E-002   -3.00000000E-003   -3.63961322E-001   -2.59015626E-001   -9.70339072E-002   -4.89362718E-002    4.57171470E-001   -1.34314614E+000
    1.62992126E-002   -7.29921260E-002   -3.00000000E-003   -3.62999831E-001   -2.58029386E-001   -1.03767964E-001   -5.38689239E-002    4.59855015E-001   -1.33105255E+000
    1.77165354E-002   -7.29921260E-002   -3.00000000E-003   -3.61873046E-001   -2.57046712E-001   -1.10373778E-001   -5.88010048E-002    4.62459977E-001   -1.31781748E+000
    1.91338583E-002   -7.29921260E-002   -3.00000000E-003   -3.60580014E-001   -2.56068182E-001   -1.16842203E-001   -6.37325589E-002    4.64989144E-001   -1.30345959E+000
    2.05511811E-002   -7.29921260E-002   -3.00000000E-003   -3.59119610E-001   -2.55097678E-001   -1.23164119E-001   -6.86617859E-002    4.67447751E-001   -1.28800387E+000
    2.19685039E-002   -7.29921260E-002   -3.00000000E-003   -3.57492085E-001   -2.54137243E-001   -1.29328760E-001   -7.35915106E-002    4.69840536E-001   -1.27147836E+000
    2.33858268E-002   -7.29921260E-002   -3.00000000E-003   -3.55696380E-001   -2.53188513E-001   -1.35328786E-001   -7.85185323E-002    4.72170559E-001   -1.25390922E+000
    2.48031496E-002   -7.29921260E-002   -3.00000000E-003   -3.53733584E-001   -2.52252428E-001   -1.41154596E-001   -8.34449236E-002    4.74443029E-001   -1.23532957E+000
    2.62204724E-002   -7.29921260E-002   -3.00000000E-003   -3.51603274E-001   -2.51331709E-001   -1.46797168E-001   -8.83715953E-002    4.76660908E-001   -1.21577057E+000
    2.76377953E-002   -7.29921260E-002   -3.00000000E-003   -3.49306163E-001   -2.50425824E-001   -1.52248612E-001   -9.32956535E-002    4.78825932E-001   -1.19526427E+000
    2.90551181E-002   -7.29921260E-002   -3.00000000E-003   -3.46842854E-001   -2.49536490E-001   -1.57500250E-001   -9.82169011E-002    4.80939799E-001   -1.17384531E+000
    3.04724409E-002   -7.29921260E-002   -3.00000000E-003   -3.44215548E-001   -2.48665912E-001   -1.62542885E-001   -1.03135382E-001    4.83004409E-001   -1.15155086E+000
    3.18897638E-002   -7.29921260E-002   -3.00000000E-003   -3.41426637E-001   -2.47813834E-001   -1.67367225E-001   -1.08051760E-001    4.85019391E-001   -1.12841587E+000
    3.33070866E-002   -7.29921260E-002   -3.00000000E-003   -3.38478451E-001   -2.46981351E-001   -1.71961997E-001   -1.12965953E-001    4.86985341E-001   -1.10447867E+000
    3.47244094E-002   -7.29921260E-002   -3.00000000E-003   -3.35370957E-001   -2.46165861E-001   -1.76317861E-001   -1.17873175E-001    4.88900275E-001   -1.07977523E+000
    3.61417323E-002   -7.29921260E-002   -3.00000000E-003   -3.32103804E-001   -2.45362951E-001   -1.80427786E-001   -1.22775625E-001    4.90758705E-001   -1.05434007E+000
    3.75590551E-002   -7.29921260E-002   -3.00000000E-003   -3.28681284E-001   -2.44569967E-001   -1.84290624E-001   -1.27678249E-001    4.92553568E-001   -1.02820837E+000
    3.89763780E-002   -7.29921260E-002   -3.00000000E-003   -3.25124328E-001   -2.43785732E-001   -1.87904400E-001   -1.32592930E-001    4.94275839E-001   -1.00141598E+000
    4.03937008E-002   -7.29921260E-002   -3.00000000E-003   -3.21469141E-001   -2.43023646E-001   -1.91251263E-001   -1.37527444E-001    4.95924937E-001   -9.74009712E-001
    4.18110236E-002   -7.29921260E-002   -3.00000000E-003   -3.17752630E-001   -2.42304852E-001   -1.94273449E-001   -1.42468024E-001    4.97513814E-001   -9.46058436E-001
    4.32283465E-002   -7.29921260E-002   -3.00000000E-003   -3.13967429E-001   -2.41633699E-001   -1.96881120E-001   -1.47369970E-001    4.99057557E-001   -9.17635223E-001
    4.46456693E-002   -7.29921260E-002   -3.00000000E-003   -3.10037063E-001   -2.40953832E-001   -1.98993954E-001   -1.52163420E-001    5.00551572E-001   -8.88793356E-001
    4.60629921E-002   -7.29921260E-002   -3.00000000E-003   -3.05816260E-001   -2.40103736E-001   -2.00610906E-001   -1.56805325E-001    5.01950584E-001   -8.59529506E-001
    4.74803150E-002   -7.29921260E-002   -3.00000000E-003   -3.01127899E-001   -2.38763135E-001   -2.01918692E-001   -1.61381319E-001    5.03154661E-001   -8.29724369E-001
    4.88976378E-002   -7.29921260E-002   -3.00000000E-003   -2.96053617E-001   -2.36422457E-001   -2.03592164E-001   -1.66444499E-001    5.04005253E-001   -7.99031812E-001
    5.03149606E-002   -7.29921260E-002   -3.00000000E-003   -2.92688630E-001   -2.33278687E-001   -2.06307580E-001   -1.73650112E-001    5.04335285E-001   -7.67301277E-001
    5.17322835E-002   -7.29921260E-002   -3.00000000E-003   -2.94031444E-001   -2.31139881E-001   -2.06185774E-001   -1.83337706E-001    5.02669119E-001   -7.35506616E-001
    5.31496063E-002   -7.29921260E-002   -3.00000000E-003    4.24398122E-002   -1.69627327E-001   -6.79522079E-001   -2.16950451E-001    5.23314424E-001   -7.18068685E-001
    5.45669291E-002   -7.29921260E-002   -3.00000000E-003    2.42224981E-002   -1.46346480E-001   -6.65197865E-001   -2.25911171E-001    5.06056938E-001   -6.71870336E-001
    5.59842520E-002   -7.29921260E-002   -3.00000000E-003    1.05155840E-002   -1.24447966E-001   -6.52411263E-001   -2.36119813E-001    4.93052119E-001   -6.30074324E-001
    5.74015748E-002   -7.29921260E-002   -3.00000000E-003   -2.08120812E-003   -1.01027945E-001   -6.38551111E-001   -2.48532250E-001    4.82170399E-001   -5.90674764E-001
    5.88188976E-002   -7.29921260E-002   -3.00000000E-003   -1.49189891E-002   -7.49407348E-002   -6.23642729E-001   -2.61659181E-001    4.72113703E-001   -5.52689950E-001
    6.02362205E-002   -7.29921260E-002   -3.00000000E-003   -2.87301732E-002   -4.62575973E-002   -6.08439724E-001   -2.73426464E-001    4.62175574E-001   -5.15777039E-001
    6.16535433E-002   -7.29921260E-002   -3.00000000E-003   -4.35078447E-002   -1.62754796E-002   -5.93906020E-001   -2.82324452E-001    4.52078741E-001   -4.79938952E-001
    6.30708661E-002   -7.29921260E-002   -3.00000000E-003   -5.86821512E-002    1.34390177E-002   -5.80629636E-001   -2.88095722E-001    4.41845990E-001   -4.45311285E-001
    6.44881890E-002   -7.29921260E-002   -3.00000000E-003   -7.36479680E-002    4.19289346E-002   -5.68667212E-001   -2.91297042E-001    4.31601033E-001   -4.12001752E-001
    6.59055118E-002   -7.29921260E-002   -3.00000000E-003   -8.80425273E-002    6.88815443E-002   -5.57809215E-001   -2.92585111E-001    4.21445597E-001   -3.80040157E-001
    6.73228346E-002   -7.29921260E-002   -3.00000000E-003   -1.01723442E-001    9.43154886E-002   -5.47816410E-001   -2.92412701E-001    4.11441971E-001   -3.49412306E-001
    6.87401575E-002   -7.29921260E-002   -3.00000000E-003   -1.14660588E-001    1.18325332E-001   -5.38503407E-001   -2.91027455E-001    4.01614538E-001   -3.20070658E-001
    7.01574803E-002   -7.29921260E-002   -3.00000000E-003   -1.26866332E-001    1.40987391E-001   -5.29744781E-001   -2.88549394E-001    3.91968506E-001   -2.91957316E-001
    7.15748031E-002   -7.29921260E-002   -3.00000000E-003   -1.38359014E-001    1.62332294E-001   -5.21457534E-001   -2.85037086E-001    3.82497947E-001   -2.65008910E-001
    7.29921260E-002   -7.29921260E-002   -3.00000000E-003   -1.49153760E-001    1.82358956E-001   -5.13586889E-001   -2.80528907E-001    3.73192571E-001   -2.39162127E-001
    7.44094488E-002   -7.29921260E-002   -3.00000000E-003   -1.59256470E-001    2.01039089E-001   -5.06092787E-001   -2.75059518E-001    3.64038378E-001   -2.14344560E-001
    7.58267717E-002   -7.29921260E-002   -3.00000000E-003   -1.68669988E-001    2.18337199E-001   -4.98945446E-001   -2.68667724E-001    3.55021111E-001   -1.90484086E-001
    7.72440945E-002   -7.29921260E-002   -3.00000000E-003   -1.77392855E-001    2.34216066E-001   -4.92120708E-001   -2.61397315E-001    3.46127194E-001   -1.67506623E-001
    7.86614173E-002   -7.29921260E-002   -3.00000000E-003   -1.85423271E-001    2.48640657E-001   -4.85596677E-001   -2.53295940E-001    3.37342158E-001   -1.45335099E-001
    8.00787402E-002   -7.29921260E-002   -3.00000000E-003   -1.92753950E-001    2.61579500E-001   -4.79355945E-001   -2.44415822E-001    3.28655110E-001   -1.23896101E-001
    8.14960630E-002   -7.29921260E-002   -3.00000000E-003   -1.99376967E-001    2.73003626E-001   -4.73381498E-001   -2.34810570E-001    3.20048344E-001   -1.03110902E-001
    8.29133858E-002   -7.29921260E-002   -3.00000000E-003   -2.05290993E-001    2.82894931E-001   -4.67654139E-001   -2.24533444E-001    3.11509399E-001   -8.29028314E-002
    8.43307087E-002   -7.29921260E-002   -3.00000000E-003   -2.10492411E-001    2.91237895E-001   -4.62158894E-001   -2.13642105E-001    3.03025087E-001   -6.31983582E-002
    8.57480315E-002   -7.29921260E-002   -3.00000000E-003   -2.14980965E-001    2.98024078E-001   -4.56880224E-001   -2.02193821E-001    2.94582060E-001   -4.39259819E-002
    8.71653543E-002   -7.29921260E-002   -3.00000000E-003   -2.18761249E-001    3.03251418E-001   -4.51801814E-001   -1.90245802E-001    2.86168541E-001   -2.50160025E-002
    8.85826772E-002   -7.29921260E-002   -3.00000000E-003   -2.21836828E-001    3.06923259E-001   -4.46909242E-001   -1.77857793E-001    2.77774337E-001   -6.40532467E-003
    9.00000000E-002   -7.29921260E-002   -3.00000000E-003   -2.24216551E-001    3.09049025E-001   -4.42187215E-001   -1.65089137E-001    2.69388254E-001    1.19685834E-002
   -9.00000000E-002   -7.15748031E-002   -3.00000000E-003   -2.12949913E-001   -1.27083301E-001   -5.61572582E-002    2.00120380E-001    1.22338573E-001   -2.03178984E-001
   -8.85826772E-002   -7.15748031E-002   -3.00000000E-003   -2.22866193E-001   -1.31503813E-001   -6.12810697E-002    2.00185854E-001    1.25394980E-001   -2.17156079E-001
   -8.71653543E-002   -7.15748031E-002   -3.00000000E-003   -2.33050973E-001   -1.36382402E-001   -6.65319787E-002    1.99932842E-001    1.28619545E-001   -2.31731803E-001
   -8.57480315E-002   -7.15748031E-002   -3.00000000E-003   -2.43508649E-001   -1.41716525E-001   -7.19152474E-002    1.99337897E-001    1.32028325E-001   -2.46928042E-001
   -8.43307087E-002   -7.15748031E-002   -3.00000000E-003   -2.54240169E-001   -1.47508126E-001   -7.74372413E-002    1.98379508E-001    1.35638613E-001   -2.62765412E-001
   -8.29133858E-002   -7.15748031E-002   -3.00000000E-003   -2.65250839E-001   -1.53755999E-001   -8.31054236E-002    1.97038482E-001    1.39464868E-001   -2.79266728E-001
   -8.14960630E-002   -7.15748031E-002   -3.00000000E-003   -2.76544262E-001   -1.60459300E-001   -8.89275035E-002    1.95294487E-001    1.43522463E-001   -2.96454423E-001
   -8.00787402E-002   -7.15748031E-002   -3.00000000E-003   -2.88125575E-001   -1.67617630E-001   -9.49128193E-002    1.93130422E-001    1.47825431E-001   -3.14351833E-001
   -7.86614173E-002   -7.15748031E-002   -3.00000000E-003   -2.99998586E-001   -1.75230197E-001   -1.01072872E-001    1.90528156E-001    1.52386652E-001   -3.32981224E-001
   -7.72440945E-002   -7.15748031E-002   -3.00000000E-003   -3.12166147E-001   -1.83296114E-001   -1.07420262E-001    1.87471987E-001    1.57219022E-001   -3.52367304E-001
   -7.58267717E-002   -7.15748031E-002   -3.00000000E-003   -3.24634666E-001   -1.91815505E-001   -1.13968637E-001    1.83947142E-001    1.62333835E-001   -3.72535349E-001
   -7.44094488E-002   -7.15748031E-002   -3.00000000E-003   -3.37409280E-001   -2.00787231E-001   -1.20734385E-001    1.79940816E-001    1.67740660E-001   -3.93511177E-001
   -7.29921260E-002   -7.15748031E-002   -3.00000000E-003   -3.50499833E-001   -2.10213445E-001   -1.27734849E-001    1.75442346E-001    1.73448574E-001   -4.15325478E-001
   -7.15748031E-002   -7.15748031E-002   -3.00000000E-003   -3.63913633E-001   -2.20095767E-001   -1.34994145E-001    1.70441159E-001    1.79465165E-001   -4.38015063E-001
   -7.01574803E-002   -7.15748031E-002   -3.00000000E-003   -3.77657278E-001   -2.30436534E-001   -1.42538880E-001    1.64926598E-001    1.85797935E-001   -4.61618863E-001
   -6.87401575E-002   -7.15748031E-002   -3.00000000E-003   -3.91727941E-001   -2.41235859E-001   -1.50402531E-001    1.58886740E-001    1.92452629E-001   -4.86184848E-001
   -6.73228346E-002   -7.15748031E-002   -3.00000000E-003   -4.06111882E-001   -2.52484354E-001   -1.58613820E-001    1.52311872E-001    1.99431541E-001   -5.11755458E-001
   -6.59055118E-002   -7.15748031E-002   -3.00000000E-003   -4.20777607E-001   -2.64155078E-001   -1.67175966E-001    1.45202998E-001    2.06738867E-001   -5.38351403E-001
   -6.44881890E-002   -7.15748031E-002   -3.00000000E-003   -4.35704841E-001   -2.76195894E-001   -1.76036614E-001    1.37595344E-001    2.14388701E-001   -5.65954354E-001
   -6.30708661E-002   -7.15748031E-002   -3.00000000E-003   -4.50947942E-001   -2.88549719E-001   -1.85068123E-001    1.29606498E-001    2.22430493E-001   -5.94531463E-001
   -6.16535433E-002   -7.15748031E-002   -3.00000000E-003   -4.66759064E-001   -3.01221210E-001   -1.94109886E-001    1.21471107E-001    2.30985649E-001   -6.24154337E-001
   -6.02362205E-002   -7.15748031E-002   -3.00000000E-003   -4.83746722E-001   -3.14390748E-001   -2.03129645E-001    1.13522518E-001    2.40303213E-001   -6.55264255E-001
   -5.88188976E-002   -7.15748031E-002   -3.00000000E-003   -5.03154474E-001   -3.28520536E-001   -2.12663087E-001    1.06063982E-001    2.50857750E-001   -6.89235122E-001
   -5.74015748E-002   -7.15748031E-002   -3.00000000E-003   -5.27249096E-001   -3.44071502E-001   -2.25757152E-001    9.91498199E-002    2.63495334E-001   -7.30054676E-001
   -5.59842520E-002   -7.15748031E-002   -3.00000000E-003   -5.51371243E-001   -3.62001410E-001   -2.53940718E-001    9.38458715E-002    2.77626607E-001   -7.85958888E-001
   -5.45669291E-002   -7.15748031E-002   -3.00000000E-003   -5.59497425E-001   -3.68279808E-001   -2.84514003E-001    8.31206103E-002    2.86190663E-001   -8.31112259E-001
   -5.31496063E-002   -7.15748031E-002   -3.00000000E-003   -2.37788951E-001   -2.83634411E-001    1.72770347E-001    1.94905445E-001    2.70782331E-001   -8.08750617E-001
   -5.17322835E-002   -7.15748031E-002   -3.00000000E-003   -2.43150955E-001   -2.80659670E-001    1.72487395E-001    1.94025463E-001    2.72591687E-001   -8.25388587E-001
   -5.03149606E-002   -7.15748031E-002   -3.00000000E-003   -2.48399762E-001   -2.78365096E-001    1.71334780E-001    1.90633968E-001    2.74471461E-001   -8.44763633E-001
   -4.88976378E-002   -7.15748031E-002   -3.00000000E-003   -2.53757453E-001   -2.76848779E-001    1.69556544E-001    1.85571826E-001    2.76633269E-001   -8.66403766E-001
   -4.74803150E-002   -7.15748031E-002   -3.00000000E-003   -2.59290405E-001   -2.76418776E-001    1.67431086E-001    1.79792382E-001    2.79043375E-001   -8.89275035E-001
   -4.60629921E-002   -7.15748031E-002   -3.00000000E-003   -2.64867479E-001   -2.76716537E-001    1.65143461E-001    1.74216210E-001    2.81564722E-001   -9.12119514E-001
   -4.46456693E-002   -7.15748031E-002   -3.00000000E-003   -2.70335544E-001   -2.77083957E-001    1.62702658E-001    1.69030563E-001    2.84121814E-001   -9.34356774E-001
   -4.32283465E-002   -7.15748031E-002   -3.00000000E-003   -2.75630222E-001   -2.77238922E-001    1.60044237E-001    1.63988909E-001    2.86727911E-001   -9.56050169E-001
   -4.18110236E-002   -7.15748031E-002   -3.00000000E-003   -2.80753357E-001   -2.77203009E-001    1.57117902E-001    1.58892722E-001    2.89421396E-001   -9.77407619E-001
   -4.03937008E-002   -7.15748031E-002   -3.00000000E-003   -2.85724134E-001   -2.77069987E-001    1.53908154E-001    1.53683877E-001    2.92225842E-001   -9.98540970E-001
   -3.89763780E-002   -7.15748031E-002   -3.00000000E-003   -2.90556878E-001   -2.76907732E-001    1.50419096E-001    1.48385597E-001    2.95146656E-001   -1.01945398E+000
   -3.75590551E-002   -7.15748031E-002   -3.00000000E-003   -2.95254700E-001   -2.76736082E-001    1.46662580E-001    1.43043414E-001    2.98178740E-001   -1.04009616E+000
   -3.61417323E-002   -7.15748031E-002   -3.00000000E-003   -2.99816284E-001   -2.76546278E-001    1.42647910E-001    1.37685229E-001    3.01316898E-001   -1.06041590E+000
   -3.47244094E-002   -7.15748031E-002   -3.00000000E-003   -3.04238042E-001   -2.76324798E-001    1.38381571E-001    1.32320887E-001    3.04556943E-001   -1.08037355E+000
   -3.33070866E-002   -7.15748031E-002   -3.00000000E-003   -3.08517539E-001   -2.76065844E-001    1.33870306E-001    1.26950100E-001    3.07896713E-001   -1.09994223E+000
   -3.18897638E-002   -7.15748031E-002   -3.00000000E-003   -3.12653620E-001   -2.75770466E-001    1.29119805E-001    1.21574813E-001    3.11334067E-001   -1.11909781E+000
   -3.04724409E-002   -7.15748031E-002   -3.00000000E-003   -3.16645763E-001   -2.75442673E-001    1.24137140E-001    1.16196330E-001    3.14865505E-001   -1.13781344E+000
   -2.90551181E-002   -7.15748031E-002   -3.00000000E-003   -3.20493114E-001   -2.75085017E-001    1.18930912E-001    1.10817494E-001    3.18486294E-001   -1.15605893E+000
   -2.76377953E-002   -7.15748031E-002   -3.00000000E-003   -3.24195305E-001   -2.74697984E-001    1.13508007E-001    1.05441707E-001    3.22190449E-001   -1.17380162E+000
   -2.62204724E-002   -7.15748031E-002   -3.00000000E-003   -3.27751372E-001   -2.74283719E-001    1.07877795E-001    1.00074783E-001    3.25971747E-001   -1.19100939E+000
   -2.48031496E-002   -7.15748031E-002   -3.00000000E-003   -3.31160970E-001   -2.73841684E-001    1.02048277E-001    9.47186293E-002    3.29823251E-001   -1.20764919E+000
   -2.33858268E-002   -7.15748031E-002   -3.00000000E-003   -3.34423831E-001   -2.73372528E-001    9.60277997E-002    8.93771498E-002    3.33737765E-001   -1.22368814E+000
   -2.19685039E-002   -7.15748031E-002   -3.00000000E-003   -3.37539652E-001   -2.72876279E-001    8.98267908E-002    8.40494400E-002    3.37707931E-001   -1.23909325E+000
   -2.05511811E-002   -7.15748031E-002   -3.00000000E-003   -3.40508562E-001   -2.72355545E-001    8.34543106E-002    7.87390798E-002    3.41726327E-001   -1.25383168E+000
   -1.91338583E-002   -7.15748031E-002   -3.00000000E-003   -3.43330387E-001   -2.71809389E-001    7.69203178E-002    7.34479780E-002    3.45783811E-001   -1.26786744E+000
   -1.77165354E-002   -7.15748031E-002   -3.00000000E-003   -3.46005534E-001   -2.71238110E-001    7.02343742E-002    6.81762569E-002    3.49872469E-001   -1.28116704E+000
   -1.62992126E-002   -7.15748031E-002   -3.00000000E-003   -3.48533801E-001   -2.70641452E-001    6.34067631E-002    6.29281836E-002    3.53982855E-001   -1.29369457E+000
   -1.48818898E-002   -7.15748031E-002   -3.00000000E-003   -3.50915534E-001   -2.70019316E-001    5.64489795E-002    5.77010798E-002    3.58107551E-001   -1.30541829E+000
   -1.34645669E-002   -7.15748031E-002   -3.00000000E-003   -3.53151119E-001   -2.69373593E-001    4.93709245E-002    5.24963412E-002    3.62238223E-001   -1.31630442E+000
   -1.20472441E-002   -7.15748031E-002   -3.00000000E-003   -3.55240130E-001   -2.68703108E-001    4.21842724E-002    4.73154011E-002    3.66365028E-001   -1.32631670E+000
   -1.06299213E-002   -7.15748031E-002   -3.00000000E-003   -3.57183109E-001   -2.68008369E-001    3.49006087E-002    4.21558802E-002    3.70480736E-001   -1.33542454E+000
   -9.21259843E-003   -7.15748031E-002   -3.00000000E-003   -3.58980167E-001   -2.67289822E-001    2.75309641E-002    3.70198585E-002    3.74577598E-001   -1.34359640E+000
   -7.79527559E-003   -7.15748031E-002   -3.00000000E-003   -3.60631152E-001   -2.66546619E-001    2.00862631E-002    3.19061269E-002    3.78647469E-001   -1.35080041E+000
   -6.37795276E-003   -7.15748031E-002   -3.00000000E-003   -3.62135578E-001   -2.65780375E-001    1.25788046E-002    2.68149951E-002    3.82683357E-001   -1.35700731E+000
   -4.96062992E-003   -7.15748031E-002   -3.00000000E-003   -3.63493659E-001   -2.64991015E-001    5.02100617E-003    2.17431156E-002    3.86678475E-001   -1.36218929E+000
   -3.54330709E-003   -7.15748031E-002   -3.00000000E-003   -3.64704945E-001   -2.64179359E-001   -2.57581152E-003    1.66880050E-002    3.90626907E-001   -1.36632049E+000
   -2.12598425E-003   -7.15748031E-002   -3.00000000E-003   -3.65768672E-001   -2.63346885E-001   -1.01991609E-002    1.16534579E-002    3.94522631E-001   -1.36937621E+000
   -7.08661417E-004   -7.15748031E-002   -3.00000000E-003   -3.66684365E-001   -2.62493358E-001   -1.78392697E-002    6.63505211E-003    3.98361134E-001   -1.37133487E+000
    7.08661417E-004   -7.15748031E-002   -3.00000000E-003   -3.67451426E-001   -2.61620861E-001   -2.54818966E-002    1.63143261E-003    4.02138168E-001   -1.37217785E+000
    2.12598425E-003   -7.15748031E-002   -3.00000000E-003   -3.68068701E-001   -2.60730547E-001   -3.31154409E-002   -3.35942492E-003    4.05849892E-001   -1.37188760E+000
    3.54330709E-003   -7.15748031E-002   -3.00000000E-003   -3.68535022E-001   -2.59824727E-001   -4.07281459E-002   -8.33837403E-003    4.09493503E-001   -1.37045003E+000
    4.96062992E-003   -7.15748031E-002   -3.00000000E-003   -3.68849490E-001   -2.58904517E-001   -4.83096260E-002   -1.33080925E-002    4.13066994E-001   -1.36785406E+000
    6.37795276E-003   -7.15748031E-002   -3.00000000E-003   -3.69010586E-001   -2.57971805E-001   -5.58485699E-002   -1.82671987E-002    4.16568976E-001   -1.36409182E+000
    7.79527559E-003   -7.15748031E-002   -3.00000000E-003   -3.69017241E-001   -2.57029031E-001   -6.33323253E-002   -2.32193802E-002    4.19999000E-001   -1.35915901E+000
    9.21259843E-003   -7.15748031E-002   -3.00000000E-003   -3.68867978E-001   -2.56079219E-001   -7.07499634E-002   -2.81659461E-002    4.23357519E-001   -1.35305461E+000
    1.06299213E-002   -7.15748031E-002   -3.00000000E-003   -3.68561383E-001   -2.55122633E-001   -7.80924996E-002   -3.31068651E-002    4.26644738E-001   -1.34577899E+000
    1.20472441E-002   -7.15748031E-002   -3.00000000E-003   -3.68096445E-001   -2.54163399E-001   -8.53477117E-002   -3.80463138E-002    4.29862048E-001   -1.33733788E+000
    1.34645669E-002   -7.15748031E-002   -3.00000000E-003   -3.67471546E-001   -2.53201536E-001   -9.25062659E-002   -4.29809797E-002    4.33010956E-001   -1.32773830E+000
    1.48818898E-002   -7.15748031E-002   -3.00000000E-003   -3.66685443E-001   -2.52241444E-001   -9.95573095E-002   -4.79132966E-002    4.36093846E-001   -1.31699176E+000
    1.62992126E-002   -7.15748031E-002   -3.00000000E-003   -3.65737072E-001   -2.51285664E-001   -1.06490583E-001   -5.28438739E-002    4.39113911E-001   -1.30511343E+000
    1.77165354E-002   -7.15748031E-002   -3.00000000E-003   -3.64625783E-001   -2.50335339E-001   -1.13297083E-001   -5.77743794E-002    4.42074240E-001   -1.29212056E+000
    1.91338583E-002   -7.15748031E-002   -3.00000000E-003   -3.63350388E-001   -2.49392951E-001   -1.19967520E-001   -6.27045409E-002    4.44976598E-001   -1.27803063E+000
    2.05511811E-002   -7.15748031E-002   -3.00000000E-003   -3.61910464E-001   -2.48461300E-001   -1.26492095E-001   -6.76350844E-002    4.47826007E-001   -1.26286892E+000
    2.19685039E-002   -7.15748031E-002   -3.00000000E-003   -3.60305418E-001   -2.47540825E-001   -1.32861328E-001   -7.25645626E-002    4.50622874E-001   -1.24665606E+000
    2.33858268E-002   -7.15748031E-002   -3.00000000E-003   -3.58534783E-001   -2.46635504E-001   -1.39066158E-001   -7.74930018E-002    4.53371399E-001   -1.22942093E+000
    2.48031496E-002   -7.15748031E-002   -3.00000000E-003   -3.56598953E-001   -2.45745025E-001   -1.45098204E-001   -8.24213739E-002    4.56073763E-001   -1.21119137E+000
    2.62204724E-002   -7.15748031E-002   -3.00000000E-003   -3.54497765E-001   -2.44870985E-001   -1.50948598E-001   -8.73493484E-002    4.58730848E-001   -1.19199546E+000
    2.76377953E-002   -7.15748031E-002   -3.00000000E-003   -3.52232029E-001   -2.44015670E-001   -1.56607871E-001   -9.22778982E-002    4.61344790E-001   -1.17186606E+000
    2.90551181E-002   -7.15748031E-002   -3.00000000E-003   -3.49802134E-001   -2.43179878E-001   -1.62067740E-001   -9.72031251E-002    4.63915125E-001   -1.15083405E+000
    3.04724409E-002   -7.15748031E-002   -3.00000000E-003   -3.47209187E-001   -2.42364703E-001   -1.67319323E-001   -1.02126477E-001    4.66441461E-001   -1.12893221E+000
    3.18897638E-002   -7.15748031E-002   -3.00000000E-003   -3.44455454E-001   -2.41570627E-001   -1.72353163E-001   -1.07048345E-001    4.68923302E-001   -1.10619585E+000
    3.33070866E-002   -7.15748031E-002   -3.00000000E-003   -3.41542125E-001   -2.40797282E-001   -1.77161386E-001   -1.11967054E-001    4.71358523E-001   -1.08265861E+000
    3.47244094E-002   -7.15748031E-002   -3.00000000E-003   -3.38470790E-001   -2.40045723E-001   -1.81733207E-001   -1.16882370E-001    4.73743722E-001   -1.05835566E+000
    3.61417323E-002   -7.15748031E-002   -3.00000000E-003   -3.35243555E-001   -2.39312965E-001   -1.86063523E-001   -1.21792948E-001    4.76073121E-001   -1.03331942E+000
    3.75590551E-002   -7.15748031E-002   -3.00000000E-003   -3.31866790E-001   -2.38598800E-001   -1.90144811E-001   -1.26703165E-001    4.78341275E-001   -1.00758649E+000
    3.89763780E-002   -7.15748031E-002   -3.00000000E-003   -3.28353518E-001   -2.37904508E-001   -1.93968032E-001   -1.31615175E-001    4.80541763E-001   -9.81194065E-001
    4.03937008E-002   -7.15748031E-002   -3.00000000E-003   -3.24720025E-001   -2.37234396E-001   -1.97513997E-001   -1.36528821E-001    4.82670863E-001   -9.54183601E-001
    4.18110236E-002   -7.15748031E-002   -3.00000000E-003   -3.20976079E-001   -2.36590888E-001   -2.00751520E-001   -1.41433576E-001    4.84728751E-001   -9.26603553E-001
    4.32283465E-002   -7.15748031E-002   -3.00000000E-003   -3.17110964E-001   -2.35962283E-001   -2.03644668E-001   -1.46305949E-001    4.86711900E-001   -8.98499217E-001
    4.46456693E-002   -7.15748031E-002   -3.00000000E-003   -3.13089271E-001   -2.35301750E-001   -2.06176228E-001   -1.51132526E-001    4.88605281E-001   -8.69900140E-001
    4.60629921E-002   -7.15748031E-002   -3.00000000E-003   -3.08866930E-001   -2.34521220E-001   -2.08390819E-001   -1.55933411E-001    4.90374126E-001   -8.40801124E-001
    4.74803150E-002   -7.15748031E-002   -3.00000000E-003   -3.04468802E-001   -2.33501572E-001   -2.10435137E-001   -1.60828692E-001    4.91964586E-001   -8.11152904E-001
    4.88976378E-002   -7.15748031E-002   -3.00000000E-003   -3.00187568E-001   -2.32202118E-001   -2.12523992E-001   -1.66114891E-001    4.93323534E-001   -7.80903902E-001
    5.03149606E-002   -7.15748031E-002   -3.00000000E-003   -2.96800844E-001   -2.30919165E-001   -2.14522543E-001   -1.72151538E-001    4.94421406E-001   -7.50198278E-001
    5.17322835E-002   -7.15748031E-002   -3.00000000E-003   -2.95002725E-001   -2.30162765E-001   -2.15377477E-001   -1.78820153E-001    4.95116227E-001   -7.19442556E-001
    5.31496063E-002   -7.15748031E-002   -3.00000000E-003   -2.94737172E-001   -2.29743118E-001   -2.13896701E-001   -1.85722094E-001    4.94309711E-001   -6.88511094E-001
    5.45669291E-002   -7.15748031E-002   -3.00000000E-003    3.91646008E-002   -1.51719808E-001   -6.71672580E-001   -2.29880825E-001    5.11506543E-001   -6.69828871E-001
    5.59842520E-002   -7.15748031E-002   -3.00000000E-003    2.24636215E-002   -1.29375573E-001   -6.51651719E-001   -2.49376142E-001    4.99818817E-001   -6.28196547E-001
    5.74015748E-002   -7.15748031E-002   -3.00000000E-003    1.05070887E-002   -1.07413533E-001   -6.34811508E-001   -2.67850548E-001    4.88522437E-001   -5.87384175E-001
    5.88188976E-002   -7.15748031E-002   -3.00000000E-003   -1.52287470E-003   -8.08673290E-002   -6.17377830E-001   -2.86769512E-001    4.78501134E-001   -5.48163043E-001
    6.02362205E-002   -7.15748031E-002   -3.00000000E-003   -1.57338500E-002   -4.89318115E-002   -5.99680203E-001   -3.02871170E-001    4.68487156E-001   -5.09977594E-001
    6.16535433E-002   -7.15748031E-002   -3.00000000E-003   -3.20928552E-002   -1.46790316E-002   -5.83551890E-001   -3.13290328E-001    4.58018946E-001   -4.72892090E-001
    6.30708661E-002   -7.15748031E-002   -3.00000000E-003   -4.90722164E-002    1.84530979E-002   -5.69862336E-001   -3.18535913E-001    4.47295398E-001   -4.37190575E-001
    6.44881890E-002   -7.15748031E-002   -3.00000000E-003   -6.54857829E-002    4.91889980E-002   -5.58214985E-001   -3.20500607E-001    4.36600940E-001   -4.03021994E-001
    6.59055118E-002   -7.15748031E-002   -3.00000000E-003   -8.09229074E-002    7.76221634E-002   -5.47961068E-001   -3.20535399E-001    4.26087571E-001   -3.70369616E-001
    6.73228346E-002   -7.15748031E-002   -3.00000000E-003   -9.53534588E-002    1.04157514E-001   -5.38637590E-001   -3.19280732E-001    4.15806748E-001   -3.39154990E-001
    6.87401575E-002   -7.15748031E-002   -3.00000000E-003   -1.08856681E-001    1.29111631E-001   -5.29975393E-001   -3.16969107E-001    4.05755782E-001   -3.09284144E-001
    7.01574803E-002   -7.15748031E-002   -3.00000000E-003   -1.21517244E-001    1.52660090E-001   -5.21825760E-001   -3.13660117E-001    3.95914883E-001   -2.80669465E-001
    7.15748031E-002   -7.15748031E-002   -3.00000000E-003   -1.33396113E-001    1.74866662E-001   -5.14103894E-001   -3.09359724E-001    3.86258808E-001   -2.53227486E-001
    7.29921260E-002   -7.15748031E-002   -3.00000000E-003   -1.44527172E-001    1.95729712E-001   -5.06758943E-001   -3.04071112E-001    3.76760194E-001   -2.26879358E-001
    7.44094488E-002   -7.15748031E-002   -3.00000000E-003   -1.54935706E-001    2.15215757E-001   -4.99756001E-001   -2.97813911E-001    3.67398557E-001   -2.01544253E-001
    7.58267717E-002   -7.15748031E-002   -3.00000000E-003   -1.64630255E-001    2.33280618E-001   -4.93070042E-001   -2.90617777E-001    3.58152194E-001   -1.77142027E-001
    7.72440945E-002   -7.15748031E-002   -3.00000000E-003   -1.73614401E-001    2.49881138E-001   -4.86680972E-001   -2.82524356E-001    3.49003977E-001   -1.53592608E-001
    7.86614173E-002   -7.15748031E-002   -3.00000000E-003   -1.81886311E-001    2.64976337E-001   -4.80571412E-001   -2.73580305E-001    3.39937626E-001   -1.30816725E-001
    8.00787402E-002   -7.15748031E-002   -3.00000000E-003   -1.89444902E-001    2.78534515E-001   -4.74725290E-001   -2.63839309E-001    3.30939445E-001   -1.08736701E-001
    8.14960630E-002   -7.15748031E-002   -3.00000000E-003   -1.96279754E-001    2.90522892E-001   -4.69128664E-001   -2.53356576E-001    3.21994665E-001   -8.72730280E-002
    8.29133858E-002   -7.15748031E-002   -3.00000000E-003   -2.02388357E-001    3.00922397E-001   -4.63766100E-001   -2.42186048E-001    3.13089631E-001   -6.63514515E-002
    8.43307087E-002   -7.15748031E-002   -3.00000000E-003   -2.07769412E-001    3.09716628E-001   -4.58621370E-001   -2.30385418E-001    3.04212362E-001   -4.58968978E-002
    8.57480315E-002   -7.15748031E-002   -3.00000000E-003   -2.12423872E-001    3.16896657E-001   -4.53679796E-001   -2.18012516E-001    2.95351551E-001   -2.58366259E-002
    8.71653543E-002   -7.15748031E-002   -3.00000000E-003   -2.16354695E-001    3.22458659E-001   -4.48927777E-001   -2.05128148E-001    2.86497175E-001   -6.10675467E-003
    8.85826772E-002   -7.15748031E-002   -3.00000000E-003   -2.19566411E-001    3.26404543E-001   -4.44350727E-001   -1.91792580E-001    2.77640381E-001    1.33554242E-002
    9.00000000E-002   -7.15748031E-002   -3.00000000E-003   -2.22068295E-001    3.28743881E-001   -4.39934176E-001   -1.78066539E-001    2.68772733E-001    3.26094790E-002
   -9.00000000E-002   -7.01574803E-002   -3.00000000E-003   -2.20071835E-001   -1.20556113E-001   -5.03583932E-002    2.04776482E-001    1.19765209E-001   -1.96124526E-001
   -8.85826772E-002   -7.01574803E-002   -3.00000000E-003   -2.30158192E-001   -1.25117160E-001   -5.52402000E-002    2.05288290E-001    1.22843442E-001   -2.10184502E-001
   -8.71653543E-002   -7.01574803E-002   -3.00000000E-003   -2.40515611E-001   -1.30160179E-001   -6.02332134E-002    2.05483851E-001    1.26077916E-001   -2.24854544E-001
   -8.57480315E-002   -7.01574803E-002   -3.00000000E-003   -2.51151028E-001   -1.35683017E-001   -6.53423669E-002    2.05340215E-001    1.29484198E-001   -2.40157854E-001
   -8.43307087E-002   -7.01574803E-002   -3.00000000E-003   -2.62065327E-001   -1.41686352E-001   -7.05729953E-002    2.04835384E-001    1.33078739E-001   -2.56115973E-001
   -8.29133858E-002   -7.01574803E-002   -3.00000000E-003   -2.73264842E-001   -1.48168600E-001   -7.59320060E-002    2.03949515E-001    1.36876410E-001   -2.72752711E-001
   -8.14960630E-002   -7.01574803E-002   -3.00000000E-003   -2.84755110E-001   -1.55127244E-001   -8.14268201E-002    2.02663410E-001    1.40891315E-001   -2.90092102E-001
   -8.00787402E-002   -7.01574803E-002   -3.00000000E-003   -2.96541995E-001   -1.62560934E-001   -8.70660362E-002    2.00959826E-001    1.45137640E-001   -3.08158799E-001
   -7.86614173E-002   -7.01574803E-002   -3.00000000E-003   -3.08630798E-001   -1.70467889E-001   -9.28608578E-002    1.98821297E-001    1.49628825E-001   -3.26977016E-001
   -7.72440945E-002   -7.01574803E-002   -3.00000000E-003   -3.21025883E-001   -1.78845425E-001   -9.88229578E-002    1.96232866E-001    1.54377009E-001   -3.46573001E-001
   -7.58267717E-002   -7.01574803E-002   -3.00000000E-003   -3.33735609E-001   -1.87692462E-001   -1.04965487E-001    1.93181196E-001    1.59394766E-001   -3.66974805E-001
   -7.44094488E-002   -7.01574803E-002   -3.00000000E-003   -3.46766443E-001   -1.97005296E-001   -1.11303039E-001    1.89654464E-001    1.64694724E-001   -3.88209498E-001
   -7.29921260E-002   -7.01574803E-002   -3.00000000E-003   -3.60131562E-001   -2.06783601E-001   -1.17853005E-001    1.85645719E-001    1.70287255E-001   -4.10312637E-001
   -7.15748031E-002   -7.01574803E-002   -3.00000000E-003   -3.73845799E-001   -2.17029117E-001   -1.24638290E-001    1.81149117E-001    1.76184862E-001   -4.33328307E-001
   -7.01574803E-002   -7.01574803E-002   -3.00000000E-003   -3.87923827E-001   -2.27745592E-001   -1.31693682E-001    1.76157149E-001    1.82400135E-001   -4.57312583E-001
   -6.87401575E-002   -7.01574803E-002   -3.00000000E-003   -4.02373497E-001   -2.38936342E-001   -1.39067603E-001    1.70659454E-001    1.88945063E-001   -4.82342773E-001
   -6.73228346E-002   -7.01574803E-002   -3.00000000E-003   -4.17171481E-001   -2.50593735E-001   -1.46823261E-001    1.64636595E-001    1.95827826E-001   -5.08506728E-001
   -6.59055118E-002   -7.01574803E-002   -3.00000000E-003   -4.32241194E-001   -2.62675533E-001   -1.55003000E-001    1.58065498E-001    2.03051984E-001   -5.35863454E-001
   -6.44881890E-002   -7.01574803E-002   -3.00000000E-003   -4.47451821E-001   -2.75065181E-001   -1.63551550E-001    1.50956903E-001    2.10627274E-001   -5.64371920E-001
   -6.30708661E-002   -7.01574803E-002   -3.00000000E-003   -4.62714224E-001   -2.87550517E-001   -1.72213166E-001    1.43456946E-001    2.18610460E-001   -5.93849504E-001
   -6.16535433E-002   -7.01574803E-002   -3.00000000E-003   -4.78219474E-001   -2.99895224E-001   -1.80518151E-001    1.36017764E-001    2.27177906E-001   -6.24113304E-001
   -6.02362205E-002   -7.01574803E-002   -3.00000000E-003   -4.94715935E-001   -3.12039069E-001   -1.87922658E-001    1.29535897E-001    2.36747406E-001   -6.55370721E-001
   -5.88188976E-002   -7.01574803E-002   -3.00000000E-003   -5.14014380E-001   -3.24220091E-001   -1.93904506E-001    1.25559265E-001    2.48212364E-001   -6.88698260E-001
   -5.74015748E-002   -7.01574803E-002   -3.00000000E-003   -5.41786751E-001   -3.36815592E-001   -1.97344940E-001    1.27417286E-001    2.63660056E-001   -7.26211481E-001
   -5.59842520E-002   -7.01574803E-002   -3.00000000E-003   -2.21233639E-001   -2.19027368E-001    1.76040393E-001    1.94457641E-001    2.50607497E-001   -7.33756011E-001
   -5.45669291E-002   -7.01574803E-002   -3.00000000E-003   -2.32951797E-001   -2.71986878E-001    1.76720684E-001    1.93692596E-001    2.54648643E-001   -7.72387212E-001
   -5.31496063E-002   -7.01574803E-002   -3.00000000E-003   -2.40012039E-001   -2.74024347E-001    1.77205955E-001    1.96242134E-001    2.56476230E-001   -7.91812372E-001
   -5.17322835E-002   -7.01574803E-002   -3.00000000E-003   -2.45974549E-001   -2.73664155E-001    1.76826721E-001    1.94473742E-001    2.58104346E-001   -8.11073183E-001
   -5.03149606E-002   -7.01574803E-002   -3.00000000E-003   -2.51564016E-001   -2.72837039E-001    1.75755778E-001    1.90861432E-001    2.59811663E-001   -8.31297937E-001
   -4.88976378E-002   -7.01574803E-002   -3.00000000E-003   -2.57048310E-001   -2.72123185E-001    1.74140674E-001    1.86172854E-001    2.61685450E-001   -8.52531600E-001
   -4.74803150E-002   -7.01574803E-002   -3.00000000E-003   -2.62517096E-001   -2.71774588E-001    1.72130655E-001    1.80949292E-001    2.63723253E-001   -8.74390343E-001
   -4.60629921E-002   -7.01574803E-002   -3.00000000E-003   -2.67951142E-001   -2.71733044E-001    1.69832992E-001    1.75618648E-001    2.65880279E-001   -8.96355028E-001
   -4.46456693E-002   -7.01574803E-002   -3.00000000E-003   -2.73294439E-001   -2.71788764E-001    1.67286523E-001    1.70358018E-001    2.68121553E-001   -9.18082579E-001
   -4.32283465E-002   -7.01574803E-002   -3.00000000E-003   -2.78507592E-001   -2.71791297E-001    1.64485550E-001    1.65153405E-001    2.70442169E-001   -9.39478236E-001
   -4.18110236E-002   -7.01574803E-002   -3.00000000E-003   -2.83577962E-001   -2.71700756E-001    1.61414144E-001    1.59934535E-001    2.72853567E-001   -9.60568874E-001
   -4.03937008E-002   -7.01574803E-002   -3.00000000E-003   -2.88507028E-001   -2.71538139E-001    1.58063971E-001    1.54667204E-001    2.75367937E-001   -9.81390461E-001
   -3.89763780E-002   -7.01574803E-002   -3.00000000E-003   -2.93298838E-001   -2.71329100E-001    1.54436755E-001    1.49349954E-001    2.77990016E-001   -1.00194324E+000
   -3.75590551E-002   -7.01574803E-002   -3.00000000E-003   -2.97954873E-001   -2.71090091E-001    1.50539917E-001    1.43999093E-001    2.80720311E-001   -1.02220249E+000
   -3.61417323E-002   -7.01574803E-002   -3.00000000E-003   -3.02474952E-001   -2.70823109E-001    1.46380230E-001    1.38630002E-001    2.83557387E-001   -1.04213473E+000
   -3.47244094E-002   -7.01574803E-002   -3.00000000E-003   -3.06857641E-001   -2.70524755E-001    1.41964637E-001    1.33249198E-001    2.86499292E-001   -1.06170734E+000
   -3.33070866E-002   -7.01574803E-002   -3.00000000E-003   -3.11100855E-001   -2.70193974E-001    1.37300433E-001    1.27864707E-001    2.89544236E-001   -1.08089149E+000
   -3.18897638E-002   -7.01574803E-002   -3.00000000E-003   -3.15203364E-001   -2.69831685E-001    1.32395004E-001    1.22476190E-001    2.92689799E-001   -1.09965916E+000
   -3.04724409E-002   -7.01574803E-002   -3.00000000E-003   -3.19163954E-001   -2.69437307E-001    1.27255474E-001    1.17088724E-001    2.95932557E-001   -1.11798148E+000
   -2.90551181E-002   -7.01574803E-002   -3.00000000E-003   -3.22981744E-001   -2.69013031E-001    1.21889932E-001    1.11704943E-001    2.99269341E-001   -1.13583041E+000
   -2.76377953E-002   -7.01574803E-002   -3.00000000E-003   -3.26656309E-001   -2.68561648E-001    1.16306552E-001    1.06328383E-001    3.02695807E-001   -1.15317549E+000
   -2.62204724E-002   -7.01574803E-002   -3.00000000E-003   -3.30186862E-001   -2.68084083E-001    1.10514123E-001    1.00959351E-001    3.06206736E-001   -1.16998550E+000
   -2.48031496E-002   -7.01574803E-002   -3.00000000E-003   -3.33572974E-001   -2.67579002E-001    1.04520504E-001    9.56034207E-002    3.09795718E-001   -1.18622705E+000
   -2.33858268E-002   -7.01574803E-002   -3.00000000E-003   -3.36814249E-001   -2.67049831E-001    9.83356752E-002    9.02620358E-002    3.13457448E-001   -1.20187006E+000
   -2.19685039E-002   -7.01574803E-002   -3.00000000E-003   -3.39910178E-001   -2.66496219E-001    9.19695313E-002    8.49379278E-002    3.17185676E-001   -1.21688256E+000
   -2.05511811E-002   -7.01574803E-002   -3.00000000E-003   -3.42861127E-001   -2.65918603E-001    8.54305106E-002    7.96306371E-002    3.20973210E-001   -1.23123102E+000
   -1.91338583E-002   -7.01574803E-002   -3.00000000E-003   -3.45666601E-001   -2.65317984E-001    7.87290749E-002    7.43440874E-002    3.24813550E-001   -1.24488383E+000
   -1.77165354E-002   -7.01574803E-002   -3.00000000E-003   -3.48326578E-001   -2.64693304E-001    7.18750455E-002    6.90777336E-002    3.28697994E-001   -1.25780516E+000
   -1.62992126E-002   -7.01574803E-002   -3.00000000E-003   -3.50841470E-001   -2.64046945E-001    6.48788868E-002    6.38339255E-002    3.32620723E-001   -1.26996553E+000
   -1.48818898E-002   -7.01574803E-002   -3.00000000E-003   -3.53211210E-001   -2.63378277E-001    5.77521943E-002    5.86115197E-002    3.36573747E-001   -1.28133148E+000
   -1.34645669E-002   -7.01574803E-002   -3.00000000E-003   -3.55435595E-001   -2.62687697E-001    5.05047122E-002    5.34136985E-002    3.40549649E-001   -1.29187074E+000
   -1.20472441E-002   -7.01574803E-002   -3.00000000E-003   -3.57514949E-001   -2.61975448E-001    4.31474084E-002    4.82385107E-002    3.44540926E-001   -1.30155121E+000
   -1.06299213E-002   -7.01574803E-002   -3.00000000E-003   -3.59449084E-001   -2.61241915E-001    3.56926135E-002    4.30849503E-002    3.48540056E-001   -1.31034155E+000
   -9.21259843E-003   -7.01574803E-002   -3.00000000E-003   -3.61238249E-001   -2.60487755E-001    2.81513944E-002    3.79551201E-002    3.52540615E-001   -1.31821297E+000
   -7.79527559E-003   -7.01574803E-002   -3.00000000E-003   -3.62882441E-001   -2.59712388E-001    2.05340434E-002    3.28462335E-002    3.56535985E-001   -1.32513641E+000
   -6.37795276E-003   -7.01574803E-002   -3.00000000E-003   -3.64380981E-001   -2.58917518E-001    1.28535731E-002    2.77606840E-002    3.60519490E-001   -1.33108393E+000
   -4.96062992E-003   -7.01574803E-002   -3.00000000E-003   -3.65734031E-001   -2.58103158E-001    5.12120650E-003    2.26935586E-002    3.64485062E-001   -1.33602896E+000
   -3.54330709E-003   -7.01574803E-002   -3.00000000E-003   -3.66940960E-001   -2.57270381E-001   -2.65078308E-003    1.76441334E-002    3.68426938E-001   -1.33994674E+000
   -2.12598425E-003   -7.01574803E-002   -3.00000000E-003   -3.68001208E-001   -2.56420444E-001   -1.04508244E-002    1.26145962E-002    3.72340180E-001   -1.34281505E+000
   -7.08661417E-004   -7.01574803E-002   -3.00000000E-003   -3.68914720E-001   -2.55553538E-001   -1.82685922E-002    7.60053012E-003    3.76221501E-001   -1.34461554E+000
    7.08661417E-004   -7.01574803E-002   -3.00000000E-003   -3.69680253E-001   -2.54671278E-001   -2.60903049E-002    2.60108825E-003    3.80065067E-001   -1.34532696E+000
    2.12598425E-003   -7.01574803E-002   -3.00000000E-003   -3.70296951E-001   -2.53775338E-001   -3.39043697E-002   -2.38441184E-003    3.83868046E-001   -1.34493463E+000
    3.54330709E-003   -7.01574803E-002   -3.00000000E-003   -3.70764230E-001   -2.52867536E-001   -4.16990690E-002   -7.36052611E-003    3.87628298E-001   -1.34342655E+000
    4.96062992E-003   -7.01574803E-002   -3.00000000E-003   -3.71080429E-001   -2.51949047E-001   -4.94648759E-002   -1.23240539E-002    3.91342650E-001   -1.34079018E+000
    6.37795276E-003   -7.01574803E-002   -3.00000000E-003   -3.71245151E-001   -2.51021920E-001   -5.71890777E-002   -1.72800068E-002    3.95010731E-001   -1.33702054E+000
    7.79527559E-003   -7.01574803E-002   -3.00000000E-003   -3.71256609E-001   -2.50088388E-001   -6.48599450E-002   -2.22271699E-002    3.98630352E-001   -1.33211081E+000
    9.21259843E-003   -7.01574803E-002   -3.00000000E-003   -3.71114076E-001   -2.49150343E-001   -7.24672961E-002   -2.71690256E-002    4.02202420E-001   -1.32606180E+000
    1.06299213E-002   -7.01574803E-002   -3.00000000E-003   -3.70815983E-001   -2.48209600E-001   -8.00002139E-002   -3.21071028E-002    4.05725853E-001   -1.31887218E+000
    1.20472441E-002   -7.01574803E-002   -3.00000000E-003   -3.70361563E-001   -2.47268812E-001   -8.74484875E-002   -3.70412023E-002    4.09202045E-001   -1.31054874E+000
    1.34645669E-002   -7.01574803E-002   -3.00000000E-003   -3.69749119E-001   -2.46329683E-001   -9.48006999E-002   -4.19726041E-002    4.12630879E-001   -1.30109598E+000
    1.48818898E-002   -7.01574803E-002   -3.00000000E-003   -3.68977952E-001   -2.45394903E-001   -1.02047582E-001   -4.69020234E-002    4.16014722E-001   -1.29052639E+000
    1.62992126E-002   -7.01574803E-002   -3.00000000E-003   -3.68046870E-001   -2.44466731E-001   -1.09178054E-001   -5.18303181E-002    4.19354680E-001   -1.27885180E+000
    1.77165354E-002   -7.01574803E-002   -3.00000000E-003   -3.66954973E-001   -2.43546861E-001   -1.16183470E-001   -5.67574034E-002    4.22652543E-001   -1.26608797E+000
    1.91338583E-002   -7.01574803E-002   -3.00000000E-003   -3.65701778E-001   -2.42637663E-001   -1.23053439E-001   -6.16859643E-002    4.25910007E-001   -1.25225283E+000
    2.05511811E-002   -7.01574803E-002   -3.00000000E-003   -3.64286120E-001   -2.41740661E-001   -1.29779312E-001   -6.66144807E-002    4.29128634E-001   -1.23736568E+000
    2.19685039E-002   -7.01574803E-002   -3.00000000E-003   -3.62707963E-001   -2.40858505E-001   -1.36350459E-001   -7.15425011E-002    4.32309716E-001   -1.22144964E+000
    2.33858268E-002   -7.01574803E-002   -3.00000000E-003   -3.60966951E-001   -2.39992444E-001   -1.42758293E-001   -7.64717706E-002    4.35455136E-001   -1.20452938E+000
    2.48031496E-002   -7.01574803E-002   -3.00000000E-003   -3.59062602E-001   -2.39144351E-001   -1.48994301E-001   -8.14011103E-002    4.38565046E-001   -1.18662955E+000
    2.62204724E-002   -7.01574803E-002   -3.00000000E-003   -3.56995651E-001   -2.38315916E-001   -1.55048713E-001   -8.63316047E-002    4.41640843E-001   -1.16777987E+000
    2.76377953E-002   -7.01574803E-002   -3.00000000E-003   -3.54766146E-001   -2.37507897E-001   -1.60912636E-001   -9.12632086E-002    4.44681301E-001   -1.14800716E+000
    2.90551181E-002   -7.01574803E-002   -3.00000000E-003   -3.52374338E-001   -2.36721216E-001   -1.66577920E-001   -9.61928245E-002    4.47684759E-001   -1.12734013E+000
    3.04724409E-002   -7.01574803E-002   -3.00000000E-003   -3.49821441E-001   -2.35957919E-001   -1.72035174E-001   -1.01120450E-001    4.50650873E-001   -1.10581206E+000
    3.18897638E-002   -7.01574803E-002   -3.00000000E-003   -3.47108959E-001   -2.35217937E-001   -1.77275087E-001   -1.06048612E-001    4.53576627E-001   -1.08345363E+000
    3.33070866E-002   -7.01574803E-002   -3.00000000E-003   -3.44237652E-001   -2.34501902E-001   -1.82290818E-001   -1.10972895E-001    4.56458630E-001   -1.06029666E+000
    3.47244094E-002   -7.01574803E-002   -3.00000000E-003   -3.41210399E-001   -2.33809638E-001   -1.87071230E-001   -1.15896985E-001    4.59292279E-001   -1.03637424E+000
    3.61417323E-002   -7.01574803E-002   -3.00000000E-003   -3.38029737E-001   -2.33141541E-001   -1.91610056E-001   -1.20816577E-001    4.62072431E-001   -1.01172004E+000
    3.75590551E-002   -7.01574803E-002   -3.00000000E-003   -3.34700299E-001   -2.32496350E-001   -1.95898974E-001   -1.25734980E-001    4.64791639E-001   -9.86365882E-001
    3.89763780E-002   -7.01574803E-002   -3.00000000E-003   -3.31230565E-001   -2.31875890E-001   -1.99925515E-001   -1.30651502E-001    4.67444003E-001   -9.60348774E-001
    4.03937008E-002   -7.01574803E-002   -3.00000000E-003   -3.27628153E-001   -2.31279932E-001   -2.03676329E-001   -1.35562600E-001    4.70022629E-001   -9.33705244E-001
    4.18110236E-002   -7.01574803E-002   -3.00000000E-003   -3.23896159E-001   -2.30705499E-001   -2.07134139E-001   -1.40464461E-001    4.72520810E-001   -9.06472638E-001
    4.32283465E-002   -7.01574803E-002   -3.00000000E-003   -3.20032385E-001   -2.30139806E-001   -2.10283526E-001   -1.45350566E-001    4.74928038E-001   -8.78685408E-001
    4.46456693E-002   -7.01574803E-002   -3.00000000E-003   -3.16030174E-001   -2.29557491E-001   -2.13125756E-001   -1.50224934E-001    4.77227853E-001   -8.50369238E-001
    4.60629921E-002   -7.01574803E-002   -3.00000000E-003   -3.11899804E-001   -2.28922520E-001   -2.15690028E-001   -1.55117992E-001    4.79393787E-001   -8.21535081E-001
    4.74803150E-002   -7.01574803E-002   -3.00000000E-003   -3.07713907E-001   -2.28211506E-001   -2.18031782E-001   -1.60103697E-001    4.81394467E-001   -7.92188761E-001
    4.88976378E-002   -7.01574803E-002   -3.00000000E-003   -3.03668930E-001   -2.27467853E-001   -2.20167828E-001   -1.65297347E-001    4.83201358E-001   -7.62363953E-001
    5.03149606E-002   -7.01574803E-002   -3.00000000E-003   -3.00071576E-001   -2.26850157E-001   -2.21931756E-001   -1.70765770E-001    4.84790549E-001   -7.32179062E-001
    5.17322835E-002   -7.01574803E-002   -3.00000000E-003   -2.97149497E-001   -2.26543435E-001   -2.22891490E-001   -1.76400862E-001    4.86102231E-001   -7.01823963E-001
    5.31496063E-002   -7.01574803E-002   -3.00000000E-003   -2.94923508E-001   -2.26545166E-001   -2.22531597E-001   -1.81971085E-001    4.86913577E-001   -6.71420853E-001
    5.45669291E-002   -7.01574803E-002   -3.00000000E-003   -2.93353642E-001   -2.26595208E-001   -2.20463058E-001   -1.87315133E-001    4.86446824E-001   -6.40830471E-001
    5.59842520E-002   -7.01574803E-002   -3.00000000E-003   -2.91614617E-001   -2.26644648E-001   -2.17615039E-001   -1.91923742E-001    4.82760576E-001   -6.09241639E-001
    5.74015748E-002   -7.01574803E-002   -3.00000000E-003    2.76504650E-002   -1.22627290E-001   -6.37825980E-001   -2.80330559E-001    4.96217038E-001   -5.85357631E-001
    5.88188976E-002   -7.01574803E-002   -3.00000000E-003    1.62169001E-002   -9.50866615E-002   -6.14245237E-001   -3.11916077E-001    4.87417122E-001   -5.44882290E-001
    6.02362205E-002   -7.01574803E-002   -3.00000000E-003    7.58383024E-004   -5.54593641E-002   -5.90380760E-001   -3.37448336E-001    4.77280889E-001   -5.04682216E-001
    6.16535433E-002   -7.01574803E-002   -3.00000000E-003   -1.94798161E-002   -1.25354311E-002   -5.71043833E-001   -3.49163687E-001    4.65754198E-001   -4.65594245E-001
    6.30708661E-002   -7.01574803E-002   -3.00000000E-003   -3.97170757E-002    2.54147257E-002   -5.57097052E-001   -3.52037532E-001    4.53901763E-001   -4.28369907E-001
    6.44881890E-002   -7.01574803E-002   -3.00000000E-003   -5.80918073E-002    5.83417941E-002   -5.46240317E-001   -3.51535471E-001    4.42349168E-001   -3.93140941E-001
    6.59055118E-002   -7.01574803E-002   -3.00000000E-003   -7.46659661E-002    8.79024448E-002   -5.36945640E-001   -3.49744370E-001    4.31238768E-001   -3.59712004E-001
    6.73228346E-002   -7.01574803E-002   -3.00000000E-003   -8.98078841E-002    1.15244885E-001   -5.28510694E-001   -3.47188417E-001    4.20539308E-001   -3.27866502E-001
    6.87401575E-002   -7.01574803E-002   -3.00000000E-003   -1.03810348E-001    1.40968301E-001   -5.20633307E-001   -3.43881579E-001    4.10178234E-001   -2.97438118E-001
    7.01574803E-002   -7.01574803E-002   -3.00000000E-003   -1.16861593E-001    1.65319582E-001   -5.13179951E-001   -3.39722886E-001    4.00084725E-001   -2.68298367E-001
    7.15748031E-002   -7.01574803E-002   -3.00000000E-003   -1.29070330E-001    1.88358918E-001   -5.06085857E-001   -3.34620348E-001    3.90199557E-001   -2.40340400E-001
    7.29921260E-002   -7.01574803E-002   -3.00000000E-003   -1.40493746E-001    2.10059370E-001   -4.99314443E-001   -3.28531831E-001    3.80474333E-001   -2.13469019E-001
    7.44094488E-002   -7.01574803E-002   -3.00000000E-003   -1.51168783E-001    2.30364027E-001   -4.92840850E-001   -3.21455069E-001    3.70873440E-001   -1.87592828E-001
    7.58267717E-002   -7.01574803E-002   -3.00000000E-003   -1.61110329E-001    2.49211783E-001   -4.86647823E-001   -3.13416439E-001    3.61367426E-001   -1.62622372E-001
    7.72440945E-002   -7.01574803E-002   -3.00000000E-003   -1.70326847E-001    2.66550550E-001   -4.80722124E-001   -3.04456124E-001    3.51933532E-001   -1.38471741E-001
    7.86614173E-002   -7.01574803E-002   -3.00000000E-003   -1.78818080E-001    2.82333248E-001   -4.75051096E-001   -2.94625966E-001    3.42554614E-001   -1.15057198E-001
    8.00787402E-002   -7.01574803E-002   -3.00000000E-003   -1.86583300E-001    2.96524755E-001   -4.69622159E-001   -2.83978390E-001    3.33214321E-001   -9.22968420E-002
    8.14960630E-002   -7.01574803E-002   -3.00000000E-003   -1.93609730E-001    3.09091583E-001   -4.64425237E-001   -2.72569867E-001    3.23898241E-001   -7.01135978E-002
    8.29133858E-002   -7.01574803E-002   -3.00000000E-003   -1.99897025E-001    3.20012028E-001   -4.59447445E-001   -2.60458159E-001    3.14593178E-001   -4.84304254E-002
    8.43307087E-002   -7.01574803E-002   -3.00000000E-003   -2.05444372E-001    3.29269568E-001   -4.54672528E-001   -2.47700108E-001    3.05288836E-001   -2.71727270E-002
    8.57480315E-002   -7.01574803E-002   -3.00000000E-003   -2.10250152E-001    3.36853305E-001   -4.50089419E-001   -2.34358339E-001    2.95975094E-001   -6.27265288E-003
    8.71653543E-002   -7.01574803E-002   -3.00000000E-003   -2.14319627E-001    3.42759467E-001   -4.45682035E-001   -2.20488221E-001    2.86643347E-001    1.43374298E-002
    8.85826772E-002   -7.01574803E-002   -3.00000000E-003   -2.17655495E-001    3.46987672E-001   -4.41439065E-001   -2.06156123E-001    2.77286790E-001    3.47129413E-002
    9.00000000E-002   -7.01574803E-002   -3.00000000E-003   -2.20268244E-001    3.49547169E-001   -4.37346047E-001   -1.91423149E-001    2.67899411E-001    5.49122247E-002
   -9.00000000E-002   -6.87401575E-002   -3.00000000E-003   -2.26995406E-001   -1.13442544E-001   -4.41870191E-002    2.09621999E-001    1.17002093E-001   -1.88606529E-001
   -8.85826772E-002   -6.87401575E-002   -3.00000000E-003   -2.37234980E-001   -1.18140865E-001   -4.88156449E-002    2.10604884E-001    1.20110090E-001   -2.02735636E-001
   -8.71653543E-002   -6.87401575E-002   -3.00000000E-003   -2.47748303E-001   -1.23345756E-001   -5.35389284E-002    2.11272736E-001    1.23362971E-001   -2.17486287E-001
   -8.57480315E-002   -6.87401575E-002   -3.00000000E-003   -2.58543397E-001   -1.29055998E-001   -5.83604567E-002    2.11603870E-001    1.26774472E-001   -2.32882201E-001
   -8.43307087E-002   -6.87401575E-002   -3.00000000E-003   -2.69622262E-001   -1.35269327E-001   -6.32857792E-002    2.11575004E-001    1.30361291E-001   -2.48946510E-001
   -8.29133858E-002   -6.87401575E-002   -3.00000000E-003   -2.80992142E-001   -1.41983558E-001   -6.83209371E-002    2.11166674E-001    1.34137768E-001   -2.65704380E-001
   -8.14960630E-002   -6.87401575E-002   -3.00000000E-003   -2.92660325E-001   -1.49195844E-001   -7.34726768E-002    2.10359967E-001    1.38117707E-001   -2.83181067E-001
   -8.00787402E-002   -6.87401575E-002   -3.00000000E-003   -3.04633166E-001   -1.56902932E-001   -7.87494089E-002    2.09137781E-001    1.42315062E-001   -3.01403301E-001
   -7.86614173E-002   -6.87401575E-002   -3.00000000E-003   -3.16917538E-001   -1.65101227E-001   -8.41619803E-002    2.07481785E-001    1.46743444E-001   -3.20397433E-001
   -7.72440945E-002   -6.87401575E-002   -3.00000000E-003   -3.29519168E-001   -1.73787488E-001   -8.97207810E-002    2.05379765E-001    1.51416289E-001   -3.40191316E-001
   -7.58267717E-002   -6.87401575E-002   -3.00000000E-003   -3.42446488E-001   -1.82956292E-001   -9.54382193E-002    2.02818099E-001    1.56347140E-001   -3.60815287E-001
   -7.44094488E-002   -6.87401575E-002   -3.00000000E-003   -3.55708998E-001   -1.92602503E-001   -1.01327144E-001    1.99787416E-001    1.61550101E-001   -3.82298904E-001
   -7.29921260E-002   -6.87401575E-002   -3.00000000E-003   -3.69322694E-001   -2.02720974E-001   -1.07401485E-001    1.96284700E-001    1.67039703E-001   -4.04679608E-001
   -7.15748031E-002   -6.87401575E-002   -3.00000000E-003   -3.83311588E-001   -2.13311641E-001   -1.13679488E-001    1.92312061E-001    1.72835439E-001   -4.28007111E-001
   -7.01574803E-002   -6.87401575E-002   -3.00000000E-003   -3.97708364E-001   -2.24377430E-001   -1.20196978E-001    1.87872187E-001    1.78959652E-001   -4.52354850E-001
   -6.87401575E-002   -6.87401575E-002   -3.00000000E-003   -4.12551540E-001   -2.35933417E-001   -1.27022025E-001    1.82966177E-001    1.85438240E-001   -4.77846905E-001
   -6.73228346E-002   -6.87401575E-002   -3.00000000E-003   -4.27845648E-001   -2.47992882E-001   -1.34281282E-001    1.77569919E-001    1.92297487E-001   -5.04668236E-001
   -6.59055118E-002   -6.87401575E-002   -3.00000000E-003   -4.43484549E-001   -2.60529821E-001   -1.42146230E-001    1.71619160E-001    1.99548455E-001   -5.33025360E-001
   -6.44881890E-002   -6.87401575E-002   -3.00000000E-003   -4.59140366E-001   -2.73375394E-001   -1.50699638E-001    1.65022597E-001    2.07185892E-001   -5.62971907E-001
   -6.30708661E-002   -6.87401575E-002   -3.00000000E-003   -4.74346368E-001   -2.86044536E-001   -1.59612816E-001    1.57829737E-001    2.15244767E-001   -5.94127057E-001
   -6.16535433E-002   -6.87401575E-002   -3.00000000E-003   -4.89021938E-001   -2.97666236E-001   -1.68009336E-001    1.50738957E-001    2.23974741E-001   -6.25817328E-001
   -6.02362205E-002   -6.87401575E-002   -3.00000000E-003   -5.04006917E-001   -3.07209193E-001   -1.75000479E-001    1.45773114E-001    2.34057969E-001   -6.57965131E-001
   -5.88188976E-002   -6.87401575E-002   -3.00000000E-003   -5.21549083E-001   -3.12304321E-001   -1.80778248E-001    1.47911183E-001    2.46398912E-001   -6.90822962E-001
   -5.74015748E-002   -6.87401575E-002   -3.00000000E-003   -2.21864794E-001   -2.63423368E-001    1.88219196E-001    2.23805056E-001    2.36634304E-001   -6.90600266E-001
   -5.59842520E-002   -6.87401575E-002   -3.00000000E-003   -2.27942293E-001   -2.58478204E-001    1.85093212E-001    2.12798399E-001    2.38713201E-001   -7.20125302E-001
   -5.45669291E-002   -6.87401575E-002   -3.00000000E-003   -2.35495068E-001   -2.63138201E-001    1.83342456E-001    2.03292123E-001    2.40752083E-001   -7.49698267E-001
   -5.31496063E-002   -6.87401575E-002   -3.00000000E-003   -2.42340092E-001   -2.66295031E-001    1.82611176E-001    1.99437978E-001    2.42423164E-001   -7.73375618E-001
   -5.17322835E-002   -6.87401575E-002   -3.00000000E-003   -2.48467923E-001   -2.67145747E-001    1.81774282E-001    1.95890210E-001    2.43945188E-001   -7.94785384E-001
   -5.03149606E-002   -6.87401575E-002   -3.00000000E-003   -2.54212305E-001   -2.67122488E-001    1.80537058E-001    1.91731057E-001    2.45488337E-001   -8.15824661E-001
   -4.88976378E-002   -6.87401575E-002   -3.00000000E-003   -2.59766450E-001   -2.66866610E-001    1.78876715E-001    1.87013019E-001    2.47126501E-001   -8.37041024E-001
   -4.74803150E-002   -6.87401575E-002   -3.00000000E-003   -2.65215101E-001   -2.66641267E-001    1.76842157E-001    1.81945333E-001    2.48878502E-001   -8.58449437E-001
   -4.60629921E-002   -6.87401575E-002   -3.00000000E-003   -2.70576670E-001   -2.66504361E-001    1.74485672E-001    1.76722609E-001    2.50736151E-001   -8.79876178E-001
   -4.46456693E-002   -6.87401575E-002   -3.00000000E-003   -2.75836946E-001   -2.66406197E-001    1.71838704E-001    1.71461381E-001    2.52688000E-001   -9.01152154E-001
   -4.32283465E-002   -6.87401575E-002   -3.00000000E-003   -2.80978607E-001   -2.66287177E-001    1.68910658E-001    1.66193653E-001    2.54731056E-001   -9.22188312E-001
   -4.18110236E-002   -6.87401575E-002   -3.00000000E-003   -2.85990724E-001   -2.66116756E-001    1.65702491E-001    1.60908993E-001    2.56868535E-001   -9.42954898E-001
   -4.03937008E-002   -6.87401575E-002   -3.00000000E-003   -2.90869963E-001   -2.65893637E-001    1.62212919E-001    1.55596289E-001    2.59107173E-001   -9.63446894E-001
   -3.89763780E-002   -6.87401575E-002   -3.00000000E-003   -2.95615779E-001   -2.65625436E-001    1.58444938E-001    1.50252290E-001    2.61450548E-001   -9.83652151E-001
   -3.75590551E-002   -6.87401575E-002   -3.00000000E-003   -3.00227754E-001   -2.65322021E-001    1.54405131E-001    1.44884981E-001    2.63900842E-001   -1.00355047E+000
   -3.61417323E-002   -6.87401575E-002   -3.00000000E-003   -3.04705166E-001   -2.64987094E-001    1.50100156E-001    1.39502022E-001    2.66458227E-001   -1.02311480E+000
   -3.47244094E-002   -6.87401575E-002   -3.00000000E-003   -3.09046760E-001   -2.64619158E-001    1.45535842E-001    1.34109891E-001    2.69121791E-001   -1.04231582E+000
   -3.33070866E-002   -6.87401575E-002   -3.00000000E-003   -3.13251355E-001   -2.64220820E-001    1.40720351E-001    1.28713424E-001    2.71891481E-001   -1.06112723E+000
   -3.18897638E-002   -6.87401575E-002   -3.00000000E-003   -3.17317352E-001   -2.63791457E-001    1.35660873E-001    1.23317150E-001    2.74764309E-001   -1.07951824E+000
   -3.04724409E-002   -6.87401575E-002   -3.00000000E-003   -3.21243966E-001   -2.63332214E-001    1.30365322E-001    1.17921769E-001    2.77739024E-001   -1.09746277E+000
   -2.90551181E-002   -6.87401575E-002   -3.00000000E-003   -3.25029639E-001   -2.62845684E-001    1.24842609E-001    1.12535108E-001    2.80812463E-001   -1.11493151E+000
   -2.76377953E-002   -6.87401575E-002   -3.00000000E-003   -3.28674279E-001   -2.62332653E-001    1.19100161E-001    1.07155025E-001    2.83981040E-001   -1.13189455E+000
   -2.62204724E-002   -6.87401575E-002   -3.00000000E-003   -3.32177012E-001   -2.61794187E-001    1.13147100E-001    1.01786150E-001    2.87241418E-001   -1.14832309E+000
   -2.48031496E-002   -6.87401575E-002   -3.00000000E-003   -3.35537196E-001   -2.61231473E-001    1.06991767E-001    9.64315789E-002    2.90588275E-001   -1.16418499E+000
   -2.33858268E-002   -6.87401575E-002   -3.00000000E-003   -3.38754435E-001   -2.60645076E-001    1.00644083E-001    9.10926207E-002    2.94016523E-001   -1.17944941E+000
   -2.19685039E-002   -6.87401575E-002   -3.00000000E-003   -3.41828686E-001   -2.60035052E-001    9.41137240E-002    8.57703188E-002    2.97521565E-001   -1.19408683E+000
   -2.05511811E-002   -6.87401575E-002   -3.00000000E-003   -3.44759339E-001   -2.59403815E-001    8.74098699E-002    8.04688887E-002    3.01097327E-001   -1.20806499E+000
   -1.91338583E-002   -6.87401575E-002   -3.00000000E-003   -3.47546288E-001   -2.58750978E-001    8.05424904E-002    7.51871958E-002    3.04737571E-001   -1.22135181E+000
   -1.77165354E-002   -6.87401575E-002   -3.00000000E-003   -3.50189640E-001   -2.58077697E-001    7.35221309E-002    6.99268111E-002    3.08436505E-001   -1.23391688E+000
   -1.62992126E-002   -6.87401575E-002   -3.00000000E-003   -3.52689294E-001   -2.57384419E-001    6.63591747E-002    6.46893141E-002    3.12187732E-001   -1.24572876E+000
   -1.48818898E-002   -6.87401575E-002   -3.00000000E-003   -3.55045406E-001   -2.56670927E-001    5.90644832E-002    5.94739677E-002    3.15984837E-001   -1.25675648E+000
   -1.34645669E-002   -6.87401575E-002   -3.00000000E-003   -3.57257709E-001   -2.55937891E-001    5.16481768E-002    5.42826286E-002    3.19821473E-001   -1.26696946E+000
   -1.20472441E-002   -6.87401575E-002   -3.00000000E-003   -3.59326255E-001   -2.55185942E-001    4.41218980E-002    4.91143098E-002    3.23690779E-001   -1.27633697E+000
   -1.06299213E-002   -6.87401575E-002   -3.00000000E-003   -3.61250923E-001   -2.54415993E-001    3.64973492E-002    4.39679780E-002    3.27586643E-001   -1.28483013E+000
   -9.21259843E-003   -6.87401575E-002   -3.00000000E-003   -3.63031765E-001   -2.53628293E-001    2.87847456E-002    3.88456757E-002    3.31503129E-001   -1.29242087E+000
   -7.79527559E-003   -6.87401575E-002   -3.00000000E-003   -3.64668750E-001   -2.52822523E-001    2.09962447E-002    3.37449951E-002    3.35434163E-001   -1.29908164E+000
   -6.37795276E-003   -6.87401575E-002   -3.00000000E-003   -3.66161522E-001   -2.52000158E-001    1.31435157E-002    2.86651840E-002    3.39374153E-001   -1.30478656E+000
   -4.96062992E-003   -6.87401575E-002   -3.00000000E-003   -3.67509867E-001   -2.51162327E-001    5.23764346E-003    2.36056828E-002    3.43318160E-001   -1.30951186E+000
   -3.54330709E-003   -6.87401575E-002   -3.00000000E-003   -3.68713356E-001   -2.50309397E-001   -2.70902713E-003    1.85630454E-002    3.47260471E-001   -1.31323308E+000
   -2.12598425E-003   -6.87401575E-002   -3.00000000E-003   -3.69771367E-001   -2.49442509E-001   -1.06850164E-002    1.35397023E-002    3.51196541E-001   -1.31592911E+000
   -7.08661417E-004   -6.87401575E-002   -3.00000000E-003   -3.70683459E-001   -2.48562278E-001   -1.86789873E-002    8.53290873E-003    3.55122229E-001   -1.31758111E+000
    7.08661417E-004   -6.87401575E-002   -3.00000000E-003   -3.71449273E-001   -2.47670852E-001   -2.66787925E-002    3.53969022E-003    3.59034755E-001   -1.31817392E+000
    2.12598425E-003   -6.87401575E-002   -3.00000000E-003   -3.72067222E-001   -2.46769001E-001   -3.46730165E-002   -1.43866655E-003    3.62928839E-001   -1.31768875E+000
    3.54330709E-003   -6.87401575E-002   -3.00000000E-003   -3.72537558E-001   -2.45858616E-001   -4.26489641E-002   -6.40801047E-003    3.66803956E-001   -1.31611775E+000
    4.96062992E-003   -6.87401575E-002   -3.00000000E-003   -3.72858335E-001   -2.44941099E-001   -5.05971359E-002   -1.13660225E-002    3.70656201E-001   -1.31344755E+000
    6.37795276E-003   -6.87401575E-002   -3.00000000E-003   -3.73029089E-001   -2.44019101E-001   -5.85054970E-002   -1.63151745E-002    3.74485345E-001   -1.30967419E+000
    7.79527559E-003   -6.87401575E-002   -3.00000000E-003   -3.73048629E-001   -2.43093221E-001   -6.63626324E-002   -2.12568647E-002    3.78288223E-001   -1.30478999E+000
    9.21259843E-003   -6.87401575E-002   -3.00000000E-003   -3.72915822E-001   -2.42166010E-001   -7.41578382E-002   -2.61933842E-002    3.82065172E-001   -1.29879482E+000
    1.06299213E-002   -6.87401575E-002   -3.00000000E-003   -3.72629840E-001   -2.41239788E-001   -8.18798314E-002   -3.11249988E-002    3.85816079E-001   -1.29169135E+000
    1.20472441E-002   -6.87401575E-002   -3.00000000E-003   -3.72189186E-001   -2.40316037E-001   -8.95186489E-002   -3.60535384E-002    3.89539126E-001   -1.28347970E+000
    1.34645669E-002   -6.87401575E-002   -3.00000000E-003   -3.71593259E-001   -2.39397337E-001   -9.70634930E-002   -4.09802778E-002    3.93236090E-001   -1.27416918E+000
    1.48818898E-002   -6.87401575E-002   -3.00000000E-003   -3.70840487E-001   -2.38485371E-001   -1.04504156E-001   -4.59039357E-002    3.96905852E-001   -1.26376643E+000
    1.62992126E-002   -6.87401575E-002   -3.00000000E-003   -3.69930579E-001   -2.37582684E-001   -1.11830580E-001   -5.08280314E-002    4.00550723E-001   -1.25228614E+000
    1.77165354E-002   -6.87401575E-002   -3.00000000E-003   -3.68862422E-001   -2.36691003E-001   -1.19031861E-001   -5.57517166E-002    4.04169987E-001   -1.23974050E+000
    1.91338583E-002   -6.87401575E-002   -3.00000000E-003   -3.67634988E-001   -2.35812216E-001   -1.26100798E-001   -6.06765460E-002    4.07764942E-001   -1.22614576E+000
    2.05511811E-002   -6.87401575E-002   -3.00000000E-003   -3.66248032E-001   -2.34948396E-001   -1.33024840E-001   -6.56021688E-002    4.11335025E-001   -1.21152011E+000
    2.19685039E-002   -6.87401575E-002   -3.00000000E-003   -3.64701095E-001   -2.34101595E-001   -1.39796053E-001   -7.05286459E-002    4.14881922E-001   -1.19588602E+000
    2.33858268E-002   -6.87401575E-002   -3.00000000E-003   -3.62993508E-001   -2.33272653E-001   -1.46405360E-001   -7.54565608E-002    4.18404062E-001   -1.17926284E+000
    2.48031496E-002   -6.87401575E-002   -3.00000000E-003   -3.61125442E-001   -2.32464383E-001   -1.52842574E-001   -8.03861877E-002    4.21902475E-001   -1.16167751E+000
    2.62204724E-002   -6.87401575E-002   -3.00000000E-003   -3.59097030E-001   -2.31676992E-001   -1.59099296E-001   -8.53173711E-002    4.25375332E-001   -1.14315382E+000
    2.76377953E-002   -6.87401575E-002   -3.00000000E-003   -3.56907935E-001   -2.30912323E-001   -1.65166435E-001   -9.02498559E-002    4.28820711E-001   -1.12371754E+000
    2.90551181E-002   -6.87401575E-002   -3.00000000E-003   -3.54559035E-001   -2.30173445E-001   -1.71033741E-001   -9.51837990E-002    4.32237778E-001   -1.10339934E+000
    3.04724409E-002   -6.87401575E-002   -3.00000000E-003   -3.52050906E-001   -2.29458282E-001   -1.76694122E-001   -1.00116081E-001    4.35622289E-001   -1.08222543E+000
    3.18897638E-002   -6.87401575E-002   -3.00000000E-003   -3.49384613E-001   -2.28768695E-001   -1.82138175E-001   -1.05049676E-001    4.38970872E-001   -1.06022543E+000
    3.33070866E-002   -6.87401575E-002   -3.00000000E-003   -3.46561595E-001   -2.28105790E-001   -1.87357109E-001   -1.09981088E-001    4.42278765E-001   -1.03743044E+000
    3.47244094E-002   -6.87401575E-002   -3.00000000E-003   -3.43583707E-001   -2.27469850E-001   -1.92341389E-001   -1.14912422E-001    4.45540925E-001   -1.01387130E+000
    3.61417323E-002   -6.87401575E-002   -3.00000000E-003   -3.40453576E-001   -2.26860753E-001   -1.97083414E-001   -1.19841236E-001    4.48750194E-001   -9.89578545E-001
    3.75590551E-002   -6.87401575E-002   -3.00000000E-003   -3.37175372E-001   -2.26278225E-001   -2.01573846E-001   -1.24768993E-001    4.51900156E-001   -9.64585303E-001
    3.89763780E-002   -6.87401575E-002   -3.00000000E-003   -3.33754135E-001   -2.25723261E-001   -2.05801100E-001   -1.29692895E-001    4.54981880E-001   -9.38923485E-001
    4.03937008E-002   -6.87401575E-002   -3.00000000E-003   -3.30194609E-001   -2.25193899E-001   -2.09755916E-001   -1.34612242E-001    4.57987181E-001   -9.12626568E-001
    4.18110236E-002   -6.87401575E-002   -3.00000000E-003   -3.26499417E-001   -2.24688435E-001   -2.13425547E-001   -1.39524699E-001    4.60905561E-001   -8.85726581E-001
    4.32283465E-002   -6.87401575E-002   -3.00000000E-003   -3.22673658E-001   -2.24197975E-001   -2.16801255E-001   -1.44431146E-001    4.63724295E-001   -8.58254669E-001
    4.46456693E-002   -6.87401575E-002   -3.00000000E-003   -3.18725018E-001   -2.23711857E-001   -2.19882123E-001   -1.49338778E-001    4.66426494E-001   -8.30237914E-001
    4.60629921E-002   -6.87401575E-002   -3.00000000E-003   -3.14678353E-001   -2.23220856E-001   -2.22676260E-001   -1.54268409E-001    4.68990587E-001   -8.01698693E-001
    4.74803150E-002   -6.87401575E-002   -3.00000000E-003   -3.10595947E-001   -2.22731701E-001   -2.25186377E-001   -1.59253037E-001    4.71393383E-001   -7.72666403E-001
    4.88976378E-002   -6.87401575E-002   -3.00000000E-003   -3.06585167E-001   -2.22285297E-001   -2.27374741E-001   -1.64328146E-001    4.73610300E-001   -7.43188129E-001
    5.03149606E-002   -6.87401575E-002   -3.00000000E-003   -3.02774349E-001   -2.21960150E-001   -2.29114722E-001   -1.69486517E-001    4.75613430E-001   -7.13347375E-001
    5.17322835E-002   -6.87401575E-002   -3.00000000E-003   -2.99241259E-001   -2.21829939E-001   -2.30180907E-001   -1.74647639E-001    4.77355091E-001   -6.83252757E-001
    5.31496063E-002   -6.87401575E-002   -3.00000000E-003   -2.95973420E-001   -2.21894756E-001   -2.30301425E-001   -1.79665930E-001    4.78728235E-001   -6.53002064E-001
    5.45669291E-002   -6.87401575E-002   -3.00000000E-003   -2.92908930E-001   -2.22038854E-001   -2.29196729E-001   -1.84388274E-001    4.79485569E-001   -6.22655850E-001
    5.59842520E-002   -6.87401575E-002   -3.00000000E-003   -2.89958696E-001   -2.22022568E-001   -2.26560895E-001   -1.88667664E-001    4.79009582E-001   -5.92212561E-001
    5.74015748E-002   -6.87401575E-002   -3.00000000E-003   -2.86613823E-001   -2.21519523E-001   -2.22367578E-001   -1.92019761E-001    4.75948484E-001   -5.61620540E-001
    5.88188976E-002   -6.87401575E-002   -3.00000000E-003    4.39504296E-002   -1.31710664E-001   -6.20255176E-001   -3.34418075E-001    4.98597616E-001   -5.42090622E-001
    6.02362205E-002   -6.87401575E-002   -3.00000000E-003    2.61104738E-002   -6.76978058E-002   -5.78250203E-001   -3.87045200E-001    4.90273697E-001   -5.00340816E-001
    6.16535433E-002   -6.87401575E-002   -3.00000000E-003   -5.95424435E-003   -5.76869902E-003   -5.53985266E-001   -3.92926511E-001    4.76087382E-001   -4.57972349E-001
    6.30708661E-002   -6.87401575E-002   -3.00000000E-003   -3.15628062E-002    3.66417657E-002   -5.41572101E-001   -3.88476071E-001    4.61910726E-001   -4.18650503E-001
    6.44881890E-002   -6.87401575E-002   -3.00000000E-003   -5.20826687E-002    7.03214796E-002   -5.32598067E-001   -3.83812931E-001    4.48891312E-001   -3.82212010E-001
    6.59055118E-002   -6.87401575E-002   -3.00000000E-003   -6.96169642E-002    1.00027132E-001   -5.24790604E-001   -3.79747828E-001    4.36887346E-001   -3.47969329E-001
    6.73228346E-002   -6.87401575E-002   -3.00000000E-003   -8.52815750E-002    1.27643487E-001   -5.17499862E-001   -3.75854561E-001    4.25619920E-001   -3.15480250E-001
    6.87401575E-002   -6.87401575E-002   -3.00000000E-003   -9.96436333E-002    1.53890299E-001   -5.10542725E-001   -3.71621050E-001    4.14867695E-001   -2.84482817E-001
    7.01574803E-002   -6.87401575E-002   -3.00000000E-003   -1.12984786E-001    1.78960609E-001   -5.03871423E-001   -3.66668843E-001    4.04471852E-001   -2.54805808E-001
    7.15748031E-002   -6.87401575E-002   -3.00000000E-003   -1.25446922E-001    2.02823085E-001   -4.97468243E-001   -3.60784032E-001    3.94321396E-001   -2.26318473E-001
    7.29921260E-002   -6.87401575E-002   -3.00000000E-003   -1.37101831E-001    2.25378022E-001   -4.91318711E-001   -3.53883549E-001    3.84338846E-001   -1.98909728E-001
    7.44094488E-002   -6.87401575E-002   -3.00000000E-003   -1.47992147E-001    2.46523372E-001   -4.85411995E-001   -3.45957940E-001    3.74469289E-001   -1.72474330E-001
    7.58267717E-002   -6.87401575E-002   -3.00000000E-003   -1.58140924E-001    2.66175777E-001   -4.79741259E-001   -3.37037633E-001    3.64674424E-001   -1.46913705E-001
    7.72440945E-002   -6.87401575E-002   -3.00000000E-003   -1.67557201E-001    2.84270773E-001   -4.74302350E-001   -3.27169495E-001    3.54925996E-001   -1.22134477E-001
    7.86614173E-002   -6.87401575E-002   -3.00000000E-003   -1.76240929E-001    3.00757647E-001   -4.69090509E-001   -3.16407528E-001    3.45203370E-001   -9.80485792E-002
    8.00787402E-002   -6.87401575E-002   -3.00000000E-003   -1.84189047E-001    3.15597478E-001   -4.64098898E-001   -3.04807295E-001    3.35487821E-001   -7.45711926E-002
    8.14960630E-002   -6.87401575E-002   -3.00000000E-003   -1.91389558E-001    3.28756560E-001   -4.59320814E-001   -2.92428031E-001    3.25767106E-001   -5.16239977E-002
    8.29133858E-002   -6.87401575E-002   -3.00000000E-003   -1.97840678E-001    3.40212013E-001   -4.54744459E-001   -2.79327827E-001    3.16028482E-001   -2.91290055E-002
    8.43307087E-002   -6.87401575E-002   -3.00000000E-003   -2.03536867E-001    3.49944631E-001   -4.50359078E-001   -2.65566559E-001    3.06260932E-001   -7.01680086E-003
    8.57480315E-002   -6.87401575E-002   -3.00000000E-003   -2.08480194E-001    3.57943566E-001   -4.46150476E-001   -2.51203508E-001    2.96456751E-001    1.47828151E-002
    8.71653543E-002   -6.87401575E-002   -3.00000000E-003   -2.12673426E-001    3.64202736E-001   -4.42106499E-001   -2.36301369E-001    2.86609230E-001    3.63315694E-002
    8.85826772E-002   -6.87401575E-002   -3.00000000E-003   -2.16121666E-001    3.68722277E-001   -4.38214104E-001   -2.20922297E-001    2.76713359E-001    5.76890519E-002
    9.00000000E-002   -6.87401575E-002   -3.00000000E-003   -2.18834208E-001    3.71509337E-001   -4.34461277E-001   -2.05133164E-001    2.66766200E-001    7.89049017E-002
   -9.00000000E-002   -6.73228346E-002   -3.00000000E-003   -2.33707083E-001   -1.05718565E-001   -3.76622127E-002    2.14652361E-001    1.14040161E-001   -1.80603546E-001
   -8.85826772E-002   -6.73228346E-002   -3.00000000E-003   -2.44083075E-001   -1.10552496E-001   -4.20272166E-002    2.16131037E-001    1.17186948E-001   -1.94787300E-001
   -8.71653543E-002   -6.73228346E-002   -3.00000000E-003   -2.54735552E-001   -1.15918221E-001   -4.64692311E-002    2.17296720E-001    1.20465992E-001   -2.09604338E-001
   -8.57480315E-002   -6.73228346E-002   -3.00000000E-003   -2.65671515E-001   -1.21813889E-001   -5.09917181E-002    2.18125536E-001    1.23891440E-001   -2.25077720E-001
   -8.43307087E-002   -6.73228346E-002   -3.00000000E-003   -2.76896105E-001   -1.28236281E-001   -5.55989522E-002    2.18596000E-001    1.27478489E-001   -2.41233332E-001
   -8.29133858E-002   -6.73228346E-002   -3.00000000E-003   -2.88417358E-001   -1.35181935E-001   -6.02962834E-002    2.18687219E-001    1.31241702E-001   -2.58096778E-001
   -8.14960630E-002   -6.73228346E-002   -3.00000000E-003   -3.00242699E-001   -1.42646640E-001   -6.50906958E-002    2.18381072E-001    1.35194531E-001   -2.75695382E-001
   -8.00787402E-002   -6.73228346E-002   -3.00000000E-003   -3.12381215E-001   -1.50626341E-001   -6.99897632E-002    2.17660052E-001    1.39351212E-001   -2.94058216E-001
   -7.86614173E-002   -6.73228346E-002   -3.00000000E-003   -3.24839298E-001   -1.59114499E-001   -7.50038087E-002    2.16507263E-001    1.43725415E-001   -3.13213921E-001
   -7.72440945E-002   -6.73228346E-002   -3.00000000E-003   -3.37626994E-001   -1.68106941E-001   -8.01430098E-002    2.14909669E-001    1.48331236E-001   -3.33194561E-001
   -7.58267717E-002   -6.73228346E-002   -3.00000000E-003   -3.50749564E-001   -1.77594978E-001   -8.54200039E-002    2.12854150E-001    1.53183785E-001   -3.54031183E-001
   -7.44094488E-002   -6.73228346E-002   -3.00000000E-003   -3.64217694E-001   -1.87568330E-001   -9.08440942E-002    2.10333161E-001    1.58299653E-001   -3.75757215E-001
   -7.29921260E-002   -6.73228346E-002   -3.00000000E-003   -3.78046644E-001   -1.98014802E-001   -9.64238510E-002    2.07347802E-001    1.63698169E-001   -3.98408322E-001
   -7.15748031E-002   -6.73228346E-002   -3.00000000E-003   -3.92268227E-001   -2.08925161E-001   -1.02163540E-001    2.03911570E-001    1.69407173E-001   -4.22031365E-001
   -7.01574803E-002   -6.73228346E-002   -3.00000000E-003   -4.06939753E-001   -2.20295869E-001   -1.08082266E-001    2.00048634E-001    1.75466407E-001   -4.46705172E-001
   -6.87401575E-002   -6.73228346E-002   -3.00000000E-003   -4.22163346E-001   -2.32152059E-001   -1.14244389E-001    1.95797090E-001    1.81930136E-001   -4.72598523E-001
   -6.73228346E-002   -6.73228346E-002   -3.00000000E-003   -4.38061700E-001   -2.44550635E-001   -1.20841481E-001    1.91167888E-001    1.88870521E-001   -5.00049239E-001
   -6.59055118E-002   -6.73228346E-002   -3.00000000E-003   -4.54653647E-001   -2.57553957E-001   -1.28307804E-001    1.86089188E-001    1.96350675E-001   -5.29638359E-001
   -6.44881890E-002   -6.73228346E-002   -3.00000000E-003   -4.71432593E-001   -2.71080965E-001   -1.37292990E-001    1.80319025E-001    2.04368187E-001   -5.61991061E-001
   -6.30708661E-002   -6.73228346E-002   -3.00000000E-003   -4.87001019E-001   -2.84364645E-001   -1.47785484E-001    1.73469072E-001    2.12868007E-001   -5.96703653E-001
   -6.16535433E-002   -6.73228346E-002   -3.00000000E-003   -5.00698290E-001   -2.94754404E-001   -1.58205957E-001    1.66493342E-001    2.22220521E-001   -6.31834497E-001
   -6.02362205E-002   -6.73228346E-002   -3.00000000E-003   -5.15201504E-001   -2.97515219E-001   -1.68463852E-001    1.65576002E-001    2.33113501E-001   -6.65848638E-001
   -5.88188976E-002   -6.73228346E-002   -3.00000000E-003   -2.21379085E-001   -2.65224821E-001    1.92786213E-001    2.25749474E-001    2.23619630E-001   -6.64519222E-001
   -5.74015748E-002   -6.73228346E-002   -3.00000000E-003   -2.26437448E-001   -2.60927890E-001    1.91887480E-001    2.21324526E-001    2.24934070E-001   -6.84660527E-001
   -5.59842520E-002   -6.73228346E-002   -3.00000000E-003   -2.32192047E-001   -2.58842308E-001    1.90486213E-001    2.14441846E-001    2.26210028E-001   -7.08201779E-001
   -5.45669291E-002   -6.73228346E-002   -3.00000000E-003   -2.38487587E-001   -2.59429871E-001    1.89185853E-001    2.07606649E-001    2.27586415E-001   -7.32711446E-001
   -5.31496063E-002   -6.73228346E-002   -3.00000000E-003   -2.44755671E-001   -2.60650240E-001    1.88091273E-001    2.02252495E-001    2.28939505E-001   -7.55897815E-001
   -5.17322835E-002   -6.73228346E-002   -3.00000000E-003   -2.50746068E-001   -2.61319791E-001    1.86921686E-001    1.97568814E-001    2.30262883E-001   -7.77838603E-001
   -5.03149606E-002   -6.73228346E-002   -3.00000000E-003   -2.56481322E-001   -2.61491043E-001    1.85479274E-001    1.92880772E-001    2.31610375E-001   -7.99209306E-001
   -4.88976378E-002   -6.73228346E-002   -3.00000000E-003   -2.62033943E-001   -2.61414093E-001    1.83696189E-001    1.87987948E-001    2.33024797E-001   -8.20405661E-001
   -4.74803150E-002   -6.73228346E-002   -3.00000000E-003   -2.67454262E-001   -2.61254832E-001    1.81569212E-001    1.82903463E-001    2.34526958E-001   -8.41545817E-001
   -4.60629921E-002   -6.73228346E-002   -3.00000000E-003   -2.72761486E-001   -2.61080423E-001    1.79118873E-001    1.77697267E-001    2.36122146E-001   -8.62600487E-001
   -4.46456693E-002   -6.73228346E-002   -3.00000000E-003   -2.77957235E-001   -2.60896927E-001    1.76362110E-001    1.72429397E-001    2.37809997E-001   -8.83498276E-001
   -4.32283465E-002   -6.73228346E-002   -3.00000000E-003   -2.83034861E-001   -2.60687843E-001    1.73310555E-001    1.67129964E-001    2.39591095E-001   -9.04179919E-001
   -4.18110236E-002   -6.73228346E-002   -3.00000000E-003   -2.87988698E-001   -2.60440414E-001    1.69969194E-001    1.61806385E-001    2.41469386E-001   -9.24611940E-001
   -4.03937008E-002   -6.73228346E-002   -3.00000000E-003   -2.92814446E-001   -2.60149537E-001    1.66342223E-001    1.56460692E-001    2.43447537E-001   -9.44769208E-001
   -3.89763780E-002   -6.73228346E-002   -3.00000000E-003   -2.97510692E-001   -2.59817900E-001    1.62434193E-001    1.51092126E-001    2.45530083E-001   -9.64634524E-001
   -3.75590551E-002   -6.73228346E-002   -3.00000000E-003   -3.02075591E-001   -2.59450783E-001    1.58251703E-001    1.45706653E-001    2.47719026E-001   -9.84185030E-001
   -3.61417323E-002   -6.73228346E-002   -3.00000000E-003   -3.06507709E-001   -2.59048965E-001    1.53801252E-001    1.40309562E-001    2.50015055E-001   -1.00339453E+000
   -3.47244094E-002   -6.73228346E-002   -3.00000000E-003   -3.10806029E-001   -2.58616402E-001    1.49089757E-001    1.34906634E-001    2.52419398E-001   -1.02223797E+000
   -3.33070866E-002   -6.73228346E-002   -3.00000000E-003   -3.14969436E-001   -2.58152558E-001    1.44123980E-001    1.29501367E-001    2.54931797E-001   -1.04068810E+000
   -3.18897638E-002   -6.73228346E-002   -3.00000000E-003   -3.18996715E-001   -2.57660608E-001    1.38912243E-001    1.24096632E-001    2.57551351E-001   -1.05871721E+000
   -3.04724409E-002   -6.73228346E-002   -3.00000000E-003   -3.22886530E-001   -2.57140635E-001    1.33462899E-001    1.18696697E-001    2.60276327E-001   -1.07629698E+000
   -2.90551181E-002   -6.73228346E-002   -3.00000000E-003   -3.26638068E-001   -2.56594220E-001    1.27784314E-001    1.13305634E-001    2.63105415E-001   -1.09340072E+000
   -2.76377953E-002   -6.73228346E-002   -3.00000000E-003   -3.30250313E-001   -2.56022393E-001    1.21884905E-001    1.07924491E-001    2.66035427E-001   -1.10999811E+000
   -2.62204724E-002   -6.73228346E-002   -3.00000000E-003   -3.33722726E-001   -2.55426401E-001    1.15773024E-001    1.02556658E-001    2.69063585E-001   -1.12606063E+000
   -2.48031496E-002   -6.73228346E-002   -3.00000000E-003   -3.37054866E-001   -2.54807416E-001    1.09457598E-001    9.72040438E-002    2.72186329E-001   -1.14155856E+000
   -2.33858268E-002   -6.73228346E-002   -3.00000000E-003   -3.40246030E-001   -2.54166685E-001    1.02949026E-001    9.18670011E-002    2.75399388E-001   -1.15646173E+000
   -2.19685039E-002   -6.73228346E-002   -3.00000000E-003   -3.43296169E-001   -2.53505061E-001    9.62560491E-002    8.65509078E-002    2.78699142E-001   -1.17074187E+000
   -2.05511811E-002   -6.73228346E-002   -3.00000000E-003   -3.46204723E-001   -2.52823023E-001    8.93892355E-002    8.12543444E-002    2.82080412E-001   -1.18436753E+000
   -1.91338583E-002   -6.73228346E-002   -3.00000000E-003   -3.48971742E-001   -2.52121309E-001    8.23578216E-002    7.59781052E-002    2.85538349E-001   -1.19730867E+000
   -1.77165354E-002   -6.73228346E-002   -3.00000000E-003   -3.51596635E-001   -2.51400931E-001    7.51725384E-002    7.07246779E-002    2.89067148E-001   -1.20953417E+000
   -1.62992126E-002   -6.73228346E-002   -3.00000000E-003   -3.54079668E-001   -2.50662881E-001    6.78440306E-002    6.54949466E-002    2.92662363E-001   -1.22101619E+000
   -1.48818898E-002   -6.73228346E-002   -3.00000000E-003   -3.56420824E-001   -2.49906949E-001    6.03825908E-002    6.02873495E-002    2.96318021E-001   -1.23172385E+000
   -1.34645669E-002   -6.73228346E-002   -3.00000000E-003   -3.58619678E-001   -2.49133647E-001    5.27991236E-002    5.51054103E-002    3.00028533E-001   -1.24162800E+000
   -1.20472441E-002   -6.73228346E-002   -3.00000000E-003   -3.60676641E-001   -2.48344634E-001    4.51052093E-002    4.99442005E-002    3.03789115E-001   -1.25070161E+000
   -1.06299213E-002   -6.73228346E-002   -3.00000000E-003   -3.62591326E-001   -2.47539875E-001    3.73116287E-002    4.48067959E-002    3.07593671E-001   -1.25891582E+000
   -9.21259843E-003   -6.73228346E-002   -3.00000000E-003   -3.64363596E-001   -2.46720062E-001    2.94296005E-002    3.96934686E-002    3.11436804E-001   -1.26624372E+000
   -7.79527559E-003   -6.73228346E-002   -3.00000000E-003   -3.65993500E-001   -2.45885663E-001    2.14709857E-002    3.46002336E-002    3.15313506E-001   -1.27265965E+000
   -6.37795276E-003   -6.73228346E-002   -3.00000000E-003   -3.67480357E-001   -2.45037621E-001    1.34465914E-002    2.95301275E-002    3.19218276E-001   -1.27813824E+000
   -4.96062992E-003   -6.73228346E-002   -3.00000000E-003   -3.68824390E-001   -2.44177023E-001    5.36870942E-003    2.44791041E-002    3.23147161E-001   -1.28265805E+000
   -3.54330709E-003   -6.73228346E-002   -3.00000000E-003   -3.70025096E-001   -2.43304420E-001   -2.75154329E-003    1.94461321E-002    3.27095231E-001   -1.28619650E+000
   -2.12598425E-003   -6.73228346E-002   -3.00000000E-003   -3.71081861E-001   -2.42421293E-001   -1.09019876E-002    1.44304058E-002    3.31058340E-001   -1.28873358E+000
   -7.08661417E-004   -6.73228346E-002   -3.00000000E-003   -3.71994145E-001   -2.41528634E-001   -1.90716654E-002    9.43188376E-003    3.35032219E-001   -1.29025088E+000
    7.08661417E-004   -6.73228346E-002   -3.00000000E-003   -3.72761515E-001   -2.40627673E-001   -2.72484677E-002    4.44763911E-003    3.39014089E-001   -1.29073350E+000
    2.12598425E-003   -6.73228346E-002   -3.00000000E-003   -3.73382995E-001   -2.39719300E-001   -3.54213651E-002   -5.23021390E-004    3.42999616E-001   -1.29016544E+000
    3.54330709E-003   -6.73228346E-002   -3.00000000E-003   -3.73858362E-001   -2.38806256E-001   -4.35772015E-002   -5.48325307E-003    3.46987951E-001   -1.28853887E+000
    4.96062992E-003   -6.73228346E-002   -3.00000000E-003   -3.74186047E-001   -2.37889469E-001   -5.17068553E-002   -1.04336798E-002    3.50974949E-001   -1.28584040E+000
    6.37795276E-003   -6.73228346E-002   -3.00000000E-003   -3.74365477E-001   -2.36970877E-001   -5.97978869E-002   -1.53745867E-002    3.54959624E-001   -1.28206550E+000
    7.79527559E-003   -6.73228346E-002   -3.00000000E-003   -3.74395904E-001   -2.36051979E-001   -6.78396671E-002   -2.03076316E-002    3.58940101E-001   -1.27720983E+000
    9.21259843E-003   -6.73228346E-002   -3.00000000E-003   -3.74276173E-001   -2.35134237E-001   -7.58211410E-002   -2.52377449E-002    3.62914754E-001   -1.27126978E+000
    1.06299213E-002   -6.73228346E-002   -3.00000000E-003   -3.74005070E-001   -2.34220545E-001   -8.37306344E-002   -3.01623279E-002    3.66882411E-001   -1.26424686E+000
    1.20472441E-002   -6.73228346E-002   -3.00000000E-003   -3.73581990E-001   -2.33312523E-001   -9.15587279E-002   -3.50838747E-002    3.70843049E-001   -1.25614556E+000
    1.34645669E-002   -6.73228346E-002   -3.00000000E-003   -3.73005710E-001   -2.32412138E-001   -9.92946382E-002   -4.00026512E-002    3.74795570E-001   -1.24697024E+000
    1.48818898E-002   -6.73228346E-002   -3.00000000E-003   -3.72275470E-001   -2.31521150E-001   -1.06927650E-001   -4.49199256E-002    3.78739549E-001   -1.23672945E+000
    1.62992126E-002   -6.73228346E-002   -3.00000000E-003   -3.71390409E-001   -2.30641691E-001   -1.14447129E-001   -4.98390593E-002    3.82674596E-001   -1.22543348E+000
    1.77165354E-002   -6.73228346E-002   -3.00000000E-003   -3.70349583E-001   -2.29775980E-001   -1.21843622E-001   -5.47577741E-002    3.86600340E-001   -1.21309539E+000
    1.91338583E-002   -6.73228346E-002   -3.00000000E-003   -3.69151891E-001   -2.28925396E-001   -1.29108768E-001   -5.96767007E-002    3.90516134E-001   -1.19972882E+000
    2.05511811E-002   -6.73228346E-002   -3.00000000E-003   -3.67797805E-001   -2.28091881E-001   -1.36230325E-001   -6.45983931E-002    3.94421778E-001   -1.18535282E+000
    2.19685039E-002   -6.73228346E-002   -3.00000000E-003   -3.66286017E-001   -2.27277909E-001   -1.43199537E-001   -6.95221272E-002    3.98316249E-001   -1.16998540E+000
    2.33858268E-002   -6.73228346E-002   -3.00000000E-003   -3.64616389E-001   -2.26484026E-001   -1.50007491E-001   -7.44473868E-002    4.02198257E-001   -1.15364695E+000
    2.48031496E-002   -6.73228346E-002   -3.00000000E-003   -3.62788428E-001   -2.25712359E-001   -1.56644815E-001   -7.93760312E-002    4.06065724E-001   -1.13635854E+000
    2.62204724E-002   -6.73228346E-002   -3.00000000E-003   -3.60802687E-001   -2.24964065E-001   -1.63101602E-001   -8.43076313E-002    4.09917054E-001   -1.11814500E+000
    2.76377953E-002   -6.73228346E-002   -3.00000000E-003   -3.58658620E-001   -2.24240834E-001   -1.69369327E-001   -8.92398711E-002    4.13749032E-001   -1.09903023E+000
    2.90551181E-002   -6.73228346E-002   -3.00000000E-003   -3.56356870E-001   -2.23543927E-001   -1.75438508E-001   -9.41750611E-002    4.17559232E-001   -1.07904143E+000
    3.04724409E-002   -6.73228346E-002   -3.00000000E-003   -3.53897867E-001   -2.22874501E-001   -1.81299879E-001   -9.91120602E-002    4.21342565E-001   -1.05820400E+000
    3.18897638E-002   -6.73228346E-002   -3.00000000E-003   -3.51282587E-001   -2.22232737E-001   -1.86944999E-001   -1.04049717E-001    4.25094621E-001   -1.03654599E+000
    3.33070866E-002   -6.73228346E-002   -3.00000000E-003   -3.48512374E-001   -2.21619609E-001   -1.92365067E-001   -1.08988002E-001    4.28809694E-001   -1.01409619E+000
    3.47244094E-002   -6.73228346E-002   -3.00000000E-003   -3.45588428E-001   -2.21035776E-001   -1.97550298E-001   -1.13925785E-001    4.32480633E-001   -9.90882291E-001
    3.61417323E-002   -6.73228346E-002   -3.00000000E-003   -3.42513209E-001   -2.20482147E-001   -2.02493448E-001   -1.18862986E-001    4.36101344E-001   -9.66936180E-001
    3.75590551E-002   -6.73228346E-002   -3.00000000E-003   -3.39290563E-001   -2.19957610E-001   -2.07181710E-001   -1.23801214E-001    4.39662078E-001   -9.42285600E-001
    3.89763780E-002   -6.73228346E-002   -3.00000000E-003   -3.35923076E-001   -2.19463219E-001   -2.11608023E-001   -1.28734680E-001    4.43153773E-001   -9.16961618E-001
    4.03937008E-002   -6.73228346E-002   -3.00000000E-003   -3.32414462E-001   -2.18998191E-001   -2.15762663E-001   -1.33664406E-001    4.46566527E-001   -8.90994805E-001
    4.18110236E-002   -6.73228346E-002   -3.00000000E-003   -3.28770341E-001   -2.18559922E-001   -2.19634186E-001   -1.38590929E-001    4.49888331E-001   -8.64415476E-001
    4.32283465E-002   -6.73228346E-002   -3.00000000E-003   -3.24996708E-001   -2.18145546E-001   -2.23214832E-001   -1.43516712E-001    4.53105300E-001   -8.37252681E-001
    4.46456693E-002   -6.73228346E-002   -3.00000000E-003   -3.21105441E-001   -2.17752303E-001   -2.26498488E-001   -1.48443977E-001    4.56200325E-001   -8.09534629E-001
    4.60629921E-002   -6.73228346E-002   -3.00000000E-003   -3.17120170E-001   -2.17381023E-001   -2.29478427E-001   -1.53382525E-001    4.59154520E-001   -7.81289829E-001
    4.74803150E-002   -6.73228346E-002   -3.00000000E-003   -3.13081039E-001   -2.17043313E-001   -2.32136145E-001   -1.58345487E-001    4.61946307E-001   -7.52551282E-001
    4.88976378E-002   -6.73228346E-002   -3.00000000E-003   -3.09042835E-001   -2.16765550E-001   -2.34427340E-001   -1.63333737E-001    4.64551558E-001   -7.23362570E-001
    5.03149606E-002   -6.73228346E-002   -3.00000000E-003   -3.05056051E-001   -2.16585092E-001   -2.36262929E-001   -1.68324302E-001    4.66941891E-001   -6.93782278E-001
    5.17322835E-002   -6.73228346E-002   -3.00000000E-003   -3.01136317E-001   -2.16528409E-001   -2.37513587E-001   -1.73259090E-001    4.69074513E-001   -6.63874154E-001
    5.31496063E-002   -6.73228346E-002   -3.00000000E-003   -2.97242386E-001   -2.16582459E-001   -2.38030269E-001   -1.78046215E-001    4.70876969E-001   -6.33694125E-001
    5.45669291E-002   -6.73228346E-002   -3.00000000E-003   -2.93269576E-001   -2.16672787E-001   -2.37662714E-001   -1.82588059E-001    4.72218790E-001   -6.03273341E-001
    5.59842520E-002   -6.73228346E-002   -3.00000000E-003   -2.89007330E-001   -2.16641654E-001   -2.36269022E-001   -1.86811078E-001    4.72838060E-001   -5.72594724E-001
    5.74015748E-002   -6.73228346E-002   -3.00000000E-003   -2.83845925E-001   -2.16217504E-001   -2.33779002E-001   -1.90794367E-001    4.72126110E-001   -5.41506712E-001
    5.88188976E-002   -6.73228346E-002   -3.00000000E-003   -2.74100253E-001   -2.16462933E-001   -2.31951180E-001   -1.96236338E-001    4.68381102E-001   -5.08700542E-001
    6.02362205E-002   -6.73228346E-002   -3.00000000E-003    5.80721556E-002   -4.72795061E-002   -5.42230455E-001   -4.80625522E-001    5.07604183E-001   -4.97451542E-001
    6.16535433E-002   -6.73228346E-002   -3.00000000E-003    3.92278622E-003    1.64607978E-002   -5.29595690E-001   -4.41737022E-001    4.90582807E-001   -4.49883282E-001
    6.30708661E-002   -6.73228346E-002   -3.00000000E-003   -2.66910410E-002    5.47529263E-002   -5.22997148E-001   -4.25177405E-001    4.71563559E-001   -4.07742052E-001
    6.44881890E-002   -6.73228346E-002   -3.00000000E-003   -4.83449717E-002    8.56423436E-002   -5.17395870E-001   -4.15864230E-001    4.56177737E-001   -3.70059035E-001
    6.59055118E-002   -6.73228346E-002   -3.00000000E-003   -6.61707765E-002    1.13945447E-001   -5.11628083E-001   -4.09802891E-001    4.42952163E-001   -3.35041928E-001
    6.73228346E-002   -6.73228346E-002   -3.00000000E-003   -8.19710611E-002    1.41190312E-001   -5.05701871E-001   -4.04943319E-001    4.30987658E-001   -3.01933858E-001
    6.87401575E-002   -6.73228346E-002   -3.00000000E-003   -9.64741542E-002    1.67755921E-001   -4.99776552E-001   -4.00057791E-001    4.19788107E-001   -2.70375127E-001
    7.01574803E-002   -6.73228346E-002   -3.00000000E-003   -1.09974185E-001    1.93530917E-001   -4.93968136E-001   -3.94457232E-001    4.09060606E-001   -2.40161478E-001
    7.15748031E-002   -6.73228346E-002   -3.00000000E-003   -1.22592301E-001    2.18258034E-001   -4.88321709E-001   -3.87837023E-001    3.98622358E-001   -2.11141618E-001
    7.29921260E-002   -6.73228346E-002   -3.00000000E-003   -1.34400013E-001    2.41712957E-001   -4.82845746E-001   -3.80113946E-001    3.88359894E-001   -1.83190456E-001
    7.44094488E-002   -6.73228346E-002   -3.00000000E-003   -1.45442627E-001    2.63734225E-001   -4.77542203E-001   -3.71305248E-001    3.78197483E-001   -1.56186489E-001
    7.58267717E-002   -6.73228346E-002   -3.00000000E-003   -1.55748172E-001    2.84216697E-001   -4.72418669E-001   -3.61460958E-001    3.68086528E-001   -1.30019152E-001
    7.72440945E-002   -6.73228346E-002   -3.00000000E-003   -1.65326318E-001    3.03088609E-001   -4.67485190E-001   -3.50639713E-001    3.57994466E-001   -1.04587926E-001
    7.86614173E-002   -6.73228346E-002   -3.00000000E-003   -1.74173702E-001    3.20297077E-001   -4.62748976E-001   -3.38899724E-001    3.47897242E-001   -7.97990845E-002
    8.00787402E-002   -6.73228346E-002   -3.00000000E-003   -1.82282945E-001    3.35801464E-001   -4.58210917E-001   -3.26302000E-001    3.37775047E-001   -5.55663087E-002
    8.14960630E-002   -6.73228346E-002   -3.00000000E-003   -1.89638026E-001    3.49566708E-001   -4.53866929E-001   -3.12904904E-001    3.27614456E-001   -3.18093739E-002
    8.29133858E-002   -6.73228346E-002   -3.00000000E-003   -1.96233648E-001    3.61569736E-001   -4.49709699E-001   -2.98769624E-001    3.17405913E-001   -8.45427633E-003
    8.43307087E-002   -6.73228346E-002   -3.00000000E-003   -2.02064687E-001    3.71791259E-001   -4.45728809E-001   -2.83956985E-001    3.07138529E-001    1.45707761E-002
    8.57480315E-002   -6.73228346E-002   -3.00000000E-003   -2.07131152E-001    3.80217083E-001   -4.41911101E-001   -2.68525867E-001    2.96805350E-001    3.73315600E-002
    8.71653543E-002   -6.73228346E-002   -3.00000000E-003   -2.11435743E-001    3.86840875E-001   -4.38244943E-001   -2.52540834E-001    2.86402660E-001    5.98886033E-002
    8.85826772E-002   -6.73228346E-002   -3.00000000E-003   -2.14982670E-001    3.91660288E-001   -4.34718834E-001   -2.36066858E-001    2.75925591E-001    8.22973945E-002
    9.00000000E-002   -6.73228346E-002   -3.00000000E-003   -2.17781317E-001    3.94681468E-001   -4.31320599E-001   -2.19169479E-001    2.65374406E-001    1.04604493E-001
   -9.00000000E-002   -6.59055118E-002   -3.00000000E-003   -2.40197138E-001   -9.73611035E-002   -3.08042503E-002    2.19864843E-001    1.10872454E-001   -1.72094937E-001
   -8.85826772E-002   -6.59055118E-002   -3.00000000E-003   -2.50692575E-001   -1.02329603E-001   -3.48964669E-002    2.21865900E-001    1.14066945E-001   -1.86318920E-001
   -8.71653543E-002   -6.59055118E-002   -3.00000000E-003   -2.61465021E-001   -1.07855736E-001   -3.90478152E-002    2.23553305E-001    1.17381185E-001   -2.01186061E-001
   -8.57480315E-002   -6.59055118E-002   -3.00000000E-003   -2.72523563E-001   -1.13937237E-001   -4.32605121E-002    2.24904504E-001    1.20828931E-001   -2.16721373E-001
   -8.43307087E-002   -6.59055118E-002   -3.00000000E-003   -2.83873788E-001   -1.20568670E-001   -4.75380456E-002    2.25896837E-001    1.24424725E-001   -2.32951697E-001
   -8.29133858E-002   -6.59055118E-002   -3.00000000E-003   -2.95525552E-001   -1.27745656E-001   -5.18850215E-002    2.26509796E-001    1.28182755E-001   -2.49904177E-001
   -8.14960630E-002   -6.59055118E-002   -3.00000000E-003   -3.07487589E-001   -1.35462858E-001   -5.63082932E-002    2.26725505E-001    1.32116554E-001   -2.67608684E-001
   -8.00787402E-002   -6.59055118E-002   -3.00000000E-003   -3.19769674E-001   -1.43713718E-001   -6.08149568E-002    2.26525942E-001    1.36240873E-001   -2.86095250E-001
   -7.86614173E-002   -6.59055118E-002   -3.00000000E-003   -3.32381775E-001   -1.52491646E-001   -6.54151785E-002    2.25895587E-001    1.40569620E-001   -3.05397812E-001
   -7.72440945E-002   -6.59055118E-002   -3.00000000E-003   -3.45333601E-001   -1.61789735E-001   -7.01204738E-002    2.24820820E-001    1.45118265E-001   -3.25553097E-001
   -7.58267717E-002   -6.59055118E-002   -3.00000000E-003   -3.58630698E-001   -1.71595995E-001   -7.49445740E-002    2.23288417E-001    1.49902239E-001   -3.46597625E-001
   -7.44094488E-002   -6.59055118E-002   -3.00000000E-003   -3.72279584E-001   -1.81895271E-001   -7.98969268E-002    2.21289808E-001    1.54941666E-001   -3.68568906E-001
   -7.29921260E-002   -6.59055118E-002   -3.00000000E-003   -3.86288075E-001   -1.92663887E-001   -8.49776819E-002    2.18826323E-001    1.60261110E-001   -3.91498969E-001
   -7.15748031E-002   -6.59055118E-002   -3.00000000E-003   -4.00680109E-001   -2.03867735E-001   -9.01701805E-002    2.15921833E-001    1.65896523E-001   -4.15417887E-001
   -7.01574803E-002   -6.59055118E-002   -3.00000000E-003   -4.15527873E-001   -2.15477622E-001   -9.54443027E-002    2.12635648E-001    1.71908978E-001   -4.40376094E-001
   -6.87401575E-002   -6.59055118E-002   -3.00000000E-003   -4.31007667E-001   -2.27497935E-001   -1.00789844E-001    2.09081606E-001    1.78401036E-001   -4.66530024E-001
   -6.73228346E-002   -6.59055118E-002   -3.00000000E-003   -4.47481460E-001   -2.40018270E-001   -1.06339410E-001    2.05405309E-001    1.85539325E-001   -4.94327562E-001
   -6.59055118E-002   -6.59055118E-002   -3.00000000E-003   -4.65541971E-001   -2.53234911E-001   -1.12741398E-001    2.01703047E-001    1.93578677E-001   -5.24927365E-001
   -6.44881890E-002   -6.59055118E-002   -3.00000000E-003   -4.85443214E-001   -2.67321612E-001   -1.22150153E-001    1.97970503E-001    2.02755507E-001   -5.60916358E-001
   -6.30708661E-002   -6.59055118E-002   -3.00000000E-003   -5.03552564E-001   -2.82348485E-001   -1.37585774E-001    1.93469254E-001    2.12668827E-001   -6.04062018E-001
   -6.16535433E-002   -6.59055118E-002   -3.00000000E-003   -5.17155742E-001   -2.89128458E-001   -1.55258926E-001    1.88362119E-001    2.22386208E-001   -6.44351472E-001
   -6.02362205E-002   -6.59055118E-002   -3.00000000E-003   -2.18939573E-001   -2.63228601E-001    1.95784673E-001    2.26390178E-001    2.10995930E-001   -6.37590318E-001
   -5.88188976E-002   -6.59055118E-002   -3.00000000E-003   -2.24088929E-001   -2.59386470E-001    1.96434100E-001    2.24514852E-001    2.12061704E-001   -6.53826836E-001
   -5.74015748E-002   -6.59055118E-002   -3.00000000E-003   -2.29456858E-001   -2.56846034E-001    1.96266578E-001    2.20487116E-001    2.12942429E-001   -6.73010078E-001
   -5.59842520E-002   -6.59055118E-002   -3.00000000E-003   -2.35117311E-001   -2.55518537E-001    1.95547406E-001    2.15138127E-001    2.13890281E-001   -6.94392999E-001
   -5.45669291E-002   -6.59055118E-002   -3.00000000E-003   -2.41008486E-001   -2.55301589E-001    1.94551951E-001    2.09466985E-001    2.14919357E-001   -7.16704239E-001
   -5.31496063E-002   -6.59055118E-002   -3.00000000E-003   -2.46932838E-001   -2.55596753E-001    1.93403623E-001    2.04104101E-001    2.15988629E-001   -7.38874615E-001
   -5.17322835E-002   -6.59055118E-002   -3.00000000E-003   -2.52743207E-001   -2.55871223E-001    1.92063645E-001    1.99033883E-001    2.17083193E-001   -7.60560335E-001
   -5.03149606E-002   -6.59055118E-002   -3.00000000E-003   -2.58395531E-001   -2.55958754E-001    1.90456499E-001    1.94037967E-001    2.18217434E-001   -7.81855275E-001
   -4.88976378E-002   -6.59055118E-002   -3.00000000E-003   -2.63898562E-001   -2.55889129E-001    1.88537944E-001    1.88982294E-001    2.19412088E-001   -8.02912218E-001
   -4.74803150E-002   -6.59055118E-002   -3.00000000E-003   -2.69270718E-001   -2.55726625E-001    1.86294249E-001    1.83830189E-001    2.20682814E-001   -8.23810350E-001
   -4.60629921E-002   -6.59055118E-002   -3.00000000E-003   -2.74523028E-001   -2.55514326E-001    1.83730608E-001    1.78596751E-001    2.22038145E-001   -8.44556631E-001
   -4.46456693E-002   -6.59055118E-002   -3.00000000E-003   -2.79658393E-001   -2.55267517E-001    1.80856175E-001    1.73308352E-001    2.23482678E-001   -8.65122120E-001
   -4.32283465E-002   -6.59055118E-002   -3.00000000E-003   -2.84675576E-001   -2.54987901E-001    1.77679430E-001    1.67981783E-001    2.25019979E-001   -8.85471199E-001
   -4.18110236E-002   -6.59055118E-002   -3.00000000E-003   -2.89570652E-001   -2.54669401E-001    1.74206853E-001    1.62632060E-001    2.26653731E-001   -9.05572577E-001
   -4.03937008E-002   -6.59055118E-002   -3.00000000E-003   -2.94341144E-001   -2.54312629E-001    1.70444715E-001    1.57259166E-001    2.28387986E-001   -9.25401428E-001
   -3.89763780E-002   -6.59055118E-002   -3.00000000E-003   -2.98984761E-001   -2.53917256E-001    1.66397604E-001    1.51869487E-001    2.30225853E-001   -9.44933652E-001
   -3.75590551E-002   -6.59055118E-002   -3.00000000E-003   -3.03499600E-001   -2.53486455E-001    1.62073307E-001    1.46466651E-001    2.32170268E-001   -9.64146265E-001
   -3.61417323E-002   -6.59055118E-002   -3.00000000E-003   -3.07883968E-001   -2.53022416E-001    1.57478921E-001    1.41056006E-001    2.34223184E-001   -9.83014645E-001
   -3.47244094E-002   -6.59055118E-002   -3.00000000E-003   -3.12136730E-001   -2.52527895E-001    1.52621093E-001    1.35642985E-001    2.36385723E-001   -1.00151302E+000
   -3.33070866E-002   -6.59055118E-002   -3.00000000E-003   -3.16256502E-001   -2.52003981E-001    1.47507745E-001    1.30228664E-001    2.38658520E-001   -1.01961487E+000
   -3.18897638E-002   -6.59055118E-002   -3.00000000E-003   -3.20242512E-001   -2.51451825E-001    1.42145542E-001    1.24818118E-001    2.41041976E-001   -1.03729433E+000
   -3.04724409E-002   -6.59055118E-002   -3.00000000E-003   -3.24093290E-001   -2.50873146E-001    1.36543826E-001    1.19414522E-001    2.43535146E-001   -1.05452359E+000
   -2.90551181E-002   -6.59055118E-002   -3.00000000E-003   -3.27808053E-001   -2.50269628E-001    1.30711388E-001    1.14019995E-001    2.46137141E-001   -1.07127575E+000
   -2.76377953E-002   -6.59055118E-002   -3.00000000E-003   -3.31385559E-001   -2.49641788E-001    1.24656731E-001    1.08639271E-001    2.48845696E-001   -1.08752158E+000
   -2.62204724E-002   -6.59055118E-002   -3.00000000E-003   -3.34825945E-001   -2.48991211E-001    1.18387303E-001    1.03272212E-001    2.51659533E-001   -1.10323432E+000
   -2.48031496E-002   -6.59055118E-002   -3.00000000E-003   -3.38127669E-001   -2.48319165E-001    1.11914324E-001    9.79218049E-002    2.54575136E-001   -1.11838376E+000
   -2.33858268E-002   -6.59055118E-002   -3.00000000E-003   -3.41290943E-001   -2.47626890E-001    1.05246550E-001    9.25892341E-002    2.57590120E-001   -1.13294262E+000
   -2.19685039E-002   -6.59055118E-002   -3.00000000E-003   -3.44315091E-001   -2.46915078E-001    9.83932855E-002    8.72782388E-002    2.60700663E-001   -1.14688120E+000
   -2.05511811E-002   -6.59055118E-002   -3.00000000E-003   -3.47199544E-001   -2.46184485E-001    9.13648631E-002    8.19883357E-002    2.63902857E-001   -1.16016988E+000
   -1.91338583E-002   -6.59055118E-002   -3.00000000E-003   -3.49944746E-001   -2.45436704E-001    8.41709730E-002    7.67189305E-002    2.67193542E-001   -1.17278165E+000
   -1.77165354E-002   -6.59055118E-002   -3.00000000E-003   -3.52549910E-001   -2.44672274E-001    7.68231382E-002    7.14726139E-002    2.70567882E-001   -1.18468664E+000
   -1.62992126E-002   -6.59055118E-002   -3.00000000E-003   -3.55014927E-001   -2.43891540E-001    6.93303570E-002    6.62509601E-002    2.74020942E-001   -1.19585527E+000
   -1.48818898E-002   -6.59055118E-002   -3.00000000E-003   -3.57340231E-001   -2.43095531E-001    6.17042183E-002    6.10529028E-002    2.77549361E-001   -1.20626200E+000
   -1.34645669E-002   -6.59055118E-002   -3.00000000E-003   -3.59524937E-001   -2.42284438E-001    5.39554238E-002    5.58803049E-002    2.81146925E-001   -1.21587570E+000
   -1.20472441E-002   -6.59055118E-002   -3.00000000E-003   -3.61569186E-001   -2.41459770E-001    4.60946544E-002    5.07298723E-002    2.84809606E-001   -1.22467064E+000
   -1.06299213E-002   -6.59055118E-002   -3.00000000E-003   -3.63473444E-001   -2.40622326E-001    3.81338346E-002    4.56021728E-002    2.88533873E-001   -1.23262322E+000
   -9.21259843E-003   -6.59055118E-002   -3.00000000E-003   -3.65236609E-001   -2.39772028E-001    3.00841708E-002    4.04969856E-002    2.92312637E-001   -1.23970282E+000
   -7.79527559E-003   -6.59055118E-002   -3.00000000E-003   -3.66859262E-001   -2.38910439E-001    2.19564144E-002    3.54149368E-002    2.96143573E-001   -1.24588961E+000
   -6.37795276E-003   -6.59055118E-002   -3.00000000E-003   -3.68340713E-001   -2.38037686E-001    1.37617084E-002    3.03564294E-002    3.00021077E-001   -1.25115800E+000
   -4.96062992E-003   -6.59055118E-002   -3.00000000E-003   -3.69680911E-001   -2.37155146E-001    5.51265181E-003    2.53147661E-002    3.03941060E-001   -1.25548625E+000
   -3.54330709E-003   -6.59055118E-002   -3.00000000E-003   -3.70879621E-001   -2.36264074E-001   -2.77939879E-003    2.02917433E-002    3.07900125E-001   -1.25885555E+000
   -2.12598425E-003   -6.59055118E-002   -3.00000000E-003   -3.71936099E-001   -2.35365689E-001   -1.11029119E-002    1.52859396E-002    3.11893928E-001   -1.26124571E+000
   -7.08661417E-004   -6.59055118E-002   -3.00000000E-003   -3.72849761E-001   -2.34459825E-001   -1.94471060E-002    1.02979711E-002    3.15917793E-001   -1.26263803E+000
    7.08661417E-004   -6.59055118E-002   -3.00000000E-003   -3.73620272E-001   -2.33549456E-001   -2.77999327E-002    5.32550323E-003    3.19970305E-001   -1.26302077E+000
    2.12598425E-003   -6.59055118E-002   -3.00000000E-003   -3.74247456E-001   -2.32635295E-001   -3.61493321E-002    3.63357208E-004    3.24048020E-001   -1.26238031E+000
    3.54330709E-003   -6.59055118E-002   -3.00000000E-003   -3.74729879E-001   -2.31718764E-001   -4.44840297E-002   -4.58738099E-003    3.28147154E-001   -1.26070330E+000
    4.96062992E-003   -6.59055118E-002   -3.00000000E-003   -3.75066641E-001   -2.30801237E-001   -5.27935639E-002   -9.52781262E-003    3.32265019E-001   -1.25798026E+000
    6.37795276E-003   -6.59055118E-002   -3.00000000E-003   -3.75257409E-001   -2.29885451E-001   -6.10666992E-002   -1.44580381E-002    3.36401354E-001   -1.25420855E+000
    7.79527559E-003   -6.59055118E-002   -3.00000000E-003   -3.75301512E-001   -2.28971981E-001   -6.92905585E-002   -1.93834733E-002    3.40552658E-001   -1.24938126E+000
    9.21259843E-003   -6.59055118E-002   -3.00000000E-003   -3.75197556E-001   -2.28062866E-001   -7.74565645E-002   -2.43037514E-002    3.44717687E-001   -1.24349626E+000
    1.06299213E-002   -6.59055118E-002   -3.00000000E-003   -3.74945136E-001   -2.27160577E-001   -8.55525779E-002   -2.92189435E-002    3.48895559E-001   -1.23655661E+000
    1.20472441E-002   -6.59055118E-002   -3.00000000E-003   -3.74542571E-001   -2.26266388E-001   -9.35683491E-002   -3.41312601E-002    3.53083135E-001   -1.22856038E+000
    1.34645669E-002   -6.59055118E-002   -3.00000000E-003   -3.73989685E-001   -2.25382143E-001   -1.01493111E-001   -3.90431322E-002    3.57280461E-001   -1.21951561E+000
    1.48818898E-002   -6.59055118E-002   -3.00000000E-003   -3.73285215E-001   -2.24510158E-001   -1.09316393E-001   -4.39522016E-002    3.61485891E-001   -1.20942895E+000
    1.62992126E-002   -6.59055118E-002   -3.00000000E-003   -3.72428672E-001   -2.23652289E-001   -1.17027596E-001   -4.88631356E-002    3.65698641E-001   -1.19831045E+000
    1.77165354E-002   -6.59055118E-002   -3.00000000E-003   -3.71419162E-001   -2.22810274E-001   -1.24617715E-001   -5.37755661E-002    3.69917131E-001   -1.18617131E+000
    1.91338583E-002   -6.59055118E-002   -3.00000000E-003   -3.70255563E-001   -2.21985635E-001   -1.32076817E-001   -5.86884174E-002    3.74139798E-001   -1.17302407E+000
    2.05511811E-002   -6.59055118E-002   -3.00000000E-003   -3.68938124E-001   -2.21180235E-001   -1.39393904E-001   -6.36054335E-002    3.78365209E-001   -1.15888563E+000
    2.19685039E-002   -6.59055118E-002   -3.00000000E-003   -3.67465242E-001   -2.20396104E-001   -1.46559628E-001   -6.85235727E-002    3.82590701E-001   -1.14377155E+000
    2.33858268E-002   -6.59055118E-002   -3.00000000E-003   -3.65837675E-001   -2.19634958E-001   -1.53564616E-001   -7.34471310E-002    3.86815671E-001   -1.12770369E+000
    2.48031496E-002   -6.59055118E-002   -3.00000000E-003   -3.64054329E-001   -2.18897450E-001   -1.60399706E-001   -7.83732773E-002    3.91035506E-001   -1.11069910E+000
    2.62204724E-002   -6.59055118E-002   -3.00000000E-003   -3.62115225E-001   -2.18185755E-001   -1.67055651E-001   -8.33023506E-002    3.95248068E-001   -1.09278143E+000
    2.76377953E-002   -6.59055118E-002   -3.00000000E-003   -3.60020178E-001   -2.17500892E-001   -1.73522542E-001   -8.82348300E-002    3.99448682E-001   -1.07397205E+000
    2.90551181E-002   -6.59055118E-002   -3.00000000E-003   -3.57769870E-001   -2.16844262E-001   -1.79791548E-001   -9.31706897E-002    4.03634454E-001   -1.05429790E+000
    3.04724409E-002   -6.59055118E-002   -3.00000000E-003   -3.55364380E-001   -2.16216927E-001   -1.85852815E-001   -9.81099016E-002    4.07799132E-001   -1.03378180E+000
    3.18897638E-002   -6.59055118E-002   -3.00000000E-003   -3.52804470E-001   -2.15620074E-001   -1.91697182E-001   -1.03052234E-001    4.11936446E-001   -1.01244972E+000
    3.33070866E-002   -6.59055118E-002   -3.00000000E-003   -3.50090949E-001   -2.15053689E-001   -1.97317039E-001   -1.07995214E-001    4.16040360E-001   -9.90328485E-001
    3.47244094E-002   -6.59055118E-002   -3.00000000E-003   -3.47225349E-001   -2.14519256E-001   -2.02701090E-001   -1.12939669E-001    4.20102922E-001   -9.67445266E-001
    3.61417323E-002   -6.59055118E-002   -3.00000000E-003   -3.44209683E-001   -2.14016947E-001   -2.07842269E-001   -1.17885532E-001    4.24116649E-001   -9.43829326E-001
    3.75590551E-002   -6.59055118E-002   -3.00000000E-003   -3.41046326E-001   -2.13546759E-001   -2.12728225E-001   -1.22831365E-001    4.28070762E-001   -9.19506232E-001
    3.89763780E-002   -6.59055118E-002   -3.00000000E-003   -3.37737265E-001   -2.13109024E-001   -2.17352098E-001   -1.27775151E-001    4.31955030E-001   -8.94504337E-001
    4.03937008E-002   -6.59055118E-002   -3.00000000E-003   -3.34286842E-001   -2.12703877E-001   -2.21703086E-001   -1.32716774E-001    4.35758684E-001   -8.68854128E-001
    4.18110236E-002   -6.59055118E-002   -3.00000000E-003   -3.30699609E-001   -2.12330214E-001   -2.25771252E-001   -1.37656678E-001    4.39468651E-001   -8.42583023E-001
    4.32283465E-002   -6.59055118E-002   -3.00000000E-003   -3.26982749E-001   -2.11987876E-001   -2.29545836E-001   -1.42596104E-001    4.43070368E-001   -8.15720132E-001
    4.46456693E-002   -6.59055118E-002   -3.00000000E-003   -3.23146385E-001   -2.11676912E-001   -2.33018166E-001   -1.47535452E-001    4.46546760E-001   -7.88292452E-001
    4.60629921E-002   -6.59055118E-002   -3.00000000E-003   -3.19207805E-001   -2.11401026E-001   -2.36174174E-001   -1.52476157E-001    4.49879370E-001   -7.60329568E-001
    4.74803150E-002   -6.59055118E-002   -3.00000000E-003   -3.15190104E-001   -2.11169408E-001   -2.38990665E-001   -1.57420389E-001    4.53047753E-001   -7.31863078E-001
    4.88976378E-002   -6.59055118E-002   -3.00000000E-003   -3.11118297E-001   -2.10997027E-001   -2.41429102E-001   -1.62358217E-001    4.56028566E-001   -7.02929216E-001
    5.03149606E-002   -6.59055118E-002   -3.00000000E-003   -3.07008600E-001   -2.10899186E-001   -2.43431208E-001   -1.67268865E-001    4.58794937E-001   -6.73568343E-001
    5.17322835E-002   -6.59055118E-002   -3.00000000E-003   -3.02852422E-001   -2.10881619E-001   -2.44923666E-001   -1.72110064E-001    4.61311380E-001   -6.43817860E-001
    5.31496063E-002   -6.59055118E-002   -3.00000000E-003   -2.98604928E-001   -2.10927656E-001   -2.45833582E-001   -1.76829186E-001    4.63528902E-001   -6.13699332E-001
    5.45669291E-002   -6.59055118E-002   -3.00000000E-003   -2.94175962E-001   -2.10986803E-001   -2.46120609E-001   -1.81373499E-001    4.65377405E-001   -5.83199270E-001
    5.59842520E-002   -6.59055118E-002   -3.00000000E-003   -2.89429939E-001   -2.10979425E-001   -2.45832461E-001   -1.85717972E-001    4.66757882E-001   -5.52224256E-001
    5.74015748E-002   -6.59055118E-002   -3.00000000E-003   -2.84253124E-001   -2.10850517E-001   -2.45316041E-001   -1.89882010E-001    4.67549704E-001   -5.20477295E-001
    5.88188976E-002   -6.59055118E-002   -3.00000000E-003   -2.79613602E-001   -2.10659601E-001   -2.45734092E-001   -1.93763581E-001    4.67773376E-001   -4.87277273E-001
    6.02362205E-002   -6.59055118E-002   -3.00000000E-003   -2.82576876E-001   -2.10757124E-001   -2.43653867E-001   -1.98003660E-001    4.69000620E-001   -4.52958467E-001
    6.16535433E-002   -6.59055118E-002   -3.00000000E-003   -7.70883697E-004    5.77084539E-002   -4.92302099E-001   -4.83491730E-001    5.14635261E-001   -4.40737901E-001
    6.30708661E-002   -6.59055118E-002   -3.00000000E-003   -2.80120716E-002    7.92434377E-002   -5.01378333E-001   -4.57763879E-001    4.82505819E-001   -3.94959897E-001
    6.44881890E-002   -6.59055118E-002   -3.00000000E-003   -4.78306591E-002    1.03525339E-001   -5.00928058E-001   -4.45868322E-001    4.63782303E-001   -3.56385540E-001
    6.59055118E-002   -6.59055118E-002   -3.00000000E-003   -6.46703527E-002    1.28969482E-001   -4.97655012E-001   -4.39148983E-001    4.49170572E-001   -3.20797730E-001
    6.73228346E-002   -6.59055118E-002   -3.00000000E-003   -8.00290104E-002    1.55400452E-001   -4.93210566E-001   -4.34224062E-001    4.36496370E-001   -2.87159422E-001
    6.87401575E-002   -6.59055118E-002   -3.00000000E-003   -9.44130055E-002    1.82310812E-001   -4.88384113E-001   -4.29193807E-001    4.24866657E-001   -2.55074072E-001
    7.01574803E-002   -6.59055118E-002   -3.00000000E-003   -1.07926528E-001    2.08948479E-001   -4.83527406E-001   -4.23139703E-001    4.13821731E-001   -2.24339452E-001
    7.15748031E-002   -6.59055118E-002   -3.00000000E-003   -1.20584718E-001    2.34673018E-001   -4.78726371E-001   -4.15806394E-001    4.03098940E-001   -1.94800275E-001
    7.29921260E-002   -6.59055118E-002   -3.00000000E-003   -1.32440551E-001    2.59105651E-001   -4.73986388E-001   -4.07222049E-001    3.92546475E-001   -1.66314210E-001
    7.44094488E-002   -6.59055118E-002   -3.00000000E-003   -1.43550492E-001    2.82044682E-001   -4.69319200E-001   -3.97480226E-001    3.82072798E-001   -1.38741925E-001
    7.58267717E-002   -6.59055118E-002   -3.00000000E-003   -1.53951690E-001    3.03383457E-001   -4.64758893E-001   -3.86662785E-001    3.71621664E-001   -1.11957831E-001
    7.72440945E-002   -6.59055118E-002   -3.00000000E-003   -1.63649424E-001    3.23051642E-001   -4.60340352E-001   -3.74841003E-001    3.61156942E-001   -8.58522022E-002
    7.86614173E-002   -6.59055118E-002   -3.00000000E-003   -1.72633846E-001    3.40999574E-001   -4.56088334E-001   -3.62078503E-001    3.50653244E-001   -6.03288879E-002
    8.00787402E-002   -6.59055118E-002   -3.00000000E-003   -1.80878996E-001    3.57182311E-001   -4.52013600E-001   -3.48437961E-001    3.40091556E-001   -3.53005812E-002
    8.14960630E-002   -6.59055118E-002   -3.00000000E-003   -1.88370220E-001    3.71568745E-001   -4.48116968E-001   -3.33978260E-001    3.29457387E-001   -1.06877836E-002
    8.29133858E-002   -6.59055118E-002   -3.00000000E-003   -1.95094797E-001    3.84134315E-001   -4.44392014E-001   -3.18761144E-001    3.18741516E-001    1.35824463E-002
    8.43307087E-002   -6.59055118E-002   -3.00000000E-003   -2.01044922E-001    3.94856714E-001   -4.40828805E-001   -3.02848196E-001    3.07935047E-001    3.75799350E-002
    8.57480315E-002   -6.59055118E-002   -3.00000000E-003   -2.06219222E-001    4.03723233E-001   -4.37416833E-001   -2.86302253E-001    2.97032758E-001    6.13680114E-002
    8.71653543E-002   -6.59055118E-002   -3.00000000E-003   -2.10620509E-001    4.10722724E-001   -4.34142384E-001   -2.69185363E-001    2.86031725E-001    8.50050955E-002
    8.85826772E-002   -6.59055118E-002   -3.00000000E-003   -2.14251824E-001    4.15851939E-001   -4.30995979E-001   -2.51565679E-001    2.74929468E-001    1.08541245E-001
    9.00000000E-002   -6.59055118E-002   -3.00000000E-003   -2.17125648E-001    4.19116880E-001   -4.27964768E-001   -2.33508846E-001    2.63729621E-001    1.32025365E-001
   -9.00000000E-002   -6.44881890E-002   -3.00000000E-003   -2.46457219E-001   -8.83461855E-002   -2.36355138E-002    2.25257987E-001    1.07494355E-001   -1.63060547E-001
   -8.85826772E-002   -6.44881890E-002   -3.00000000E-003   -2.57053497E-001   -9.34493615E-002   -2.74474483E-002    2.27807388E-001    1.10746038E-001   -1.77308723E-001
   -8.71653543E-002   -6.44881890E-002   -3.00000000E-003   -2.67926958E-001   -9.91367854E-002   -3.12993410E-002    2.30042320E-001    1.14104930E-001   -1.92210102E-001
   -8.57480315E-002   -6.44881890E-002   -3.00000000E-003   -2.79087154E-001   -1.05403863E-001   -3.51926380E-002    2.31938935E-001    1.17584015E-001   -2.07790444E-001
   -8.43307087E-002   -6.44881890E-002   -3.00000000E-003   -2.90542222E-001   -1.12245369E-001   -3.91302578E-002    2.33476328E-001    1.21197206E-001   -2.24078168E-001
   -8.29133858E-002   -6.44881890E-002   -3.00000000E-003   -3.02302485E-001   -1.19654585E-001   -4.31156868E-002    2.34633180E-001    1.24958485E-001   -2.41102010E-001
   -8.14960630E-002   -6.44881890E-002   -3.00000000E-003   -3.14379035E-001   -1.27624954E-001   -4.71548970E-002    2.35391515E-001    1.28881864E-001   -2.58893522E-001
   -8.00787402E-002   -6.44881890E-002   -3.00000000E-003   -3.26783467E-001   -1.36148038E-001   -5.12547569E-002    2.35734458E-001    1.32982395E-001   -2.77486030E-001
   -7.86614173E-002   -6.44881890E-002   -3.00000000E-003   -3.39528336E-001   -1.45216209E-001   -5.54265293E-002    2.35646799E-001    1.37274916E-001   -2.96918471E-001
   -7.72440945E-002   -6.44881890E-002   -3.00000000E-003   -3.52625481E-001   -1.54819445E-001   -5.96833072E-002    2.35115145E-001    1.41776069E-001   -3.17235447E-001
   -7.58267717E-002   -6.44881890E-002   -3.00000000E-003   -3.66081217E-001   -1.64947351E-001   -6.40433393E-002    2.34125673E-001    1.46504766E-001   -3.38484684E-001
   -7.44094488E-002   -6.44881890E-002   -3.00000000E-003   -3.79896155E-001   -1.75578312E-001   -6.85235706E-002    2.32664597E-001    1.51482077E-001   -3.60717119E-001
   -7.29921260E-002   -6.44881890E-002   -3.00000000E-003   -3.94059379E-001   -1.86674977E-001   -7.31262469E-002    2.30725117E-001    1.56735737E-001   -3.83968878E-001
   -7.15748031E-002   -6.44881890E-002   -3.00000000E-003   -4.08558074E-001   -1.98166182E-001   -7.78163933E-002    2.28327531E-001    1.62309839E-001   -4.08244629E-001
   -7.01574803E-002   -6.44881890E-002   -3.00000000E-003   -4.23427428E-001   -2.09951201E-001   -8.24882214E-002    2.25561898E-001    1.68285402E-001   -4.33517857E-001
   -6.87401575E-002   -6.44881890E-002   -3.00000000E-003   -4.38849806E-001   -2.21926867E-001   -8.69599421E-002    2.22653265E-001    1.74819937E-001   -4.59803510E-001
   -6.73228346E-002   -6.44881890E-002   -3.00000000E-003   -4.55376087E-001   -2.34093958E-001   -9.10293055E-002    2.20034037E-001    1.82216486E-001   -4.87394697E-001
[truncated: 2,418,837 more chars]
