# Supplementary material for: Optimized radiofrequency shimming using low-heating B1+-mapping in the presence of deep brain stimulation implants: Proof of concept
Source: PLoS One. 2024 Dec 18;19(12):e0316002. doi: 10.1371/journal.pone.0316002 (PMC11654958; doi:10.1371/journal.pone.0316002)
Supplement: S4 File — (ZIP) [file pone.0316002.s005.zip]

Archive with 12 entries (12 files):
- ArtifCH1.mat
- ArtifCH2.mat
- ArtifCH3.mat
- ArtifCH4.mat
- B1_1st_sim.mat
- B1_2nd_sim.mat
- B1_3rd_sim.mat
- B1_4th_sim.mat
- B1_CH1_sim.mat
- B1_CH2_sim.mat
- B1_CH3_sim.mat
- B1_CH4_sim.mat
